# Supplementary material for: Deep plasma proteomics identifies and validates an eight-protein biomarker panel that separate benign from malignant tumors in ovarian cancer
Source: Commun Med (Lond). 2025 Jun 12;5:230. doi: 10.1038/s43856-025-00945-0 (PMC12162877; doi:10.1038/s43856-025-00945-0)
Supplement: Supplementary file 3 — Supplementary Data 1 [file 43856_2025_945_MOESM3_ESM.csv]

# Supplementary Data 1 :Cohort Characteristics
Cohort	Histology	N	percent	Age At Diagnosis (mean)	Age At Diagnosis (Std.Dev.)	CA125 At Diagnos (mean)	CA125 At Diagnos (Std.Dev.)	StageI	StageII	StageIII	StageIV
Discovery	HGS	63	74.12	62.92	10.34	1865.27	2838.33	2	9	32	20
Discovery	LGS	8	9.41	61.75	18.48	1019	2197.72	1	2	4	1
Discovery	Mucinous	7	8.24	60.43	18.9	158.83	216	5	0	1	1
Discovery	Clear cell	3	3.53	59.67	6.11	180	243.99	2	0	0	1
Discovery	Endometroid	3	3.53	66.33	15.89	710	755.65	2	0	1	0
Discovery	Myoma	1	1.18	53		40		1	0	0	0
Replication	HGS	101	66.45	63.6	10.25	2024.02	3094.94	0	7	54	40
Replication	LGS	14	9.21	61.15	13.14	773.75	686.83	0	1	10	3
Replication	Clear Cell	10	6.58	59.1	7.87	671	695.79	1	0	7	2
Replication	Endometroid	10	6.58	60.02	14.24	624.44	842.91	7	0	3	0
Replication	Carcinosarcoma	9	5.92	69.28	6.42	125		1	1	5	2
Replication	Mucinous	4	2.63	66.17	5.29	22.5	10.61	3	1	0	0
Replication	Unclear/Unknown	3	1.97	67.47	4.64			0	0	1	2
Replication	Other - Mixed type	1	0.66	51.6		411		1	0	0	0
