# Supplementary material for: Deep plasma proteomics identifies and validates an eight-protein biomarker panel that separate benign from malignant tumors in ovarian cancer
Source: Commun Med (Lond). 2025 Jun 12;5:230. doi: 10.1038/s43856-025-00945-0 (PMC12162877; doi:10.1038/s43856-025-00945-0)
Supplement: Supplementary file 4 — Supplementary Data 2 [file 43856_2025_945_MOESM4_ESM.csv]

# Supplementary Data 2.
# Comparison: boc - Benign vs any stage ovarian cancer, bo34 - Benign vs stage III and stage IV, b012 - Benign vs stage I and stage II
# Protein: UniPROT and shortname
# nrDoc,nrDb, nrRoc, nrRb - number of QC-passed protein measurements in the groups. Labels with 'D' represent the discovery cohort and 'R' the replication cohort. 'oc' the ovarian cancer group as indicated in 'Comparison' and 'b' benign.
# meanDoc, meanDb, meanRoc,meanRb - as above byt the mean NPX for this protein in the respective groups.
# pvalD, pvalR - raw (unadjusted for multiple hypothesis) p-value for difference between the 'oc' and 'b' groups in discovery and replication.
# fcD, fcR - fold change between the 'oc' and 'b' groups in discovery and replication.
# dOK, rOK - 1/0 indicator of significance after adjustment for multiple adjustment.
Comparison	Protein	nrDoc	nrDb	nrRoc	nrRb	meanDoc	meanDb	meanRoc	meanRb	pvalD	pvalR	fcD	fcR	dOK	rOK
boc	Q14508_WFDC2	85	86	152	81	2.32218857233034	0.195169080454978	2.29767807132918	0.155886555984115	6.07749158838914e-20	1.12721291800549e-28	2.12701949187536	2.14179151534506	1	1
bo34	Q14508_WFDC2	61	86	129	81	2.64380130102078	0.195169080454978	2.39417896796556	0.155886555984115	1.50831095888164e-19	2.65799189664779e-28	2.4486322205658	2.23829241198144	1	1
bo34	A6NFN3_RBFOX3	61	86	129	81	1.88175507207742	0.137393048785636	1.87839268182597	0.13480805584896	6.95573566903422e-18	6.40662152404104e-18	1.74436202329178	1.74358462597701	1	1
boc	P08727_KRT19	85	86	152	81	3.07415491934838	0.763159659856173	3.28779225242404	0.764954033971318	7.20635836648148e-18	2.83909817314625e-25	2.31099525949221	2.52283821845273	1	1
boc	Q13428_TCOF1	85	86	152	81	1.40989197290489	-0.145280653611027	1.21753009102262	-0.142670194111379	1.3009348534364e-17	2.81405726097316e-20	1.55517262651591	1.360200285134	1	1
bo34	Q8N3X1_FNBP4	61	86	129	81	1.79039995443215	-0.121181955510731	1.72464907631264	-0.134274088091999	1.80733050809821e-17	5.11174103101113e-20	1.91158190994288	1.85892316440464	1	1
bo34	Q8WXI7_MUC16	61	86	129	81	4.28362516066265	1.34361354695265	4.23257129539901	1.29416750135813	2.21424020126483e-17	9.17806970763199e-28	2.94001161371	2.93840379404089	1	1
bo34	Q13428_TCOF1	61	86	129	81	1.59214488094171	-0.145280653611027	1.33894415527425	-0.142670194111379	2.99956450290446e-17	1.32389259436842e-20	1.73742553455274	1.48161434938563	1	1
bo34	Q9C005_DPY30	61	86	129	81	1.8175867625913	0.0737467183530664	1.94837453618276	0.0799872784818656	3.43145728686962e-17	1.18616560176298e-20	1.74384004423823	1.86838725770089	1	1
bo34	P08727_KRT19	61	86	129	81	3.31411558380139	0.763159659856173	3.47204815408331	0.764954033971318	4.05840162707325e-17	4.12167333951953e-25	2.55095592394522	2.70709412011199	1	1
boc	A6NFN3_RBFOX3	85	86	152	81	1.70799901433533	0.137393048785636	1.75465171270391	0.13480805584896	4.29365356660948e-17	7.82115977550254e-19	1.5706059655497	1.61984365685495	1	1
boc	Q8WXI7_MUC16	85	86	152	81	3.95070955032091	1.34361354695265	4.02965855543603	1.29416750135813	1.07258851922236e-16	6.70968275748603e-26	2.60709600336827	2.7354910540779	1	1
boc	Q8N3X1_FNBP4	85	86	152	81	1.57446461772128	-0.121181955510731	1.57695440327347	-0.134274088091999	1.32011299945534e-16	4.35609329495905e-20	1.69564657323201	1.71122849136547	1	1
boc	Q9C005_DPY30	85	86	152	81	1.61144756199345	0.0737467183530664	1.78553469637967	0.0799872784818656	1.80047611539505e-16	1.77954530007917e-20	1.53770084364038	1.70554741789781	1	1
boc	Q5T1M5_FKBP15	85	86	152	81	1.93116892655934	0.43388080480237	2.1374642237293	0.436421442800404	5.01637196789159e-16	2.96317656998572e-25	1.49728812175697	1.7010427809289	1	1
bo34	Q9UN81_L1RE1	61	86	129	81	3.47434925344824	0.43195152082506	4.03179764809185	0.438858025113615	6.63624976920889e-16	1.66668026716921e-25	3.04239773262318	3.59293962297824	1	1
bo34	Q5T1M5_FKBP15	61	86	129	81	2.09759888184069	0.43388080480237	2.24322705390091	0.436421442800404	1.07427846671146e-15	1.03653472350635e-24	1.66371807703832	1.8068056111005	1	1
bo34	Q8WVC0_LEO1	61	86	129	81	0.590476497330249	-1.01786413737452	0.680163134436949	-1.01472333472348	1.30130071082915e-15	2.54857634013044e-19	1.60834063470477	1.69488646916043	1	1
boc	Q8WVC0_LEO1	85	86	152	81	0.419469577059353	-1.01786413737452	0.531013237950116	-1.01472333472348	9.44185421578249e-15	4.34373976834653e-19	1.43733371443388	1.54573657267359	1	1
bo34	P15328_FOLR1	61	86	129	81	2.02807570018709	0.210939025933919	1.79041377245225	0.202342532842368	1.13439038282199e-14	4.58614929855269e-21	1.81713667425317	1.58807123960988	1	1
boc	Q9BW19_KIFC1	85	86	152	81	2.75815759030586	1.02954137045835	3.53569891574065	1.0383567516146	1.77121894500291e-14	3.74336038765799e-24	1.7286162198475	2.49734216412605	1	1
boc	P15328_FOLR1	85	86	152	81	1.76919490651786	0.210939025933919	1.64238612838136	0.202342532842368	2.36287636458578e-14	2.53991740857583e-19	1.55825588058394	1.44004359553899	1	1
boc	Q9UN81_L1RE1	85	86	152	81	3.10305887581366	0.43195152082506	3.86898441152387	0.438858025113615	2.4201662759482e-14	7.00679479436756e-26	2.6711073549886	3.43012638641025	1	1
bo34	P21741_MDK	61	86	129	81	1.4724526859182	0.290704161441073	1.28954428722224	0.268955347817356	3.41117254037786e-14	1.14111156997651e-16	1.18174852447712	1.02058893940489	1	1
bo34	O43278_SPINT1	61	86	129	81	0.901344920694937	-0.183888645736148	0.861355182695425	-0.202384959409018	3.85036494665661e-14	4.17054034144903e-18	1.08523356643108	1.06374014210444	1	1
bo34	Q5IJ48_CRB2	61	86	129	81	1.68769265217354	0.37980117241039	1.52974839150128	0.384373473065705	6.05067589419172e-14	2.56928659365827e-21	1.30789147976315	1.14537491843558	1	1
boc	Q9Y6D9_MAD1L1	85	86	152	81	1.35007980533993	0.00594108731543448	1.78218218274943	0.0119808331233913	6.71996371511296e-14	8.89296780676841e-23	1.3441387180245	1.77020134962604	1	1
bo34	Q6UXD5_SEZ6L2	61	86	129	81	1.29923436128867	0.35212936870524	1.0053185128899	0.350883781775467	8.16293471308954e-14	2.46298015943938e-13	0.947104992583427	0.65443473111443	1	1
boc	O43278_SPINT1	85	86	152	81	0.775218033819736	-0.183888645736148	0.733606766921188	-0.202384959409018	8.90829342869424e-14	1.1522205756965e-15	0.959106679555883	0.935991726330206	1	1
boc	Q8WUW1_BRK1	85	86	152	81	1.9008190399034	0.505048209923561	2.07033832014937	0.511609902355989	1.07420385112372e-13	1.27439514167755e-19	1.39577082997984	1.55872841779338	1	1
bo34	Q9BW19_KIFC1	61	86	129	81	2.90782663610488	1.02954137045835	3.72438776475651	1.0383567516146	1.13274021885888e-13	6.71563170513959e-24	1.87828526564653	2.68603101314191	1	1
bo34	Q9Y6D9_MAD1L1	61	86	129	81	1.46107286431598	0.00594108731543448	1.92590847735262	0.0119808331233913	1.2754748053133e-13	1.25274566038697e-22	1.45513177700055	1.91392764422922	1	1
boc	Q14444_CAPRIN1	85	86	152	81	1.91464213343293	0.857908285850861	2.08781571935416	0.870390238463596	1.63320294544962e-13	1.65744459257879e-17	1.05673384758207	1.21742548089057	1	1
bo34	Q14444_CAPRIN1	61	86	129	81	2.00368541878731	0.857908285850861	2.19969261828324	0.870390238463596	2.90740572547442e-13	4.00297383956097e-18	1.14577713293645	1.32930237981964	1	1
bo34	P09466_PAEP	61	86	129	81	-1.83202934021169	-4.90759847618568	-2.00411168445774	-4.90928166478666	3.46346781165644e-13	2.39133749151766e-19	3.07556913597399	2.90516998032892	1	1
bo34	P61457_PCBD1	61	86	129	81	0.83968875044222	-0.159652543467176	0.505588142423091	-0.152944693007914	3.8908952322978e-13	2.80243731945889e-12	0.999341293909396	0.658532835431005	1	1
bo34	Q9HAV7_GRPEL1	61	86	129	81	2.02090145819401	0.113320989508604	1.8695263397475	0.128420867890887	3.8908952322978e-13	2.0709014152108e-18	1.90758046868541	1.74110547185661	1	1
boc	P09466_PAEP	85	86	152	81	-2.18984304423527	-4.90759847618568	-2.24936256976205	-4.90928166478666	4.19334071719559e-13	1.164391364439e-17	2.7177554319504	2.65991909502461	1	1
bo34	Q16891_IMMT	61	86	129	81	0.976492213447486	0.0688660043401862	0.794778356552832	0.0614432906066585	4.90692729761144e-13	2.28197848792296e-10	0.9076262091073	0.733335065946173	1	1
bo34	P42126_ECI1	61	86	129	81	0.700857647468592	-0.577543724481106	0.480354288802164	-0.566159775857721	5.19916590696886e-13	7.45678533421946e-16	1.2784013719497	1.04651406465989	1	1
bo34	O14578_CIT	61	86	129	81	1.40625908399627	0.387042541347994	1.61002778226708	0.3801138425101	8.00798202533786e-13	1.94027658958707e-14	1.01921654264828	1.22991393975698	1	1
bo34	O75475_PSIP1	61	86	129	81	1.65186884925386	0.0399817410556621	1.85301627158325	0.0474562211751247	9.24108871860294e-13	5.57330638226964e-20	1.6118871081982	1.80556005040812	1	1
bo34	Q03252_LMNB2	61	86	129	81	0.96336166643962	-0.00111969725495406	0.914853077230363	0.00247837809902211	1.06600277873455e-12	3.60599784671337e-13	0.964481363694574	0.912374699131341	1	1
bo34	Q8WUW1_BRK1	61	86	129	81	1.89393093934961	0.505048209923561	2.08430955884161	0.511609902355989	1.06600277873455e-12	4.2344289182181e-19	1.38888272942605	1.57269965648563	1	1
boc	Q9HAV7_GRPEL1	85	86	152	81	1.81153180936599	0.113320989508604	1.72862363024776	0.128420867890887	1.2122309151045e-12	7.33987822879691e-18	1.69821081985738	1.60020276235688	1	1
bo34	P31350_RRM2	61	86	129	81	1.99906130842169	0.543850323704554	1.92886162017797	0.541171087220884	1.22921738980138e-12	1.73768728770763e-13	1.45521098471713	1.38769053295709	1	1
boc	P42126_ECI1	85	86	152	81	0.593381552315889	-0.577543724481106	0.410328989178249	-0.566159775857721	1.38609241078292e-12	9.92211164666494e-16	1.170925276797	0.976488765035969	1	1
boc	Q7Z7D3_VTCN1	85	86	152	81	1.7999692422509	-0.182009874061434	1.69403129755159	-0.188291468492845	1.38609241078292e-12	2.86579957679731e-16	1.98197911631233	1.88232276604443	1	1
bo34	Q92876_KLK6	61	86	129	81	1.38048532901082	0.248858547141389	1.33480677236056	0.24720090993719	1.58701121809589e-12	2.39317845543622e-18	1.13162678186943	1.08760586242337	1	1
bo34	Q9UI42_CPA4	61	86	129	81	1.27088168840951	0.287563325981598	1.12777789750363	0.2909269485247	1.58701121809589e-12	2.73675173962985e-14	0.983318362427909	0.836850948978926	1	1
boc	Q5IJ48_CRB2	85	86	152	81	1.46560882592177	0.37980117241039	1.40895885828152	0.384373473065705	1.73172092228184e-12	1.10675939961426e-18	1.08580765351138	1.02458538521582	1	1
bo34	O60437_PPL	61	86	129	81	1.12656784595238	0.0148258263721241	1.05806338557273	0.0199524544413633	2.16502067078225e-12	3.48403949954599e-17	1.11174201958026	1.03811093113137	1	1
bo34	Q7Z7D3_VTCN1	61	86	129	81	1.99639479930825	-0.182009874061434	1.88074671218467	-0.188291468492845	2.22681688761555e-12	8.69296427793873e-18	2.17840467336968	2.06903818067751	1	1
boc	Q6UXD5_SEZ6L2	85	86	152	81	1.15105447916004	0.35212936870524	0.921481102187514	0.350883781775467	2.25924583656247e-12	1.69877684009883e-11	0.798925110454796	0.570597320412047	1	1
bo34	Q13308_PTK7	61	86	129	81	1.3477352147552	0.60733816200811	1.31943398096243	0.607222199704703	2.29034219869128e-12	1.38358233034477e-13	0.740397052747095	0.712211781257726	1	1
boc	O60437_PPL	85	86	152	81	0.988518204738768	0.0148258263721241	0.9781450023016	0.0199524544413633	2.30972798149393e-12	1.12212893566381e-16	0.973692378366644	0.958192547860236	1	1
boc	Q03252_LMNB2	85	86	152	81	0.885397708123074	-0.00111969725495406	0.826581508101484	0.00247837809902211	2.30972798149393e-12	3.29530541676611e-12	0.886517405378028	0.824103130002462	1	1
bo34	Q96RU2_USP28	61	86	129	81	1.51441895924507	0.322300023282676	1.57082994454293	0.324662189481238	2.56270105665691e-12	4.60318070558758e-17	1.19211893596239	1.24616775506169	1	1
bo34	P05783_KRT18	61	86	129	81	1.4998089876305	-0.3142353595074	1.15333861370409	-0.300094142326006	3.20609799645707e-12	8.74768407719653e-14	1.8140443471379	1.45343275603009	1	1
bo34	Q6UB28_METAP1D	61	86	129	81	1.3984812484542	0.288752906898866	1.16251894018739	0.302549856890166	4.35558696708593e-12	2.75623096676637e-12	1.10972834155533	0.859969083297226	1	1
boc	P31350_RRM2	85	86	152	81	1.79432954074473	0.543850323704554	1.81276020741278	0.541171087220884	4.56100282409372e-12	4.41861453321462e-13	1.25047921704018	1.2715891201919	1	1
bo34	Q8IU54_IFNL1	61	86	129	81	2.45621643401662	0.625626566480301	2.40069155562383	0.625750498582407	5.58893664792003e-12	6.82382565584955e-14	1.83058986753632	1.77494105704142	1	1
bo34	P10451_SPP1	61	86	129	81	1.31761989025578	0.201958000047718	1.04887622874737	0.204940888169007	5.7454975322582e-12	7.49480842354893e-15	1.11566189020806	0.843935340578365	1	1
bo34	O43240_KLK10	61	86	129	81	0.973899603382059	-0.577171306280528	0.675081363237117	-0.576943792417171	5.90635452962886e-12	3.54424879150884e-13	1.55107090966259	1.25202515565429	1	1
boc	Q9NVF7_FBXO28	85	86	152	81	1.08149597713018	0.260826782020164	1.32670048549356	0.26365831716554	6.18344227430087e-12	9.08522887645777e-18	0.820669195110016	1.06304216832802	1	1
boc	O75475_PSIP1	85	86	152	81	1.43257081974274	0.0399817410556621	1.71872224791922	0.0474562211751247	7.04093875525234e-12	3.74282528657453e-20	1.39258907868708	1.67126602674409	1	1
bo34	Q9BRQ6_CHCHD6	61	86	129	81	1.21731710012369	0.164181461089217	1.18545261194884	0.167174782041067	7.1627236962176e-12	1.51764130822707e-18	1.05313563903447	1.01827782990777	1	1
boc	Q9UI42_CPA4	85	86	152	81	1.16840619086106	0.287563325981598	1.03114709726067	0.2909269485247	7.19476107793758e-12	4.03513461233886e-12	0.880842864879466	0.74022014873597	1	1
boc	O14578_CIT	85	86	152	81	1.32840977838609	0.387042541347994	1.48029578198275	0.3801138425101	8.54981017990717e-12	2.98346392683927e-13	0.941367237038096	1.10018193947265	1	1
boc	Q16891_IMMT	85	86	152	81	0.844887695725874	0.0688660043401862	0.737507974099015	0.0614432906066585	8.92587575392879e-12	1.71502086554291e-10	0.776021691385688	0.676064683492356	1	1
bo34	Q16625_OCLN	61	86	129	81	1.2571002737974	0.211936424259661	1.00052154289746	0.220177748841871	9.16840563198694e-12	2.47786763823275e-11	1.04516384953774	0.780343794055592	1	1
boc	Q9BRQ6_CHCHD6	85	86	152	81	1.13454116264362	0.164181461089217	1.10824925296	0.167174782041067	9.31813373000989e-12	2.45898352745924e-18	0.970359701554408	0.941074470918938	1	1
boc	P21741_MDK	85	86	152	81	1.25299680528696	0.290704161441073	1.20467996206554	0.268955347817356	9.72726569127011e-12	7.60000119245935e-16	0.962292643845884	0.935724614248189	1	1
bo34	O95202_LETM1	61	86	129	81	1.59566993651219	0.159619362831437	1.40314237175731	0.168377635100048	1.10997971950863e-11	4.43465048528621e-13	1.43605057368075	1.23476473665726	1	1
bo34	Q9NVF7_FBXO28	61	86	129	81	1.13688024998879	0.260826782020164	1.40470875542087	0.26365831716554	1.17213098105082e-11	1.98957947604023e-17	0.876053467968627	1.14105043825533	1	1
bo34	Q9H7Z7_PTGES2	61	86	129	81	1.10616449444517	-0.224610342562665	0.990195989549886	-0.21073958177937	1.30683078447641e-11	1.51048209723931e-13	1.33077483700783	1.20093557132926	1	1
bo34	P18754_RCC1	61	86	129	81	0.938348278922173	-0.0395283312497637	1.44188834363543	-0.040863451650364	1.62326656897384e-11	6.84047469158905e-17	0.977876610171936	1.48275179528579	1	1
boc	P61457_PCBD1	85	86	152	81	0.671246770219194	-0.159652543467176	0.469052110152159	-0.152944693007914	2.0947086718763e-11	5.0086106445032e-12	0.83089931368637	0.621996803160073	1	1
boc	Q96RU2_USP28	85	86	152	81	1.33918877921139	0.322300023282676	1.43798452100472	0.324662189481238	2.42821911771924e-11	8.83083888070402e-16	1.01688875592871	1.11332233152349	1	1
bo34	Q13105_ZBTB17	61	86	129	81	1.26313252583234	0.300219946591701	1.30391891690059	0.307363272169083	2.70618099957518e-11	1.37294079974246e-14	0.962912579240643	0.996555644731502	1	1
boc	Q9H7Z7_PTGES2	85	86	152	81	0.951136182860347	-0.224610342562665	0.907335544089074	-0.21073958177937	2.93421717379058e-11	6.82518188042684e-13	1.17574652542301	1.11807512586844	1	1
boc	Q16625_OCLN	85	86	152	81	1.114197449953	0.211936424259661	0.927150793101248	0.220177748841871	3.25851093217199e-11	1.71502086554291e-10	0.902261025693342	0.706973044259377	1	1
bo34	P30519_HMOX2	61	86	129	81	0.684335439690141	-0.0942546363835161	0.497968076671315	-0.085619766337835	5.39824967601136e-11	1.00825875084297e-11	0.778590076073657	0.583587843009151	1	1
boc	P30519_HMOX2	85	86	152	81	0.647778463856141	-0.0942546363835161	0.437958700820311	-0.085619766337835	6.74318409424741e-11	6.76721920064038e-11	0.742033100239658	0.523578467158146	1	1
bo34	Q9UBX7_KLK11	61	86	129	81	1.161556844949	0.177156751347611	1.03380644912656	0.176361778932278	1.01189462972822e-10	1.64746196674449e-14	0.984400093601386	0.857444670194284	1	1
bo34	Q03393_PTS	61	86	129	81	2.13518181044403	0.6430261167867	1.80916119989459	0.650940300096206	1.03854001470747e-10	3.59386669771895e-12	1.49215569365733	1.15822089979838	1	1
bo34	O43184_ADAM12	61	86	129	81	1.49173224777689	0.379034686174434	1.34150406191628	0.378553147652725	1.06587090361449e-10	3.04573450350483e-11	1.11269756160245	0.962950914263558	1	1
boc	O95202_LETM1	85	86	152	81	1.42337446832555	0.159619362831437	1.31891113299616	0.168377635100048	1.08072001277865e-10	1.01994322348422e-12	1.26375510549411	1.15053349789611	1	1
boc	P18754_RCC1	85	86	152	81	0.819602851189861	-0.0395283312497637	1.25461132617869	-0.040863451650364	1.1725188514483e-10	5.21191658131898e-15	0.859131182439624	1.29547477782905	1	1
boc	P05783_KRT18	85	86	152	81	1.18353907450574	-0.3142353595074	1.04112538440345	-0.300094142326006	1.22123378523578e-10	2.68283509733569e-13	1.49777443401314	1.34121952672945	1	1
boc	Q9UBX7_KLK11	85	86	152	81	1.03628000523499	0.177156751347611	0.945566045950171	0.176361778932278	1.2463276015627e-10	5.61890923098761e-13	0.859123253887384	0.769204267017893	1	1
boc	Q6UB28_METAP1D	85	86	152	81	1.21411018523474	0.288752906898866	1.08403703221266	0.302549856890166	2.52491028335364e-10	4.74290053930776e-11	0.925357278335875	0.781487175322494	1	1
boc	Q13421_MSLN	85	86	152	81	0.692668567859898	-0.293954747918857	0.58250160026233	-0.287572620161152	2.96231768588101e-10	1.25815445952305e-09	0.986623315778755	0.870074220423482	1	1
boc	O43240_KLK10	85	86	152	81	0.677106458875497	-0.577171306280528	0.524639815132681	-0.576943792417171	3.76031063677581e-10	2.47717812581125e-11	1.25427776515603	1.10158360754985	1	1
bo34	Q16651_PRSS8	61	86	129	81	0.924287464719972	-0.095034905167798	0.779786221741032	-0.114649296100188	3.9295709743732e-10	2.59480140978006e-13	1.01932236988777	0.89443551784122	1	1
bo34	Q9C0B1_FTO	61	86	129	81	0.762435033385644	-0.0252777973078214	0.63140893868893	-0.0172081191216608	4.1325524095689e-10	1.60955458034379e-11	0.787712830693465	0.648617057810591	1	1
bo34	Q96ED9_HOOK2	61	86	129	81	0.465305429910947	-0.205011486470019	0.597155593806271	-0.205646779568494	4.56968315057285e-10	9.38918715843143e-14	0.670316916380967	0.802802373374765	1	1
boc	Q92876_KLK6	85	86	152	81	1.11839369893905	0.248858547141389	1.20834168812861	0.24720090993719	4.58252307603909e-10	7.99022748249171e-16	0.869535151797662	0.961140778191423	1	1
boc	Q96ED9_HOOK2	85	86	152	81	0.393617334181433	-0.205011486470019	0.541151564546369	-0.205646779568494	4.58252307603909e-10	4.21010658644227e-14	0.598628820651453	0.746798344114863	1	1
boc	P80098_CCL7	85	86	152	81	1.3664312849399	0.231101621667071	1.23137060456305	0.240587107757578	5.05700260282207e-10	2.76835880274736e-12	1.13532966327283	0.990783496805469	1	1
boc	Q13105_ZBTB17	85	86	152	81	1.1424759148535	0.300219946591701	1.21361563464343	0.307363272169083	5.91757987932287e-10	5.0013528139832e-14	0.842255968261795	0.906252362474347	1	1
boc	O95239_KIF4A	85	86	152	81	0.987061387465779	0.273774120897553	0.927265874793158	0.276952536430626	6.27583323130554e-10	1.68061955393814e-08	0.713287266568226	0.650313338362531	1	1
bo34	Q9HCB6_SPON1	61	86	129	81	0.929081363492784	-0.179555495830515	0.62163995857826	-0.176243366722085	6.3253004219603e-10	3.71682274270444e-14	1.1086368593233	0.797883325300345	1	1
bo34	Q96EM0_L3HYPDH	61	86	129	81	1.36687982146601	0.189798676009261	0.93511472995792	0.206026390022621	6.64821526519018e-10	5.31077854022337e-09	1.17708114545675	0.729088339935299	1	1
bo34	Q08830_FGL1	61	86	129	81	-0.367368763351283	-2.12323521339924	-0.830207372559734	-2.12200156275269	7.16294726023539e-10	2.36834197814514e-14	1.75586645004796	1.29179419019296	1	1
boc	Q03393_PTS	85	86	152	81	1.90836233614111	0.6430261167867	1.72383965895932	0.650940300096206	7.93260671708489e-10	1.26423048235999e-11	1.26533621935441	1.07289935886312	1	1
bo34	P55285_CDH6	61	86	129	81	0.740394385905527	-0.0616887350677144	0.571236605340478	-0.0531619186136841	1.11730671178128e-09	4.97981855816073e-10	0.802083120973241	0.624398523954162	1	1
bo34	P55789_GFER	61	86	129	81	1.11237053779271	-0.121966565727824	0.628614947301092	-0.114709188798208	1.11730671178128e-09	6.69150321891388e-13	1.23433710352053	0.7433241360993	1	1
bo34	P80098_CCL7	61	86	129	81	1.46412128450549	0.231101621667071	1.31238937281434	0.240587107757578	1.11730671178128e-09	8.21020752030313e-13	1.23301966283842	1.07180226505676	1	1
boc	P10451_SPP1	85	86	152	81	1.11755139048424	0.201958000047718	0.991785875240767	0.204940888169007	1.14635432411863e-09	6.32022825742621e-14	0.915593390436525	0.78684498707176	1	1
bo34	Q13421_MSLN	61	86	129	81	0.793657563894939	-0.293954747918857	0.683841956150515	-0.287572620161152	1.17353131757636e-09	1.68891691499018e-11	1.0876123118138	0.971414576311667	1	1
boc	Q13308_PTK7	85	86	152	81	1.20418985683459	0.60733816200811	1.212051693305	0.607222199704703	1.33723955129352e-09	1.00270969966758e-10	0.596851694826483	0.604829493600296	1	1
bo34	P09104_ENO2	61	86	129	81	0.740356877652517	-0.28499673062841	0.582557963068692	-0.269308128297932	1.57353988366125e-09	5.60652079854441e-12	1.02535360828093	0.851866091366624	1	1
bo34	Q5TC82_RC3H1	61	86	129	81	2.16404296686951	1.36920338541877	2.32207173917874	1.37181992682622	1.57353988366125e-09	9.34653568745855e-15	0.794839581450744	0.950251812352521	1	1
bo34	Q9GZN4_PRSS22	61	86	129	81	1.43041018527622	0.388172528991744	1.26048102417529	0.377956063795667	1.77695124709188e-09	3.77663079899081e-12	1.04223765628447	0.882524960379619	1	1
bo34	O95239_KIF4A	61	86	129	81	1.0407933267876	0.273774120897553	1.01515060424133	0.276952536430626	1.91106535678467e-09	3.24330392142806e-09	0.767019205890049	0.738198067810701	1	1
bo34	P30048_PRDX3	61	86	129	81	0.865586803368817	0.129026415284133	0.811783845646149	0.129428167497225	1.91106535678467e-09	5.05440013468304e-10	0.736560388084684	0.682355678148924	1	1
boc	Q9GZN4_PRSS22	85	86	152	81	1.33980971145766	0.388172528991744	1.19114118267413	0.377956063795667	1.92324988818226e-09	3.75390128792675e-12	0.951637182465914	0.813185118878464	1	1
boc	Q16651_PRSS8	85	86	152	81	0.760333514597736	-0.095034905167798	0.716280594759554	-0.114649296100188	2.11507729184345e-09	1.8940275337553e-12	0.855368419765534	0.830929890859742	1	1
bo34	Q6NV74_CRACDL	61	86	129	81	1.37874903767683	0.197753567006117	0.899546114929508	0.195097391221021	2.49251552191471e-09	2.74140209262203e-06	1.18099547067071	0.704448723708488	1	1
bo34	P03973_SLPI	61	86	129	81	0.359103947595463	-0.541006615568803	0.281404112821918	-0.542292713032483	2.7440455141467e-09	2.16333821520745e-14	0.900110563164266	0.823696825854401	1	1
bo34	O60232_ZNRD2	61	86	129	81	1.76801498457742	0.390738164587235	1.89003622651477	0.391018491286904	2.9487477777149e-09	3.29651230698594e-11	1.37727681999019	1.49901773522786	1	1
boc	P02748_C9	85	86	152	81	0.444187738452394	-0.252523950473576	0.541324990115614	-0.257370587527968	3.20481737964753e-09	4.72835186887265e-15	0.69671168892597	0.798695577643582	1	1
boc	Q8IU54_IFNL1	85	86	152	81	2.18223901411809	0.625626566480301	2.23410414276606	0.625750498582407	3.20481737964753e-09	2.85077425027171e-13	1.55661244763779	1.60835364418365	1	1
bo34	O60238_BNIP3L	61	86	129	81	0.978724752120412	0.245547399058499	0.690121100649105	0.248882524544404	3.32340950485549e-09	7.1371481533491e-07	0.733177353061913	0.441238576104702	1	1
boc	Q07065_CKAP4	85	86	152	81	0.947454399962625	0.22340780729653	0.993651850357298	0.221682576469392	3.45467359137321e-09	5.83783736272911e-15	0.724046592666095	0.771969273887905	1	1
bo34	Q08345_DDR1	61	86	129	81	0.724772624458015	0.0459432123175184	0.652698753231592	0.0421742318700466	3.57003954744943e-09	1.28965843206089e-13	0.678829412140496	0.610524521361545	1	1
boc	Q9NQ29_LUC7L	85	86	152	81	0.665961603676502	-0.0947227621673974	0.982726231997474	-0.0888006237174404	3.79376760060591e-09	1.26370469905981e-14	0.760684365843899	1.07152685571491	1	1
bo34	P09237_MMP7	61	86	129	81	2.03721319896112	1.10473464447726	2.12919288233288	1.08983528161127	3.92675314036205e-09	2.80243731945889e-12	0.932478554483866	1.03935760072161	1	1
boc	P12270_TPR	85	86	152	81	0.880555932743753	-0.0372727857376336	1.38024581360748	-0.0498707313630173	4.01254980429838e-09	1.80805882868508e-18	0.917828718481386	1.43011654497049	1	1
boc	Q13938_CAPS	85	86	152	81	0.752058917189527	-0.28085782661577	0.68702267390506	-0.280125561806461	4.08816977048674e-09	1.18266763814831e-12	1.0329167438053	0.967148235711521	1	1
bo34	Q13938_CAPS	61	86	129	81	0.835357086686968	-0.28085782661577	0.70111735805327	-0.280125561806461	4.52770459148349e-09	6.60380897023323e-12	1.11621491330274	0.981242919859731	1	1
bo34	Q9H5V8_CDCP1	61	86	129	81	0.975107870118083	0.0340639298863844	0.920058385767451	0.0416355971795796	4.63620455984346e-09	2.45559149754409e-14	0.941043940231699	0.878422788587871	1	1
bo34	Q9NX63_CHCHD3	61	86	129	81	1.21670212779898	0.00570174697539564	0.728828838003691	0.0287899205881569	4.63620455984346e-09	1.57833127418667e-08	1.21100038082358	0.700038917415534	1	1
bo34	P02748_C9	61	86	129	81	0.518202025391016	-0.252523950473576	0.561007517038993	-0.257370587527968	4.8608471882689e-09	5.37398854575878e-15	0.770725975864592	0.818378104566962	1	1
bo34	Q9NQ29_LUC7L	61	86	129	81	0.72131126613999	-0.0947227621673974	1.09960601709156	-0.0888006237174404	5.09606747725382e-09	2.50278676099826e-15	0.816034028307387	1.188406640809	1	1
bo34	Q9ULA0_DNPEP	61	86	129	81	-0.281231227754486	-1.40249148492385	-0.93556191874114	-1.40860236447949	5.09606747725382e-09	2.99677889758074e-05	1.12126025716936	0.473040445738352	1	1
boc	Q9NX63_CHCHD3	85	86	152	81	1.058724916643	0.00570174697539564	0.664347775365603	0.0287899205881569	5.30424246314771e-09	3.13262874354575e-08	1.05302316966761	0.635557854777446	1	1
bo34	Q17RW2_COL24A1	61	86	129	81	1.58315576225479	0.884842664220303	1.73702895310577	0.892279910067181	5.3423482667597e-09	3.43957490418217e-15	0.698313098034483	0.844749043038591	1	1
bo34	Q9UKL0_RCOR1	61	86	129	81	0.937972952121192	0.0528423037818477	1.35353730873355	0.0561808428056025	5.3423482667597e-09	2.29740429445953e-13	0.885130648339344	1.29735646592795	1	1
bo34	Q07065_CKAP4	61	86	129	81	0.98606786375678	0.22340780729653	1.06984842880836	0.221682576469392	5.60019370109829e-09	2.96216578205764e-15	0.76266005646025	0.848165852338973	1	1
boc	Q9C0B1_FTO	85	86	152	81	0.667212982787343	-0.0252777973078214	0.56296435306591	-0.0172081191216608	6.15025565990523e-09	2.15018975232239e-10	0.692490780095164	0.58017247218757	1	1
boc	P09237_MMP7	85	86	152	81	1.88111192211788	1.10473464447726	2.08610444527954	1.08983528161127	6.38146245861734e-09	2.61180724386599e-12	0.776377277640627	0.996269163668269	1	1
bo34	Q92917_GPKOW	61	86	129	81	0.493009487853381	0.123199976208045	0.644546761407576	0.124931605454374	6.44849815427094e-09	7.8961446622394e-16	0.369809511645336	0.519615155953202	1	1
bo34	O60259_KLK8	61	86	129	81	0.412815876085961	-0.323972152278083	0.23273606701961	-0.326763197748757	6.9182782913627e-09	4.61699987987315e-07	0.736788028364044	0.559499264768367	1	1
bo34	Q5T2T1_MPP7	61	86	129	81	1.88616741018855	0.708430256918698	1.70707017454051	0.724269282917217	7.08214413044468e-09	5.91815089956455e-14	1.17773715326985	0.982800891623292	1	1
boc	Q92917_GPKOW	85	86	152	81	0.463736339010424	0.123199976208045	0.583551847903915	0.124931605454374	8.4063618231801e-09	1.50635933911602e-14	0.340536362802378	0.45862024244954	1	1
boc	O77932_DXO	85	86	152	81	1.6552037120113	0.943046047087577	1.59860563395646	0.951330187647173	8.5616005159571e-09	2.00824649916915e-09	0.71215766492372	0.647275446309286	1	1
bo34	Q9Y266_NUDC	61	86	129	81	0.28842171347242	-0.47104865900024	0.0693683386041579	-0.458048717466183	1.00434043018769e-08	1.75913778962757e-08	0.75947037247266	0.527417056070341	1	1
boc	O60232_ZNRD2	85	86	152	81	1.59759483915004	0.390738164587235	1.73371788007765	0.391018491286904	1.0275469815055e-08	5.14959768546573e-11	1.2068566745628	1.34269938879075	1	1
bo34	P13667_PDIA4	61	86	129	81	1.01196836488764	0.206246980647571	1.02316896612592	0.22003946747941	1.02788149245276e-08	1.74394084402862e-11	0.805721384240068	0.80312949864651	1	1
boc	Q5TC82_RC3H1	85	86	152	81	2.05948197525835	1.36920338541877	2.2262012628779	1.37181992682622	1.0464154773391e-08	1.00651906351462e-13	0.690278589839575	0.854381336051677	1	1
bo34	Q7Z7M9_GALNT5	61	86	129	81	1.3677210369	0.495468646687164	1.22371691117659	0.494040791131438	1.12752472252061e-08	1.70402114826128e-09	0.872252390212837	0.729676120045152	1	1
bo34	P12270_TPR	61	86	129	81	0.932703318713091	-0.0372727857376336	1.49996096903077	-0.0498707313630173	1.20835544744758e-08	1.33975658805328e-18	0.969976104450725	1.54983170039379	1	1
bo34	O77932_DXO	61	86	129	81	1.69312203750198	0.943046047087577	1.66815341696781	0.951330187647173	1.26534157067251e-08	9.25158721408222e-11	0.750075990414408	0.716823229320638	1	1
bo34	Q8N163_CCAR2	61	86	129	81	2.27724988830381	1.46260845615766	2.50035440388541	1.46704508474038	1.26534157067251e-08	4.75729887515384e-12	0.814641432146153	1.03330931914503	1	1
boc	P15941_MUC1	85	86	152	81	1.43683422236833	0.139087883553501	1.78700841891754	0.109710889295326	1.34869840572227e-08	1.04275431118965e-14	1.29774633881483	1.67729752962221	1	1
bo34	O95831_AIFM1	61	86	129	81	0.857227715848369	-0.10545346267408	0.750182526804586	-0.08417668948435	1.35574610486663e-08	3.62565352408318e-08	0.96268117852245	0.834359216288936	1	1
boc	P55285_CDH6	85	86	152	81	0.610431365077478	-0.0616887350677144	0.492207181733739	-0.0531619186136841	1.44963383553338e-08	2.20514486172964e-08	0.672120100145192	0.545369100347423	1	1
bo34	P15941_MUC1	61	86	129	81	1.53381722595837	0.139087883553501	1.85950060570584	0.109710889295326	1.59177256159051e-08	4.69218896271796e-14	1.39472934240487	1.74978971641051	1	1
boc	Q08830_FGL1	85	86	152	81	-0.729191694876503	-2.12323521339924	-0.89104100296512	-2.12200156275269	1.73514010481437e-08	1.02616007873346e-14	1.39404351852274	1.23096055978757	1	1
boc	Q9ULA0_DNPEP	85	86	152	81	-0.402234951146574	-1.40249148492385	-0.960318215747685	-1.40860236447949	1.76652578562984e-08	4.41091011903907e-05	1.00025653377727	0.448284148731807	1	1
bo34	P09758_TACSTD2	61	86	129	81	1.24139699160265	0.273640926808495	1.11784198943829	0.272591841137386	2.09231204360166e-08	1.02528820218387e-09	0.96775606479415	0.845250148300902	1	1
boc	P51532_SMARCA4	85	86	152	81	0.6667278907095	0.0975332518139975	0.682062045406639	0.110002497727285	2.18892333113424e-08	2.07907990871858e-08	0.569194638895503	0.572059547679353	1	1
bo34	Q04637_EIF4G1	61	86	129	81	2.22535302939969	0.779198231484383	1.7886561834794	0.809435099631916	2.45166020366875e-08	1.85786106814025e-09	1.44615479791531	0.979221083847486	1	1
bo34	P28908_TNFRSF8	61	86	129	81	0.88287065216646	0.165976900643822	1.04843740896136	0.167516897227426	2.68318261872835e-08	6.81049769020413e-18	0.716893751522638	0.880920511733932	1	1
boc	Q9HCB6_SPON1	85	86	152	81	0.736346883048298	-0.179555495830515	0.530764670792239	-0.176243366722085	2.80624499773945e-08	3.44170817923281e-12	0.915902378878814	0.707008037514325	1	1
boc	Q96A59_MARVELD3	85	86	152	81	0.628895235605983	-0.206164061643927	0.181147657161417	-0.220717163659524	2.85628891069336e-08	0.000155087039354911	0.83505929724991	0.401864820820941	1	1
bo34	Q9H773_DCTPP1	61	86	129	81	1.3615404094288	0.636782028529292	1.35341144135293	0.64040444085406	3.28432189102988e-08	7.64869205603206e-12	0.724758380899503	0.713007000498868	1	1
boc	P63165_SUMO1	85	86	152	81	1.28809744333574	0.636216590031132	1.32062007120399	0.642981476335364	3.34741599710504e-08	2.01208052870816e-10	0.651880853304609	0.67763859486863	1	1
boc	P13667_PDIA4	85	86	152	81	0.885978804771129	0.206246980647571	0.97813373859897	0.22003946747941	3.52863163372052e-08	2.73035002026996e-11	0.679731824123557	0.75809427111956	1	1
boc	Q96EM0_L3HYPDH	85	86	152	81	1.16094410254198	0.189798676009261	0.88353168077963	0.206026390022621	3.52863163372052e-08	1.14760108627149e-08	0.971145426532719	0.677505290757009	1	1
bo34	P02763_ORM1	61	86	129	81	0.398498661705386	-0.138503661558377	0.406402439179147	-0.138139680710949	3.59166830967803e-08	4.23925283458483e-12	0.537002323263763	0.544542119890096	1	1
boc	P09758_TACSTD2	85	86	152	81	1.16090357098171	0.273640926808495	1.04264090250275	0.272591841137386	3.78511215659635e-08	3.47676380148801e-09	0.887262644173219	0.770049061365368	1	1
boc	Q9H5V8_CDCP1	85	86	152	81	0.837629408900033	0.0340639298863844	0.839208381797527	0.0416355971795796	3.85200450128699e-08	4.62263272122545e-13	0.803565479013648	0.797572784617947	1	1
bo34	P54108_CRISP3	61	86	129	81	-0.459434436598617	-0.0369523820756138	-0.338757094494833	-0.0396814714108603	4.48709960398634e-08	2.65783894666505e-09	-0.422482054523003	-0.299075623083972	1	1
boc	P03973_SLPI	85	86	152	81	0.185528241864497	-0.541006615568803	0.232037667829266	-0.542292713032483	4.58717725174311e-08	2.31342271421294e-14	0.726534857433301	0.774330380861749	1	1
boc	P30048_PRDX3	85	86	152	81	0.749633201584707	0.129026415284133	0.784150314963142	0.129428167497225	5.00407514660331e-08	3.41238641075502e-10	0.620606786300574	0.654722147465917	1	1
bo34	P05412_JUN	61	86	129	81	0.949621281610587	0.118182220400117	0.93701307928112	0.12638697577487	5.01251636178307e-08	1.9020224651453e-10	0.831439061210469	0.810626103506249	1	1
boc	P55789_GFER	85	86	152	81	0.898580743400327	-0.121966565727824	0.554480354618369	-0.114709188798208	5.36381714773037e-08	7.26876368762114e-12	1.02054730912815	0.669189543416577	1	1
bo34	Q8TE58_ADAMTS15	61	86	129	81	1.15507424960054	-0.200758276863659	0.540385203540464	-0.214379493097238	5.47533217531689e-08	3.72237751123318e-06	1.3558325264642	0.754764696637702	1	1
bo34	Q96A59_MARVELD3	61	86	129	81	0.642515799822124	-0.206164061643927	0.15757159287754	-0.220717163659524	5.47533217531689e-08	0.00019652285746138	0.848679861466051	0.378288756537064	1	1
boc	O75144_ICOSLG	85	86	152	81	-0.187701670577112	0.128192275062494	-0.134044180401449	0.128423297755195	5.6499458292407e-08	7.16854930354724e-09	-0.315893945639606	-0.262467478156643	1	1
bo34	P51532_SMARCA4	61	86	129	81	0.705268409954806	0.0975332518139975	0.720823612296255	0.110002497727285	5.72201083827916e-08	5.77550099563531e-09	0.607735158140809	0.610821114568969	1	1
bo34	Q15388_TOMM20	61	86	129	81	1.42698678436892	0.465163525304055	1.35793171756966	0.48462490555707	5.97944390464546e-08	4.81448636943076e-09	0.961823259064868	0.873306812012585	1	1
boc	Q9UKL0_RCOR1	85	86	152	81	0.818334986337797	0.0528423037818477	1.21692276099798	0.0561808428056025	6.05454716991611e-08	1.03517235296345e-12	0.765492682555949	1.16074191819238	1	1
boc	P09104_ENO2	85	86	152	81	0.577919889522378	-0.28499673062841	0.509292119576215	-0.269308128297932	6.3762806809703e-08	8.52500234781749e-11	0.862916620150788	0.778600247874147	1	1
boc	O43184_ADAM12	85	86	152	81	1.23344202063846	0.379034686174434	1.18421645976815	0.378553147652725	6.59990678341241e-08	5.9719695905998e-09	0.854407334464026	0.805663312115422	1	1
bo34	Q92599_SEPTIN8	61	86	129	81	1.26982180902844	0.607540223171524	1.24949992737383	0.614296708717859	6.67309010889471e-08	4.16991328157024e-12	0.662281585856913	0.635203218655973	1	1
bo34	Q96RE7_NACC1	61	86	129	81	1.63450029028044	0.851747834575699	1.864658556512	0.865665966264477	6.67309010889471e-08	2.50278676099826e-15	0.78275245570474	0.998992590247526	1	1
bo34	Q96DC8_ECHDC3	61	86	129	81	-0.551077781861463	-1.97222985370987	-1.23582454111785	-1.95799796780134	6.82088407941199e-08	1.98092180505875e-05	1.42115207184841	0.722173426683491	1	1
boc	Q08345_DDR1	85	86	152	81	0.623948976517212	0.0459432123175184	0.578380977685421	0.0421742318700466	6.94965380561405e-08	1.43519881970368e-11	0.578005764199694	0.536206745815375	1	1
boc	Q8N163_CCAR2	85	86	152	81	2.20130017396744	1.46260845615766	2.40864245220777	1.46704508474038	6.94965380561405e-08	2.00957959942204e-11	0.738691717809782	0.941597367467383	1	1
boc	O60238_BNIP3L	85	86	152	81	0.878004769381962	0.245547399058499	0.6705240967349	0.248882524544404	7.31732442160408e-08	9.04338742898019e-07	0.632457370323463	0.421641572190496	1	1
boc	Q5T2T1_MPP7	85	86	152	81	1.69924019514577	0.708430256918698	1.60884193268062	0.724269282917217	7.31732442160408e-08	6.62429393406226e-13	0.990809938227069	0.884572649763401	1	1
bo34	P58107_EPPK1	61	86	129	81	1.80121422121117	0.681029160462867	1.78307699739368	0.67698393851801	7.60871440829311e-08	3.69493024647526e-10	1.1201850607483	1.10609305887567	1	1
bo34	Q96JA1_LRIG1	61	86	129	81	0.769736052835967	0.0173608371299718	0.720737953838768	0.0249746923212867	7.94792758422394e-08	4.3816927441974e-15	0.752375215705995	0.695763261517481	1	1
boc	Q17RW2_COL24A1	85	86	152	81	1.44326995623055	0.884842664220303	1.59181041517185	0.892279910067181	8.83356291322122e-08	4.74290053930776e-11	0.558427292010245	0.699530505104668	1	1
boc	Q9H773_DCTPP1	85	86	152	81	1.30314769806655	0.636782028529292	1.29718826034593	0.64040444085406	9.14015027172853e-08	1.58364290622742e-11	0.666365669537253	0.656783819491866	1	1
boc	O95232_LUC7L3	85	86	152	81	1.11402622944578	0.444820588427248	1.51237205885589	0.450139033579576	9.29728224016449e-08	1.52522217234325e-13	0.669205641018536	1.06223302527631	1	1
boc	P51693_APLP1	85	86	152	81	-0.126566669781452	0.282662906947099	0.0850260516230445	0.279687144417939	9.78452871178344e-08	0.00918236339310536	-0.409229576728551	-0.194661092794894	1	1
bo34	Q9UHD0_IL19	61	86	129	81	0.632663672755544	-0.429889586358302	0.573029398111851	-0.479668440757275	1.03124583800251e-07	3.99255705702233e-15	1.06255325911385	1.05269783886913	1	1
bo34	P02750_LRG1	61	86	129	81	0.642547344290585	-0.0530727526096803	0.900419521157561	-0.0455720011052419	1.2253116284569e-07	8.49775216081749e-17	0.695620096900265	0.945991522262802	1	1
bo34	P23280_CA6	61	86	129	81	-1.45001319181175	-0.700910884190203	-1.5332060440818	-0.699171033005432	1.2253116284569e-07	5.79338251850675e-12	-0.749102307621547	-0.834035011076364	1	1
boc	P23280_CA6	85	86	152	81	-1.35327799393537	-0.700910884190203	-1.45610666609672	-0.699171033005432	1.24046940401692e-07	1.17869358160976e-10	-0.65236710974517	-0.756935633091291	1	1
bo34	P19971_TYMP	61	86	129	81	1.1197555568138	0.336685966510913	0.927763833127432	0.345181506371886	1.25192349248115e-07	6.48252414685697e-07	0.783069590302889	0.582582326755546	1	1
boc	P28908_TNFRSF8	85	86	152	81	0.78380269032346	0.165976900643822	0.948179182592382	0.167516897227426	1.2830470516085e-07	5.93309396575712e-15	0.617825789679638	0.780662285364956	1	1
bo34	Q96KN2_CNDP1	61	86	129	81	1.09259661004769	1.78207402981109	1.31424351569181	1.78032948678248	1.30683488869043e-07	6.01129168420872e-06	-0.689477419763397	-0.46608597109067	1	1
bo34	P06744_GPI	61	86	129	81	1.60225442378959	0.91265311710646	1.75033317847219	0.918169073726981	1.39359403611157e-07	5.54372879637296e-13	0.689601306683126	0.832164104745208	1	1
bo34	P35249_RFC4	61	86	129	81	1.4777825024649	0.678433697838334	1.71046397869998	0.698438219790093	1.39359403611157e-07	3.30746999065062e-13	0.799348804626566	1.01202575890989	1	1
boc	O60259_KLK8	85	86	152	81	0.264737479264649	-0.323972152278083	0.156937561161402	-0.326763197748757	1.49278723302689e-07	7.43771734914531e-06	0.588709631542732	0.483700758910159	1	1
boc	P35249_RFC4	85	86	152	81	1.41446666648625	0.678433697838334	1.60467191318152	0.698438219790093	1.49278723302689e-07	4.86660147578611e-12	0.736032968647914	0.906233693391422	1	1
bo34	P35318_ADM	61	86	129	81	1.66413067690774	0.564363949475045	0.718204835769903	0.561188438471384	1.7249041209684e-07	0.0096736704275543	1.09976672743269	0.157016397298518	1	1
bo34	P0DPI2_GATD3	61	86	129	81	0.772229474104586	-0.136637200879429	0.680787147040479	-0.110322818957229	1.76194369811658e-07	7.9526546250449e-08	0.908866674984015	0.791109965997708	1	1
bo34	Q49A88_CCDC14	61	86	129	81	1.77486354338803	-0.00306408373463644	1.67982549565729	0.0509112303335362	1.76194369811658e-07	2.52418480798571e-07	1.77792762712266	1.62891426532375	1	1
boc	O14793_MSTN	85	86	152	81	-0.40481717214402	0.0950837005699042	-0.424991962902477	0.0915130327730227	1.76472678751431e-07	2.74578773239572e-09	-0.499900872713924	-0.5165049956755	1	1
boc	Q96RE7_NACC1	85	86	152	81	1.55165684746575	0.851747834575699	1.74815730812074	0.865665966264477	1.79441680809056e-07	1.2490569985654e-13	0.699909012890054	0.882491341856264	1	1
bo34	O15182_CETN3	61	86	129	81	1.09638962640563	0.529208383086415	1.14173264512338	0.545787138682067	1.83834338172825e-07	1.49483099004657e-08	0.56718124331922	0.59594550644131	1	1
bo34	Q14767_LTBP2	61	86	129	81	1.12975807072855	0.50585324554634	1.09047193124942	0.509720907193238	1.83834338172825e-07	4.30245725572331e-09	0.623904825182206	0.580751024056184	1	1
bo34	P12277_CKB	61	86	129	81	1.36306572457565	0.551048352940475	1.66237835116044	0.545002673023355	1.91794087159295e-07	4.78963958423824e-17	0.812017371635178	1.11737567813708	1	1
bo34	P07711_CTSL	61	86	129	81	0.754615454726624	0.288547617980457	0.85164869242463	0.284781308778727	2.13178198340892e-07	2.24315559461043e-14	0.466067836746168	0.566867383645903	1	1
bo34	P51687_SUOX	61	86	129	81	0.721248365622742	-0.135896362767211	0.268184375340327	-0.116791011616394	2.13178198340892e-07	9.49744622161975e-05	0.857144728389953	0.384975386956721	1	1
boc	Q15388_TOMM20	85	86	152	81	1.29783369560196	0.465163525304055	1.29880819976918	0.48462490555707	2.15457924322216e-07	2.2843127853771e-08	0.832670170297907	0.814183294212115	1	1
boc	P54108_CRISP3	85	86	152	81	-0.394074786120806	-0.0369523820756138	-0.326835111906485	-0.0396814714108603	2.19058497699012e-07	1.44005816987856e-08	-0.357122404045192	-0.287153640495624	1	1
bo34	Q99549_MPHOSPH8	61	86	129	81	1.52216492630422	0.705915327624693	1.60698623871204	0.716659561224434	2.47024567830125e-07	3.51158459621185e-11	0.816249598679523	0.890326677487605	1	1
boc	P21912_SDHB	85	86	152	81	1.11074470368234	0.230233222198356	0.697040593306985	0.245154643516795	2.58413685040117e-07	7.1102273539703e-07	0.880511481483987	0.45188594979019	1	1
bo34	P36776_LONP1	61	86	129	81	1.05355119323491	0.272880589996689	1.04010427938311	0.281417668744298	2.63069210708645e-07	2.46133028785872e-10	0.780670603238216	0.758686610638814	1	1
boc	Q7Z7M9_GALNT5	85	86	152	81	1.19298387681578	0.495468646687164	1.09773950718816	0.494040791131438	2.71496235929286e-07	4.22940046852123e-07	0.697515230128617	0.603698716056725	1	1
boc	Q6NV74_CRACDL	85	86	152	81	1.08194234808791	0.197753567006117	0.843406203499307	0.195097391221021	2.75997543062775e-07	7.09008811892426e-06	0.88418878108179	0.648308812278287	1	1
bo34	P55735_SEC13	61	86	129	81	1.55711355930965	0.614571076739896	1.05019368570882	0.63564939648485	2.98231963087555e-07	2.00173296464521e-05	0.942542482569752	0.414544289223966	1	1
boc	Q9UL46_PSME2	85	86	152	81	1.37278564064231	0.780710089055265	1.11831499536511	0.785846677946966	3.09586926078735e-07	4.45527170901265e-06	0.592075551587047	0.332468317418144	1	1
boc	Q96NY8_NECTIN4	85	86	152	81	0.513335764633444	-0.15147756564533	0.519725094895599	-0.166015912375481	3.25160975600608e-07	1.0301422690794e-10	0.664813330278774	0.68574100727108	1	1
bo34	O95232_LUC7L3	61	86	129	81	1.13172469872768	0.444820588427248	1.64304281021256	0.450139033579576	3.37912526908948e-07	5.37398854575878e-15	0.686904110300429	1.19290377663298	1	1
bo34	P21912_SDHB	61	86	129	81	1.1657507652373	0.230233222198356	0.745352342730398	0.245154643516795	3.37912526908948e-07	2.20036968918602e-07	0.935517543038939	0.500197699213602	1	1
boc	P19971_TYMP	85	86	152	81	1.01353771010896	0.336685966510913	0.882020596763473	0.345181506371886	3.41490083144867e-07	1.81855530164743e-06	0.676851743598043	0.536839090391587	1	1
bo34	P19256_CD58	61	86	129	81	-0.293925391092423	0.0167923709946039	-0.27419082910988	0.0170804219944117	3.4500328026375e-07	1.7266526899792e-12	-0.310717762087027	-0.291271251104292	1	1
boc	P02763_ORM1	85	86	152	81	0.29149623869374	-0.138503661558377	0.387640422802818	-0.138139680710949	3.47106938204191e-07	2.25742676435733e-12	0.429999900252117	0.525780103513767	1	1
bo34	P50895_BCAM	61	86	129	81	0.853199485675545	0.163361187050355	0.794669558163749	0.163485360230408	3.6714787902764e-07	5.3372542520713e-12	0.68983829862519	0.631184197933341	1	1
bo34	Q9H910_JPT2	61	86	129	81	2.07779437834535	1.10655432749983	1.88291982560187	1.12403380815836	3.74829668210963e-07	5.1514430781195e-07	0.971240050845519	0.758886017443502	1	1
bo34	Q14244_MAP7	61	86	129	81	0.783031918760205	0.13669908921384	0.618542626320218	0.139709855071327	3.82666456325183e-07	1.50465844904006e-06	0.646332829546365	0.478832771248891	1	1
boc	Q9Y266_NUDC	85	86	152	81	0.155881164891046	-0.47104865900024	0.0254873749266516	-0.458048717466183	3.88997946975038e-07	7.24956959496765e-08	0.626929823891286	0.483536092392835	1	1
bo34	P04179_SOD2	61	86	129	81	0.5059529316116	-0.294135128873906	0.44687722877937	-0.284395871724239	3.90661247287137e-07	2.7107719764359e-12	0.800088060485507	0.731273100503608	1	1
boc	Q96KN2_CNDP1	85	86	152	81	1.18921690407294	1.78207402981109	1.35659241347435	1.78032948678248	3.95366986299836e-07	1.60756304496276e-05	-0.592857125738148	-0.423737073308131	1	1
boc	P58107_EPPK1	85	86	152	81	1.66216050459652	0.681029160462867	1.66789365086314	0.67698393851801	4.01836592812006e-07	4.0826805526798e-09	0.981131344133658	0.990909712345126	1	1
bo34	O75144_ICOSLG	61	86	129	81	-0.213178658641446	0.128192275062494	-0.148273660565867	0.128423297755195	4.3311433126812e-07	5.23694743706172e-09	-0.34137093370394	-0.276696958321062	1	1
bo34	P51693_APLP1	61	86	129	81	-0.159133701625452	0.282662906947099	0.055942895465307	0.279687144417939	4.42123406253851e-07	0.00362316883284542	-0.441796608572552	-0.223744248952632	1	1
bo34	Q86YD3_TMEM25	61	86	129	81	0.169013836404363	0.580233954723569	0.319283975457432	0.566890419075811	4.42123406253851e-07	3.63945844554913e-06	-0.411220118319206	-0.247606443618379	1	1
boc	P05412_JUN	85	86	152	81	0.848343817768251	0.118182220400117	0.865296969872774	0.12638697577487	4.42853120466091e-07	7.73828986718202e-10	0.730161597368133	0.738909994097903	1	1
bo34	Q9BV79_MECR	61	86	129	81	1.47670190511701	0.45532752016495	1.30389469342368	0.4954637306752	4.51313125071969e-07	8.16094823496477e-08	1.02137438495206	0.808430962748475	1	1
bo34	Q9UQB8_BAIAP2	61	86	129	81	1.07174559331343	0.288795038487623	1.01307388926307	0.282876478830265	4.51313125071969e-07	2.69599630396452e-09	0.782950554825804	0.730197410432801	1	1
bo34	Q9UL46_PSME2	61	86	129	81	1.41983427322235	0.780710089055265	1.16077350731085	0.785846677946966	4.80001237897354e-07	1.04516448453985e-06	0.639124184167083	0.374926829363884	1	1
bo34	O14793_MSTN	61	86	129	81	-0.464465071197242	0.0950837005699042	-0.468867268321703	0.0915130327730227	4.89948949499878e-07	7.87550513008015e-10	-0.559548771767146	-0.560380301094726	1	1
bo34	Q02790_FKBP4	61	86	129	81	1.69773542961056	1.03771189141027	1.6053574375617	1.04936973704397	4.89948949499878e-07	1.48433858521513e-12	0.660023538200285	0.555987700517736	1	1
bo34	Q8N158_GPC2	61	86	129	81	0.706679608284578	0.0909845624425327	0.80549164686185	0.0847141106267914	5.20999470381983e-07	6.8959046919243e-08	0.615695045842045	0.720777536235059	1	1
bo34	Q9UMS0_NFU1	61	86	129	81	2.55611186315413	1.3055145972521	2.52971188020208	1.33332048602881	5.4274493289538e-07	5.44396679067357e-10	1.25059726590203	1.19639139417327	1	1
bo34	Q9UKU9_ANGPTL2	61	86	129	81	0.751871556487501	0.0345409214441911	0.57731926165576	0.0316617957375121	5.53943262842554e-07	1.28494502237267e-11	0.71733063504331	0.545657465918248	1	1
boc	Q04637_EIF4G1	85	86	152	81	1.9920341518803	0.779198231484383	1.7072610333869	0.809435099631916	5.82198625089133e-07	7.08200187594866e-09	1.21283592039591	0.89782593375498	1	1
bo34	Q9NTU7_CBLN4	61	86	129	81	-0.110969951605525	0.487962151852039	-0.0870135369782948	0.490836578698906	5.888909054741e-07	7.95198054033962e-09	-0.598932103457564	-0.5778501156772	1	1
bo34	Q1MSJ5_CSPP1	61	86	129	81	0.675416243176047	-0.0508361740139232	0.684989092144778	-0.0493285040288167	6.13359965765024e-07	9.25695528549804e-09	0.726252417189971	0.734317596173594	1	1
bo34	Q9BXI9_C1QTNF6	61	86	129	81	0.288838274751102	-0.336087456256606	-0.0893403699355584	-0.344718892922829	6.25959128571946e-07	0.010991965382507	0.624925731007708	0.255378522987271	1	1
bo34	P09341_CXCL1	61	86	129	81	2.53614446887651	1.87687778005375	2.99610518039063	1.88422609153424	6.388075448651e-07	7.86540285886869e-14	0.659266688822764	1.11187908885638	1	1
bo34	P63165_SUMO1	61	86	129	81	1.27954908432327	0.636216590031132	1.37121273770679	0.642981476335364	6.51909943201011e-07	1.29826339888419e-10	0.64333249429214	0.72823126137143	1	1
bo34	Q16665_HIF1A	61	86	129	81	-0.217575164303798	-0.830183489485168	-0.2461095745422	-0.82269919701115	6.51909943201011e-07	1.98815737789844e-06	0.612608325181371	0.57658962246895	1	1
bo34	Q9ULD2_MTUS1	61	86	129	81	0.430858195216253	-0.381181369082602	0.426601109252269	-0.376003175424091	6.51909943201011e-07	9.69053235954511e-11	0.812039564298855	0.80260428467636	1	1
bo34	P05231_IL6	61	86	129	81	0.787621684171299	-0.447519797866102	1.07058248530775	-0.449680586154829	6.78896029410056e-07	3.73268222711441e-13	1.2351414820374	1.52026307146258	1	1
bo34	Q6UXC1_MAMDC4	61	86	129	81	0.226231952965617	1.1914955580849	0.566649364447414	1.18870849091383	6.92789607997264e-07	1.05941837606969e-05	-0.965263605119284	-0.622059126466418	1	1
bo34	Q9NPJ3_ACOT13	61	86	129	81	2.25047894093858	0.786357602914627	1.75138133906236	0.816765661233099	7.36133720335519e-07	1.05760581358254e-06	1.46412133802396	0.934615677829264	1	1
boc	P09455_RBP1	85	86	152	81	0.469489206320306	-0.650371881982993	0.285631151505297	-0.66037554437502	8.6634173897789e-07	9.72384845556716e-08	1.1198610883033	0.946006695880317	1	1
boc	P06744_GPI	85	86	152	81	1.48785745870663	0.91265311710646	1.71437765682673	0.918169073726981	9.98202707651786e-07	5.37177823781987e-13	0.575204341600168	0.79620858309975	1	1
boc	Q1MSJ5_CSPP1	85	86	152	81	0.579877199393472	-0.0508361740139232	0.605187858081987	-0.0493285040288167	1.01399387349133e-06	8.21127138159265e-08	0.630713373407396	0.654516362110803	1	1
bo34	Q8IVD9_NUDCD3	61	86	129	81	1.22243227057516	0.545138433266078	1.24116182668042	0.558279412892043	1.01515505267149e-06	4.55437085972306e-10	0.677293837309079	0.682882413788379	1	1
boc	P49788_RARRES1	85	86	152	81	-0.358833370675601	-0.753246239916913	-0.482821759471817	-0.756816469373457	1.04630064520346e-06	0.000686258230005476	0.394412869241312	0.27399470990164	1	1
boc	P54687_BCAT1	85	86	152	81	1.01240710297782	0.33157780183004	1.13635542739955	0.342705539660354	1.06282330321962e-06	1.5881924492538e-12	0.680829301147781	0.793649887739191	1	1
bo34	P10145_CXCL8	61	86	129	81	2.05713895658205	1.3115401462342	2.47873660591388	1.3242196909631	1.12152582547001e-06	6.90824515381353e-16	0.745598810347852	1.15451691495079	1	1
bo34	P18065_IGFBP2	61	86	129	81	1.2681501265572	0.574990547586689	1.62980746502987	0.569859881432983	1.14405053288279e-06	7.23948417268134e-18	0.693159578970515	1.05994758359689	1	1
bo34	P32455_GBP1	61	86	129	81	0.589360273074289	-0.161342265918602	0.359322038653663	-0.151206686907238	1.19041288233632e-06	0.000104561814059687	0.750702538992891	0.510528725560901	1	1
boc	P19256_CD58	85	86	152	81	-0.247147776132631	0.0167923709946039	-0.259942745134802	0.0170804219944117	1.20435228436167e-06	4.27490250398324e-12	-0.263940147127235	-0.277023167129214	1	1
boc	Q9NTU7_CBLN4	85	86	152	81	-0.0283956316915434	0.487962151852039	-0.0434862140948687	0.490836578698906	1.22326932709704e-06	2.17935237521169e-08	-0.516357783543583	-0.534322792793774	1	1
boc	Q9UQB8_BAIAP2	85	86	152	81	0.982814028073962	0.288795038487623	0.938135275785271	0.282876478830265	1.22326932709704e-06	7.99519589083581e-09	0.694018989586339	0.655258796955006	1	1
bo34	P16455_MGMT	61	86	129	81	1.18255465927499	-0.0547147189577959	0.707657053870128	-0.0230419229333549	1.23858010486289e-06	5.7120781924761e-05	1.23726937823278	0.730698976803483	1	1
boc	Q16665_HIF1A	85	86	152	81	-0.284505154430647	-0.830183489485168	-0.30936038457677	-0.82269919701115	1.30183590065634e-06	5.62683198534983e-06	0.545678335054521	0.513338812434379	1	1
bo34	P01011_SERPINA3	61	86	129	81	0.540086084941781	0.0911096847545315	0.657289896301139	0.0937849575786819	1.34060022186994e-06	6.57544888164959e-17	0.448976400187249	0.563504938722457	1	1
bo34	Q9UHC6_CNTNAP2	61	86	129	81	-0.163144894494758	0.324995863505889	-0.064509688344205	0.326989099584699	1.36734114410162e-06	5.76896609816359e-05	-0.488140758000647	-0.391498787928904	1	1
boc	Q99549_MPHOSPH8	85	86	152	81	1.40387905119109	0.705915327624693	1.52869230734617	0.716659561224434	1.38524429588905e-06	3.23775736733055e-10	0.6979637235664	0.812032746121737	1	1
bo34	Q9UK05_GDF2	61	86	129	81	-1.01297290092769	-0.521465971076642	-1.07593901687199	-0.511851941404114	1.39459465832341e-06	1.07018961385972e-06	-0.491506929851044	-0.564087075467877	1	1
bo34	P78549_NTHL1	61	86	129	81	0.502025689019274	-0.204455978055308	0.28239010896508	-0.1941051411047	1.42237016102498e-06	5.82639031922758e-05	0.706481667074581	0.47649525006978	1	1
boc	P23526_AHCY	85	86	152	81	2.45390753021431	1.88382214732707	2.58335302888405	1.89342742605431	1.4737793790282e-06	5.36554722642754e-11	0.570085382887239	0.68992560282974	1	1
bo34	Q99618_CDCA3	61	86	129	81	-4.51708517947776	-5.27771177282904	-4.68350870841226	-5.26560804190539	1.47952553892133e-06	1.91971749274371e-05	0.760626593351278	0.582099333493125	1	1
bo34	P01009_SERPINA1	61	86	129	81	-0.360586904720696	-0.700742535647632	-0.252043802512021	-0.697122006474895	1.50892503629017e-06	2.21876722416914e-13	0.340155630926937	0.445078203962874	1	1
bo34	P09455_RBP1	61	86	129	81	0.548590682980635	-0.650371881982993	0.383725104514777	-0.66037554437502	1.53888577198298e-06	1.51529455164371e-08	1.19896256496363	1.0441006488898	1	1
boc	P0DPI2_GATD3	85	86	152	81	0.632316499434678	-0.136637200879429	0.594830076573583	-0.110322818957229	1.54372538641926e-06	4.91095617683447e-07	0.768953700314107	0.705152895530812	1	1
bo34	Q9BUD6_SPON2	61	86	129	81	0.685649407158774	0.194372642926657	0.719887766206304	0.190813156619681	1.60053210456379e-06	1.78968392334011e-10	0.491276764232117	0.529074609586623	1	1
boc	P02750_LRG1	85	86	152	81	0.511515134847865	-0.0530727526096803	0.837220884958233	-0.0455720011052419	1.64196591265583e-06	5.25843286915953e-16	0.564587887457545	0.882792886063475	1	1
boc	Q8N9V6_ANKRD53	85	86	152	81	-0.229444260895066	-0.640576056297648	-0.486984543321158	-0.636799250610014	1.64196591265583e-06	2.31855673371897e-05	0.411131795402582	0.149814707288855	1	1
bo34	Q8TAE8_GADD45GIP1	61	86	129	81	0.517795794508367	-0.0257088694852722	0.590580376030444	-0.0188358055062721	1.69747277603795e-06	1.3927489051032e-11	0.543504663993639	0.609416181536716	1	1
boc	P07711_CTSL	85	86	152	81	0.665577405296658	0.288547617980457	0.819059490495747	0.284781308778727	1.71956147966703e-06	7.49925493896234e-14	0.377029787316201	0.534278181717019	1	1
bo34	P01589_IL2RA	61	86	129	81	0.746124769980281	0.187782883232065	1.01675321670633	0.179344013221822	1.73102234315361e-06	9.40077107858801e-19	0.558341886748217	0.837409203484506	1	1
boc	Q8TE58_ADAMTS15	85	86	152	81	0.874693844219578	-0.200758276863659	0.48551370270617	-0.214379493097238	1.74620100090743e-06	1.31071548597919e-05	1.07545212108324	0.699893195803408	1	1
bo34	Q06323_PSME1	61	86	129	81	1.04649637865324	0.61270073763637	0.965306178887947	0.620269123796135	1.83553801991002e-06	2.12507151874469e-08	0.433795641016865	0.345037055091812	1	1
bo34	Q96NY8_NECTIN4	61	86	129	81	0.549665873953511	-0.15147756564533	0.59086871148168	-0.166015912375481	1.87170472727354e-06	2.21942530246568e-12	0.701143439598841	0.756884623857161	1	1
bo12	Q14508_WFDC2	24	86	23	81	1.50475622024214	0.195169080454978	1.75643391193383	0.155886555984115	1.88164627409237e-06	2.24126147494572e-08	1.30958713978716	1.60054735594972	1	1
boc	P10145_CXCL8	85	86	152	81	1.93294571950916	1.3115401462342	2.43113283698798	1.3242196909631	1.8854580537441e-06	4.44491115652459e-16	0.621405573274963	1.10691314602488	1	1
boc	Q99618_CDCA3	85	86	152	81	-4.53561298534455	-5.27771177282904	-4.73799538165336	-5.26560804190539	1.91456188141319e-06	6.2492854137966e-05	0.74209878748449	0.527612660252022	1	1
boc	Q14767_LTBP2	85	86	152	81	1.0266154298735	0.50585324554634	1.0473422774386	0.509720907193238	1.97406968639029e-06	1.82587570502416e-08	0.520762184327155	0.537621370245364	1	1
bo34	P27144_AK4	61	86	129	81	1.28659526988539	0.28610186413364	1.26641463821105	0.284401928403304	1.98435946319687e-06	2.70541878845184e-08	1.00049340575175	0.982012709807749	1	1
bo34	Q53GD3_SLC44A4	61	86	129	81	-0.162990207888011	0.228917231153924	0.0743010601988445	0.223397845044649	1.98435946319687e-06	0.598016719035482	-0.391907439041935	-0.149096784845805	1	0
boc	Q9P013_CWC15	85	86	152	81	0.59061986884479	0.118290859149455	0.781835199903913	0.119333705130301	2.03535214835527e-06	2.76835880274736e-12	0.472329009695335	0.662501494773613	1	1
bo34	Q6UWR7_ENPP6	61	86	129	81	0.232299334474851	0.815088909856886	0.234711605269444	0.810247533245872	2.10351246487577e-06	1.25901854912532e-10	-0.582789575382035	-0.575535927976428	1	1
bo34	P28906_CD34	61	86	129	81	-0.545452433491658	-0.236244206628933	-0.603724540036549	-0.233172762593006	2.1867336411267e-06	1.43520408282269e-12	-0.309208226862725	-0.370551777443544	1	1
bo34	P54687_BCAT1	61	86	129	81	1.07300543819583	0.33157780183004	1.22386517120626	0.342705539660354	2.1867336411267e-06	2.68650702282744e-13	0.741427636365785	0.881159631545902	1	1
bo34	Q9P2J2_IGSF9	61	86	129	81	0.532158096836408	-0.38504621512276	0.349868325430647	-0.390147090723309	2.22952104284864e-06	3.32514899199084e-06	0.917204311959169	0.740015416153957	1	1
boc	Q6UXC1_MAMDC4	85	86	152	81	0.37884932144538	1.1914955580849	0.621801052641659	1.18870849091383	2.33447142730046e-06	4.11089410951438e-05	-0.812646236639521	-0.566907438272172	1	1
boc	P27144_AK4	85	86	152	81	1.18977987180077	0.28610186413364	1.20057906401983	0.284401928403304	2.40645482536915e-06	6.39737018684307e-08	0.903678007667126	0.916177135616521	1	1
boc	Q14244_MAP7	85	86	152	81	0.692808091886499	0.13669908921384	0.588096145019495	0.139709855071327	2.4432409285375e-06	1.48364785398486e-06	0.556109002672659	0.448386289948168	1	1
bo34	O00748_CES2	61	86	129	81	-0.553351356431302	-0.119863829205132	-0.437498663982824	-0.114169296879091	2.45579973518996e-06	3.02763155426628e-05	-0.43348752722617	-0.323329367103733	1	1
boc	P55735_SEC13	85	86	152	81	1.37963265470022	0.614571076739896	1.0128710069488	0.63564939648485	2.55686657943831e-06	6.14229713793553e-05	0.765061577960323	0.377221610463951	1	1
bo34	Q8NFT8_DNER	61	86	129	81	-0.862885522397823	-0.462190154825134	-0.859020684691709	-0.458018216389929	2.65253776759554e-06	4.91638169549496e-12	-0.40069536757269	-0.40100246830178	1	1
bo34	Q96I15_SCLY	61	86	129	81	0.72811913506241	-0.00605321003099559	0.186155344067529	0.00792137587572141	2.70403656241297e-06	0.0211671543464746	0.734172345093406	0.178233968191807	1	1
bo34	Q9Y2D5_AKAP2	61	86	129	81	0.716347680203027	0.263667844076406	0.575921438548539	0.26359714625937	2.70403656241297e-06	3.47890163282405e-06	0.452679836126621	0.312324292289169	1	1
bo34	Q6P4E1_GOLM2	61	86	129	81	0.648535739379337	0.217258046806492	0.570440343139701	0.21635785235427	2.7564941437739e-06	1.91208646354177e-09	0.431277692572846	0.354082490785432	1	1
bo12	P08727_KRT19	24	86	23	81	2.46425489719699	0.763159659856173	2.25435697790035	0.764954033971318	2.78423451429626e-06	3.27898932412667e-07	1.70109523734082	1.48940294392903	1	1
bo34	Q96I25_RBM17	61	86	129	81	0.714294657510135	-0.0121341039395661	0.693225257930251	-0.00232375320799472	2.80992753617001e-06	8.26706650026596e-08	0.726428761449701	0.695549011138246	1	1
bo34	Q49MG5_MAP9	61	86	129	81	-0.347665658347358	-1.43760612149357	-0.864772742287925	-1.43061887658809	2.91979128776642e-06	8.25986650611896e-06	1.08994046314621	0.565846134300168	1	1
bo34	Q96S90_LYSMD1	61	86	129	81	1.43684340822654	0.542721171948842	1.16556333294591	0.548396117625441	2.91979128776642e-06	1.77087696126947e-06	0.894122236277701	0.617167215320468	1	1
boc	P02766_TTR	85	86	152	81	-0.442095320913542	-0.0355743725892266	-0.447562177713051	-0.0417841404393116	2.92898846316987e-06	1.32474325286327e-08	-0.406520948324316	-0.405778037273739	1	1
bo34	O43464_HTRA2	61	86	129	81	0.641084900274295	-0.0213543103078061	0.386168871215386	-0.0078891147536667	2.97625714528449e-06	7.94974173873614e-07	0.662439210582101	0.394057985969052	1	1
bo34	Q96CG8_CTHRC1	61	86	129	81	1.13497772105178	0.69622968669918	1.28846720164543	0.697879033125198	2.97625714528449e-06	1.2303875919299e-14	0.438748034352605	0.590588168520236	1	1
bo34	Q9ULX7_CA14	61	86	129	81	-0.755126160313906	-0.235026602190356	-0.810378690392969	-0.240683482311739	3.1520099346545e-06	1.91975816651461e-11	-0.52009955812355	-0.569695208081231	0	0
boc	P12277_CKB	85	86	152	81	1.22406766783746	0.551048352940475	1.58238780579142	0.545002673023355	3.20536630466186e-06	6.64886071751829e-16	0.673019314896984	1.03738513276806	0	0
boc	Q06323_PSME1	85	86	152	81	1.01720171110171	0.61270073763637	0.926602170522838	0.620269123796135	3.20536630466186e-06	1.98012584409933e-07	0.40450097346534	0.306333046726702	0	0
bo34	Q99807_COQ7	61	86	129	81	0.329877993463915	-0.19056650859029	-0.0388348728233291	-0.182149216832615	3.21277531145705e-06	0.0423873130601601	0.520444502054205	0.143314344009286	0	0
bo34	Q9UKR3_KLK13	61	86	129	81	0.99653094550942	0.290095000751858	0.628390495817704	0.286019818469537	3.27466338743391e-06	0.0015586921071477	0.706435944757563	0.342370677348167	0	0
boc	Q9Y6X8_ZHX2	85	86	152	81	0.928439058785187	0.396126732919076	1.08184081419069	0.399117987286968	3.30292763850551e-06	1.07267192432886e-10	0.532312325866111	0.682722826903717	0	0
bo34	P14174_MIF	61	86	129	81	2.13221593947209	1.33872979304019	2.03360322312556	1.35564906488704	3.4018870412498e-06	2.73573783360582e-10	0.793486146431895	0.677954158238526	0	0
bo34	Q12864_CDH17	61	86	129	81	-1.26046366261535	-0.653104140609098	-1.30910454874582	-0.652779719619101	3.4018870412498e-06	4.24230626142851e-09	-0.607359522006255	-0.656324829126724	0	0
bo34	Q9P013_CWC15	61	86	129	81	0.643781358671875	0.118290859149455	0.835353023420333	0.119333705130301	3.4018870412498e-06	1.78555501576683e-12	0.52549049952242	0.716019318290032	0	0
boc	P06396_GSN	85	86	152	81	-0.355267897374514	-0.0792056086535463	-0.327012557321107	-0.0774820826594385	3.40333328725835e-06	5.03191806027551e-09	-0.276062288720968	-0.249530474661668	0	0
boc	Q53FA7_TP53I3	85	86	152	81	0.639092252152596	0.058164423884525	0.648536463927674	0.0675247382836044	3.4546273301856e-06	2.87613675542946e-10	0.580927828268072	0.581011725644069	0	0
boc	Q9UKU9_ANGPTL2	85	86	152	81	0.638884081674737	0.0345409214441911	0.542546869013279	0.0316617957375121	3.50666222962692e-06	7.4433040617602e-11	0.604343160230546	0.510885073275767	0	0
boc	Q99807_COQ7	85	86	152	81	0.332283324451842	-0.19056650859029	-0.0689868237180378	-0.182149216832615	3.55944818221651e-06	0.0669970700291036	0.522849833042132	0.113162393114577	0	0
bo34	P08118_MSMB	61	86	129	81	-1.4558817915228	-0.81345159288317	-1.11587435398914	-0.812958669369666	3.60164779525584e-06	0.0132258014020953	-0.642430198639626	-0.302915684619478	0	0
boc	P08579_SNRPB2	85	86	152	81	1.63479605164066	0.839155940398569	2.23476772745913	0.847089945472918	3.66731469866934e-06	4.22600812372937e-16	0.795640111242094	1.38767778198621	0	0
bo34	Q00796_SORD	61	86	129	81	0.166733255558039	-0.792096255710784	-0.46694296336498	-0.774477707792802	3.67069891688641e-06	0.024661445240354	0.958829511268823	0.307534744427822	0	0
bo34	Q15714_TSC22D1	61	86	129	81	0.59407988136275	-0.00181652531145577	0.600698345093271	0.0103828406943958	3.8855504540742e-06	8.28897816310174e-09	0.595896406674206	0.590315504398875	0	0
bo34	Q9H1B7_IRF2BPL	61	86	129	81	1.02259075839752	0.292801298673036	1.0386095358225	0.305735842948429	3.8855504540742e-06	6.49313376595059e-06	0.729789459724481	0.73287369287407	0	0
bo34	Q9Y2W6_TDRKH	61	86	129	81	1.16912471841945	0.165178508428587	0.689402995501621	0.187545111769181	3.8855504540742e-06	0.000106585807682207	1.00394620999086	0.50185788373244	0	0
boc	P04179_SOD2	85	86	152	81	0.368805464141133	-0.294135128873906	0.44283240437281	-0.284395871724239	3.95086414150518e-06	1.5881924492538e-12	0.66294059301504	0.727228276097048	0	0
boc	P35318_ADM	85	86	152	81	1.43910459322865	0.564363949475045	0.71353682713885	0.561188438471384	3.95086414150518e-06	0.00940349952493263	0.874740643753603	0.152348388667465	0	0
boc	Q96JA1_LRIG1	85	86	152	81	0.595321165096697	0.0173608371299718	0.66114976419966	0.0249746923212867	3.95086414150518e-06	2.24128744984918e-14	0.577960327966725	0.636175071878373	0	0
bo34	O60869_EDF1	61	86	129	81	2.00578929746493	1.12979893829676	2.16734330018558	1.14432701184648	3.95980886665613e-06	9.25158721408222e-11	0.875990359168175	1.0230162883391	0	0
bo34	P02452_COL1A1	61	86	129	81	0.453524507772226	-0.0884193224223326	0.378481957075012	-0.0789192341169656	3.95980886665613e-06	6.32814094139481e-07	0.541943830194558	0.457401191191978	0	0
bo34	P55809_OXCT1	61	86	129	81	2.13145074509213	1.07493106790497	1.86483662759267	1.07803697462472	3.95980886665613e-06	4.83386353997863e-10	1.05651967718716	0.786799652967953	0	0
boc	Q49A88_CCDC14	85	86	152	81	1.45455769309202	-0.00306408373463644	1.51167369225283	0.0509112303335362	4.01004187055689e-06	1.40968735447832e-06	1.45762177682666	1.4607624619193	0	0
boc	Q16566_CAMK4	85	86	152	81	1.52768755788359	0.812055725021443	1.52707780345356	0.823948690843646	4.25535946579232e-06	1.3120736775464e-06	0.715631832862147	0.703129112609919	0	0
bo34	P06396_GSN	61	86	129	81	-0.393713151101982	-0.0792056086535463	-0.35939729028318	-0.0774820826594385	4.60484469770353e-06	2.02124027824092e-10	-0.314507542448436	-0.281915207623742	0	0
bo34	Q14126_DSG2	61	86	129	81	1.26399627328821	0.844823482647721	1.20638430100974	0.837532158927414	4.60484469770353e-06	3.38419806651699e-09	0.419172790640485	0.368852142082329	0	0
boc	P32455_GBP1	85	86	152	81	0.52414338347711	-0.161342265918602	0.323531437844706	-0.151206686907238	4.65047791677401e-06	0.000218109121003956	0.685485649395712	0.474738124751944	0	0
boc	Q92599_SEPTIN8	85	86	152	81	1.15270919891707	0.607540223171524	1.20326027892863	0.614296708717859	4.71965783651191e-06	1.98168319475717e-11	0.545168975745541	0.588963570210767	0	0
boc	P09341_CXCL1	85	86	152	81	2.4618100592697	1.87687778005375	2.89792787018212	1.88422609153424	4.86098639614047e-06	1.33095740516008e-12	0.584932279215954	1.01370177864788	0	0
boc	Q9UMS0_NFU1	85	86	152	81	2.37766481716272	1.3055145972521	2.43820725075532	1.33332048602881	4.86098639614047e-06	1.44664692475079e-09	1.07215021991062	1.10488676472651	0	0
bo34	Q9H3T2_SEMA6C	61	86	129	81	-1.50355532819056	-1.18256928467371	-1.24316734026613	-1.18300788305123	5.05787425123373e-06	0.0660045840666	-0.320986043516853	-0.0601594572148942	0	0
bo34	Q9Y6X8_ZHX2	61	86	129	81	0.972698055563437	0.396126732919076	1.18753472428713	0.399117987286968	5.05787425123373e-06	2.25774946076929e-13	0.576571322644361	0.788416737000165	0	0
bo34	Q8N9V6_ANKRD53	61	86	129	81	-0.235614665465677	-0.640576056297648	-0.481865953784211	-0.636799250610014	5.15346417980269e-06	1.82169368438915e-05	0.404961390831971	0.154933296825802	0	0
bo34	Q96PD2_DCBLD2	61	86	129	81	1.08115751011384	0.519351233429971	1.16611423472815	0.518270881262058	5.2507826143071e-06	2.4530620424124e-12	0.561806276683866	0.647843353466087	0	0
boc	P48307_TFPI2	85	86	152	81	0.185047773113225	-0.312916348073741	0.163129083045644	-0.309059165119603	5.46789872737424e-06	1.62587612188983e-10	0.497964121186965	0.472188248165247	0	0
boc	P05231_IL6	85	86	152	81	0.554154839304783	-0.447519797866102	1.01012429041772	-0.449680586154829	5.54867806235435e-06	1.28809564470171e-13	1.00167463717088	1.45980487657254	0	0
bo34	O43310_CTIF	61	86	129	81	2.03707073262457	0.89809402223455	1.74788499010636	0.921196040733612	5.7643597605302e-06	3.93767359251322e-06	1.13897671039002	0.826688949372751	0	0
bo34	P23526_AHCY	61	86	129	81	2.46029062695282	1.88382214732707	2.62277231493591	1.89342742605431	5.87269057712984e-06	1.88929534530644e-11	0.57646847962575	0.729344888881599	0	0
boc	Q9BV79_MECR	85	86	152	81	1.30111991939045	0.45532752016495	1.22520397212773	0.4954637306752	5.97001001594682e-06	5.17913138863904e-07	0.845792399225502	0.72974024145253	0	0
bo34	P17174_GOT1	61	86	129	81	0.409787642148663	-0.0375416820220552	0.181276425789907	-0.0305458712137767	5.98296835527065e-06	0.000283283597513913	0.447329324170718	0.211822297003684	0	0
boc	Q9BUD6_SPON2	85	86	152	81	0.60163581032525	0.194372642926657	0.670281777524339	0.190813156619681	6.05787361743659e-06	1.6210962444767e-09	0.407263167398593	0.479468620904658	0	0
bo34	P48307_TFPI2	61	86	129	81	0.264441328922849	-0.312916348073741	0.213580891557711	-0.309059165119603	6.09522635141896e-06	1.88929534530644e-11	0.57735767699659	0.522640056677314	0	0
bo34	Q16595_FXN	61	86	129	81	2.05966673128177	1.22472340292136	1.82210050023299	1.2446029752444	6.09522635141896e-06	6.45707650368324e-09	0.83494332836041	0.577497524988595	0	0
bo34	P52888_THOP1	61	86	129	81	1.05771357533358	0.671885312681244	0.977355491465264	0.675443351761656	6.2094983574546e-06	2.06542288289974e-05	0.385828262652334	0.301912139703608	0	0
bo34	Q10589_BST2	61	86	129	81	0.35675201523865	-0.425192276855969	0.0780242903125017	-0.420360487622059	6.32581870870015e-06	3.25220553151608e-05	0.781944292094619	0.49838477793456	0	0
bo34	Q8NHJ6_LILRB4	61	86	129	81	1.6626475785191	0.827269437046301	1.36136478382468	0.816032483341286	6.32581870870015e-06	9.64944045481645e-08	0.835378141472804	0.545332300483398	0	0
boc	P36776_LONP1	85	86	152	81	0.906895318762001	0.272880589996689	0.983644125350326	0.281417668744298	6.42186174126807e-06	5.25040932182213e-10	0.634014728765312	0.702226456606028	0	0
bo34	O96007_MOCS2	61	86	129	81	0.79897401546544	0.0706209800618727	0.518795129534309	0.0893135091444788	6.56474455427224e-06	2.48999398300487e-05	0.728353035403568	0.42948162038983	0	0
boc	Q9Y2W6_TDRKH	85	86	152	81	1.02592565983069	0.165178508428587	0.630388165483908	0.187545111769181	6.61161282330995e-06	0.00039717359661576	0.860747151402099	0.442843053714728	0	0
bo34	O43715_TRIAP1	61	86	129	81	0.442915505124376	0.0376485780557178	0.57523439308754	0.0450008561963442	7.06874939210709e-06	2.61465839876819e-10	0.405266927068658	0.530233536891196	0	0
boc	Q02790_FKBP4	85	86	152	81	1.59486964127554	1.03771189141027	1.53820731152873	1.04936973704397	7.21358543048236e-06	7.4433040617602e-11	0.557157749865264	0.48883757448476	0	0
boc	O15182_CETN3	85	86	152	81	0.995454965572178	0.529208383086415	1.07586084838507	0.545787138682067	7.31887839222567e-06	1.27204054963952e-07	0.466246582485763	0.530073709703	0	0
bo34	Q16620_NTRK2	61	86	129	81	-0.255358855615597	0.009035085529053	-0.303431754919169	0.0124579228565537	7.33442807144525e-06	1.00825875084297e-11	-0.26439394114465	-0.315889677775723	0	0
boc	Q12860_CNTN1	85	86	152	81	-0.113297740182272	0.219125202986735	-0.177835681035022	0.225820878459965	7.4256401555447e-06	3.91225900495939e-11	-0.332422943169007	-0.403656559494986	0	0
boc	P05187_ALPP	85	86	152	81	-0.000853344493701137	-1.57895385110688	-0.278430708411036	-1.61074565970183	7.53389017657566e-06	1.60980358813854e-06	1.57810050661318	1.33231495129079	0	0
boc	P78549_NTHL1	85	86	152	81	0.368591373699558	-0.204455978055308	0.237944925885372	-0.1941051411047	7.53389017657566e-06	0.000185578737877623	0.573047351754866	0.432050066990072	0	0
bo34	P30046_DDT	61	86	129	81	0.335722755073325	-0.068545240428309	0.234039615030659	-0.0656749532600604	7.89471016766806e-06	5.94531566188163e-06	0.404267995501634	0.29971456829072	0	0
bo34	P40222_TXLNA	61	86	129	81	1.23109358730783	0.584930538337089	1.31624381994978	0.600531438240402	7.89471016766806e-06	2.97844194777936e-09	0.646163048970744	0.71571238170938	0	0
boc	Q9UHD0_IL19	85	86	152	81	0.382937144372428	-0.429889586358302	0.504164340771898	-0.479668440757275	7.98217051125156e-06	2.16809810219824e-13	0.81282673073073	0.983832781529173	0	0
bo34	Q12860_CNTN1	61	86	129	81	-0.168989304928949	0.219125202986735	-0.205801684720757	0.225820878459965	8.04104609894144e-06	1.85930598893209e-11	-0.388114507915684	-0.431622563180721	0	0
bo12	Q13428_TCOF1	24	86	23	81	0.946665831644616	-0.145280653611027	0.536555556741754	-0.142670194111379	8.1284708028824e-06	3.19708936370904e-05	1.09194648525564	0.679225750853134	0	0
bo34	P21583_KITLG	61	86	129	81	-0.514753490198209	0.0405735226857578	-0.511759993037904	0.0341117967221538	8.18997289837007e-06	6.10704652725936e-09	-0.555327012883967	-0.545871789760058	0	0
boc	Q5VUM1_SDHAF4	85	86	152	81	0.754482148102254	0.400443785231573	0.757034687291053	0.403740672106307	8.33499751887404e-06	5.9628623728764e-06	0.354038362870681	0.353294015184746	0	0
boc	P01589_IL2RA	85	86	152	81	0.669042890043681	0.187782883232065	0.945955090444636	0.179344013221822	8.45588373423918e-06	2.80614256649306e-17	0.481260006811617	0.766611077222814	0	0
bo34	Q53FA7_TP53I3	61	86	129	81	0.646195822034709	0.058164423884525	0.688467627896956	0.0675247382836044	8.81246972862727e-06	1.14811276818688e-10	0.588031398150184	0.620942889613352	0	0
boc	Q9NZC2_TREM2	85	86	152	81	0.283581921100435	-0.329794521403891	0.156701594270472	-0.329896242362045	9.35022864570671e-06	3.0386920603781e-05	0.613376442504326	0.486597836632516	0	0
boc	P10696_ALPG	85	86	152	81	-0.393188476492305	-1.84787706792418	-0.694182325869632	-1.8704317129273	9.62191720244269e-06	2.43590566455781e-06	1.45468859143188	1.17624938705767	0	0
boc	P16455_MGMT	85	86	152	81	0.9648871238911	-0.0547147189577959	0.600115186375231	-0.0230419229333549	9.76057354020211e-06	0.00025390845360146	1.0196018428489	0.623157109308586	0	0
bo34	Q96MK3_FAM20A	61	86	129	81	0.452711351131754	-0.0451862580573812	0.517728380124953	-0.0434733052371244	9.83166353965312e-06	6.24301222222158e-14	0.497897609189135	0.561201685362078	0	0
bo34	Q9NZC2_TREM2	61	86	129	81	0.37051628614047	-0.329794521403891	0.235862258605167	-0.329896242362045	9.83166353965312e-06	1.32292308138714e-06	0.700310807544361	0.565758500967211	0	0
boc	Q9H910_JPT2	85	86	152	81	1.90984782522728	1.10655432749983	1.82086588798183	1.12403380815836	9.90113725381661e-06	2.15930504201958e-06	0.803293497727455	0.696832079823468	0	0
bo34	Q9Y5U2_TSSC4	61	86	129	81	0.81266693563784	0.0616329324995113	0.796832449147164	0.0785172102627126	1.0012119207068e-05	2.18303933863715e-08	0.751034003138328	0.718315238884452	0	0
boc	P01009_SERPINA1	85	86	152	81	-0.439774305041455	-0.700742535647632	-0.294454159694932	-0.697122006474895	1.0043633221411e-05	2.53682108735085e-12	0.260968230606177	0.402667846779963	0	0
boc	P11836_MS4A1	85	86	152	81	-0.601889495343766	-1.13236300706532	-0.889680353651809	-1.12379359458875	1.0043633221411e-05	0.0244441865087462	0.530473511721551	0.234113240936937	0	0
boc	P18075_BMP7	85	86	152	81	0.633337712026562	-0.0636347039974996	0.449012196140178	-0.0661784827968254	1.01880866259599e-05	1.41203483556394e-05	0.696972416024062	0.515190678937003	0	0
bo34	Q8N183_NDUFAF2	61	86	129	81	0.804460007835289	0.00805629869291852	0.892625134510992	0.0150895165569187	1.01957357719636e-05	1.51313414384978e-10	0.79640370914237	0.877535617954074	0	0
bo34	P36888_FLT3	61	86	129	81	0.0974466636335256	0.580997869148477	0.181736063707194	0.575157465497054	1.03825657136278e-05	1.17617991239246e-06	-0.483551205514951	-0.39342140178986	0	0
bo34	Q9P2M7_CGN	61	86	129	81	0.957860292027981	-0.285687336745482	0.770870259030586	-0.270897404872354	1.03825657136278e-05	9.5894475847808e-05	1.24354762877346	1.04176766390294	0	0
bo34	P06733_ENO1	61	86	129	81	1.7985703695616	1.15489584028608	1.83040467643211	1.16828902112327	1.0572662329562e-05	1.1305814401862e-10	0.643674529275523	0.662115655308843	0	0
bo34	Q6UXK5_LRRN1	61	86	129	81	-0.393943385210016	0.0810435912879555	-0.331589104905534	0.0949010564137179	1.0572662329562e-05	1.48719259826063e-06	-0.474986976497972	-0.426490161319252	0	0
bo34	P21128_ENDOU	61	86	129	81	-0.383486743669551	-0.00448471359633784	-0.392636596937829	-0.0102574954291948	1.07660797473009e-05	8.17513129426892e-09	-0.379002030073213	-0.382379101508635	0	0
bo34	Q8N0X4_CLYBL	61	86	129	81	-0.124975197683586	-0.758663186992762	-0.44322840252721	-0.755051784853223	1.09628729363876e-05	0.00233031778275178	0.633687989309177	0.311823382326013	0	0
boc	Q10589_BST2	85	86	152	81	0.256227088120372	-0.425192276855969	0.0222441760030048	-0.420360487622059	1.10973627671717e-05	0.000137072235159872	0.681419364976341	0.442604663625063	0	0
bo34	P02766_TTR	61	86	129	81	-0.490623245541773	-0.0355743725892266	-0.489542974333777	-0.0417841404393116	1.13668107897635e-05	1.07119322671054e-09	-0.455048872952546	-0.447758833894466	0	0
bo34	Q9P260_RELCH	61	86	129	81	1.31090226082169	0.404440265171464	1.11380445176683	0.426024798959093	1.13668107897635e-05	4.1362380870158e-07	0.906461995650226	0.68777965280774	0	0
boc	P08118_MSMB	85	86	152	81	-1.3451296734967	-0.81345159288317	-1.0616135295907	-0.812958669369666	1.14173069260958e-05	0.0243149514951507	-0.531678080613526	-0.24865486022103	0	0
bo34	P09874_PARP1	61	86	129	81	-0.0861477825294321	-0.806988263841237	0.33290999376569	-0.776559498773495	1.15740697131562e-05	5.05440013468304e-10	0.720840481311805	1.10946949253918	0	0
boc	Q8TAE8_GADD45GIP1	85	86	152	81	0.427866468243711	-0.0257088694852722	0.552614686377667	-0.0188358055062721	1.15805625401204e-05	3.70231522573605e-11	0.453575337728983	0.57145049188394	0	0
boc	P40222_TXLNA	85	86	152	81	1.17251154114299	0.584930538337089	1.28075957204576	0.600531438240402	1.17460449674042e-05	4.67464767438029e-09	0.587581002805896	0.680228133805362	0	0
bo34	P30044_PRDX5	61	86	129	81	2.67234795093278	1.91524810256623	2.42713558862689	1.93779887264959	1.17849329511661e-05	2.46207208877938e-07	0.75709984836655	0.489336715977304	0	0
bo34	Q53H82_LACTB2	61	86	129	81	1.34723434253929	0.775258381176077	1.31584794443013	0.786386257514275	1.17849329511661e-05	5.38248343654101e-08	0.57197596136321	0.529461686915857	0	0
bo34	P05154_SERPINA5	61	86	129	81	-1.24998519574173	-0.29250809513065	-0.700780764804575	-0.280001615343995	1.2439746799574e-05	0.0293310432458133	-0.957477100611085	-0.42077914946058	0	0
bo34	Q9P2N5_RBM27	61	86	129	81	0.455097850547702	-0.386635666963463	0.173569487431875	-0.377252761822145	1.2439746799574e-05	2.84694572800847e-05	0.841733517511165	0.55082224925402	0	0
boc	Q86YD3_TMEM25	85	86	152	81	0.256487664707545	0.580233954723569	0.322304871713048	0.566890419075811	1.27873385312411e-05	3.25183058213068e-06	-0.323746290016023	-0.244585547362763	0	0
boc	O95831_AIFM1	85	86	152	81	0.626337745552242	-0.10545346267408	0.686502514521041	-0.08417668948435	1.29692341038103e-05	9.83375353244778e-08	0.731791208226322	0.770679204005391	0	0
bo34	P08571_CD14	61	86	129	81	0.777489847249717	0.124483322640122	0.907717979447169	0.126679949709685	1.31291923558812e-05	2.73354622227462e-13	0.653006524609595	0.781038029737483	0	0
boc	O00748_CES2	85	86	152	81	-0.483901014089557	-0.119863829205132	-0.382753802049164	-0.114169296879091	1.33404578821393e-05	0.000236314034026699	-0.364037184884425	-0.268584505170073	0	0
bo34	Q96A35_MRPL24	61	86	129	81	0.465765622352776	0.120281055446405	0.347732232025559	0.123452535497977	1.33670003002438e-05	2.10894973100506e-05	0.345484566906372	0.224279696527582	0	0
bo34	O43561_LAT	61	86	129	81	3.47996381450076	2.65451713821096	3.42633417241629	2.68031635778586	1.36089139052354e-05	4.59824653864893e-08	0.8254466762898	0.746017814630426	0	0
bo34	Q53LP3_SOWAHC	61	86	129	81	0.727874110973043	0.238737990723914	0.733637948414745	0.241465871248723	1.36089139052354e-05	8.16094823496477e-08	0.489136120249129	0.492172077166022	0	0
bo34	P18075_BMP7	61	86	129	81	0.711674402944502	-0.0636347039974996	0.47076523390773	-0.0661784827968254	1.38550002499884e-05	2.67654137045848e-05	0.775309106942002	0.536943716704555	0	0
bo34	Q9HCU4_CELSR2	61	86	129	81	0.185261044049862	-0.587509454301644	-0.40539121030847	-0.594035829126885	1.38550002499884e-05	0.00511687323992853	0.772770498351505	0.188644618818416	0	0
boc	P18065_IGFBP2	85	86	152	81	1.14874538131085	0.574990547586689	1.54758128609541	0.569859881432983	1.43133794700701e-05	2.07580191785877e-16	0.573754833724165	0.977721404662428	0	0
boc	Q13287_NMI	85	86	152	81	0.60977540840992	0.224558614892271	0.850023166150386	0.23577507239659	1.45159194930571e-05	5.97431110980178e-08	0.385216793517649	0.614248093753796	0	0
boc	Q9NPJ3_ACOT13	85	86	152	81	1.97807707431749	0.786357602914627	1.6795204587627	0.816765661233099	1.45159194930571e-05	2.2936049904053e-06	1.19171947140286	0.862754797529603	0	0
boc	Q9P260_RELCH	85	86	152	81	1.17931109820266	0.404440265171464	1.05757106712819	0.426024798959093	1.49292283030414e-05	1.03504134515237e-06	0.774870833031196	0.631546268169099	0	0
bo34	Q13522_PPP1R1A	61	86	129	81	0.862467313784414	-0.0198765028136028	0.00113564613496993	-0.0336145244045721	1.51504435441605e-05	0.736908642933084	0.882343816598017	0.034750170539542	0	0
boc	P29622_SERPINA4	85	86	152	81	-0.520530161101105	-0.172146736302821	-0.569700633754029	-0.170604660563705	1.62375468696567e-05	1.17869358160976e-10	-0.348383424798285	-0.399095973190324	0	0
boc	Q9P2M7_CGN	85	86	152	81	0.859145289718968	-0.285687336745482	0.734843225945687	-0.270897404872354	1.62375468696567e-05	0.000110428665292876	1.14483262646445	1.00574063081804	0	0
bo34	Q9HC35_EML4	61	86	129	81	1.77002881739963	0.916366424035068	1.61881513039194	0.938874291650267	1.62691387086601e-05	5.95752861976901e-07	0.853662393364559	0.679940838741676	0	0
bo34	O95825_CRYZL1	61	86	129	81	2.82495605662622	1.7771720357856	2.5647403371098	1.80348192837764	1.65608750670371e-05	1.34543275945495e-07	1.04778402084061	0.761258408732158	0	0
bo34	P49788_RARRES1	61	86	129	81	-0.355007408219583	-0.753246239916913	-0.458102602820822	-0.756816469373457	1.68575931017238e-05	0.000458077325670857	0.39823883169733	0.298713866552635	0	0
boc	Q8N158_GPC2	85	86	152	81	0.627903299272339	0.0909845624425327	0.7480143713863	0.0847141106267914	1.69320020390511e-05	4.86146650063713e-08	0.536918736829806	0.663300260759509	0	0
boc	Q8NHJ6_LILRB4	85	86	152	81	1.54674474942171	0.827269437046301	1.33789740184772	0.816032483341286	1.69320020390511e-05	1.40601144821365e-07	0.719475312375408	0.521864918506434	0	0
bo34	Q14CS0_UBXN2B	61	86	129	81	0.763481940986823	0.151826804564983	0.46112421279013	0.167281367770128	1.71593732153099e-05	0.00027321322872103	0.61165513642184	0.293842845020002	0	0
bo12	Q8WUW1_BRK1	24	86	23	81	1.9183262954776	0.505048209923561	1.9919778944407	0.511609902355989	1.74445523257772e-05	1.64002615017338e-06	1.41327808555404	1.48036799208471	0	0
bo34	O43915_VEGFD	61	86	129	81	-0.195912918376632	0.169672851653168	-0.0785527431151257	0.180091492821	1.74662970242614e-05	0.000160155063570743	-0.3655857700298	-0.258644235936126	0	0
bo34	P29218_IMPA1	61	86	129	81	0.450911809633072	0.169766619406841	0.603150911954647	0.18253404381739	1.74662970242614e-05	1.75044959301404e-06	0.281145190226231	0.420616868137257	0	0
boc	P37837_TALDO1	85	86	152	81	0.866972281140198	0.449277572934519	0.951829171696276	0.460005028772677	1.76547046724093e-05	8.87847943975126e-11	0.41769470820568	0.491824142923599	0	0
bo12	Q9BW19_KIFC1	24	86	23	81	2.37774876556666	1.02954137045835	2.47740058865173	1.0383567516146	1.80226088432715e-05	4.19985986429188e-07	1.3482073951083	1.43904383703713	0	0
bo34	O00559_EBAG9	61	86	129	81	1.26682143842234	0.379932485292499	0.983734783839342	0.401282811663395	1.80959083650177e-05	6.35181919831264e-06	0.88688895312984	0.582451972175947	0	0
bo34	O95429_BAG4	61	86	129	81	1.63321494761973	0.995890184612317	1.60180566607712	0.988975313754695	1.8418765352142e-05	1.40274725423714e-06	0.637324763007411	0.612830352322429	0	0
bo34	O95835_LATS1	61	86	129	81	1.45239937700592	0.513263016427307	1.09463505139561	0.532706293297256	1.8418765352142e-05	2.81784631492116e-05	0.939136360578616	0.561928758098357	0	0
boc	O95429_BAG4	85	86	152	81	1.58884705050961	0.995890184612317	1.56544120572154	0.988975313754695	1.91892287457344e-05	2.80165066511196e-06	0.592956865897293	0.576465891966847	0	0
bo34	P08579_SNRPB2	61	86	129	81	1.64661034695703	0.839155940398569	2.40953828250282	0.847089945472918	1.94205852503018e-05	2.58202005284842e-17	0.807454406558464	1.5624483370299	0	0
bo34	Q15043_SLC39A14	61	86	129	81	1.07264840952417	0.646833024038282	1.08668684614834	0.649255585779482	1.94205852503018e-05	1.96564449966723e-07	0.425815385485887	0.437431260368861	0	0
boc	Q9ULD2_MTUS1	85	86	152	81	0.233001728648588	-0.381181369082602	0.382093567102593	-0.376003175424091	1.94570263114505e-05	2.99206053823962e-10	0.61418309773119	0.758096742526683	0	0
boc	O43464_HTRA2	85	86	152	81	0.547598996576543	-0.0213543103078061	0.343190085544152	-0.0078891147536667	1.97283808061105e-05	2.80165066511196e-06	0.568953306884349	0.351079200297819	0	0
boc	Q6UXK5_LRRN1	85	86	152	81	-0.335328996604279	0.0810435912879555	-0.285381248108094	0.0949010564137179	1.97283808061105e-05	8.02805139881368e-06	-0.416372587892235	-0.380282304521811	0	0
boc	Q9HC35_EML4	85	86	152	81	1.67196666074412	0.916366424035068	1.58059606750558	0.938874291650267	1.97283808061105e-05	1.1477679404939e-06	0.755600236709049	0.641721775855312	0	0
bo34	Q9BZI7_UPF3B	61	86	129	81	0.702266511791985	0.276430676481438	0.567858113252828	0.278590184839849	1.97659057525784e-05	0.00035453513499935	0.425835835310547	0.289267928412978	0	0
boc	Q63HQ0_AP1AR	85	86	152	81	0.805450415591485	0.203333654483887	0.618046846810211	0.204971563836244	2.00033368491769e-05	2.46043182175977e-06	0.602116761107598	0.413075282973967	0	0
bo34	O75496_GMNN	61	86	129	81	-0.364642878378395	-0.857694812516693	-0.159773663512768	-0.859392577625623	2.01170686523518e-05	6.80688333335622e-08	0.493051934138298	0.699618914112855	0	0
bo34	Q9Y3D6_FIS1	61	86	129	81	0.950086847558151	0.246498257484593	0.853740745326682	0.25255526569746	2.01170686523518e-05	1.45358051905477e-09	0.703588590073558	0.601185479629222	0	0
bo34	Q63HQ0_AP1AR	61	86	129	81	0.811738546590372	0.203333654483887	0.647602034620654	0.204971563836244	2.04741672765131e-05	1.89833638779806e-06	0.608404892106485	0.442630470784409	0	0
bo34	Q9BXD5_NPL	61	86	129	81	1.0313408824911	0.346217257481758	0.693007292812211	0.344408179922203	2.08372963444308e-05	5.8843555963297e-05	0.685123625009339	0.348599112890008	0	0
bo34	Q9NPA8_ENY2	61	86	129	81	0.72158560926942	0.0628523488700977	0.750623345259082	0.0781358400693893	2.12065519870481e-05	2.27287907127341e-08	0.658733260399322	0.672487505189692	0	0
bo34	Q6Y7W6_GIGYF2	61	86	129	81	1.24791866220694	0.497509952717499	1.31318331398468	0.505158516842013	2.19638346942565e-05	3.74036953462498e-11	0.750408709489441	0.808024797142665	0	0
boc	P01011_SERPINA3	85	86	152	81	0.450468435445941	0.0911096847545315	0.632584371587689	0.0937849575786819	2.203273180487e-05	4.11889053867146e-17	0.359358750691409	0.538799414009007	0	0
boc	P24864_CCNE1	85	86	152	81	0.486705223064852	0.0113500299905511	0.491794403422078	0.00652546929825488	2.23381704946216e-05	2.18549197944863e-07	0.475355193074301	0.485268934123823	0	0
bo34	P05160_F13B	61	86	129	81	-0.111883447594948	0.152028958267243	-0.201771061389702	0.160293798661565	2.23520612537809e-05	1.95070175908609e-11	-0.263912405862191	-0.362064860051266	0	0
bo12	Q5T1M5_FKBP15	24	86	23	81	1.50815945688593	0.43388080480237	1.5442726979842	0.436421442800404	2.261061398606e-05	7.09986629078477e-08	1.07427865208356	1.10785125518379	0	0
boc	Q8N183_NDUFAF2	85	86	152	81	0.682818191145305	0.00805629869291852	0.858600803970881	0.0150895165569187	2.26476365314203e-05	1.24380650694814e-10	0.674761892452387	0.843511287413962	0	0
boc	P50895_BCAM	85	86	152	81	0.701365001357611	0.163361187050355	0.719294925097939	0.163485360230408	2.29611800251503e-05	2.80130324080061e-10	0.538003814307256	0.555809564867531	0	0
bo34	P00966_ASS1	61	86	129	81	-0.271728808291439	-1.15436521436324	-1.1509596304127	-1.1482322282053	2.35563100243482e-05	0.645804698620517	0.882636406071799	-0.00272740220739798	0	0
boc	P36888_FLT3	85	86	152	81	0.143890988571392	0.580997869148477	0.175893475674146	0.575157465497054	2.39267851124422e-05	4.41421047211621e-07	-0.437106880577085	-0.399263989822908	0	0
boc	Q96DC8_ECHDC3	85	86	152	81	-0.952103935182012	-1.97222985370987	-1.29936345593361	-1.95799796780134	2.39267851124422e-05	4.56859555649618e-05	1.02012591852786	0.658634511867729	0	0
bo34	Q8TED9_AFAP1L1	61	86	129	81	0.803443623749752	0.311002188963184	0.84224181464157	0.307516641155748	2.39712660484549e-05	1.83131320434155e-09	0.492441434786567	0.534725173485822	0	0
bo34	P14543_NID1	61	86	129	81	1.03314453068415	0.652278910585865	1.13693126814731	0.653707585394358	2.48221342580698e-05	8.5718358142388e-12	0.380865620098281	0.483223682752956	0	0
bo34	Q13287_NMI	61	86	129	81	0.629528565670374	0.224558614892271	0.851979519531256	0.23577507239659	2.48221342580698e-05	1.48925312893781e-07	0.404969950778102	0.616204447134666	0	0
bo34	Q7Z739_YTHDF3	61	86	129	81	1.49916935046489	0.708063432096664	1.51655221576855	0.727592432981617	2.57016836773274e-05	2.70541878845184e-08	0.791105918368225	0.788959782786936	0	0
bo34	Q9NRM6_IL17RB	61	86	129	81	0.866013079015413	0.461886023408093	0.826070491083971	0.464356606900347	2.57016836773274e-05	1.31246295939217e-05	0.40412705560732	0.361713884183625	0	0
bo34	Q9NWM8_FKBP14	61	86	129	81	0.401607549967324	-0.36246707872744	0.424140580586414	-0.341727091005711	2.57016836773274e-05	1.05565203333329e-07	0.764074628694764	0.765867671592125	0	0
boc	O43915_VEGFD	85	86	152	81	-0.166821182990737	0.169672851653168	-0.0591777459541485	0.180091492821	2.59751181664348e-05	0.000194824656514106	-0.336494034643906	-0.239269238775148	0	0
bo34	P08582_MELTF	61	86	129	81	0.32648808018576	-0.0602498182063429	0.33952348896627	-0.0574030256510445	2.61524973550136e-05	2.46345012563573e-08	0.386737898392103	0.396926514617315	0	0
bo34	Q9Y662_HS3ST3B1	61	86	129	81	0.248011486839412	-0.517223726923462	-0.275255713659119	-0.514585206383578	2.61524973550136e-05	0.0240708232175254	0.765235213762874	0.239329492724459	0	0
bo34	P43358_MAGEA4	61	86	129	81	2.00966684047997	0.426818924753837	2.3920942278543	0.42494063202017	2.66108248898623e-05	2.41753963640664e-06	1.58284791572614	1.96715359583413	0	0
bo34	Q15633_TARBP2	61	86	129	81	1.38509070273849	0.734577971611656	1.35017400121	0.747998822575352	2.66108248898623e-05	1.43365868892546e-07	0.650512731126834	0.602175178634645	0	0
bo34	Q16288_NTRK3	61	86	129	81	-0.330624078369951	-0.0183325183997119	-0.351609252707343	-0.0147845357527082	2.66108248898623e-05	2.7346869466061e-09	-0.31229155997024	-0.336824716954634	0	0
boc	Q96EY8_MMAB	85	86	152	81	-0.583949283110402	-1.49406313442093	-0.901429857322742	-1.47490223650876	2.74321806409313e-05	6.25747778870806e-06	0.910113851310527	0.573472379186015	0	0
bo34	Q96EY8_MMAB	61	86	129	81	-0.465403292816008	-1.49406313442093	-0.869443869101725	-1.47490223650876	2.80320796391044e-05	3.72237751123318e-06	1.02865984160492	0.605458367407031	0	0
boc	O75496_GMNN	85	86	152	81	-0.413884953902614	-0.857694812516693	-0.230160594280462	-0.859392577625623	2.85756289075823e-05	2.86978796357607e-07	0.443809858614079	0.629231983345161	0	0
boc	Q16595_FXN	85	86	152	81	1.93516055646056	1.22472340292136	1.76778626479089	1.2446029752444	2.85756289075823e-05	4.13758059954459e-08	0.710437153539196	0.523183289546495	0	0
boc	Q49MG5_MAP9	85	86	152	81	-0.537305260644688	-1.43760612149357	-0.918755374782025	-1.43061887658809	2.85756289075823e-05	2.36100799259589e-05	0.900300860848878	0.511863501806068	0	0
boc	P05160_F13B	85	86	152	81	-0.0803882370794949	0.152028958267243	-0.18097366827267	0.160293798661565	2.8966744579127e-05	5.36554722642754e-11	-0.232417195346738	-0.341267466934235	0	0
boc	Q8NFT8_DNER	85	86	152	81	-0.7862770158012	-0.462190154825134	-0.814212659611918	-0.458018216389929	2.8966744579127e-05	1.10197361775865e-10	-0.324086860976067	-0.356194443221989	0	0
boc	Q9BXI9_C1QTNF6	85	86	152	81	0.18463817254981	-0.336087456256606	-0.142321963846507	-0.344718892922829	2.8966744579127e-05	0.0487840925975597	0.520725628806416	0.202396929076322	0	0
bo34	Q15485_FCN2	61	86	129	81	0.180530039242739	-0.25033740306568	0.14735475579855	-0.254158835812662	2.95253132421474e-05	2.46345012563573e-08	0.430867442308419	0.401513591611212	0	0
bo34	Q96NZ9_PRAP1	61	86	129	81	-0.271696073817942	-0.929875217636642	-0.76020957793517	-0.931405134411179	2.95253132421474e-05	0.0636357304447368	0.6581791438187	0.171195556476008	0	0
boc	O96007_MOCS2	85	86	152	81	0.686348162384492	0.0706209800618727	0.505800635910074	0.0893135091444788	2.976429375986e-05	1.7790292066398e-05	0.61572718232262	0.416487126765595	0	0
bo34	Q63HN8_RNF213	61	86	129	81	0.302079870958021	-0.331407646742095	0.0570113772532702	-0.334006375932644	3.00396411118718e-05	0.00147346641259853	0.633487517700115	0.391017753185914	0	0
boc	Q8N0X4_CLYBL	85	86	152	81	-0.202664741405869	-0.758663186992762	-0.442952428231578	-0.755051784853223	3.0170852550792e-05	0.00123920412286408	0.555998445586894	0.312099356621645	0	0
boc	Q9P0M4_IL17C	85	86	152	81	0.66511977783013	-0.405828479516193	0.577364104801969	-0.4160089268776	3.0170852550792e-05	1.9370193772146e-08	1.07094825734632	0.993373031679569	0	0
bo34	P10721_KIT	61	86	129	81	-0.727863008245527	-0.377469533238531	-0.780540536542995	-0.366211306089565	3.05624767996827e-05	9.54200165053413e-11	-0.350393475006995	-0.41432923045343	0	0
bo34	P29692_EEF1D	61	86	129	81	2.07373945911486	1.36752939360486	2.34499975888192	1.3854173715837	3.05624767996827e-05	1.15255524874874e-12	0.706210065509998	0.959582387298222	0	0
bo34	P34896_SHMT1	61	86	129	81	1.36039147752531	0.608105134166171	1.07571096401211	0.624663930160719	3.16342036250243e-05	0.000408589237592876	0.752286343359143	0.451047033851394	0	0
bo34	P18428_LBP	61	86	129	81	-0.406073746586375	-1.17727763946905	-0.141317855564407	-1.17459885020535	3.21833655874802e-05	8.04819062012121e-16	0.771203892882678	1.03328099464094	0	0
boc	Q9Y2D5_AKAP2	85	86	152	81	0.641381807817717	0.263667844076406	0.560376697207698	0.26359714625937	3.27232442373933e-05	6.88902798539347e-06	0.377713963741311	0.296779550948328	0	0
boc	P14174_MIF	85	86	152	81	1.99969107505515	1.33872979304019	1.97087617381907	1.35564906488704	3.31681014182482e-05	3.79123592471159e-09	0.660961282014958	0.615227108932027	0	0
bo34	P50225_SULT1A1	61	86	129	81	2.69233786318342	1.67225034698676	2.46754875630214	1.70176967890555	3.33089784250855e-05	2.76049363225363e-05	1.02008751619665	0.765779077396588	0	0
bo34	Q03405_PLAUR	61	86	129	81	0.915639892316977	0.527788049267513	0.956982692435154	0.526976586365815	3.38857120351861e-05	2.18056375268765e-10	0.387851843049464	0.430006106069339	0	0
bo34	O00292_LEFTY2	61	86	129	81	0.00892902607171791	0.737857534094389	0.130069477311516	0.737416252812236	3.4471922329891e-05	0.000229796961905251	-0.728928508022671	-0.60734677550072	0	0
bo34	O00468_AGRN	61	86	129	81	0.472915575520305	0.0478988169060423	0.460056664910467	0.0425899670051974	3.50677558176234e-05	1.12216345469549e-08	0.425016758614262	0.41746669790527	0	0
boc	Q53LP3_SOWAHC	85	86	152	81	0.66906606694021	0.238737990723914	0.697604637654248	0.241465871248723	3.54799074422956e-05	2.77786781221393e-07	0.430328076216297	0.456138766405525	0	0
boc	Q12864_CDH17	85	86	152	81	-1.14433598153871	-0.653104140609098	-1.27169397894082	-0.652779719619101	3.59602719151796e-05	4.3958866488821e-09	-0.49123184092961	-0.61891425932172	0	0
bo34	Q00537_CDK17	61	86	129	81	1.15529559046553	0.315663593435317	0.607436705047424	0.338110793650557	3.62888889592928e-05	0.0289861833878816	0.839631997030214	0.269325911396868	0	0
bo34	Q14241_ELOA	61	86	129	81	0.133199198036953	-0.332897648486129	0.30783144823817	-0.324136356324859	3.69144922666067e-05	1.15255524874874e-12	0.466096846523082	0.631967804563029	0	0
bo34	Q5VUM1_SDHAF4	61	86	129	81	0.795609430254922	0.400443785231573	0.774206453635297	0.403740672106307	3.69144922666067e-05	4.60586399926196e-06	0.395165645023349	0.37046578152899	0	0
bo34	Q8N668_COMMD1	61	86	129	81	0.859776560676916	0.423747636318358	0.993650013107255	0.425650501083459	3.69144922666067e-05	1.13992396573188e-07	0.436028924358558	0.567999512023796	0	0
bo34	Q8TDY8_IGDCC4	61	86	129	81	-0.383822851582961	-0.0931310382071517	-0.376234301416627	-0.0904443170407225	3.69144922666067e-05	7.45419419543121e-08	-0.290691813375809	-0.285789984375905	0	0
boc	Q14126_DSG2	85	86	152	81	1.18570309620519	0.844823482647721	1.15958863421904	0.837532158927414	3.69395892540578e-05	6.25322364629376e-08	0.340879613557467	0.322056475291621	0	0
boc	Q8TDY8_IGDCC4	85	86	152	81	-0.3559831826105	-0.0931310382071517	-0.368542749074198	-0.0904443170407225	3.69395892540578e-05	2.85367566662666e-08	-0.262852144403348	-0.278098432033476	0	0
boc	O60869_EDF1	85	86	152	81	1.84795396993624	1.12979893829676	2.06217112005397	1.14432701184648	3.74386921164939e-05	1.56078330207781e-09	0.718155031639484	0.917844108207485	0	0
boc	P13473_LAMP2	85	86	152	81	-0.0310454247304618	0.122576987705502	-0.0928492647048781	0.12648403476034	3.74386921164939e-05	7.80384428989006e-09	-0.153622412435964	-0.219333299465219	0	0
boc	Q9NPA8_ENY2	85	86	152	81	0.620241789726574	0.0628523488700977	0.674499548146147	0.0781358400693893	3.79441925094952e-05	3.06252023929676e-07	0.557389440856476	0.596363708076757	0	0
boc	Q9UHV9_PFDN2	85	86	152	81	0.850929982450457	0.475083136671134	1.06981799181114	0.474200688470707	3.79441925094952e-05	7.14582862012607e-11	0.375846845779322	0.595617303340429	0	0
boc	P14384_CPM	85	86	152	81	-0.0513096759802273	0.254485463545746	-0.0210253358346723	0.255814677013493	3.9499854373226e-05	2.90547193313204e-05	-0.305795139525973	-0.276840012848165	0	0
bo34	Q16566_CAMK4	61	86	129	81	1.45376691590455	0.812055725021443	1.56830813527499	0.823948690843646	4.01991472815804e-05	4.16487641133417e-06	0.64171119088311	0.744359444431339	0	0
bo34	Q8WV92_MITD1	61	86	129	81	2.04804000018763	1.20635200838988	1.81252163637159	1.22441173038504	4.01991472815804e-05	2.41753963640664e-06	0.84168799179775	0.588109905986543	0	0
boc	Q53GD3_SLC44A4	85	86	152	81	-0.0713349531399991	0.228917231153924	0.0844989915682523	0.223397845044649	4.05703869513429e-05	0.645358735800639	-0.300252184293923	-0.138898853476397	0	0
boc	Q6UWR7_ENPP6	85	86	152	81	0.36478328346122	0.815088909856886	0.2935079083003	0.810247533245872	4.16684138931852e-05	1.56078330207781e-09	-0.450305626395666	-0.516739624945571	0	0
bo34	Q9NQR4_NIT2	61	86	129	81	1.03915536905302	0.299323666482666	0.868545236180429	0.317486913460899	4.23011198178602e-05	6.21417413535713e-08	0.739831702570349	0.55105832271953	0	0
bo34	P30084_ECHS1	61	86	129	81	0.0492643222167421	-1.03725234639192	-0.473573885194006	-1.01251986013263	4.30246538307977e-05	1.53906348833611e-05	1.08651666860867	0.538945974938625	0	0
boc	Q9UHC6_CNTNAP2	85	86	152	81	-0.0534411628503924	0.324995863505889	-0.0489251502263297	0.326989099584699	4.3368460903333e-05	0.000112290671224813	-0.378437026356282	-0.375914249811028	0	0
bo34	Q9UII2_ATP5IF1	61	86	129	81	2.19815982613504	1.22312615461834	1.90272327191731	1.2413301683465	4.3759917586949e-05	2.31585729037802e-05	0.975033671516703	0.661393103570813	0	0
bo34	O15020_SPTBN2	61	86	129	81	0.199417719419857	-0.398659486500295	-0.133873554845304	-0.403413715156069	4.52663512958158e-05	0.010141997754047	0.598077205920151	0.269540160310765	0	0
boc	O15405_TOX3	85	86	152	81	0.492625425857975	0.226523585400528	0.421415424086168	0.227020513629573	4.57377350059689e-05	0.000519444304883473	0.266101840457447	0.194394910456595	0	0
bo34	P21217_Q11128_FUT3_FUT5	61	86	129	81	0.55724668022781	-0.0447160155501805	0.663562583474706	-0.060199089856589	4.60378860686241e-05	9.5156165128543e-09	0.60196269577799	0.723761673331295	0	0
bo34	P37837_TALDO1	61	86	129	81	0.887565252739746	0.449277572934519	0.973335303172252	0.460005028772677	4.60378860686241e-05	6.5758151128368e-11	0.438287679805228	0.513330274399576	0	0
boc	Q93033_CD101	85	86	152	81	-0.318758521083551	0.0570098391871143	-0.144543735646973	0.0499708665553969	4.63489523335203e-05	0.0204806377729869	-0.375768360270665	-0.19451460220237	0	0
bo34	P05455_SSB	61	86	129	81	0.825303973417945	0.188200025651981	1.0225766964063	0.196020639647935	4.68218802899068e-05	4.30245725572331e-09	0.637103947765964	0.826556056758369	0	0
bo34	P56159_GFRA1	61	86	129	81	0.944617671630439	0.558754584389221	1.06370830189556	0.56550780045033	4.68218802899068e-05	1.21248894575763e-12	0.385863087241218	0.498200501445231	0	0
boc	Q96CG8_CTHRC1	85	86	152	81	1.06666946738366	0.69622968669918	1.23693856470738	0.697879033125198	4.69679097561039e-05	2.80784598818347e-13	0.370439780684478	0.539059531582186	0	0
bo34	Q15427_SF3B4	61	86	129	81	0.415485437894121	-0.0721113721661861	0.623402030695739	-0.0602484784199677	4.76185228534016e-05	8.17513129426892e-09	0.487596810060307	0.683650509115706	0	0
boc	O15213_WDR46	85	86	152	81	0.0529782343560177	-0.40765365386319	0.0613882614763718	-0.407821932957749	4.82294140357634e-05	7.89603676983245e-07	0.460631888219208	0.469210194434121	0	0
boc	P29218_IMPA1	85	86	152	81	0.435161714075618	0.169766619406841	0.564500938644963	0.18253404381739	4.82294140357634e-05	4.24253211218617e-06	0.265395094668777	0.381966894827573	0	0
bo34	O15269_SPTLC1	61	86	129	81	0.817281589623175	0.503791916915605	0.886515698911958	0.507288126145037	4.84280053061783e-05	8.23988834003318e-07	0.313489672707571	0.379227572766921	0	0
bo34	O94760_DDAH1	61	86	129	81	0.582816709143974	0.216765579444082	0.688425107633737	0.227028281058801	4.84280053061783e-05	7.55140176676002e-08	0.366051129699892	0.461396826574936	0	0
bo34	P07476_IVL	61	86	129	81	-0.552759279724397	-0.122146168296297	-0.368538321556588	-0.118553604370654	4.84280053061783e-05	0.000554762194766503	-0.430613111428101	-0.249984717185934	0	0
bo34	Q96BH1_RNF25	61	86	129	81	0.751382830197085	0.265599268113317	0.688070256380484	0.273989602286266	4.84280053061783e-05	1.41925864493181e-06	0.485783562083768	0.414080654094218	0	0
boc	P30044_PRDX5	85	86	152	81	2.54094223153701	1.91524810256623	2.36356391742334	1.93779887264959	4.88721480129984e-05	1.54548867926546e-06	0.62569412897078	0.425765044773752	0	0
bo34	Q7L266_ASRGL1	61	86	129	81	2.44660935883957	1.57033845827399	2.64117448888563	1.5791306082214	4.925052188247e-05	1.29826339888419e-10	0.876270900565586	1.06204388066423	0	0
boc	O94760_DDAH1	85	86	152	81	0.534403636378179	0.216765579444082	0.670023486135061	0.227028281058801	4.95229963459662e-05	4.13758059954459e-08	0.317638056934097	0.44299520507626	0	0
bo34	O76061_STC2	61	86	129	81	0.354251078669045	-0.217117837908324	0.106618647538771	-0.221907354131721	5.0086269537886e-05	0.000336048187163354	0.571368916577369	0.328526001670492	0	0
bo34	P20851_C4BPB	61	86	129	81	0.3385180703582	-0.197329137964678	0.236744272098852	-0.193868947194793	5.17982597233365e-05	5.54036888244047e-07	0.535847208322878	0.430613219293646	0	0
bo34	Q6UXB8_PI16	61	86	129	81	-0.0418665790867637	0.320567953746391	0.0338328464318443	0.318679907717107	5.26749100847188e-05	4.27564467355121e-05	-0.362434532833154	-0.284847061285263	0	0
bo34	Q9NTM9_CUTC	61	86	129	81	0.209051850560969	-0.42883979096226	-0.21242250790483	-0.418027180064401	5.26749100847188e-05	0.00612044451538522	0.637891641523229	0.205604672159571	0	0
boc	O43715_TRIAP1	85	86	152	81	0.384194276467684	0.0376485780557178	0.541564604458715	0.0450008561963442	5.36039467596619e-05	8.25212194329452e-10	0.346545698411966	0.496563748262371	0	0
boc	P43358_MAGEA4	85	86	152	81	1.93185952851777	0.426818924753837	2.27353837779498	0.42494063202017	5.36039467596619e-05	6.40004338158244e-07	1.50504060376394	1.84859774577481	0	0
boc	P06733_ENO1	85	86	152	81	1.68942047916068	1.15489584028608	1.77913636893653	1.16828902112327	5.43143476608446e-05	5.9775132769865e-10	0.534524638874598	0.610847347813261	0	0
bo34	P32929_CTH	61	86	129	81	0.749134575376142	0.00891314215917591	0.215017772167687	0.0228814906277957	5.4470562335414e-05	0.211977149446624	0.740221433216966	0.192136281539891	0	0
boc	P14151_SELL	85	86	152	81	-0.19555810521484	0.00710008261159683	-0.187660511751563	0.0135939056619607	5.57619954858936e-05	1.43758500048722e-07	-0.202658187826437	-0.201254417413524	0	0
boc	Q9NY25_CLEC5A	85	86	152	81	0.887606051639761	0.428859835638954	0.897310161549001	0.431849680282704	5.57619954858936e-05	4.80747969313871e-07	0.458746216000807	0.465460481266297	0	0
boc	Q9UII2_ATP5IF1	85	86	152	81	2.0680787336977	1.22312615461834	1.87777647126721	1.2413301683465	5.57619954858936e-05	2.58459339892304e-05	0.84495257907936	0.63644630292071	0	0
bo34	P04080_CSTB	61	86	129	81	1.19055723636993	0.666193677023546	1.21362118923466	0.668385130659171	5.63241052615362e-05	3.02107371533564e-09	0.524363559346389	0.54523605857549	0	0
boc	Q6P4E1_GOLM2	85	86	152	81	0.549863798876624	0.217258046806492	0.548426211532757	0.21635785235427	5.64994533374286e-05	1.74861218030949e-09	0.332605752070132	0.332068359178487	0	0
boc	Q9H1B7_IRF2BPL	85	86	152	81	0.890767453205112	0.292801298673036	1.00007358166892	0.305735842948429	5.80021728695432e-05	8.74568812170162e-06	0.597966154532076	0.69433773872049	0	0
bo34	Q676U5_ATG16L1	61	86	129	81	1.39216592032513	0.605807652873148	1.11826501762405	0.614185410632692	5.82372869392912e-05	3.25073771490441e-06	0.786358267451978	0.504079606991357	0	0
boc	P51687_SUOX	85	86	152	81	0.486870751456357	-0.135896362767211	0.23559697976294	-0.116791011616394	5.87676524309573e-05	0.000135944200429738	0.622767114223568	0.352387991379334	0	0
boc	P62316_SNRPD2	85	86	152	81	-0.14147528814128	-0.714225592606813	-0.399605937253868	-0.707109863064519	5.87676524309573e-05	0.00854654102483495	0.572750304465533	0.307503925810651	0	0
bo34	Q9NSB8_HOMER2	61	86	129	81	1.84482791546176	1.08218676083808	1.71760062697618	1.09646924892917	5.92168018812873e-05	1.60551959502813e-05	0.76264115462369	0.621131378047015	0	0
bo34	Q13563_PKD2	61	86	129	81	1.82338352199648	1.27818446912928	2.12752359983284	1.26908030014746	6.12228263113711e-05	3.73268222711441e-13	0.545199052867195	0.858443299685377	0	0
boc	P10912_GHR	85	86	152	81	-0.587615903395305	-0.245077893217869	-0.629093795123882	-0.246719989297797	6.19263001161351e-05	8.98713066214352e-08	-0.342538010177436	-0.382373805826085	0	0
bo34	Q9UHV9_PFDN2	61	86	129	81	0.852260410628722	0.475083136671134	1.12082124567308	0.474200688470707	6.32930756718992e-05	4.17633428127519e-11	0.377177273957588	0.646620557202373	0	0
boc	O43310_CTIF	85	86	152	81	1.81477886160921	0.89809402223455	1.69315997647869	0.921196040733612	6.35652583247416e-05	8.10491814156726e-06	0.916684839374657	0.771963935745076	0	0
boc	P48023_FASLG	85	86	152	81	-0.135825977019459	0.209232914801968	-0.160202168128331	0.220236563198108	6.44000538562631e-05	4.13981744142777e-07	-0.345058891821427	-0.380438731326438	0	0
boc	Q15714_TSC22D1	85	86	152	81	0.497926779227609	-0.00181652531145577	0.552760642380091	0.0103828406943958	6.44000538562631e-05	2.25762175729893e-08	0.499743304539065	0.542377801685695	0	0
boc	O00559_EBAG9	85	86	152	81	1.13344085760043	0.379932485292499	0.936707421318104	0.401282811663395	6.61008745869097e-05	1.57812986057974e-05	0.753508372307931	0.535424609654709	0	0
boc	Q96GX9_APIP	85	86	152	81	0.383396718103647	-0.179897949761252	0.406551584230431	-0.189789861688279	6.61008745869097e-05	8.02805139881368e-06	0.563294667864899	0.59634144591871	0	0
boc	Q96S90_LYSMD1	85	86	152	81	1.27351287955494	0.542721171948842	1.10587543117158	0.548396117625441	6.61008745869097e-05	6.07907940143145e-06	0.730791707606099	0.557479313546136	0	0
bo34	P14555_PLA2G2A	61	86	129	81	-0.886203506656622	-1.77405466267349	-1.05596533499927	-1.76793323050702	6.65230950268598e-05	2.93520140699962e-06	0.887851156016865	0.711967895507744	0	0
boc	Q8IVD9_NUDCD3	85	86	152	81	1.09812517769401	0.545138433266078	1.1856595840566	0.558279412892043	6.69671423693291e-05	1.74861218030949e-09	0.552986744427933	0.627380171164558	0	0
bo34	P29377_S100G	61	86	129	81	-0.364294901062025	0.115596897321968	-0.123779783150738	0.115665331387732	6.7633998934461e-05	0.00903807092508318	-0.479891798383993	-0.23944511453847	0	0
bo34	P48023_FASLG	61	86	129	81	-0.16423914927693	0.209232914801968	-0.187586668686482	0.220236563198108	6.7633998934461e-05	1.19968364867893e-07	-0.373472064078898	-0.40782323188459	0	0
bo34	Q9P0M4_IL17C	61	86	129	81	0.753572546368611	-0.405828479516193	0.635296382117435	-0.4160089268776	6.7633998934461e-05	8.06280532493211e-09	1.1594010258848	1.05130530899503	0	0
boc	P05154_SERPINA5	85	86	152	81	-1.03071080015849	-0.29250809513065	-0.712209544710081	-0.280001615343995	6.87320090218315e-05	0.0289059587233831	-0.738202705027837	-0.432207929366087	0	0
bo34	P09958_FURIN	61	86	129	81	0.514778968744372	0.127171162674214	0.629792064455665	0.127430345869121	6.87624415202399e-05	7.31680225980486e-10	0.387607806070158	0.502361718586544	0	0
bo34	P11274_BCR	61	86	129	81	1.46214816047418	0.842608480285488	1.48356877209061	0.859606749385085	6.87624415202399e-05	3.11691216913923e-07	0.619539680188697	0.623962022705526	0	0
bo34	Q8WWV3_RTN4IP1	61	86	129	81	1.87230126277201	0.826577628040865	1.51762707946716	0.850159884132194	6.87624415202399e-05	3.68069412910138e-06	1.04572363473115	0.667467195334969	0	0
boc	P10721_KIT	85	86	152	81	-0.681285265124636	-0.377469533238531	-0.753909450473882	-0.366211306089565	6.96308583646207e-05	2.15018975232239e-10	-0.303815731886105	-0.387698144384317	0	0
boc	Q16288_NTRK3	85	86	152	81	-0.276965587953463	-0.0183325183997119	-0.317181055892358	-0.0147845357527082	6.96308583646207e-05	2.50915405539129e-08	-0.258633069553751	-0.30239652013965	0	0
bo34	O75528_TADA3	61	86	129	81	1.02774896315422	0.203111413476974	0.817900284238224	0.22659544076818	6.99086819643747e-05	4.10678516433684e-05	0.824637549677248	0.591304843470044	0	0
boc	Q16620_NTRK2	85	86	152	81	-0.196102777972253	0.009035085529053	-0.269857903722929	0.0124579228565537	7.05408209364262e-05	1.11691643867644e-10	-0.205137863501306	-0.282315826579483	0	0
bo34	O60609_GFRA3	61	86	129	81	0.0516299889483924	0.388986806964621	0.157648045087682	0.389884391823038	7.10729829803543e-05	0.000179122875179416	-0.337356818016229	-0.232236346735357	0	0
bo34	Q9BRP8_PYM1	61	86	129	81	1.61349324969845	0.581847863718202	1.58230653841544	0.611161347793728	7.10729829803543e-05	1.45196332678887e-07	1.03164538598025	0.971145190621714	0	0
bo34	Q7Z5L3_C1QL2	61	86	129	81	0.644875020994905	1.07816861326741	0.6818098376767	1.0776153078474	7.22556108584006e-05	1.8997193972596e-05	-0.433293592272509	-0.395805470170696	0	0
bo34	Q06830_PRDX1	61	86	129	81	1.05383529811092	0.534178517195534	0.88231137706436	0.545544207629633	7.34568355093527e-05	0.00057923973631324	0.519656780915384	0.336767169434727	0	0
bo34	Q0ZGT2_NEXN	61	86	129	81	0.454197849802903	0.127541882076583	0.312912754257052	0.13245793714259	7.34568355093527e-05	0.00381700420119354	0.32665596772632	0.180454817114462	0	0
bo34	Q15170_TCEAL1	61	86	129	81	0.418444560325464	-0.396405201066402	0.253973160804518	-0.37866969269354	7.34568355093527e-05	9.17282019527697e-07	0.814849761391866	0.632642853498058	0	0
bo34	Q5T9A4_ATAD3B	61	86	129	81	0.698824429919311	0.0683075494605209	0.73394842518653	0.0741494251431391	7.34568355093527e-05	5.89826659398213e-08	0.63051688045879	0.65979900004339	0	0
boc	Q8N668_COMMD1	85	86	152	81	0.812034580307024	0.423747636318358	0.949638299940764	0.425650501083459	7.5261881914928e-05	2.68879424388727e-07	0.388286943988666	0.523987798857305	0	0
bo34	O15213_WDR46	61	86	129	81	0.137092942516196	-0.40765365386319	0.144067889733206	-0.407821932957749	7.5916173142978e-05	1.80739166647288e-08	0.544746596379386	0.551889822690955	0	0
bo34	P29017_CD1C	61	86	129	81	-0.42706881858593	-0.148148467954721	-0.501009292158927	-0.141628783131602	7.5916173142978e-05	1.85930598893209e-11	-0.278920350631209	-0.359380509027325	0	0
bo34	Q99942_RNF5	61	86	129	81	1.34047024009468	0.754835288965441	1.316412920227	0.767707947499667	7.5916173142978e-05	4.6736314467135e-07	0.585634951129243	0.548704972727333	0	0
boc	Q9UJA9_ENPP5	85	86	152	81	-0.401504990092667	-0.0714082249813018	-0.501636841545798	-0.0696339180330249	7.62412731905824e-05	1.38949058508506e-08	-0.330096765111366	-0.432002923512773	0	0
bo34	P20023_CR2	61	86	129	81	-0.77058059989079	-0.303031769781957	-0.810712602740266	-0.29131928259082	7.71748444519056e-05	6.80688333335622e-08	-0.467548830108833	-0.519393320149447	0	0
bo34	Q6PKG0_LARP1	61	86	129	81	-0.223286478093171	-0.831788102902173	-0.246969170844921	-0.812197460216145	7.71748444519056e-05	4.56103050764287e-07	0.608501624809003	0.565228289371224	0	0
boc	O75380_NDUFS6	85	86	152	81	1.01910955746922	0.278275453898565	0.612584828954886	0.286865989130822	7.82363226376714e-05	0.000307019722609813	0.740834103570655	0.325718839824064	0	0
bo34	P02753_RBP4	61	86	129	81	-0.285226908765731	0.381828537273178	-0.168599173278368	0.369499051724712	7.84532292773062e-05	1.74672692065014e-05	-0.66705544603891	-0.538098225003081	0	0
boc	P27930_IL1R2	85	86	152	81	-0.245522584040541	-0.0489529851043349	-0.231665870128831	-0.0457439668741656	7.9252259281038e-05	4.04310816810326e-08	-0.196569598936206	-0.185921903254666	0	0
boc	Q96A35_MRPL24	85	86	152	81	0.431392258791783	0.120281055446405	0.332281462914544	0.123452535497977	7.9252259281038e-05	1.3731944975141e-05	0.311111203345378	0.208828927416567	0	0
bo34	O60566_BUB1B	61	86	129	81	0.641292961388652	-0.15135928181993	0.66734803006417	-0.151625196744941	7.97516163077801e-05	1.16239871209667e-06	0.792652243208581	0.81897322680911	0	0
bo34	P12872_MLN	61	86	129	81	1.53130270706052	0.686141238202531	1.40609391906602	0.693272928344957	7.97516163077801e-05	8.45649530018696e-05	0.845161468857993	0.712820990721061	0	0
boc	Q9UK05_GDF2	85	86	152	81	-0.872438105509754	-0.521465971076642	-1.04124655103885	-0.511851941404114	8.02806586458444e-05	1.36702681274296e-06	-0.350972134433111	-0.529394609634735	0	0
bo34	P35442_THBS2	61	86	129	81	0.898300606343516	0.500606405087131	0.868746977428299	0.508980464548844	8.1070298125752e-05	4.90693134550066e-07	0.397694201256385	0.359766512879455	0	0
boc	Q9BZI7_UPF3B	85	86	152	81	0.628978765877319	0.276430676481438	0.531121794877841	0.278590184839849	8.13216636795688e-05	0.00087578084798095	0.352548089395881	0.252531610037992	0	0
boc	Q9Y5U2_TSSC4	85	86	152	81	0.682161992846193	0.0616329324995113	0.754924744707887	0.0785172102627126	8.23754188397841e-05	4.91762718032364e-08	0.620529060346682	0.676407534445175	0	0
bo34	P27487_DPP4	61	86	129	81	-0.421895781738174	-0.0391721097443545	-0.521986642271957	-0.0336717853060381	8.24095712546943e-05	7.45767613869954e-14	-0.382723671993819	-0.488314856965919	0	0
bo34	P50851_LRBA	61	86	129	81	1.89967762496759	1.00886747386039	1.80179930065535	1.03255551207405	8.24095712546943e-05	5.09138400918521e-06	0.890810151107196	0.769243788581302	0	0
bo34	Q9UPV9_TRAK1	61	86	129	81	0.935896175010972	0.388631883738211	0.994463557180882	0.388773309075806	8.37697362068405e-05	1.64391195542917e-08	0.547264291272761	0.605690248105076	0	0
boc	P17174_GOT1	85	86	152	81	0.336255164356019	-0.0375416820220552	0.163590244826974	-0.0305458712137767	8.45217650066159e-05	0.000297499703550964	0.373796846378074	0.194136116040751	0	0
boc	Q9H3T2_SEMA6C	85	86	152	81	-1.44195301363211	-1.18256928467371	-1.24898807337538	-1.18300788305123	8.45217650066159e-05	0.0673018729118651	-0.259383728958405	-0.0659801903241422	0	0
boc	Q53H82_LACTB2	85	86	152	81	1.25310859527531	0.775258381176077	1.26437469147927	0.786386257514275	8.56146526085081e-05	3.06252023929676e-07	0.477850214099233	0.477988433964996	0	0
boc	Q9Y3D6_FIS1	85	86	152	81	0.827198405055123	0.246498257484593	0.809333850949993	0.25255526569746	8.56146526085081e-05	9.02248009413616e-09	0.58070014757053	0.556778585252533	0	0
bo34	O94900_TOX	61	86	129	81	1.3974892554944	0.886603813791993	1.68971201049295	0.890400725386298	8.65539638632529e-05	1.41534895313614e-11	0.510885441702411	0.799311285106657	0	0
bo34	P46013_MKI67	61	86	129	81	0.608163871714132	0.175096650861201	0.948006619956603	0.163275791113494	8.65539638632529e-05	1.31833167131584e-10	0.433067220852931	0.784730828843108	0	0
boc	P02753_RBP4	85	86	152	81	-0.202880869887008	0.381828537273178	-0.0875231093090019	0.369499051724712	8.67208835567141e-05	0.00013043401418365	-0.584709407160187	-0.457022161033714	0	0
boc	P04080_CSTB	85	86	152	81	1.1613623200247	0.666193677023546	1.1776872433478	0.668385130659171	8.67208835567141e-05	1.35674173542207e-08	0.495168643001153	0.509302112688624	0	0
boc	O76061_STC2	85	86	152	81	0.271847661791729	-0.217117837908324	0.0925663149686812	-0.221907354131721	8.78406100767515e-05	0.000459742216046405	0.488965499700052	0.314473669100403	0	0
bo34	A2VDF0_FUOM	61	86	129	81	-0.0630959805316378	-0.703459854121788	-0.450251136871776	-0.686767708699522	8.79786479721989e-05	0.00980547064122194	0.64036387359015	0.236516571827746	0	0
bo34	P20155_SPINK2	61	86	129	81	-0.923481536211934	-1.69759072996277	-1.38577889589729	-1.70194036862891	8.94254668126492e-05	0.000119527601484728	0.774109193750834	0.316161472731617	0	0
boc	O95835_LATS1	85	86	152	81	1.28926426561679	0.513263016427307	1.0524252337414	0.532706293297256	9.01211667390158e-05	4.11089410951438e-05	0.776001249189479	0.519718940444148	0	0
bo34	P04637_TP53	61	86	129	81	1.40937003834167	0.20435924191959	0.892725097936626	0.210196815148012	9.08947415738804e-05	0.000116159928716079	1.20501079642208	0.682528282788614	0	0
bo34	P12644_BMP4	61	86	129	81	-1.43301942936699	-0.92827081354225	-1.25609505514463	-0.923654602292535	9.08947415738804e-05	0.00202500866800365	-0.504748615824743	-0.332440452852099	0	0
bo34	Q16698_DECR1	61	86	129	81	1.31014437566669	0.281771249184792	0.792473733725709	0.306177739109084	9.08947415738804e-05	9.96593580765537e-05	1.0283731264819	0.486295994616625	0	0
boc	P29017_CD1C	85	86	152	81	-0.399423668834548	-0.148148467954721	-0.494221639989014	-0.141628783131602	9.1282309382188e-05	9.79994343792467e-12	-0.251275200879826	-0.352592856857412	0	0
bo12	Q9Y6D9_MAD1L1	24	86	23	81	1.06797244710914	0.00594108731543448	0.976065139105495	0.0119808331233913	9.16335175002665e-05	1.34807649032502e-06	1.0620313597937	0.964084305982104	0	0
bo34	Q8WYQ3_CHCHD10	61	86	129	81	0.25259407530747	-0.17896239554976	0.232315850815365	-0.174409987729702	9.23867977307849e-05	7.57815161466623e-07	0.43155647085723	0.406725838545067	0	0
boc	Q676U5_ATG16L1	85	86	152	81	1.28422960116925	0.605807652873148	1.07675465670514	0.614185410632692	9.24575726295584e-05	7.22723311013187e-06	0.678421948296098	0.462569246072445	0	0
boc	P27487_DPP4	85	86	152	81	-0.368018319025567	-0.0391721097443545	-0.472164949375409	-0.0336717853060381	9.36471168479832e-05	2.19243571114188e-12	-0.328846209281212	-0.438493164069371	0	0
boc	Q0ZGT2_NEXN	85	86	152	81	0.382974387830804	0.127541882076583	0.300581200938522	0.13245793714259	9.36471168479832e-05	0.0028376997823569	0.255432505754221	0.168123263795932	0	0
boc	Q9NRM6_IL17RB	85	86	152	81	0.799043412759553	0.461886023408093	0.800849530342843	0.464356606900347	9.36471168479832e-05	4.03897379129159e-05	0.33715738935146	0.336492923442496	0	0
bo34	Q8IVT2_MISP	61	86	129	81	0.363147410323271	-0.547001580704349	-0.131292196551871	-0.527593678055929	9.39019650951455e-05	0.000609939391061836	0.91014899102762	0.396301481504058	0	0
bo34	Q9NSK7_C19orf12	61	86	129	81	0.667882697844533	0.111830781724977	0.712916731609419	0.119065353255711	9.39019650951455e-05	2.06542288289974e-05	0.556051916119557	0.593851378353708	0	0
bo34	Q9NZH7_IL36B	61	86	129	81	-0.236721041044868	0.0579758409546239	-0.104107450181153	0.0620857780495889	9.39019650951455e-05	0.0159536585914038	-0.294696881999492	-0.166193228230742	0	0
boc	Q7L266_ASRGL1	85	86	152	81	2.31441799161669	1.57033845827399	2.60131145654285	1.5791306082214	9.48511040787298e-05	2.58803077917228e-10	0.744079533342703	1.02218084832145	0	0
bo34	O75380_NDUFS6	61	86	129	81	1.07727862396806	0.278275453898565	0.598878157658423	0.286865989130822	9.54405778674348e-05	0.000434579646000059	0.799003170069491	0.3120121685276	0	0
bo34	P10912_GHR	61	86	129	81	-0.617610153222162	-0.245077893217869	-0.653013793150933	-0.246719989297797	9.54405778674348e-05	3.62565352408318e-08	-0.372532260004293	-0.406293803853136	0	0
bo34	P50453_SERPINB9	61	86	129	81	1.23316670361651	0.83664832250519	1.04686321563322	0.84652562760399	9.54405778674348e-05	0.000631239840755512	0.396518381111318	0.20033758802923	0	0
boc	Q9NZH7_IL36B	85	86	152	81	-0.217179817042626	0.0579758409546239	-0.0787346545258228	0.0620857780495889	9.6069698053149e-05	0.0299704655315196	-0.27515565799725	-0.140820432575412	0	0
boc	Q9UKR3_KLK13	85	86	152	81	0.816894815887147	0.290095000751858	0.576335588630607	0.286019818469537	9.6069698053149e-05	0.00730212010730804	0.526799815135289	0.29031577016107	0	0
bo34	P16444_DPEP1	61	86	129	81	-0.503933908822008	-0.0866121895038127	-0.244888646243085	-0.0824073731455485	9.85894986956452e-05	0.111063969903299	-0.417321719318195	-0.162481273097536	0	0
bo34	P62316_SNRPD2	61	86	129	81	-0.0994797188537875	-0.714225592606813	-0.403774233417088	-0.707109863064519	9.85894986956452e-05	0.0136644447547641	0.614745873753025	0.303335629647431	0	0
boc	Q15326_ZMYND11	85	86	152	81	0.607941311614209	0.186369687451383	0.68067989628915	0.188031189680177	9.98147834357789e-05	8.11897438866175e-08	0.421571624162826	0.492648706608973	0	0
bo34	O95407_TNFRSF6B	61	86	129	81	0.342148918450057	-0.30993040436788	0.367200923829242	-0.310472444580087	0.000100200497569587	5.85670717311384e-09	0.652079322817937	0.677673368409329	0	0
bo34	Q96GX9_APIP	61	86	129	81	0.436479054868346	-0.179897949761252	0.464928893444294	-0.189789861688279	0.000100200497569587	2.96875343670795e-06	0.616377004629598	0.654718755132573	0	0
bo34	Q9UJA9_ENPP5	61	86	129	81	-0.41963923721147	-0.0714082249813018	-0.515946503035264	-0.0696339180330249	0.000100200497569587	1.1068799416122e-08	-0.348231012230169	-0.446312585002239	0	0
bo34	P35579_MYH9	61	86	129	81	2.30281709797049	1.74983169436642	1.9390610052882	1.75728540641656	0.000101836323594839	0.0426251641210492	0.552985403604064	0.181775598871643	0	0
bo34	O43399_TPD52L2	61	86	129	81	1.84462300471754	0.892153049537956	1.67636777801796	0.913831714646128	0.000103497333710973	1.12544023247027e-07	0.952469955179588	0.762536063371832	0	0
bo34	P56192_MARS1	61	86	129	81	1.06619127120555	0.567874740641487	1.17414113333327	0.579370094205853	0.000103497333710973	1.26246951072083e-07	0.498316530564061	0.594771039127413	0	0
boc	P29377_S100G	85	86	152	81	-0.320194522967588	0.115596897321968	-0.0801154823370038	0.115665331387732	0.000105022960403847	0.0184629265646556	-0.435791420289556	-0.195780813724736	0	0
boc	Q06033_ITIH3	85	86	152	81	0.0509437222636631	-0.279566211364376	0.25397502116899	-0.281295559727921	0.000105022960403847	3.16985828933315e-13	0.330509933628039	0.535270580896911	0	0
boc	Q92820_GGH	85	86	152	81	-0.0858262448212147	-0.365871288794375	-0.0174454635658932	-0.358471681974466	0.000105022960403847	2.85801934171465e-06	0.280045043973161	0.341026218408573	0	0
boc	P12532_CKMT1A_CKMT1B	85	86	152	81	-0.910756658763074	-1.97877268228415	-1.7673979891196	-1.9770021354675	0.000106364510737389	0.153407430273877	1.06801602352107	0.209604146347901	0	0
bo34	P24864_CCNE1	61	86	129	81	0.456777813477896	0.0113500299905511	0.566556214173931	0.00652546929825488	0.000108635108995567	1.21826397289787e-08	0.445427783487345	0.560030744875676	0	0
bo34	P38936_CDKN1A	61	86	129	81	1.84378147218733	0.79589678623662	1.49915188014959	0.808786733718079	0.000108635108995567	1.57195679221189e-05	1.04788468595071	0.690365146431512	0	0
bo34	Q16740_CLPP	61	86	129	81	1.29935818267239	0.580076191355574	1.18308359783426	0.597542162787624	0.000108635108995567	6.68936908989051e-05	0.719281991316819	0.585541435046635	0	0
bo34	Q92820_GGH	61	86	129	81	-0.0424855057894251	-0.365871288794375	0.0186656986810512	-0.358471681974466	0.000108635108995567	5.60788338153499e-07	0.32338578300495	0.377137380655517	0	0
bo34	P46926_GNPDA1	61	86	129	81	0.903621868779842	0.646496126768388	0.832985837146612	0.647492806966513	0.000110400519922919	0.00166163834152961	0.257125742011454	0.185493030180099	0	0
boc	P05455_SSB	85	86	152	81	0.747871313032584	0.188200025651981	0.93398621065128	0.196020639647935	0.000111894126941496	1.16143712137122e-08	0.559671287380603	0.737965571003345	0	0
boc	O43490_PROM1	85	86	152	81	1.33217518861703	-0.0569498568495419	0.922747641800467	-0.120728698256563	0.000113318306429429	0.00206504278990133	1.38912504546658	1.04347634005703	0	0
boc	Q9ULX7_CA14	85	86	152	81	-0.611284773842143	-0.235026602190356	-0.751279001632758	-0.240683482311739	0.000113318306429429	1.13205726940537e-10	-0.376258171651787	-0.510595519321019	0	0
bo34	O00203_AP3B1	61	86	129	81	1.73659200840266	1.01604931245908	1.89018264939205	1.03057884068081	0.000114012849536692	1.67961803344448e-09	0.720542695943587	0.859603808711244	0	0
bo34	O15405_TOX3	61	86	129	81	0.500714939338844	0.226523585400528	0.459362009073548	0.227020513629573	0.000114012849536692	0.000209634686979266	0.274191353938316	0.232341495443975	0	0
bo34	P35542_SAA4	61	86	129	81	-0.388360190562885	-0.776263776383464	-0.357593547198731	-0.779067168340037	0.000114012849536692	1.01933878896982e-08	0.387903585820579	0.421473621141305	0	0
bo34	Q76LX8_ADAMTS13	61	86	129	81	0.485096572048915	0.744886885398276	0.473293758018183	0.745340345169415	0.000114012849536692	4.42525949300962e-09	-0.259790313349361	-0.272046587151233	0	0
bo34	Q8NFR9_IL17RE	61	86	129	81	-1.16067225777833	-0.679263092146856	-0.811895137994207	-0.688937594231849	0.000114012849536692	0.303551772103922	-0.481409165631472	-0.122957543762357	0	0
boc	O00292_LEFTY2	85	86	152	81	0.135325818989085	0.737857534094389	0.223222635579357	0.737416252812236	0.000114759571437128	0.00170186342245947	-0.602531715105304	-0.514193617232878	0	0
boc	Q14241_ELOA	85	86	152	81	0.0821103325317833	-0.332897648486129	0.219020231973231	-0.324136356324859	0.000114759571437128	8.9994592162711e-11	0.415007981017913	0.54315658829809	0	0
boc	Q96PD2_DCBLD2	85	86	152	81	0.949705551738255	0.519351233429971	1.09890912879991	0.518270881262058	0.000114759571437128	5.59034738867115e-11	0.430354318308285	0.580638247537855	0	0
bo34	P29474_NOS3	61	86	129	81	1.02198101904697	0.411954035683774	0.854377630966222	0.41024545495	0.000115860545373967	0.000200188248460966	0.610026983363197	0.444132176016222	0	0
bo34	Q86UU1_PHLDB1	61	86	129	81	0.781932223459954	0.292865543122207	0.713323370444034	0.297675776621328	0.000115860545373967	2.28278322124871e-06	0.489066680337746	0.415647593822706	0	0
bo34	Q99653_CHP1	61	86	129	81	-1.33180512246236	-0.396284688142384	-0.583405899203614	-0.410723508991044	0.000115860545373967	0.743956855254365	-0.93552043431998	-0.172682390212569	0	0
bo34	P06727_APOA4	61	86	129	81	-0.470704100316771	-0.109520680692653	-0.511867554136806	-0.108298627958151	0.000117736455145614	1.39771665634591e-07	-0.361183419624117	-0.403568926178655	0	0
bo34	O60941_DTNB	61	86	129	81	0.693697511912172	0.282046854945875	0.903702698993518	0.288554920061298	0.000119640980236459	2.46133028785872e-10	0.411650656966297	0.615147778932219	0	0
bo34	Q9H477_RBKS	61	86	129	81	1.28692759995304	0.808772388165586	1.08676403069462	0.816676486158396	0.000119640980236459	0.0124675312787875	0.478155211787453	0.270087544536222	0	0
bo34	P00751_CFB	61	86	129	81	0.0436343353262469	-0.304578644951634	0.106957591127527	-0.298699385090574	0.000121574527262813	1.37050241637955e-11	0.348212980277881	0.405656976218101	0	0
bo34	Q9H008_LHPP	61	86	129	81	1.18428363196554	0.641688186335024	0.99569826198639	0.652367620419121	0.000121574527262813	0.000589309389556643	0.542595445630514	0.343330641567269	0	0
bo34	Q9UPW0_FOXJ3	61	86	129	81	0.755071204591623	0.294809049433778	0.728111367283088	0.296621225143386	0.000121574527262813	9.61418899965567e-06	0.460262155157845	0.431490142139702	0	0
boc	P98179_RBM3	85	86	152	81	1.29261119618077	0.480470661035559	0.954475416526818	0.493680842550947	0.000122228934946191	0.000825830199107086	0.812140535145216	0.460794573975871	0	0
boc	Q8IWV2_CNTN4	85	86	152	81	-0.142139238906058	0.105050808953825	-0.0752999620208566	0.107951480064861	0.000122228934946191	0.000314346130186415	-0.247190047859882	-0.183251442085718	0	0
bo12	Q14444_CAPRIN1	24	86	23	81	1.68832378315719	0.857908285850861	1.46033224275196	0.870390238463596	0.000123351716873183	0.000399821651043669	0.83041549730633	0.589942004288365	0	0
bo34	P30041_PRDX6	61	86	129	81	1.86674013741679	1.29081185535788	1.53716840325969	1.2926563343667	0.000123537508133229	0.00286788144490428	0.575928282058912	0.244512068892987	0	0
boc	O95825_CRYZL1	85	86	152	81	2.6195546038963	1.7771720357856	2.4713209162076	1.80348192837764	0.0001237767942977	1.48364785398486e-06	0.842382568110699	0.667838987829958	0	0
bo34	P29622_SERPINA4	61	86	129	81	-0.543043456149563	-0.172146736302821	-0.615270405941269	-0.170604660563705	0.000125530340109867	1.07573759386099e-11	-0.370896719846742	-0.444665745377564	0	0
bo34	P30047_GCHFR	61	86	129	81	0.262565239081805	-0.137722347076035	0.213431713644122	-0.131974641494721	0.000125530340109867	0.000330089046109793	0.400287586157841	0.345406355138843	0	0
bo34	Q9BYJ0_FGFBP2	61	86	129	81	-0.773585459920906	-0.325281305802112	-0.865358088701573	-0.332192735749829	0.000127553445870451	1.83131320434155e-09	-0.448304154118794	-0.533165352951744	0	0
boc	O00468_AGRN	85	86	152	81	0.401167871039873	0.0478988169060423	0.43774745354364	0.0425899670051974	0.000128531982766259	1.13766485595091e-07	0.353269054133831	0.395157486538443	0	0
boc	P09874_PARP1	85	86	152	81	-0.170479163914239	-0.806988263841237	0.19699478204005	-0.776559498773495	0.000128531982766259	2.39347504360493e-09	0.636509099926998	0.973554280813545	0	0
boc	Q14CS0_UBXN2B	85	86	152	81	0.650850089716268	0.151826804564983	0.447346955755244	0.167281367770128	0.000130154939833847	0.000228867328792266	0.499023285151285	0.280065587985116	0	0
bo12	A6NFN3_RBFOX3	24	86	23	81	1.26636903424087	0.137393048785636	1.06062627719324	0.13480805584896	0.000130828949326207	4.37582887290717e-07	1.12897598545524	0.925818221344278	0	0
boc	Q96I25_RBM17	85	86	152	81	0.558543893704614	-0.0121341039395661	0.649688184212119	-0.00232375320799472	0.000131797194683984	1.46984381869164e-07	0.57067799764418	0.652011937420114	0	0
boc	Q9Y570_PPME1	85	86	152	81	1.24709240233891	0.73017954606348	1.00754715593764	0.743474739791674	0.000131797194683984	0.0145270779977496	0.516912856275433	0.264072416145969	0	0
boc	P07476_IVL	85	86	152	81	-0.490534338169127	-0.122146168296297	-0.335071862174698	-0.118553604370654	0.000133458960916946	0.00148993677031464	-0.368388169872831	-0.216518257804044	0	0
boc	P46926_GNPDA1	85	86	152	81	0.961355782895692	0.646496126768388	0.846470497919712	0.647492806966513	0.000133458960916946	0.00063208193869533	0.314859656127304	0.198977690953199	0	0
bo12	P10696_ALPG	24	86	23	81	-0.256161246021047	-1.84787706792418	-0.974620103676996	-1.8704317129273	0.000134725797403765	0.0091031113435622	1.59171582190314	0.895811609250304	0	0
bo12	Q8WXI7_MUC16	24	86	23	81	3.10454904070234	1.34361354695265	2.89158275303494	1.29416750135813	0.000134725797403765	0.000198951217387568	1.76093549374969	1.59741525167681	0	0
bo34	O14933_UBE2L6	61	86	129	81	1.45300124567132	0.853424805707648	1.54931394093448	0.865512338115428	0.00013595725337223	5.36377953113882e-10	0.599576439963669	0.683801602819052	0	0
bo34	Q02952_AKAP12	61	86	129	81	-0.0778066620672119	0.198692561924528	0.00321117413803168	0.202151908556266	0.00013595725337223	0.000401434518491022	-0.27649922399174	-0.198940734418235	0	0
boc	Q00796_SORD	85	86	152	81	-0.0543843985562541	-0.792096255710784	-0.49807912351258	-0.774477707792802	0.000136841892767462	0.0345720432688251	0.73771185715453	0.276398584280222	0	0
boc	Q9Y279_VSIG4	85	86	152	81	0.49331353122121	0.00991150279523047	0.622377423318726	0.00764773736982575	0.000136841892767462	1.05259468991566e-09	0.48340202842598	0.6147296859489	0	0
boc	Q9Y662_HS3ST3B1	85	86	152	81	0.112670742902547	-0.517223726923462	-0.266539721611044	-0.514585206383578	0.000138563496479142	0.0166213734280892	0.629894469826009	0.248045484772534	0	0
bo12	P05187_ALPP	24	86	23	81	0.16462110565166	-1.57895385110688	-0.565752515880123	-1.61074565970183	0.000138731813655566	0.011668906194857	1.74357495675854	1.0449931438217	0	0
boc	P09958_FURIN	85	86	152	81	0.450673476867429	0.127171162674214	0.59042262892269	0.127430345869121	0.000140305487801294	1.95839981791354e-09	0.323502314193215	0.46299228305357	0	0
boc	Q9BRR8_GPATCH1	85	86	152	81	-0.19521358161796	-0.464326321019056	-0.153632327404143	-0.461610126917715	0.000140305487801294	9.65471044076826e-05	0.269112739401096	0.307977799513572	0	0
bo34	P04792_HSPB1	61	86	129	81	1.9398181591337	0.88922254582336	1.6210914135502	0.907410360483637	0.000142599523530398	8.7462686196104e-07	1.05059561331034	0.713681053066563	0	0
bo34	Q496F6_CD300E	61	86	129	81	0.712750492277989	0.311226678574306	0.696969793638099	0.312230336291265	0.000147196222096396	5.50251311539125e-06	0.401523813703683	0.384739457346834	0	0
boc	Q99942_RNF5	85	86	152	81	1.2554998017266	0.754835288965441	1.28829282193936	0.767707947499667	0.00014748185548602	9.72603857350092e-07	0.500664512761162	0.520584874439695	0	0
boc	P18428_LBP	85	86	152	81	-0.571349123594363	-1.17727763946905	-0.206886898838046	-1.17459885020535	0.000149329199584331	1.19109180940498e-15	0.605928515874691	0.967711951367302	0	0
boc	Q06830_PRDX1	85	86	152	81	0.998481090621176	0.534178517195534	0.847659922995731	0.545544207629633	0.000149329199584331	0.00126600346478681	0.464302573425641	0.302115715366097	0	0
bo34	P13807_GYS1	61	86	129	81	0.654032611669735	-0.162588371580735	0.469929654587917	-0.143014714108685	0.00014954654992103	1.47523498938844e-05	0.81662098325047	0.612944368696602	0	0
bo34	Q9BRR8_GPATCH1	61	86	129	81	-0.151562505632906	-0.464326321019056	-0.110044331957125	-0.461610126917715	0.00014954654992103	4.23282278985465e-05	0.31276381538615	0.35156579496059	0	0
boc	P29692_EEF1D	85	86	152	81	1.97371738376126	1.36752939360486	2.26429394689966	1.3854173715837	0.000151198313301339	3.06475814136205e-12	0.606187990156396	0.878876575315958	0	0
boc	Q9P2J2_IGSF9	85	86	152	81	0.290437368954573	-0.38504621512276	0.259950467235479	-0.390147090723309	0.000151198313301339	1.56360661193996e-05	0.675483584077334	0.650097557958789	0	0
bo34	P00390_GSR	61	86	129	81	0.423089979659433	0.124275042281815	0.288407706306819	0.128697019683093	0.000151932176746625	0.00719677130059039	0.298814937377618	0.159710686623727	0	0
bo34	Q9GZV9_FGF23	61	86	129	81	-2.40539111025277	-3.06072199715063	-2.81145530857555	-3.06205814810732	0.000151932176746625	0.00620792457693126	0.655330886897856	0.250602839531771	0	0
boc	O94900_TOX	85	86	152	81	1.34578715853984	0.886603813791993	1.62654755236574	0.890400725386298	0.000153089435127164	4.02155551136672e-11	0.45918334474785	0.736146826979443	0	0
boc	Q7Z5L3_C1QL2	85	86	152	81	0.692039474147582	1.07816861326741	0.72147822531469	1.0776153078474	0.000153089435127164	5.83164142143492e-05	-0.386129139119831	-0.356137082532706	0	0
bo34	Q9BV40_VAMP8	61	86	129	81	2.92422229483066	2.20107012330702	2.86554459132041	2.22280030964161	0.000154353595295097	0.00013143017199592	0.72315217152364	0.642744281678803	0	0
bo34	P14384_CPM	61	86	129	81	-0.0609815161289907	0.254485463545746	-0.0545447243105044	0.255814677013493	0.000156811304566031	5.14826111644647e-06	-0.315466979674737	-0.310359401323997	0	0
boc	O75462_CRLF1	85	86	152	81	-0.116173197499778	-0.468550648871647	-0.2243908939951	-0.471125806869537	0.000156938669014704	0.000608795696538568	0.352377451371868	0.246734912874437	0	0
bo34	Q9UGT4_SUSD2	61	86	129	81	-0.22734079424642	0.0784754876648822	-0.119452207879031	0.0812653634349292	0.000159305809907512	0.000423257408946919	-0.305816281911303	-0.20071757131396	0	0
bo12	P63165_SUMO1	24	86	23	81	1.30982452249243	0.636216590031132	1.03686120255785	0.642981476335364	0.00016050130371314	0.00469186111461324	0.6736079324613	0.393879726222486	0	0
bo34	Q5VX71_SUSD4	61	86	129	81	0.674884659215192	0.184900695436068	0.790043976595298	0.183209011172588	0.000161837623087612	3.15256489127821e-09	0.489983963779124	0.60683496542271	0	0
boc	P55809_OXCT1	85	86	152	81	1.94148671295709	1.07493106790497	1.81309565114	1.07803697462472	0.000162883681220486	5.18263590575246e-10	0.866555645052122	0.735058676515286	0	0
boc	Q8WWV3_RTN4IP1	85	86	152	81	1.72730064267982	0.826577628040865	1.44611141527595	0.850159884132194	0.000162883681220486	1.2745399009219e-05	0.900723014638952	0.595951531143755	0	0
bo34	O75061_DNAJC6	61	86	129	81	2.01276415157464	0.894679792197764	1.6145130426148	0.909729649884813	0.000164407262366551	3.84296426310272e-07	1.11808435937688	0.704783392729986	0	0
bo34	P09603_CSF1	61	86	129	81	0.186573466286414	-0.192844110432428	0.283627731269691	-0.189572377749372	0.000164407262366551	3.32678933472356e-10	0.379417576718842	0.473200109019063	0	0
bo34	Q86SQ7_SDCCAG8	61	86	129	81	2.01892559782712	1.30482875515803	1.97102491692273	1.3260133051295	0.000164407262366551	5.68827590920113e-06	0.714096842669083	0.645011611793231	0	0
boc	Q07325_CXCL9	85	86	152	81	1.18664217633749	0.622559422702725	1.18723004299804	0.626259577548733	0.000164911995071937	2.58666108936349e-06	0.564082753634767	0.560970465449305	0	0
bo12	Q9C005_DPY30	24	86	23	81	1.08751042714058	0.0737467183530664	0.872215594875395	0.0799872784818656	0.000165224439211453	1.64910742691323e-05	1.01376370878751	0.79222831639353	0	0
bo34	Q96C23_GALM	61	86	129	81	0.666907497221306	0.26861977030336	0.718184292917341	0.274448442518132	0.000167015252569534	2.55580611508106e-07	0.398287726917947	0.44373585039921	0	0
boc	P00390_GSR	85	86	152	81	0.4071298352421	0.124275042281815	0.305720592020572	0.128697019683093	0.000169040117541128	0.00133062927531422	0.282854792960284	0.177023572337479	0	0
bo34	Q02539_H1.1	61	86	129	81	0.779198343998826	0.457067942784485	0.932978780342183	0.450403982256408	0.000169662125160267	0.000120670468941127	0.32213040121434	0.482574798085775	0	0
bo34	O43291_SPINT2	61	86	129	81	0.683298121625122	-0.0842710026340525	0.660420125664218	-0.0922392733574166	0.000172348418315155	1.50824369768462e-07	0.767569124259174	0.752659399021635	0	0
boc	Q9NTM9_CUTC	85	86	152	81	0.101439658461655	-0.42883979096226	-0.277970383982633	-0.418027180064401	0.000173265300352486	0.0318737867637156	0.530279449423916	0.140056796081768	0	0
bo34	Q9Y279_VSIG4	61	86	129	81	0.531272319380511	0.00991150279523047	0.653090995101683	0.00764773736982575	0.00017507467699819	7.00034336754347e-10	0.52136081658528	0.645443257731857	0	0
boc	O15394_NCAM2	85	86	152	81	-0.334169239529049	-0.0407257085569295	-0.352795434000181	-0.0293930687580264	0.000175414949312515	2.69173460561894e-08	-0.293443530972119	-0.323402365242154	0	0
boc	Q6Y7W6_GIGYF2	85	86	152	81	1.10847577320917	0.497509952717499	1.23505388143333	0.505158516842013	0.000175414949312515	3.11254256198019e-10	0.610965820491668	0.72989536459132	0	0
boc	Q03405_PLAUR	85	86	152	81	0.843006693274358	0.527788049267513	0.921736912130892	0.526976586365815	0.000177589660495754	2.57979518324293e-09	0.315218644006846	0.394760325765077	0	0
bo34	P43121_MCAM	61	86	129	81	-0.211165681774809	0.105695444612338	-0.223380650838042	0.108391401889094	0.00017784145303653	5.17506844090322e-08	-0.316861126387146	-0.331772052727136	0	0
bo34	Q96G28_CFAP36	61	86	129	81	1.05439603865475	0.332599553271942	0.91274247163219	0.351163843700218	0.00017784145303653	2.44539237207865e-06	0.721796485382804	0.561578627931972	0	0
boc	Q15303_ERBB4	85	86	152	81	0.377598867834341	-0.124962248823062	0.340863973438346	-0.134312979159639	0.000179789705098886	1.60756304496276e-05	0.502561116657403	0.475176952597985	0	0
bo34	Q7Z4V5_HDGFL2	61	86	129	81	1.24577569993426	0.574387108821363	1.28383213879718	0.589085620889144	0.000180649305196775	4.22711348466778e-10	0.671388591112897	0.69474651790804	0	0
bo34	Q9BQ70_TCF25	61	86	129	81	1.49681212214357	0.710472323426505	1.34436157860632	0.726815870192298	0.000180649305196775	4.0859030039817e-07	0.78633979871707	0.617545708414027	0	0
boc	P35579_MYH9	85	86	152	81	2.23246860373036	1.74983169436642	1.93840745424409	1.75728540641656	0.000182015356991407	0.0313884929306248	0.482636909363932	0.181122047827531	0	0
bo34	P52758_RIDA	61	86	129	81	0.184094479184451	-0.243982791298002	-0.140463908057258	-0.239118978223224	0.000183498799261949	0.205222841841592	0.428077270482453	0.0986550701659664	0	0
boc	Q9HCU4_CELSR2	85	86	152	81	-0.0117257421434253	-0.587509454301644	-0.42610263902518	-0.594035829126885	0.000184266892738864	0.0096865930115103	0.575783712158218	0.167933190101705	0	0
boc	Q9UJ71_CD207	85	86	152	81	-0.460845853431913	-0.0843410010733928	-0.440987180789541	-0.0845831672459375	0.000184266892738864	3.48616604737786e-07	-0.37650485235852	-0.356404013543604	0	0
boc	P52888_THOP1	85	86	152	81	0.994408174434393	0.671885312681244	0.94806013604938	0.675443351761656	0.00018654459162625	3.72985418322646e-05	0.322522861753149	0.272616784287724	0	0
boc	O43561_LAT	85	86	152	81	3.31956544839228	2.65451713821096	3.36293540496265	2.68031635778586	0.000188848735681584	1.91591286963349e-07	0.665048310181313	0.68261904717679	0	0
bo34	Q15370_ELOB	61	86	129	81	0.721661152994137	0.196772263593813	0.631947537555582	0.196263135072856	0.000192302897599922	1.82169368438915e-05	0.524888889400324	0.435684402482726	0	0
bo34	Q8N4C8_MINK1	61	86	129	81	1.65811520661994	0.132453264223363	1.03408837271732	0.165747583663017	0.000192302897599922	2.96875343670795e-06	1.52566194239658	0.868340789054302	0	0
boc	Q76LX8_ADAMTS13	85	86	152	81	0.510650857090889	0.744886885398276	0.493612616902672	0.745340345169415	0.000193537501265878	4.18561600154618e-08	-0.234236028307387	-0.251727728266744	0	0
boc	Q96NZ9_PRAP1	85	86	152	81	-0.412991835851499	-0.929875217636642	-0.772501406756311	-0.931405134411179	0.000193537501265878	0.0936233731366795	0.516883381785143	0.158903727654868	0	0
boc	Q16853_AOC3	85	86	152	81	-0.00463367444895885	0.257037404415034	-0.121583021397626	0.259926918777005	0.000198335501482646	1.04413233933234e-10	-0.261671078863992	-0.381509940174631	0	0
bo34	P22105_TNXB	61	86	129	81	-0.46531522982418	-0.216214520858219	-0.509789381013435	-0.213627372801067	0.000201502831300883	2.58309559845415e-09	-0.249100708965961	-0.296162008212369	0	0
bo34	Q6GQQ9_OTUD7B	61	86	129	81	0.873867727691604	0.268886541605373	0.75384370285138	0.284229557190781	0.000201502831300883	2.38999160014893e-06	0.604981186086231	0.469614145660599	0	0
bo34	Q9NY25_CLEC5A	61	86	129	81	0.891933193520318	0.428859835638954	0.889870700894977	0.431849680282704	0.000201502831300883	2.71032002029935e-06	0.463073357881364	0.458021020612273	0	0
bo12	Q8N3X1_FNBP4	24	86	23	81	1.02562897024781	-0.121181955510731	0.748579932749423	-0.134274088091999	0.000202134363243519	8.02884186610984e-06	1.14681092575854	0.882854020841422	0	0
boc	Q96MK3_FAM20A	85	86	152	81	0.343591420157964	-0.0451862580573812	0.480539955961354	-0.0434733052371244	0.000203245093748123	5.16016197340524e-14	0.388777678215345	0.524013261198479	0	0
boc	Q9HC77_CENPJ	85	86	152	81	0.485364655786024	-0.150923929200743	0.111766570667544	-0.147772975053103	0.000203245093748123	0.130718440069982	0.636288584986767	0.259539545720647	0	0
boc	Q9Y5L3_ENTPD2	85	86	152	81	0.207230254505681	-0.407959634767988	-0.187818147096173	-0.408957994949084	0.000203245093748123	0.070096770873107	0.61518988927367	0.22113984785291	0	0
bo34	Q96T17_MAP7D2	61	86	129	81	2.18035909977011	1.34647388013162	2.20442114771565	1.36259922702656	0.000204660266498135	4.29085887787755e-07	0.833885219638493	0.841821920689089	0	0
bo34	Q9H2U2_PPA2	61	86	129	81	1.13495046733027	0.545019260813199	0.880563007119312	0.554718095061992	0.000204660266498135	0.000118394945607351	0.589931206517075	0.32584491205732	0	0
bo34	P41214_EIF2D	61	86	129	81	1.29786910017999	0.511344375084178	1.00744551753036	0.525821723582143	0.000207864131928017	0.000144443293290278	0.786524725095816	0.481623793948213	0	0
bo34	Q8IWV2_CNTN4	61	86	129	81	-0.155642675096668	0.105050808953825	-0.0899692477860102	0.107951480064861	0.000211115060103286	0.000180795385113743	-0.260693484050492	-0.197920727850871	0	0
boc	P21128_ENDOU	85	86	152	81	-0.275040586886288	-0.00448471359633784	-0.33367778238605	-0.0102574954291948	0.000213408715933503	1.53647483497863e-07	-0.27055587328995	-0.323420286956856	0	0
bo34	O95393_BMP10	61	86	129	81	-0.719552839121241	-0.442705455516343	-0.723104968050122	-0.439753098035246	0.000214413691362454	1.55542724902656e-05	-0.276847383604898	-0.283351870014876	0	0
bo34	P13473_LAMP2	61	86	129	81	-0.0442019452322865	0.122576987705502	-0.10737936545546	0.12648403476034	0.000214413691362454	1.23915020423887e-09	-0.166778932937789	-0.2338634002158	0	0
bo34	P98082_DAB2	61	86	129	81	1.75298776656202	0.616373534506601	1.64138673893118	0.646655966773459	0.000214413691362454	9.73422936054746e-07	1.13661423205541	0.994730772157725	0	0
boc	P21583_KITLG	85	86	152	81	-0.375744746006086	0.0405735226857578	-0.436535211773088	0.0341117967221538	0.000216023179293994	2.90107562342395e-07	-0.416318268691844	-0.470647008495241	0	0
bo34	O00451_GFRA2	61	86	129	81	0.0195875527996626	0.21356491532423	0.0675618366068198	0.213104519384456	0.000217760673954772	0.000307227411274299	-0.193977362524568	-0.145542682777636	0	0
bo34	Q9NZD2_GLTP	61	86	129	81	0.343368742472845	-0.517622570672236	0.00276422276502667	-0.495560664737151	0.000217760673954772	0.00420216247907447	0.860991313145082	0.498324887502178	0	0
boc	Q96PX8_SLITRK1	85	86	152	81	0.0965991314663677	0.344942501862415	0.167890910218535	0.34272599141995	0.000218667694926547	0.00158709307636139	-0.248343370396047	-0.174835081201415	0	0
boc	Q9UPV9_TRAK1	85	86	152	81	0.851638475628846	0.388631883738211	0.966213494369822	0.388773309075806	0.000218667694926547	2.45100922646772e-08	0.463006591890635	0.577440185294016	0	0
bo34	O00273_DFFA	61	86	129	81	1.70847023988173	1.12622079939246	1.8157765310604	1.142142910496	0.000221156664125971	1.0403725575679e-09	0.582249440489265	0.673633620564398	0	0
bo34	P11836_MS4A1	61	86	129	81	-0.649093674859214	-1.13236300706532	-0.840588682223233	-1.12379359458875	0.000221156664125971	0.0105593769956695	0.483269332206103	0.283204912365513	0	0
boc	O60220_TIMM8A	85	86	152	81	0.375723273285555	-0.0671504474550885	0.428497147950212	-0.0530095039114514	0.000221342582741192	5.23443549248962e-07	0.442873720740644	0.481506651861664	0	0
boc	P42081_CD86	85	86	152	81	-0.395085550732342	-0.118253504875825	-0.411846966626389	-0.112264965481589	0.000221342582741192	6.50314798078103e-06	-0.276832045856518	-0.2995820011448	0	0
boc	Q15170_TCEAL1	85	86	152	81	0.289359856660432	-0.396405201066402	0.214172607656563	-0.37866969269354	0.000221342582741192	5.41296553694073e-06	0.685765057726834	0.592842300350104	0	0
boc	P61218_POLR2F	85	86	152	81	0.826045726715302	0.507345371556724	1.02302505203004	0.50580650046368	0.000224048165739038	3.19548219541306e-10	0.318700355158579	0.517218551566358	0	0
boc	Q86VY4_TSPYL5	85	86	152	81	0.435682401180534	-0.0972999957890372	0.666083111769647	-0.0961279588799731	0.000224048165739038	7.80161027503844e-06	0.532982396969572	0.76221107064962	0	0
bo34	Q9HB71_CACYBP	61	86	129	81	2.16904151864229	1.35908455805675	2.19899496434272	1.38219708594604	0.000224602326204763	1.89292542825174e-07	0.809956960585537	0.816797878396683	0	0
bo34	Q96H15_TIMD4	61	86	129	81	0.0151591103348819	-0.326939649149791	0.0149556451397016	-0.320708769353487	0.000228098332690099	0.000333056145634886	0.342098759484673	0.335664414493189	0	0
boc	P13807_GYS1	85	86	152	81	0.513807967978669	-0.162588371580735	0.446151664092272	-0.143014714108685	0.000229552724901461	1.54921083265458e-05	0.676396339559403	0.589166378200957	0	0
boc	Q96I15_SCLY	85	86	152	81	0.532262028474506	-0.00605321003099559	0.162774968119997	0.00792137587572141	0.000232352362760225	0.0338798101658985	0.538315238505502	0.154853592244276	0	0
boc	P08582_MELTF	85	86	152	81	0.23302860007067	-0.0602498182063429	0.294277618676931	-0.0574030256510445	0.000238048033205222	2.38519888455743e-07	0.293278418277012	0.351680644327976	0	0
boc	Q15633_TARBP2	85	86	152	81	1.26460592177694	0.734577971611656	1.29368390028512	0.747998822575352	0.000238048033205222	5.88161387078157e-07	0.530027950165287	0.545685077709771	0	0
bo34	P36222_CHI3L1	61	86	129	81	0.279299183504724	-0.409352119233576	0.737365196238596	-0.411833782091137	0.000238895267982525	1.22126167153268e-09	0.6886513027383	1.14919897832973	0	0
bo12	Q7Z7D3_VTCN1	24	86	23	81	1.3007209513968	-0.182009874061434	0.646801363305185	-0.188291468492845	0.000239803586047025	0.0109121719891279	1.48273082545823	0.83509283179803	0	0
boc	O00203_AP3B1	85	86	152	81	1.67927616547	1.01604931245908	1.85402375418627	1.03057884068081	0.000240944746748191	1.54116929648556e-09	0.663226853010921	0.82344491350546	0	0
boc	Q5VX71_SUSD4	85	86	152	81	0.603461814908868	0.184900695436068	0.720034028702862	0.183209011172588	0.000240944746748191	1.20303867291679e-07	0.4185611194728	0.536825017530274	0	0
bo34	Q96PX8_SLITRK1	61	86	129	81	0.0704992087439359	0.344942501862415	0.153030790629076	0.34272599141995	0.000242599543585643	0.00109910637934952	-0.274443293118479	-0.189695200790874	0	0
boc	P02787_TF	85	86	152	81	-0.573097588560286	-0.332184906618103	-0.589611354061817	-0.32963677498773	0.000243874505254773	9.93002209706319e-07	-0.240912681942182	-0.259974579074087	0	0
bo34	Q92890_UFD1	61	86	129	81	1.4452198246676	0.0847717798577212	1.03052732864775	0.0962679377080099	0.000246357651751817	1.63976477796653e-05	1.36044804480988	0.934259390939741	0	0
bo34	Q9Y570_PPME1	61	86	129	81	1.22893505423485	0.73017954606348	1.04764312641566	0.743474739791674	0.000246357651751817	0.0076092093269857	0.498755508171373	0.304168386623985	0	0
boc	P20851_C4BPB	85	86	152	81	0.226653277850265	-0.197329137964678	0.237283064496201	-0.193868947194793	0.000249834555242859	1.34486424957593e-07	0.423982415814943	0.431152011690995	0	0
boc	P63098_PPP3R1	85	86	152	81	0.578815228820638	0.346620297203441	0.603711019565611	0.356592993438895	0.000249834555242859	0.00035075180039195	0.232194931617197	0.247118026126716	0	0
bo34	O60220_TIMM8A	61	86	129	81	0.412565003868539	-0.0671504474550885	0.472130020004141	-0.0530095039114514	0.000250170315877236	1.38007403809928e-07	0.479715451323627	0.525139523915592	0	0
bo34	P10586_PTPRF	61	86	129	81	0.424893540850965	0.0173857678053417	0.473108026221678	0.0165606121710286	0.000254038268160895	1.32704854996322e-11	0.407507773045623	0.456547414050649	0	0
bo34	P14151_SELL	61	86	129	81	-0.194261670566184	0.00710008261159683	-0.193248893321932	0.0135939056619607	0.000254038268160895	2.37166317641124e-07	-0.201361753177781	-0.206842798983892	0	0
boc	Q00537_CDK17	85	86	152	81	0.966325246166544	0.315663593435317	0.571920227905196	0.338110793650557	0.000255931012838065	0.0393724753923287	0.650661652731226	0.233809434254639	0	0
boc	Q9BXD5_NPL	85	86	152	81	0.909611041969766	0.346217257481758	0.692066106667196	0.344408179922203	0.000259031293563195	4.98652612817056e-05	0.563393784488007	0.347657926744993	0	0
bo12	P15328_FOLR1	24	86	23	81	1.11120622260857	0.210939025933919	0.812144124679418	0.202342532842368	0.000261019282426032	0.00414876470251628	0.900267196674647	0.60980159183705	0	0
bo34	O60268_KIAA0513	61	86	129	81	2.1971563981081	1.12091734058772	2.08771731886129	1.15109703224009	0.000261943010574923	3.35658152224062e-07	1.07623905752038	0.936620286621198	0	0
bo34	Q9UGP4_LIMD1	61	86	129	81	1.19689030779556	0.379018294100212	0.850822880430021	0.40391567850769	0.000261943010574923	0.000357707257513204	0.817872013695349	0.446907201922331	0	0
boc	Q5T9A4_ATAD3B	85	86	152	81	0.601842221518986	0.0683075494605209	0.698927256489627	0.0741494251431391	0.000262166761937512	1.02855213800072e-07	0.533534672058465	0.624777831346487	0	0
boc	Q53H47_SETMAR	85	86	152	81	0.431929909917505	0.113679431934421	0.325857091172992	0.118035042356811	0.000265337787070006	9.41349675301993e-05	0.318250477983084	0.20782204881618	0	0
bo34	P0CG30_GSTT2B	61	86	129	81	-0.416903877103985	-1.84702749157445	-1.34704969558202	-1.81225390226114	0.0002700779162161	0.146747296974019	1.43012361447046	0.465204206679122	0	0
bo34	Q16643_DBN1	61	86	129	81	0.572608247807	0.0439050883977958	0.544694293049762	0.0581693542341632	0.0002700779162161	3.2141335991352e-06	0.528703159409204	0.486524938815599	0	0
boc	O43291_SPINT2	85	86	152	81	0.559536407978768	-0.0842710026340525	0.639633093437494	-0.0922392733574166	0.00027178800159047	1.23019342228032e-07	0.643807410612821	0.73187236679491	0	0
boc	Q9P2N5_RBM27	85	86	152	81	0.277178690086989	-0.386635666963463	0.115129055416112	-0.377252761822145	0.00027178800159047	7.74448786762479e-05	0.663814357050452	0.492381817238258	0	0
bo34	Q06033_ITIH3	61	86	129	81	0.0555568738686436	-0.279566211364376	0.277157880063214	-0.281295559727921	0.000274233606966025	3.86373454648825e-13	0.335123085233019	0.558453439791135	0	0
bo34	Q8IV38_ANKMY2	61	86	129	81	0.981345835929717	0.537655256813616	1.00266883237726	0.559329106946258	0.000274233606966025	0.00012896375524145	0.443690579116101	0.443339725431002	0	0
bo34	Q8N9I9_DTX3	61	86	129	81	0.73617721581209	0.487912063573138	0.825653041866315	0.487264557057549	0.000274233606966025	2.96622520158075e-05	0.248265152238952	0.338388484808766	0	0
boc	O43399_TPD52L2	85	86	152	81	1.6799530935613	0.892153049537956	1.62299255282385	0.913831714646128	0.000275067946828541	2.41136876791713e-07	0.78780004402334	0.70916083817772	0	0
boc	P22105_TNXB	85	86	152	81	-0.413173207976674	-0.216214520858219	-0.498812243757013	-0.213627372801067	0.000278384960583532	2.51617115720493e-09	-0.196958687118455	-0.285184870955946	0	0
boc	Q7Z739_YTHDF3	85	86	152	81	1.34500263591675	0.708063432096664	1.45820935816261	0.727592432981617	0.000278384960583532	7.41590342353405e-08	0.636939203820081	0.730616925180996	0	0
boc	P30041_PRDX6	85	86	152	81	1.8066943010814	1.29081185535788	1.51162337238163	1.2926563343667	0.000281739429772175	0.00577490022297084	0.515882445723526	0.218967038014928	0	0
boc	Q6UXB8_PI16	85	86	152	81	0.0235193403289624	0.320567953746391	0.0711968688863503	0.318679907717107	0.000281739429772175	0.000184078441843909	-0.297048613417428	-0.247483038830757	0	0
boc	Q9NZD2_GLTP	85	86	152	81	0.22427719560873	-0.517622570672236	-0.0208658356723253	-0.495560664737151	0.000281739429772175	0.00490268748241951	0.741899766280966	0.474694829064826	0	0
bo34	O75462_CRLF1	61	86	129	81	-0.0791084510101609	-0.468550648871647	-0.202247135391973	-0.471125806869537	0.000282725399463431	0.000307227411274299	0.389442197861486	0.268878671477564	0	0
bo34	P05187_ALPP	61	86	129	81	-0.0659580461902366	-1.57895385110688	-0.227202789249881	-1.61074565970183	0.000287063103749762	2.23092590506417e-06	1.51299580491665	1.38354287045195	0	0
bo34	Q15643_TRIP11	61	86	129	81	1.77763127888844	1.00453301990772	1.93928278693788	1.02710629527864	0.000287063103749762	8.59350007662774e-08	0.773098258980721	0.912176491659241	0	0
boc	P14543_NID1	85	86	152	81	0.951405069020677	0.652278910585865	1.11559442669161	0.653707585394358	0.000288562300397507	1.09761815481535e-11	0.299126158434812	0.461886841297255	0	0
bo34	P02760_AMBP	61	86	129	81	0.318001092487904	0.198615688610616	0.309694451485687	0.196695776459893	0.000291463097809983	5.27572598460853e-05	0.119385403877288	0.112998675025794	0	0
bo34	Q8N8S7_ENAH	61	86	129	81	0.677500008903136	0.320125716183123	0.767044703779291	0.314421569754995	0.000291463097809983	1.2042154235871e-06	0.357374292720013	0.452623134024296	0	0
boc	P28906_CD34	85	86	152	81	-0.459513186410307	-0.236244206628933	-0.56412994958543	-0.233172762593006	0.000295539727579737	1.28219476234467e-11	-0.223268979781374	-0.330957186992425	0	0
boc	Q13522_PPP1R1A	85	86	152	81	0.643242536686716	-0.0198765028136028	0.0216202430591025	-0.0336145244045721	0.000295539727579737	0.75097234177165	0.663119039500318	0.0552347674636746	0	0
bo34	P13591_NCAM1	61	86	129	81	-0.497292057795179	-0.197353928680401	-0.550246108780546	-0.195600080894426	0.000295926207148805	2.08417909125164e-09	-0.299938129114778	-0.354646027886121	0	0
boc	P20023_CR2	85	86	152	81	-0.71193480754139	-0.303031769781957	-0.771772951564909	-0.29131928259082	0.00029908740649153	2.43781594211108e-07	-0.408903037759432	-0.48045366897409	0	0
bo12	Q9NVF7_FBXO28	24	86	23	81	0.940727616947876	0.260826782020164	0.889175841118664	0.26365831716554	0.000300333358202276	9.63298256827685e-06	0.679900834927713	0.625517523953124	0	0
bo34	A1L4H1_SSC5D	61	86	129	81	0.557830813252814	0.12277641120068	0.594363788002256	0.118293656665142	0.000300453267147338	8.52131471267582e-09	0.435054402052134	0.476070131337115	0	0
bo34	Q86X76_NIT1	61	86	129	81	2.54371521971631	1.82533654264294	2.16726084765867	1.83906029813102	0.000300453267147338	1.75044959301404e-06	0.718378677073368	0.328200549527651	0	0
bo34	O15444_CCL25	61	86	129	81	-0.259732065065251	0.133029902596684	-0.134498370807415	0.133931035551539	0.000305045123165678	0.00284610563961867	-0.392761967661935	-0.268429406358955	0	0
bo34	P32321_DCTD	61	86	129	81	1.82926040381877	0.763860986437802	1.46983998763598	0.771965947159548	0.000305045123165678	4.30717242360989e-06	1.06539941738096	0.69787404047643	0	0
bo34	O14828_SCAMP3	61	86	129	81	2.78142932705825	2.12688840112322	2.86362848098156	2.14362964590885	0.000309702630646338	3.98699999137678e-07	0.65454092593502	0.719998835072711	0	0
bo34	P10147_CCL3	61	86	129	81	0.165308360690106	-0.198323038168961	0.330339414329166	-0.198458737507862	0.000309702630646338	2.89492859892042e-09	0.363631398859067	0.528798151837028	0	0
bo34	Q96AT1_KIAA1143	61	86	129	81	0.8225280272011	0.289909862820302	0.941578302123415	0.304746360055645	0.000309702630646338	1.90778532852829e-08	0.532618164380798	0.63683194206777	0	0
bo34	Q96C86_DCPS	61	86	129	81	0.616308839260605	0.322910486999657	0.512200893872588	0.328770720922575	0.000309702630646338	0.00197784748351434	0.293398352260948	0.183430172950013	0	0
bo34	P48436_SOX9	61	86	129	81	0.681955862661896	0.150069623393017	0.968982477357909	0.154613133161376	0.000314426655218525	1.40168052553103e-10	0.531886239268878	0.814369344196532	0	0
bo34	Q9NQ30_ESM1	61	86	129	81	0.774226854393874	0.301139972751482	0.644535137088553	0.301763977324023	0.000314426655218525	1.31246295939217e-05	0.473086881642392	0.34277115976453	0	0
bo34	Q9UKK9_NUDT5	61	86	129	81	1.16510397395204	0.586587517103463	1.17287054918358	0.599695079607971	0.000314426655218525	3.15256489127821e-09	0.578516456848576	0.573175469575604	0	0
bo34	Q9Y624_F11R	61	86	129	81	1.28756243186659	0.910569202317333	1.21444056153694	0.910421285319481	0.000314426655218525	1.86031691058827e-05	0.376993229549252	0.304019276217462	0	0
boc	O00755_WNT7A	85	86	152	81	0.138438049715035	-0.332666119012831	-0.188058359910238	-0.356709973412252	0.000317431940857327	0.0531453612848525	0.471104168727866	0.168651613502014	0	0
boc	P50851_LRBA	85	86	152	81	1.74902725538171	1.00886747386039	1.76275914178705	1.03255551207405	0.000317431940857327	5.68154916919289e-06	0.740159781521318	0.730203629713004	0	0
bo34	Q93033_CD101	61	86	129	81	-0.326858792572163	0.0570098391871143	-0.168450318315542	0.0499708665553969	0.000319218072803286	0.00582293942799392	-0.383868631759277	-0.218421184870939	0	0
boc	O00399_DCTN6	85	86	152	81	0.671548188556451	0.275191038668632	0.671812149596174	0.276411450874003	0.000325060494793316	0.000172480049453859	0.396357149887819	0.395400698722171	0	0
boc	Q9H008_LHPP	85	86	152	81	1.10994894394961	0.641688186335024	0.97089178181878	0.652367620419121	0.000325060494793316	0.00122162999037263	0.468260757614587	0.318524161399659	0	0
boc	Q96BH1_RNF25	85	86	152	81	0.66011988441934	0.265599268113317	0.646643044749041	0.273989602286266	0.000328938796290049	5.00834655748692e-06	0.394520616306023	0.372653442462774	0	0
boc	Q9H477_RBKS	85	86	152	81	1.22386648902434	0.808772388165586	1.03987118450777	0.816676486158396	0.000328938796290049	0.0335381606583872	0.41509410085875	0.223194698349373	0	0
bo34	Q16853_AOC3	61	86	129	81	-0.0323052946600724	0.257037404415034	-0.158953306324878	0.259926918777005	0.000329006642790778	9.44932006844121e-12	-0.289342699075106	-0.418880225101883	0	0
bo34	B2RUY7_VWC2L	61	86	129	81	0.319395879189947	0.59794258562182	0.417190233444929	0.576699072864845	0.000334005599453126	0.0276414229805678	-0.278546706431873	-0.159508839419916	0	0
bo34	P54819_AK2	61	86	129	81	2.61801431335184	0.61190833366108	1.66468469737576	0.645258854499661	0.000334005599453126	0.00172911893638239	2.00610597969076	1.0194258428761	0	0
bo34	P63098_PPP3R1	61	86	129	81	0.600750913702322	0.346620297203441	0.61062898879257	0.356592993438895	0.000334005599453126	0.000564435254916101	0.254130616498881	0.254035995353674	0	0
bo12	P09466_PAEP	24	86	23	81	-3.09928620862856	-4.90759847618568	-3.62490014386016	-4.90928166478666	0.000335707559767786	0.00830317274577455	1.80831226755712	1.2843815209265	0	0
bo34	Q53GL7_PARP10	61	86	129	81	2.1655432756626	1.18832461773474	1.5184757216008	1.19848180970698	0.000339075557863628	0.0318453349924791	0.977218657927864	0.319993911893826	0	0
bo34	Q5GAN6_RNASE10	61	86	129	81	0.751543289592293	0.181090074190258	0.731603292787693	0.188736296211519	0.000339075557863628	6.5590785397321e-05	0.570453215402035	0.542866996576174	0	0
boc	O95407_TNFRSF6B	85	86	152	81	0.208804833967062	-0.30993040436788	0.29920957041644	-0.310472444580087	0.000340835101039594	5.26803323321067e-08	0.518735238334942	0.609682014996527	0	0
boc	Q9BRP8_PYM1	85	86	152	81	1.42965501563599	0.581847863718202	1.49197371915767	0.611161347793728	0.000340835101039594	6.67550515906875e-07	0.847807151917789	0.880812371363942	0	0
boc	Q9Y2B0_CNPY2	85	86	152	81	0.108706517585125	-0.144353620556594	-0.109878477948795	-0.136218194829441	0.000340835101039594	0.0425991911502544	0.25306013814172	0.0263397168806453	0	0
bo34	Q14807_KIF22	61	86	129	81	1.91715309232822	0.92130442496079	1.70763159477179	0.938401589533057	0.000344217447009885	0.000711362859068345	0.99584866736743	0.769230005238735	0	0
boc	Q53GL7_PARP10	85	86	152	81	2.08227167376715	1.18832461773474	1.4836145885672	1.19848180970698	0.000344889166152841	0.0539030007743257	0.893947056032413	0.285132778860225	0	0
boc	Q8TED9_AFAP1L1	85	86	152	81	0.733592923001669	0.311002188963184	0.822255853700366	0.307516641155748	0.000348988305152887	1.77079424595577e-09	0.422590734038484	0.514739212544618	0	0
boc	O14879_IFIT3	85	86	152	81	1.9150947790067	1.10864558661568	1.67680529524083	1.11053323597832	0.000353132979622615	0.000230708076855446	0.806449192391021	0.566272059262514	0	0
boc	P42658_DPP6	85	86	152	81	-0.143329476334203	0.210706446377455	-0.114312288340658	0.209802255919626	0.000353132979622615	1.93214364380059e-05	-0.354035922711658	-0.324114544260285	0	0
boc	Q7Z4V5_HDGFL2	85	86	152	81	1.14812474391791	0.574387108821363	1.23085251489179	0.589085620889144	0.000357323655398407	1.16566494710458e-09	0.573737635096548	0.641766894002651	0	0
bo34	O14841_OPLAH	61	86	129	81	1.54682758010008	0.833842587293864	1.57150299618977	0.856235765905933	0.000360084153521027	1.19011824459787e-06	0.712984992806213	0.715267230283833	0	0
bo34	O75223_GGCT	61	86	129	81	1.57434803548627	1.03444897178905	1.49859803497565	1.04534412531171	0.000360084153521027	7.76180494946647e-07	0.539899063697212	0.453253909663947	0	0
bo34	P51606_RENBP	61	86	129	81	1.21421546325052	0.229410759902485	0.9494294208308	0.251283615307725	0.000360084153521027	4.07252709954366e-06	0.984804703348035	0.698145805523074	0	0
boc	Q9BQ70_TCF25	85	86	152	81	1.38087062870577	0.710472323426505	1.28739477988583	0.726815870192298	0.000361560802603961	1.99194257476355e-06	0.670398305279263	0.560578909693528	0	0
bo34	Q86VY4_TSPYL5	61	86	129	81	0.470924414095189	-0.0972999957890372	0.750303970441987	-0.0961279588799731	0.000365523275978306	2.64916741982726e-06	0.568224409884226	0.84643192932196	0	0
bo34	Q9BXR6_CFHR5	61	86	129	81	-0.13052991040368	-0.558269999425604	-0.0149060406865324	-0.537859054583761	0.000365523275978306	3.45656319326804e-11	0.427740089021923	0.522953013897229	0	0
bo34	Q9NZN5_ARHGEF12	61	86	129	81	2.11575756572267	1.34008381744392	2.04146829258108	1.35093957629367	0.000365523275978306	2.01561615986125e-07	0.775673748278745	0.690528716287408	0	0
boc	O15269_SPTLC1	85	86	152	81	0.777944388412221	0.503791916915605	0.87138559873323	0.507288126145037	0.00037017641344013	6.5363759803907e-07	0.274152471496616	0.364097472588193	0	0
boc	Q8IVT2_MISP	85	86	152	81	0.188542244126414	-0.547001580704349	-0.140900658147951	-0.527593678055929	0.00037017641344013	0.000656194565310606	0.735543824830763	0.386693019907978	0	0
bo34	Q15814_TBCC	61	86	129	81	-0.320562088379495	-1.20093212752623	-0.579404876294838	-1.1820431372823	0.00037103914046111	9.06434213409218e-07	0.880370039146739	0.602638260987465	0	0
bo34	Q8NDI1_EHBP1	61	86	129	81	0.884819286539094	0.436705732525525	0.809211285812313	0.44542253451635	0.00037103914046111	7.97738735339608e-05	0.448113554013569	0.363788751295964	0	0
boc	Q8WV92_MITD1	85	86	152	81	1.89653332548616	1.20635200838988	1.75716576793522	1.22441173038504	0.00037455583906205	9.43470116009541e-06	0.690181317096276	0.532754037550178	0	0
bo12	Q13421_MSLN	24	86	23	81	0.435988202937504	-0.293954747918857	0.0141143868025116	-0.287572620161152	0.000374951170694539	0.480867879110478	0.729942950856361	0.301687006963664	0	0
bo34	O60496_DOK2	61	86	129	81	2.11566539740836	1.23334544511876	2.08164549539064	1.2555778773488	0.000376632743288975	9.06434213409218e-07	0.882319952289597	0.826067618041846	0	0
bo34	P10696_ALPG	61	86	129	81	-0.447100829464604	-1.84787706792418	-0.644181791841963	-1.8704317129273	0.000376632743288975	4.02709154148881e-06	1.40077623845958	1.22624992108534	0	0
bo34	O15354_GPR37	61	86	129	81	0.00722977093436228	-0.694480688926935	-0.535321786459431	-0.690196205413689	0.000388057207483646	0.189811203750082	0.701710459861297	0.154874418954257	0	0
boc	P34896_SHMT1	85	86	152	81	1.1737018801093	0.608105134166171	1.04240541899626	0.624663930160719	0.000392562439622868	0.000661118595400062	0.565596745943129	0.417741488835541	0	0
bo34	Q08379_GOLGA2	61	86	129	81	1.47534336036972	0.55245201278902	1.49155846231703	0.542793555779075	0.000393890120065958	0.000711362859068345	0.9228913475807	0.948764906537956	0	0
bo34	Q15326_ZMYND11	61	86	129	81	0.624535968637941	0.186369687451383	0.735496083447193	0.188031189680177	0.000393890120065958	4.03039414527011e-08	0.438166281186558	0.547464893767016	0	0
bo34	Q96HD1_CRELD1	61	86	129	81	0.187476554103184	-0.127928344582261	0.176623928413773	-0.129292175635034	0.000393890120065958	9.51080849049992e-06	0.315404898685444	0.305916104048807	0	0
bo12	P11836_MS4A1	24	86	23	81	-0.481912205742005	-1.13236300706532	-1.16502059775121	-1.12379359458875	0.000396143560675896	0.962518148930926	0.650450801323312	-0.0412270031624673	0	0
boc	P11274_BCR	85	86	152	81	1.34293391782934	0.842608480285488	1.46926001508584	0.859606749385085	0.000397188808525306	2.30832512014727e-07	0.500325437543856	0.609653265700752	0	0
boc	P30046_DDT	85	86	152	81	0.235218285182471	-0.068545240428309	0.220932202982775	-0.0656749532600604	0.000397188808525306	5.9628623728764e-06	0.30376352561078	0.286607156242835	0	0
bo34	O15357_INPPL1	61	86	129	81	1.54046635931005	0.724795611365798	1.26765354023598	0.744838769550852	0.000399804873660357	0.000499891949694901	0.815670747944252	0.522814770685125	0	0
bo34	Q76M96_CCDC80	61	86	129	81	1.16671839873451	0.552044979877286	1.23767378583825	0.55802842622289	0.000399804873660357	2.43970007429834e-09	0.614673418857223	0.679645359615364	0	0
bo34	Q8N4F0_BPIFB2	61	86	129	81	0.00165579801968639	-0.582606355230548	0.0576633322493232	-0.594515847505997	0.000399804873660357	1.17948027169487e-05	0.584262153250234	0.65217917975532	0	0
bo34	Q9HCU5_PREB	61	86	129	81	0.446614238439843	0.121671737822516	0.487826444270101	0.124495056469554	0.000405802523870858	6.56491417070605e-06	0.324942500617327	0.363331387800547	0	0
bo34	Q9UDY4_DNAJB4	61	86	129	81	0.85068660741026	0.570508148663698	0.83568570232989	0.572157024278427	0.000405802523870858	0.000878376567904145	0.280178458746561	0.263528678051463	0	0
bo12	O43278_SPINT1	24	86	23	81	0.454645529678599	-0.183888645736148	0.017104782796116	-0.202384959409018	0.000407154585286768	0.106645765532349	0.638534175414747	0.219489742205134	0	0
boc	O95980_RECK	85	86	152	81	-0.259204493218433	-0.0145468343414517	-0.200186355919114	-0.012083941761044	0.000411375386463361	1.86260426157571e-05	-0.244657658876981	-0.18810241415807	0	0
bo34	P35520_CBS	61	86	129	81	-0.553564851501332	-1.11635153677702	-0.854103041831717	-1.11030754806756	0.000411884138515605	0.0086156114136161	0.562786685275691	0.256204506235846	0	0
boc	P15311_EZR	85	86	152	81	0.299021330906679	0.0384016688933467	0.389580971724031	0.0436465510006077	0.000416208468145835	2.2312335584679e-08	0.260619662013332	0.345934420723423	0	0
bo34	P01189_POMC	61	86	129	81	-0.0303500210958948	-0.738820565921866	-1.04669855889023	-0.759390488235672	0.000418050797748107	0.0273137632379491	0.708470544825971	-0.287308070654562	0	0
bo34	P21964_COMT	61	86	129	81	1.68042041940226	1.04075211391382	1.64326276306969	1.05256030627767	0.000418050797748107	9.61936499807093e-07	0.639668305488443	0.590702456792014	0	0
bo34	Q13480_GAB1	61	86	129	81	1.81217606609011	1.05064698831123	1.37285148522909	1.06763535197763	0.000418050797748107	0.00282448089725098	0.761529077778883	0.30521613325146	0	0
bo34	Q9NVM6_DNAJC17	61	86	129	81	1.32227713768558	0.915653044313399	1.37512570571073	0.926750456821413	0.000418050797748107	3.80710594196554e-06	0.406624093372184	0.448375248889322	0	0
boc	O15020_SPTBN2	85	86	152	81	0.108803266218349	-0.398659486500295	-0.148362966255917	-0.403413715156069	0.000421094538785812	0.0144451053356924	0.507462752718644	0.255050748900151	0	0
boc	O75521_ECI2	85	86	152	81	0.110907174831005	-0.163650271599697	0.043867787823282	-0.163658338016169	0.000421094538785812	0.0101553640984733	0.274557446430702	0.207526125839451	0	0
bo34	P01033_TIMP1	61	86	129	81	1.43611435945814	1.13953622656681	1.78062027528723	1.1395339952874	0.000424303594179391	2.63889725626646e-16	0.296578132891337	0.641086279999831	0	0
bo34	Q8IZC4_RTKN2	61	86	129	81	-0.120989080628338	0.121324929630589	-0.0631614330182898	0.115047791074693	0.000424303594179391	0.0106304064055604	-0.242314010258927	-0.178209224092983	0	0
bo34	Q9HC77_CENPJ	61	86	129	81	0.521954582699267	-0.150923929200743	0.149472552394522	-0.147772975053103	0.000424303594179391	0.127066535085558	0.67287851190001	0.297245527447626	0	0
bo34	Q9NR45_NANS	61	86	129	81	1.7544226119275	1.29639252615024	1.7065337359433	1.30991114335563	0.000424303594179391	5.48979625059382e-05	0.458030085777257	0.396622592587669	0	0
boc	Q9NSB8_HOMER2	85	86	152	81	1.69033057235793	1.08218676083808	1.68911043427883	1.09646924892917	0.000426034132199596	1.46545426406681e-05	0.608143811519856	0.592641185349666	0	0
bo34	P52823_STC1	61	86	129	81	0.423614723282047	-0.08619608132911	0.35393894078693	-0.0986182594305213	0.000430643633001098	3.42220948700499e-05	0.509810804611157	0.452557200217451	0	0
boc	P08571_CD14	85	86	152	81	0.602863168147601	0.124483322640122	0.863378361896875	0.126679949709685	0.000431027787023757	2.26951432392899e-13	0.478379845507479	0.73669841218719	0	0
boc	P35542_SAA4	85	86	152	81	-0.456872922761509	-0.776263776383464	-0.373671005714368	-0.779067168340037	0.000431027787023757	2.12864303960196e-08	0.319390853621955	0.405396162625669	0	0
boc	P56159_GFRA1	85	86	152	81	0.857597727591761	0.558754584389221	1.01154491581917	0.56550780045033	0.000431027787023757	3.96653891555872e-11	0.29884314320254	0.446037115368836	0	0
boc	P32321_DCTD	85	86	152	81	1.65268636758173	0.763860986437802	1.43365300761493	0.771965947159548	0.000436076046752391	8.02805139881368e-06	0.888825381143928	0.661687060455382	0	0
boc	Q9NQ30_ESM1	85	86	152	81	0.715562746292474	0.301139972751482	0.60574615885953	0.301763977324023	0.000436076046752391	5.44052557289568e-05	0.414422773540992	0.303982181535507	0	0
boc	Q496F6_CD300E	85	86	152	81	0.658538197148709	0.311226678574306	0.688058401252557	0.312230336291265	0.00044117945977463	7.95188183805021e-06	0.347311518574403	0.375828064961292	0	0
boc	Q63HN8_RNF213	85	86	152	81	0.160034510287856	-0.331407646742095	0.0578572540886381	-0.334006375932644	0.00044117945977463	0.00108910665850187	0.491442157029951	0.391863630021282	0	0
bo12	P49788_RARRES1	24	86	23	81	-0.368557691917981	-0.753246239916913	-0.621463985905659	-0.756816469373457	0.000441927173262992	0.207308496176664	0.384688547998932	0.135352483467799	0	0
bo12	Q0VD83_APOBR	24	86	23	81	0.286817382631413	-0.225830492401444	-0.0325276700820107	-0.221078992608038	0.000441927173262992	0.120950524594894	0.512647875032857	0.188551322526028	0	0
boc	P43405_SYK	85	86	152	81	1.89687435959435	1.14974046246885	1.91069950730872	1.17381998995848	0.000446338579412343	5.25769609169892e-06	0.747133897125495	0.736879517350243	0	0
boc	Q8IV38_ANKMY2	85	86	152	81	0.924926305514065	0.537655256813616	0.953838529621213	0.559329106946258	0.000446338579412343	0.000345319891297398	0.387271048700449	0.394509422674955	0	0
boc	O14625_CXCL11	85	86	152	81	1.96263868557769	1.45873021959985	2.23054073233512	1.4683596578823	0.000456826176713243	3.54936006367183e-10	0.503908465977844	0.762181074452824	0	0
boc	P16444_DPEP1	85	86	152	81	-0.409633933183271	-0.0866121895038127	-0.211483453245364	-0.0824073731455485	0.000456826176713243	0.168643226836805	-0.323021743679458	-0.129076080099815	0	0
boc	Q9Y223_GNE	85	86	152	81	0.144919273721478	-0.157687924995196	0.139740790978301	-0.150653873976537	0.000456826176713243	0.000750263319577091	0.302607198716674	0.290394664954838	0	0
bo34	P10415_BCL2	61	86	129	81	0.814752164640329	0.129998589866479	0.244069234124266	0.135322703101659	0.000456898763318298	0.116392032418086	0.68475357477385	0.108746531022607	0	0
bo34	Q14160_SCRIB	61	86	129	81	0.922604940356579	0.397716153826982	0.843280871520674	0.399898293583422	0.000456898763318298	6.17730435300405e-07	0.524888786529598	0.443382577937252	0	0
bo34	Q8N9N2_ASCC1	61	86	129	81	1.20948971736399	0.471501047461595	1.15139183174576	0.492849525237516	0.000456898763318298	2.20542333332946e-06	0.737988669902392	0.658542306508242	0	0
bo34	Q96HC4_PDLIM5	61	86	129	81	2.10245837323315	1.26785886939303	1.99073472979394	1.28055729188895	0.000456898763318298	7.90772213320656e-06	0.834599503840121	0.71017743790499	0	0
bo12	O60437_PPL	24	86	23	81	0.637642033320835	0.0148258263721241	0.529907113520021	0.0199524544413633	0.000466628204925506	0.000436939795605331	0.622816206948711	0.509954659078658	0	0
bo34	Q15063_POSTN	61	86	129	81	0.631533947564883	0.181603351061933	0.56491329967425	0.188455093280637	0.000470579463472051	1.01473982780557e-05	0.44993059650295	0.376458206393613	0	0
bo34	Q86SJ6_DSG4	61	86	129	81	-0.482056925748228	-0.0122212907031481	-0.291434183842852	-0.0172463477508748	0.000470579463472051	0.00263650400792283	-0.469835635045079	-0.274187836091977	0	0
boc	P04818_TYMS	85	86	152	81	-0.211316630355971	-0.634349449419858	-0.207151949077395	-0.638973631696368	0.000472989493189489	0.000251894518555774	0.423032819063886	0.431821682618973	0	0
bo34	O15394_NCAM2	61	86	129	81	-0.351170503625498	-0.0407257085569295	-0.369747724477673	-0.0293930687580264	0.000477562227447496	6.36778236493571e-09	-0.310444795068569	-0.340354655719647	0	0
bo34	P50579_METAP2	61	86	129	81	1.98527309720863	1.42855003988766	1.90002482896248	1.44281314867586	0.000477562227447496	1.63255958769234e-06	0.556723057320964	0.457211680286619	0	0
boc	O60609_GFRA3	85	86	152	81	0.140785596462136	0.388986806964621	0.157887595027357	0.389884391823038	0.000478494753321331	0.000135944200429738	-0.248201210502485	-0.231996796795682	0	0
bo34	Q86Y22_COL23A1	61	86	129	81	0.371784259409327	-0.126925686520505	0.109691887965932	-0.138229969303894	0.00048464154333008	0.0389521401100847	0.498709945929833	0.247921857269826	0	0
boc	Q13563_PKD2	85	86	152	81	1.72115208055742	1.27818446912928	2.05977481163981	1.26908030014746	0.000489685031354601	1.20027735403856e-12	0.442967611428134	0.790694511492352	0	0
boc	Q8N8S7_ENAH	85	86	152	81	0.670560916492631	0.320125716183123	0.743908666415818	0.314421569754995	0.000489685031354601	8.40699199135835e-07	0.350435200309508	0.429487096660823	0	0
boc	Q96H15_TIMD4	85	86	152	81	-0.0177105876927738	-0.326939649149791	-0.00264829183276042	-0.320708769353487	0.000489685031354601	0.000379130694565941	0.309229061457017	0.318060477520727	0	0
boc	Q9UPW0_FOXJ3	85	86	152	81	0.667621868315282	0.294809049433778	0.671662378214448	0.296621225143386	0.000489685031354601	4.48909622527991e-05	0.372812818881504	0.375041153071063	0	0
boc	P55291_CDH15	85	86	152	81	-0.0928403741684973	0.210620425494191	0.128766818847218	0.184542121059901	0.00049537124287515	0.506493298440468	-0.303460799662689	-0.0557753022126824	0	0
boc	Q08379_GOLGA2	85	86	152	81	1.38252901239269	0.55245201278902	1.44831925484915	0.542793555779075	0.00049537124287515	0.000784304968478555	0.830076999603669	0.905525699070073	0	0
boc	Q96C23_GALM	85	86	152	81	0.597719831556009	0.26861977030336	0.691650645191017	0.274448442518132	0.00049537124287515	2.80818731094796e-07	0.329100061252649	0.417202202672885	0	0
boc	Q9NR45_NANS	85	86	152	81	1.72205071823135	1.29639252615024	1.66692331272593	1.30991114335563	0.00049537124287515	0.000211202750130828	0.425658192081106	0.357012169370305	0	0
bo34	P43405_SYK	61	86	129	81	1.979157767643	1.14974046246885	1.97548190163159	1.17381998995848	0.000499094741127733	2.05818785230266e-06	0.829417305174149	0.80166191167311	0	0
bo34	P49789_FHIT	61	86	129	81	1.82483604458033	0.907194283088277	1.65023540923138	0.930056399897335	0.000499094741127733	6.46180094181395e-08	0.917641761492051	0.72017900933405	0	0
bo34	P55291_CDH15	61	86	129	81	-0.141024038183986	0.210620425494191	0.0781124522043493	0.184542121059901	0.000499094741127733	0.328311333618195	-0.351644463678177	-0.106429668855551	0	0
bo34	Q15018_ABRAXAS2	61	86	129	81	3.82353379614366	1.98924852703149	2.95659738560785	1.9610808494296	0.000499094741127733	0.00599130520381598	1.83428526911216	0.995516536178252	0	0
boc	Q6PKG0_LARP1	85	86	152	81	-0.34729219425613	-0.831788102902173	-0.31378796516138	-0.812197460216145	0.00050111897398815	1.3120736775464e-06	0.484495908646043	0.498409495054765	0	0
boc	Q86Y22_COL23A1	85	86	152	81	0.335879523462926	-0.126925686520505	0.110644732504891	-0.138229969303894	0.00050111897398815	0.0293581232834286	0.462805209983432	0.248874701808785	0	0
bo34	Q9UNK0_STX8	61	86	129	81	2.20769670758845	1.68623632664601	2.05472598852846	1.69623484529805	0.000506471112990841	0.000158662842375333	0.521460380942432	0.358491143230409	0	0
boc	P02452_COL1A1	85	86	152	81	0.279978513612188	-0.0884193224223326	0.293473736688877	-0.0789192341169656	0.000512801440935918	2.116972299215e-05	0.36839783603452	0.372392970805843	0	0
bo34	O60239_SH3BP5	61	86	129	81	-0.0160909078037071	-1.11212999046917	-0.571853561436074	-1.10759618569797	0.000513949016925278	0.00147346641259853	1.09603908266546	0.535742624261892	0	0
bo34	P15291_B4GALT1	61	86	129	81	0.361698054339001	0.0230468351734989	0.327713753045917	0.022064619879487	0.000513949016925278	7.31049861066565e-07	0.338651219165502	0.30564913316643	0	0
bo34	P50914_RPL14	61	86	129	81	-0.0614080290921202	-0.616402358830799	-0.288924576679023	-0.597741754851747	0.000513949016925278	0.000242753494613214	0.554994329738679	0.308817178172724	0	0
bo34	Q15303_ERBB4	61	86	129	81	0.381057981073664	-0.124962248823062	0.342363122097617	-0.134312979159639	0.000513949016925278	4.23282278985465e-05	0.506020229896726	0.476676101257257	0	0
boc	P46013_MKI67	85	86	152	81	0.524390330837229	0.175096650861201	0.863694954815435	0.163275791113494	0.000518737413290725	1.66256039115157e-09	0.349293679976028	0.70041916370194	0	0
bo12	O60885_BRD4	24	86	23	81	0.0386834703970445	-0.291439444957748	-0.463723305694673	-0.296569170756123	0.000519941104473171	0.134661447113334	0.330122915354792	-0.16715413493855	0	0
bo34	P55327_TPD52	61	86	129	81	0.226420278095534	-0.477667813542124	0.23159781021266	-0.460337788341998	0.000521529733302528	3.56980734740505e-07	0.704088091637659	0.691935598554659	0	0
bo34	Q13442_PDAP1	61	86	129	81	1.24551615650678	0.401766953433355	1.17896120794573	0.423466537954643	0.000521529733302528	2.33579691743536e-06	0.843749203073422	0.755494669991087	0	0
boc	P56192_MARS1	85	86	152	81	0.969912325480059	0.567874740641487	1.13799315410887	0.579370094205853	0.000524737378359605	1.6419283934455e-07	0.402037584838572	0.558623059903015	0	0
bo34	O94992_HEXIM1	61	86	129	81	0.66131256191929	0.178169143380493	0.568043660616594	0.183205301411061	0.00052921455689777	4.07252709954366e-06	0.483143418538797	0.384838359205533	0	0
bo34	P25325_MPST	61	86	129	81	2.43643313017291	1.82743527821646	2.18216278613794	1.83359045351478	0.00052921455689777	0.00586462613069259	0.608997851956441	0.348572332623161	0	0
bo34	P35218_CA5A	61	86	129	81	-0.145608380032386	-0.734789121703461	-0.520785591555382	-0.722537838541274	0.00052921455689777	0.0448170542752292	0.589180741671075	0.201752246985891	0	0
bo34	P56962_STX17	61	86	129	81	0.986455511936384	0.275151173730591	0.6814925812729	0.294851236029502	0.00052921455689777	0.0021224407607756	0.711304338205793	0.386641345243398	0	0
bo34	Q8WUF8_FAM172A	61	86	129	81	1.02535897984018	0.472651008974313	1.00441192711593	0.493874585256548	0.00052921455689777	1.2042154235871e-06	0.552707970865869	0.510537341859385	0	0
boc	P01033_TIMP1	85	86	152	81	1.40495268208701	1.13953622656681	1.73736488258802	1.1395339952874	0.000530801968134284	5.34743911773338e-16	0.265416455520198	0.597830887300623	0	0
boc	P41214_EIF2D	85	86	152	81	1.16702764953642	0.511344375084178	0.949418457943752	0.525821723582143	0.000530801968134284	0.000507726846628848	0.655683274452241	0.423596734361609	0	0
boc	O75695_RP2	85	86	152	81	0.882467552816032	0.522402085760561	0.852472671808115	0.52858390174061	0.000536931820173368	1.93214364380059e-05	0.360065467055471	0.323888770067505	0	0
bo34	Q15527_SURF2	61	86	129	81	0.6970449840245	0.213721847754781	0.427416548153361	0.212811459102483	0.000537004797027359	0.0189260997137669	0.483323136269719	0.214605089050878	0	0
bo34	Q6ZW13_C16orf86	61	86	129	81	1.08513014397946	0.434667144994465	1.07508786151621	0.439912840964292	0.000537004797027359	3.98699999137678e-07	0.650462998984995	0.635175020551916	0	0
boc	Q9BXR6_CFHR5	85	86	152	81	-0.197477927369978	-0.558269999425604	-0.0502330770448853	-0.537859054583761	0.000543127577643922	1.00270969966758e-10	0.360792072055626	0.487625977538876	0	0
bo34	O14879_IFIT3	61	86	129	81	1.99530302575811	1.10864558661568	1.68101460688148	1.11053323597832	0.00055290683769257	0.000508670873450408	0.88665743914243	0.570481370903162	0	0
boc	O60566_BUB1B	85	86	152	81	0.463608491295996	-0.15135928181993	0.608281504773303	-0.151625196744941	0.000555719409841113	6.31804922574067e-06	0.614967773115925	0.759906701518244	0	0
boc	Q16740_CLPP	85	86	152	81	1.18492890680083	0.580076191355574	1.12563582400694	0.597542162787624	0.000555719409841113	0.000238210916093639	0.60485271544526	0.528093661219317	0	0
bo34	O75521_ECI2	61	86	129	81	0.122298820409409	-0.163650271599697	0.0297127953674858	-0.163658338016169	0.000561021330817804	0.0205225570124961	0.285949092009106	0.193371133383655	0	0
bo34	Q8TEQ0_SNX29	61	86	129	81	1.84411420318249	0.880852930448468	1.50281438051237	0.907943176401358	0.000561021330817804	0.000670188963610068	0.963261272734023	0.594871204111011	0	0
bo34	Q9C0C4_SEMA4C	61	86	129	81	0.722110895791494	0.997383997761375	1.03512322587664	1.00409048178966	0.000561021330817804	0.232286916262872	-0.27527310196988	0.0310327440869862	0	0
bo34	Q9UHI8_ADAMTS1	61	86	129	81	0.267837859230226	-0.122343622988822	0.143125600539386	-0.120470987781667	0.000561021330817804	0.00133728904204937	0.390181482219049	0.263596588321054	0	0
bo12	P27930_IL1R2	24	86	23	81	-0.274119784474178	-0.0489529851043349	-0.169648078218987	-0.0457439668741656	0.000563594092273024	0.0240891996004495	-0.225166799369843	-0.123904111344821	0	0
bo34	Q8WV28_BLNK	61	86	129	81	-0.148504740001961	-0.551445655991701	-0.454247628526851	-0.54327587263587	0.000569246625938454	0.178259754755936	0.40294091598974	0.0890282441090192	0	0
boc	O43639_NCK2	85	86	152	81	1.11099986275848	0.53433325981405	1.24997861076911	0.555887356808096	0.000575117855196151	3.52391784022907e-07	0.576666602944426	0.694091253961016	0	0
boc	Q9BUQ8_DDX23	85	86	152	81	0.642162386599128	0.288692140276655	0.925463562607349	0.284960365710282	0.000575117855196151	7.92283770931056e-13	0.353470246322474	0.640503196897068	0	0
boc	Q9H2U2_PPA2	85	86	152	81	1.01953243625597	0.545019260813199	0.858414246845971	0.554718095061992	0.000575117855196151	0.00027708118704085	0.474513175442767	0.303696151783979	0	0
bo34	Q8IZF2_ADGRF5	61	86	129	81	0.661423535856163	0.465388609261225	0.722051096090915	0.464885892251808	0.000577584107173341	6.10319151680193e-07	0.196034926594938	0.257165203839107	0	0
boc	Q99653_CHP1	85	86	152	81	-1.09960957233759	-0.396284688142384	-0.551376863352267	-0.410723508991044	0.000581722871135365	0.810482276723005	-0.703324884195209	-0.140653354361223	0	0
bo34	P0C862_C1QTNF9	61	86	129	81	0.726364521743521	1.01894920433344	0.927017899105273	1.02107126018872	0.000586035174028032	0.0525365492819015	-0.292584682589922	-0.0940533610834446	0	0
bo34	Q15398_DLGAP5	61	86	129	81	0.337500654290518	-0.267552844044556	0.215702428376388	-0.253948070089553	0.000586035174028032	0.000310001772418994	0.605053498335074	0.469650498465941	0	0
boc	P43121_MCAM	85	86	152	81	-0.151233117845269	0.105695444612338	-0.179195053167569	0.108391401889094	0.000588398455253998	7.81383909369013e-07	-0.256928562457607	-0.287586455056663	0	0
boc	Q8IX12_CCAR1	85	86	152	81	1.28373568363828	0.8959241995527	1.55192475325827	0.907169436488652	0.000588398455253998	1.36631392622498e-10	0.387811484085578	0.644755316769615	0	0
bo34	P15311_EZR	61	86	129	81	0.284799249878055	0.0384016688933467	0.405517707707108	0.0436465510006077	0.000594601241539255	1.37757088275244e-08	0.246397580984708	0.3618711567065	0	0
bo34	Q9BXN1_ASPN	61	86	129	81	0.798435844275477	1.05893858418369	0.708464660633982	1.06228290754563	0.000594601241539255	4.65753675072852e-06	-0.260502739908218	-0.353818246911647	0	0
boc	P20155_SPINK2	85	86	152	81	-1.10670714944643	-1.69759072996277	-1.41052948592666	-1.70194036862891	0.000595145297111645	0.000416016269783112	0.590883580516341	0.291410882702256	0	0
boc	P61923_COPZ1	85	86	152	81	1.28985035424542	0.76973613216175	1.42382384617243	0.798653221931892	0.000601964092261088	0.000160254604367252	0.520114222083667	0.625170624240537	0	0
boc	O00273_DFFA	85	86	152	81	1.63127770352501	1.12622079939246	1.75240172004762	1.142142910496	0.00060885554229222	9.35493158208546e-09	0.505056904132547	0.610258809551616	0	0
bo12	O95239_KIF4A	24	86	23	81	0.850492708356145	0.273774120897553	0.43434717484473	0.276952536430626	0.000610640903088923	0.0754148512530125	0.576718587458592	0.157394638414104	0	0
bo12	Q8WVC0_LEO1	24	86	23	81	-0.0151730119625061	-1.01786413737452	-0.30552313799777	-1.01472333472348	0.000610640903088923	4.34241191298804e-05	1.00269112541202	0.709200196725708	0	0
boc	P04637_TP53	85	86	152	81	1.27858279931058	0.20435924191959	0.853334070287223	0.210196815148012	0.000615820354876205	0.000299853441469924	1.07422355739099	0.643137255139211	0	0
boc	Q15527_SURF2	85	86	152	81	0.631891416200268	0.213721847754781	0.409591575335541	0.212811459102483	0.000615820354876205	0.0212710818257529	0.418169568445487	0.196780116233058	0	0
boc	Q9NQR4_NIT2	85	86	152	81	0.883714904492348	0.299323666482666	0.828075213194648	0.317486913460899	0.000615820354876205	1.24399224793091e-07	0.584391238009682	0.510588299733749	0	0
boc	O60941_DTNB	85	86	152	81	0.646351993732655	0.282046854945875	0.863598871881344	0.288554920061298	0.000629972929060368	5.82464170561904e-10	0.36430513878678	0.575043951820046	0	0
boc	P52823_STC1	85	86	152	81	0.372131714319827	-0.08619608132911	0.361100814548742	-0.0986182594305213	0.000629972929060368	1.31071548597919e-05	0.458327795648937	0.459719073979263	0	0
boc	Q86UU1_PHLDB1	85	86	152	81	0.705233157904813	0.292865543122207	0.679679618114193	0.297675776621328	0.000629972929060368	9.25774108684606e-06	0.412367614782605	0.382003841492865	0	0
bo34	P24530_EDNRB	61	86	129	81	0.57033107655853	0.23896980418809	0.316230305042675	0.23904564442884	0.000630044370645592	0.367836999093919	0.33136127237044	0.0771846606138347	0	0
bo34	Q66GS9_CEP135	61	86	129	81	1.28277169735566	0.734869879470351	1.19362072972276	0.751297905275715	0.000630044370645592	0.000373969869419801	0.547901817885313	0.44232282444704	0	0
bo34	Q6BAA4_FCRLB	61	86	129	81	0.103286296553713	-0.652478121110976	-0.0401580910236993	-0.644176329022895	0.000630044370645592	5.44189323545956e-06	0.755764417664689	0.604018237999196	0	0
bo34	Q8TDL5_BPIFB1	61	86	129	81	-1.41540200050576	-0.903917780434468	-1.40592700466759	-0.898711206958143	0.000630044370645592	0.00013019145970899	-0.511484220071295	-0.507215797709446	0	0
bo34	Q9UM19_HPCAL4	61	86	129	81	0.188821035452607	0.348406068327458	0.366195708796646	0.349230207951907	0.000630044370645592	0.820968418090257	-0.159585032874851	0.0169655008447383	0	0
bo34	Q9Y2B0_CNPY2	61	86	129	81	0.105608671848306	-0.144353620556594	-0.0799527169487416	-0.136218194829441	0.000630044370645592	0.0214298904085231	0.249962292404901	0.056265477880699	0	0
bo34	O75365_PTP4A3	61	86	129	81	0.110102244513076	-0.375029107015046	-0.25401756109182	-0.367228914831338	0.000639207220815829	0.321432308493465	0.485131351528122	0.113211353739519	0	0
bo34	P08319_ADH4	61	86	129	81	0.467075131594215	-0.364431173819438	-0.295353571915623	-0.343398948672975	0.000639207220815829	0.738668648966242	0.831506305413652	0.0480453767573527	0	0
bo12	O75144_ICOSLG	24	86	23	81	-0.122947659246931	0.128192275062494	-0.0542353568705805	0.128423297755195	0.00064400879115572	0.00931355111388659	-0.251139934309425	-0.182658654625775	0	0
boc	Q9UMX1_SUFU	85	86	152	81	1.45772855476172	0.297289337288213	1.82155530353587	0.264752806608566	0.000644427599501343	2.41136876791713e-07	1.16043921747351	1.55680249692731	0	0
bo34	O60662_KLHL41	61	86	129	81	-0.215950027850126	0.0572876340948978	0.0626303545210301	0.0614414311655869	0.000648493896230561	0.896054414081676	-0.273237661945023	0.00118892335544327	0	0
bo34	P12532_CKMT1A_CKMT1B	61	86	129	81	-0.906126354338545	-1.97877268228415	-1.78615759690529	-1.9770021354675	0.000648493896230561	0.240598690268283	1.0726463279456	0.190844538562211	0	0
bo34	O60907_TBL1X	61	86	129	81	1.52628516774174	0.995857876028712	1.67994999842963	1.01700240624539	0.000657905924772412	1.55824728331261e-06	0.530427291713032	0.662947592184244	0	0
boc	P10586_PTPRF	85	86	152	81	0.3610920421717	0.0173857678053417	0.445272125719906	0.0165606121710286	0.000659190251053387	3.22451060043196e-11	0.343706274366358	0.428711513548878	0	0
boc	Q8WYQ3_CHCHD10	85	86	152	81	0.186185043629666	-0.17896239554976	0.219329155202482	-0.174409987729702	0.000659190251053387	1.42418990115577e-06	0.365147439179426	0.393739142932184	0	0
boc	Q96AT1_KIAA1143	85	86	152	81	0.745884457349247	0.289909862820302	0.876203460534108	0.304746360055645	0.000659190251053387	1.45362786277812e-07	0.455974594528945	0.571457100478463	0	0
boc	P14555_PLA2G2A	85	86	152	81	-1.03912555508545	-1.77405466267349	-1.15520858262025	-1.76793323050702	0.000666688936510046	2.25623922684459e-05	0.734929107588033	0.612724647886767	0	0
bo34	O43490_PROM1	61	86	129	81	1.3502449430019	-0.0569498568495419	0.871551539870759	-0.120728698256563	0.000667444851046651	0.00469015339988782	1.40719479985144	0.992280238127322	0	0
bo34	P00325_ADH1B	61	86	129	81	0.823280346824906	0.0608508846488992	0.0966701296407159	0.0786357348429724	0.000667444851046651	0.705472460117854	0.762429462176007	0.0180343947977435	0	0
bo34	P27348_YWHAQ	61	86	129	81	0.631525906707338	0.338521106179217	0.817281253900646	0.344094925939334	0.000667444851046651	8.28897816310174e-09	0.293004800528121	0.473186327961312	0	0
bo34	Q9H5N1_RABEP2	61	86	129	81	1.74903487697897	1.2044700205792	1.75799092305157	1.21754368432358	0.000667444851046651	6.28227014611032e-06	0.544564856399768	0.540447238727987	0	0
boc	O15357_INPPL1	85	86	152	81	1.44353506721224	0.724795611365798	1.23525142839108	0.744838769550852	0.000674266870192261	0.000696560643990814	0.718739455846444	0.490412658840231	0	0
boc	Q5GAN6_RNASE10	85	86	152	81	0.739628193822354	0.181090074190258	0.703735752609339	0.188736296211519	0.000674266870192261	0.000132612342083187	0.558538119632096	0.51499945639782	0	0
boc	Q9NVM6_DNAJC17	85	86	152	81	1.29847760188443	0.915653044313399	1.3303711682548	0.926750456821413	0.000674266870192261	2.15590460832429e-05	0.382824557571027	0.403620711433386	0	0
bo34	Q9BUQ8_DDX23	61	86	129	81	0.708101774732305	0.288692140276655	0.967622692753186	0.284960365710282	0.000686909659748522	1.50952097776844e-12	0.41940963445565	0.682662327042905	0	0
bo34	O00244_ATOX1	61	86	129	81	1.77858666845455	1.26517653811215	1.89317917289963	1.27890923104766	0.000696838716386418	1.60843431137412e-09	0.513410130342403	0.61426994185197	0	0
bo34	Q13094_LCP2	61	86	129	81	1.39731790945777	0.314996670922165	1.09011783487964	0.336186188520065	0.000696838716386418	7.1371481533491e-07	1.0823212385356	0.753931646359577	0	0
bo34	Q16719_KYNU	61	86	129	81	1.28157376513737	0.832322209048531	0.98884672896263	0.844580388462645	0.000696838716386418	0.0536838325757675	0.449251556088836	0.144266340499985	0	0
bo34	Q5VWK5_IL23R	61	86	129	81	-0.652519139953041	-0.264895704601119	-0.663805276164956	-0.270242018624878	0.000696838716386418	4.67997695475112e-05	-0.387623435351922	-0.393563257540078	0	0
bo34	Q8NHQ9_DDX55	61	86	129	81	0.643915052140293	0.154101810516521	0.748427435586987	0.151854838297171	0.000696838716386418	1.72844978387112e-05	0.489813241623771	0.596572597289815	0	0
boc	O75528_TADA3	85	86	152	81	0.86288406176382	0.203111413476974	0.756592246107581	0.22659544076818	0.000705386474078443	0.000102404331509847	0.659772648286847	0.529996805339402	0	0
boc	P47712_PLA2G4A	85	86	152	81	1.45522414360505	0.833817063573788	1.44632669730612	0.854337949076823	0.000713372246747089	2.97403865873727e-06	0.621407080031266	0.591988748229295	0	0
bo34	P98179_RBM3	61	86	129	81	1.27422514293045	0.480470661035559	0.969043167960349	0.493680842550947	0.000717098199598468	0.00098710860417964	0.793754481894892	0.475362325409402	0	0
boc	P33151_CDH5	85	86	152	81	-0.014392165948527	0.177687358089137	0.0535662227685617	0.181131335252478	0.000721441953194657	0.0120284641672845	-0.192079524037664	-0.127565112483917	0	0
boc	Q8N9I9_DTX3	85	86	152	81	0.73109821617778	0.487912063573138	0.793679395823062	0.487264557057549	0.000721441953194657	0.000104138458942024	0.243186152604642	0.306414838765514	0	0
bo34	P07992_ERCC1	61	86	129	81	-0.299890370908142	0.108962842095925	-0.0952558654330954	0.110866163759853	0.000727431904914063	0.0907576737650076	-0.408853213004067	-0.206122029192949	0	0
bo34	P22303_ACHE	61	86	129	81	-0.359562182064726	-0.0879992560160963	-0.384184526723536	-0.0784990371431348	0.000727431904914063	6.05422421838226e-08	-0.27156292604863	-0.305685489580401	0	0
bo34	P42081_CD86	61	86	129	81	-0.399903987975813	-0.118253504875825	-0.419943421848407	-0.112264965481589	0.000727431904914063	6.56491417070605e-06	-0.281650483099989	-0.307678456366818	0	0
bo34	Q9UMX1_SUFU	61	86	129	81	1.50976627214207	0.297289337288213	1.89671345930533	0.264752806608566	0.000727431904914063	4.34362731967633e-07	1.21247693485385	1.63196065269677	0	0
boc	O14933_UBE2L6	85	86	152	81	1.35619328079648	0.853424805707648	1.49312666823744	0.865512338115428	0.000729596397772714	1.74861218030949e-09	0.502768475088831	0.627614330122016	0	0
boc	O75061_DNAJC6	85	86	152	81	1.84784182553536	0.894679792197764	1.56658982791448	0.909729649884813	0.000729596397772714	1.59348780397304e-06	0.953162033337591	0.656860178029672	0	0
boc	P09603_CSF1	85	86	152	81	0.105404800040004	-0.192844110432428	0.254171800372368	-0.189572377749372	0.000737836391653147	4.2075648361801e-10	0.298248910472432	0.44374417812174	0	0
boc	P12644_BMP4	85	86	152	81	-1.33215841120451	-0.92827081354225	-1.21765151500495	-0.923654602292535	0.000746162752876415	0.00369420259911112	-0.403887597662264	-0.293996912712418	0	0
bo34	P07947_YES1	61	86	129	81	2.15495652174941	1.44653852454304	1.98027333923886	1.46668619957238	0.000748515573218675	0.000227701685753861	0.708417997206364	0.513587139666483	0	0
bo34	P63313_TMSB10	61	86	129	81	2.0768626865802	1.49869876107135	2.44313007859266	1.50574669934348	0.000748515573218675	6.08269978628692e-11	0.57816392550885	0.937383379249185	0	0
bo34	P98073_TMPRSS15	61	86	129	81	-0.0260885051263254	0.564063059001039	-0.0598913869581229	0.562465716918825	0.000748515573218675	0.00012896375524145	-0.590151564127364	-0.622357103876948	0	0
bo34	Q07011_TNFRSF9	61	86	129	81	0.746562740631349	0.411795253502161	0.850500260321709	0.413903915107175	0.000748515573218675	7.35819906524587e-08	0.334767487129188	0.436596345214534	0	0
bo34	Q9BUN1_MENT	61	86	129	81	-0.303052459969262	-0.0774308769044427	-0.355563580838443	-0.0805267759761312	0.000748515573218675	3.63236825156957e-09	-0.225621583064819	-0.275036804862311	0	0
bo34	Q5JS54_PSMG4	61	86	129	81	1.68653247871855	1.26542493737762	1.63038833614551	1.26816890486324	0.000759268922344453	0.00704735572030756	0.421107541340927	0.362219431282268	0	0
bo34	Q5T5Y3_CAMSAP1	61	86	129	81	1.8210215122913	1.029028268897	1.50369873225419	1.05502190238253	0.000759268922344453	0.00140385597387219	0.791993243394302	0.44867682987166	0	0
bo34	Q8IUW3_SPATA2L	61	86	129	81	-0.29929384690043	-1.05618409480887	-0.906218233634206	-1.04649968467194	0.000759268922344453	0.160878144628207	0.756890247908438	0.140281451037739	0	0
bo34	Q92692_NECTIN2	61	86	129	81	0.422605223819056	0.142205842742746	0.606903260866468	0.137248467971534	0.000759268922344453	1.81714520475672e-10	0.280399381076309	0.469654792894934	0	0
bo34	Q9Y5L3_ENTPD2	61	86	129	81	0.216220245180431	-0.407959634767988	-0.147879635173924	-0.408957994949084	0.000759268922344453	0.0458213215459632	0.624179879948419	0.261078359775159	0	0
boc	P15291_B4GALT1	85	86	152	81	0.304408229730256	0.0230468351734989	0.310856284928491	0.022064619879487	0.000763077884147235	1.40968735447832e-06	0.281361394556757	0.288791665049004	0	0
bo34	P33316_DUT	61	86	129	81	3.56371082220151	2.75484449702935	3.51303249337563	2.77542892657213	0.0007701655692746	2.46437623758018e-05	0.808866325172163	0.737603566803504	0	0
bo34	Q13158_FADD	61	86	129	81	1.25448194016656	0.867739385913822	1.58378041376181	0.879653143887146	0.0007701655692746	1.58536639106063e-09	0.386742554252733	0.704127269874661	0	0
bo34	Q92805_GOLGA1	61	86	129	81	1.48409998293032	0.564904365348437	1.36531079818954	0.612809330290335	0.0007701655692746	1.9427482470702e-06	0.919195617581883	0.7525014678992	0	0
bo34	Q9GZY6_LAT2	61	86	129	81	1.93762231872129	1.17234706406384	1.82949107962355	1.19547432681044	0.0007701655692746	1.53906348833611e-05	0.765275254657448	0.634016752813115	0	0
bo34	Q9H6T3_RPAP3	61	86	129	81	1.07600309856305	0.513109993796022	1.12521537268777	0.52057541083869	0.0007701655692746	7.05196487415881e-07	0.562893104767025	0.604639961849084	0	0
boc	Q13480_GAB1	85	86	152	81	1.70711700180498	1.05064698831123	1.34521560409644	1.06763535197763	0.000771668325056069	0.00423241238958263	0.656470013493748	0.277580252118814	0	0
boc	Q9P000_COMMD9	85	86	152	81	0.399904884522097	0.140485447017194	0.534005525440305	0.141208615364807	0.000771668325056069	4.60679887766912e-07	0.259419437504903	0.392796910075498	0	0
boc	O00592_PODXL	85	86	152	81	0.208930144764486	0.0591586081659079	0.10447695923799	0.0601332980835428	0.000780348475128478	0.257773047069364	0.149771536598578	0.0443436611544469	0	0
boc	P38936_CDKN1A	85	86	152	81	1.61012892041366	0.79589678623662	1.4528619742602	0.808786733718079	0.000780348475128478	2.65550368709913e-05	0.814232134177043	0.644075240542116	0	0
boc	Q15427_SF3B4	85	86	152	81	0.301522704529147	-0.0721113721661861	0.574089931700865	-0.0602484784199677	0.000780348475128478	4.75100423786466e-08	0.373634076695333	0.634338410120832	0	0
boc	Q96C86_DCPS	85	86	152	81	0.576287649555168	0.322910486999657	0.494464903872234	0.328770720922575	0.000780348475128478	0.00270796618272034	0.253377162555511	0.165694182949659	0	0
boc	P30047_GCHFR	85	86	152	81	0.1878698044315	-0.137722347076035	0.187018366746542	-0.131974641494721	0.000789119187479816	0.000568880486738054	0.325592151507535	0.318993008241262	0	0
boc	Q8N114_SHISA5	85	86	152	81	0.655513900684309	0.424637311610976	0.731635232927533	0.420733180630155	0.000797981322388533	1.98012584409933e-07	0.230876589073333	0.310902052297378	0	0
boc	Q5JS54_PSMG4	85	86	152	81	1.66447931126738	1.26542493737762	1.58709213515738	1.26816890486324	0.00080693574734611	0.0143635408615666	0.399054373889758	0.318923230294136	0	0
bo34	O14788_TNFSF11	61	86	129	81	-0.177195527180945	0.4045369191867	-0.418470215899324	0.412552054494593	0.000815220193713382	1.20362498254197e-09	-0.581732446367645	-0.831022270393918	0	0
bo34	P20827_EFNA1	61	86	129	81	0.515371683159066	0.249829597705117	0.583010235604196	0.25292254631216	0.000815220193713382	1.02892583400131e-07	0.26554208545395	0.330087689292036	0	0
bo34	Q8N114_SHISA5	61	86	129	81	0.664478926888176	0.424637311610976	0.745354958220511	0.420733180630155	0.000815220193713382	6.29567693318445e-08	0.2398416152772	0.324621777590356	0	0
bo34	Q99988_GDF15	61	86	129	81	0.57818461442741	0.111144104438948	0.702723684796746	0.100490382586846	0.000815220193713382	4.6736314467135e-07	0.467040509988461	0.6022333022099	0	0
bo34	Q9UJ71_CD207	61	86	129	81	-0.478460651007766	-0.0843410010733928	-0.462865235227812	-0.0845831672459375	0.000815220193713382	1.75520840557176e-07	-0.394119649934373	-0.378282067981874	0	0
bo12	P80098_CCL7	24	86	23	81	1.11813586937735	0.231101621667071	0.776960991327525	0.240587107757578	0.000816223931191069	0.00529854047566547	0.887034247710276	0.536373883569946	0	0
bo12	Q9BRQ6_CHCHD6	24	86	23	81	0.924152321548457	0.164181461089217	0.675239109066096	0.167174782041067	0.000816223931191069	6.06828224405578e-05	0.759970860459239	0.508064327025029	0	0
boc	P30084_ECHS1	85	86	152	81	-0.21206610367097	-1.03725234639192	-0.491382169220644	-1.01251986013263	0.000825124973740308	1.86260426157571e-05	0.825186242720954	0.521137690911987	0	0
boc	P35237_SERPINB6	85	86	152	81	0.701420806791973	0.42476322676169	0.753052744635885	0.431178098960526	0.000825124973740308	3.53639927117354e-05	0.276657580030284	0.321874645675359	0	0
bo34	O15127_SCAMP2	61	86	129	81	2.5932649368131	1.78594312211474	2.45138953860611	1.80895748849578	0.000826859788449115	0.000137792091739596	0.807321814698356	0.642432050110331	0	0
bo34	Q9HC56_PCDH9	61	86	129	81	0.465338765289494	0.731832539092988	0.534848250392034	0.735372361736322	0.000826859788449115	0.00196235252859445	-0.266493773803495	-0.200524111344288	0	0
bo34	P04818_TYMS	61	86	129	81	-0.194192145938628	-0.634349449419858	-0.141848682107975	-0.638973631696368	0.000838653397262285	3.86531437005469e-05	0.44015730348123	0.497124949588393	0	0
bo34	P39060_COL18A1	61	86	129	81	0.314524006441584	0.0399255885093125	0.294751378554644	0.0389901542684327	0.000838653397262285	6.80688333335622e-08	0.274598417932271	0.255761224286212	0	0
bo34	Q8IXS6_PALM2	61	86	129	81	0.453831189396538	0.148238584900001	0.374811620325764	0.15238530613488	0.000838653397262285	0.00177080771212648	0.305592604496537	0.222426314190884	0	0
bo34	O14625_CXCL11	61	86	129	81	1.95529937052115	1.45873021959985	2.2671121871142	1.4683596578823	0.000850602873363602	2.94981041423139e-10	0.496569150921307	0.7987525292319	0	0
bo34	O95897_OLFM2	61	86	129	81	-0.261942035918798	0.370748220335754	0.151114828212969	0.376918824841381	0.000850602873363602	0.0557418986895028	-0.632690256254552	-0.225803996628412	0	0
bo34	Q9Y3A5_SBDS	61	86	129	81	3.4450156669923	2.40461697416628	3.1202648578831	2.42389270398342	0.000850602873363602	0.00359622101879006	1.04039869282602	0.696372153899686	0	0
boc	P32929_CTH	85	86	152	81	0.594452527623358	0.00891314215917591	0.206766371179223	0.0228814906277957	0.000853123096324954	0.209797149007494	0.585539385464182	0.183884880551428	0	0
boc	P50225_SULT1A1	85	86	152	81	2.42820609708875	1.67225034698676	2.38724924511803	1.70176967890555	0.000853123096324954	8.57685509598569e-05	0.755955750101986	0.685479566212475	0	0
bo34	Q7L0Y3_TRMT10C	61	86	129	81	1.02045251589221	0.350043907436115	0.855473803394368	0.359717210638407	0.000862710089606376	0.000278205716281106	0.670408608456091	0.495756592755961	0	0
boc	P00966_ASS1	85	86	152	81	-0.498244621380622	-1.15436521436324	-1.15012510871211	-1.1482322282053	0.000872275250736865	0.723268864852981	0.656120592982617	-0.00189288050681102	0	0
boc	P49789_FHIT	85	86	152	81	1.73437358715475	0.907194283088277	1.57932386261366	0.930056399897335	0.000872275250736865	2.96464211227204e-07	0.827179304066473	0.649267462716329	0	0
bo34	Q8TEA8_DTD1	61	86	129	81	1.77802018703804	0.851635222956557	1.56454413186328	0.878597691800606	0.00087497693865855	4.07252709954366e-06	0.926384964081485	0.685946440062674	0	0
bo34	Q9H4F8_SMOC1	61	86	129	81	1.06863400416429	0.740895009412133	1.13787330220377	0.74139315951265	0.00087497693865855	1.23915020423887e-09	0.327738994752155	0.396480142691117	0	0
bo34	P52630_STAT2	61	86	129	81	1.1956533228393	0.676726025595875	1.18049610109455	0.686251587969706	0.000887405333175776	1.45967680180437e-05	0.518927297243425	0.494244513124849	0	0
bo34	P53674_CRYBB1	61	86	129	81	1.01779364633237	0.559513501734683	1.18544890313881	0.571350744851388	0.000887405333175776	8.06280532493211e-09	0.458280144597684	0.614098158287424	0	0
boc	P10415_BCL2	85	86	152	81	0.716597418571472	0.129998589866479	0.238724301561184	0.135322703101659	0.00089182539571536	0.108909346322973	0.586598828704993	0.103401598459526	0	0
boc	Q15018_ABRAXAS2	85	86	152	81	3.61586613210583	1.98924852703149	2.93907733848413	1.9610808494296	0.00089182539571536	0.00423241238958263	1.62661760507434	0.977996489054533	0	0
bo34	B1AKI9_ISM1	61	86	129	81	0.60938053077979	0.221612938959585	0.423533634470707	0.218049417404534	0.000899997205975523	0.00766222665012752	0.387767591820205	0.205484217066173	0	0
bo34	P08134_RHOC	61	86	129	81	1.67319726535428	0.89695894404609	1.70916464824648	0.908380679120737	0.000899997205975523	1.09179879781604e-08	0.776238321308185	0.800783969125747	0	0
bo34	Q6NYC8_PPP1R18	61	86	129	81	0.837465884232473	0.182099788522229	0.377331436376932	0.187196679412137	0.000899997205975523	0.174527937796344	0.655366095710244	0.190134756964796	0	0
bo34	Q9H446_RWDD1	61	86	129	81	1.36749292947993	0.920590755472306	1.41922059862002	0.935586705422568	0.000899997205975523	2.85815419879443e-07	0.446902174007624	0.483633893197453	0	0
bo34	Q9UJ70_NAGK	61	86	129	81	1.51523139429719	1.10754097811539	1.58550573676617	1.10996358395821	0.000899997205975523	4.73093273095512e-07	0.407690416181795	0.475542152807954	0	0
boc	Q15172_PPP2R5A	85	86	152	81	1.16247188286817	0.592715184071758	1.69427857987421	0.610913676420864	0.000901752056256259	1.04015645874051e-07	0.569756698796409	1.08336490345335	0	0
bo12	Q03252_LMNB2	24	86	23	81	0.687239314068518	-0.00111969725495406	0.331493142117771	0.00247837809902211	0.000905721596759316	0.0204296533100612	0.688359011323472	0.329014764018748	0	0
boc	Q8N4C8_MINK1	85	86	152	81	1.38361906207463	0.132453264223363	0.962062368331715	0.165747583663017	0.000911781039839689	6.44087936655564e-06	1.25116579785127	0.796314784668698	0	0
boc	Q9UJ70_NAGK	85	86	152	81	1.4852065324763	1.10754097811539	1.50942398958264	1.10996358395821	0.000911781039839689	6.44087936655564e-06	0.377665554360909	0.39946040562443	0	0
bo34	P20042_EIF2S2	61	86	129	81	1.87456514639805	1.23368263807628	1.66787550721567	1.25144311021251	0.000912754510212232	3.122010963778e-05	0.640882508321767	0.416432397003154	0	0
bo34	Q07325_CXCL9	61	86	129	81	1.16635029308811	0.622559422702725	1.20306908543749	0.626259577548733	0.000912754510212232	2.47355302406732e-06	0.543790870385388	0.576809507888754	0	0
bo34	Q6BCY4_CYB5R2	61	86	129	81	1.09315351056443	0.612720899903883	1.26512107538713	0.621375035954931	0.000912754510212232	2.81948159030829e-10	0.480432610660546	0.643746039432198	0	0
boc	P29474_NOS3	85	86	152	81	0.877017055623199	0.411954035683774	0.855378109555045	0.41024545495	0.000921913304497702	0.000187090522801906	0.465063019939425	0.445132654605044	0	0
bo34	O15117_FYB1	61	86	129	81	1.00759446195232	-0.0541917790964229	0.588656908805416	-0.0325904293748485	0.000925679219553499	2.41753963640664e-06	1.06178624104874	0.621247338180264	0	0
bo34	Q99615_DNAJC7	61	86	129	81	0.852049554134994	0.469419584571657	1.06674639823358	0.480029084712112	0.000925679219553499	5.52521210853889e-08	0.382629969563336	0.586717313521467	0	0
bo34	P43487_RANBP1	61	86	129	81	2.56943248844402	1.62718719667395	1.86256416506813	1.63393525683677	0.000938773328357312	0.0291581745667845	0.942245291770065	0.228628908231357	0	0
boc	Q9NZN5_ARHGEF12	85	86	152	81	1.96172979652939	1.34008381744392	2.00782251308665	1.35093957629367	0.000942491548641378	3.84046989317525e-07	0.621645979085464	0.656882936792973	0	0
bo34	O00399_DCTN6	61	86	129	81	0.658441546860145	0.275191038668632	0.697485059745466	0.276411450874003	0.000952038851850304	0.000180795385113743	0.383250508191513	0.421073608871463	0	0
bo34	Q8TDX7_NEK7	61	86	129	81	0.23966185988988	-0.361432263162381	0.610909999480045	-0.41374981613471	0.000952038851850304	2.70541878845184e-08	0.601094123052262	1.02465981561476	0	0
bo34	Q96C92_ENTR1	61	86	129	81	0.171266126200184	-0.184476264065311	0.124519961170504	-0.17785107069416	0.000952038851850304	0.00174291384271915	0.355742390265494	0.302371031864665	0	0
boc	P22303_ACHE	85	86	152	81	-0.325345931029624	-0.0879992560160963	-0.352729242245147	-0.0784990371431348	0.000952939483827177	6.00729015295743e-07	-0.237346675013527	-0.274230205102012	0	0
boc	Q15370_ELOB	85	86	152	81	0.630187568451365	0.196772263593813	0.623472197847401	0.196263135072856	0.000952939483827177	1.04672143675863e-05	0.433415304857552	0.427209062774545	0	0
bo12	P42126_ECI1	24	86	23	81	0.320213143802769	-0.577543724481106	0.017578395635416	-0.566159775857721	0.00095380436626765	0.000186963906917541	0.897756868283875	0.583738171493137	0	0
bo34	O60234_GMFG	61	86	129	81	3.24686533010307	2.5831712258022	3.28616668988051	2.59968531396807	0.000965477826307066	4.61699987987315e-07	0.663694104300867	0.68648137591244	0	0
bo34	Q02643_GHRHR	61	86	129	81	-0.676723232598677	-0.13007612685161	-0.44593607508645	-0.120911269237144	0.000965477826307066	0.0633031274647475	-0.546647105747067	-0.325024805849306	0	0
bo34	Q9Y2E5_MAN2B2	61	86	129	81	-0.464044006979027	-0.0904174913569721	-0.5752619867996	-0.0890520324066643	0.000965477826307066	3.07860837278396e-07	-0.373626515622054	-0.486209954392935	0	0
boc	P23515_OMG	85	86	152	81	-0.33880478674729	0.128295505045176	-0.106021529206226	0.127433377377898	0.000974157929936129	0.0299704655315196	-0.467100291792465	-0.233454906584124	0	0
boc	P78325_ADAM8	85	86	152	81	1.43903375998374	1.15091520670538	1.37169512576777	1.14947662746521	0.000974157929936129	0.000409644533019275	0.288118553278362	0.222218498302555	0	0
boc	Q9H1U4_MEGF9	85	86	152	81	-0.208521956771695	-0.00593889632334782	-0.206194032258393	-0.0013015592367735	0.00098493044499388	5.69783984355327e-07	-0.202583060448347	-0.20489247302162	0	0
bo34	O00151_PDLIM1	61	86	129	81	0.943797031727825	0.155383084828415	1.0190256766522	0.175595717276442	0.000992884379533092	6.05422421838226e-08	0.78841394689941	0.843429959375755	0	0
bo34	Q6IBS0_TWF2	61	86	129	81	1.08108344259982	0.617641850401949	1.28232120347269	0.639378538473617	0.000992884379533092	7.65308143108285e-06	0.46344159219787	0.64294266499907	0	0
bo34	Q8TAT2_FGFBP3	61	86	129	81	0.887700018228806	0.538108579242614	0.774768332072762	0.540859147054849	0.000992884379533092	0.0249614356333957	0.349591438986192	0.233909185017913	0	0
bo34	Q9NQ38_SPINK5	61	86	129	81	-0.416897569158862	-0.181807183625179	-0.582850901779057	-0.176543533599365	0.000992884379533092	7.80230552342739e-11	-0.235090385533683	-0.406307368179692	0	0
bo12	P12270_TPR	24	86	23	81	0.748014660071683	-0.0372727857376336	0.708799941885534	-0.0498707313630173	0.00100424232962041	4.19814741282175e-05	0.785287445809317	0.758670673248552	0	0
boc	Q02643_GHRHR	85	86	152	81	-0.5791130925414	-0.13007612685161	-0.486065827404958	-0.120911269237144	0.00100680713093301	0.0305937543816001	-0.44903696568979	-0.365154558167814	0	0
boc	Q9UDY4_DNAJB4	85	86	152	81	0.845590864142728	0.570508148663698	0.824950013788169	0.572157024278427	0.00100680713093301	0.00146910444644425	0.27508271547903	0.252792989509742	0	0
bo34	O15018_PDZD2	61	86	129	81	0.735468350642775	0.144117229486218	0.458490564088007	0.135106610570503	0.00100685613771955	0.0010811435617223	0.591351121156557	0.323383953517504	0	0
boc	Q14151_SAFB2	85	86	152	81	0.241644717628723	0.00736887096632846	0.273752772863886	0.00577714837166116	0.00101791335536371	7.49321483640119e-07	0.234275846662395	0.267975624492225	0	0
boc	Q8WUF8_FAM172A	85	86	152	81	0.939925953172205	0.472651008974313	0.942912022424152	0.493874585256548	0.00101791335536371	5.68154916919289e-06	0.467274944197893	0.449037437167604	0	0
boc	Q9H7B4_SMYD3	85	86	152	81	0.721877378867182	0.325581359844977	1.01669952889193	0.339047581386839	0.00101791335536371	1.69382073008947e-06	0.396296019022205	0.677651947505087	0	0
bo34	P16112_ACAN	61	86	129	81	-0.0894819942023234	0.164781264685738	-0.064734428787857	0.169523866015755	0.00102100970607003	1.98092180505875e-05	-0.254263258888061	-0.234258294803612	0	0
bo34	P22897_MRC1	61	86	129	81	0.390421935812916	0.0802898739417991	0.459761959365795	0.0874580809651734	0.00102100970607003	2.18303933863715e-08	0.310132061871117	0.372303878400622	0	0
bo34	Q6FHJ7_SFRP4	61	86	129	81	0.68376958525258	0.33976739957862	0.684631869667033	0.338435818900302	0.00102100970607003	8.35021693803581e-06	0.34400218567396	0.346196050766731	0	0
boc	Q8NHQ9_DDX55	85	86	152	81	0.579470296463807	0.154101810516521	0.666201422839979	0.151854838297171	0.00102913288372034	9.0240762369777e-05	0.425368485947286	0.514346584542808	0	0
boc	Q96T17_MAP7D2	85	86	152	81	2.01970166032804	1.34647388013162	2.15532385536171	1.36259922702656	0.00102913288372034	1.2986710349038e-06	0.673227780196421	0.792724628335146	0	0
boc	Q9BV40_VAMP8	85	86	152	81	2.77615959521722	2.20107012330702	2.80620105689825	2.22280030964161	0.00102913288372034	0.00028598836985518	0.575089471910203	0.583400747256642	0	0
boc	Q9HCH0_NCKAP5L	85	86	152	81	0.66183119570543	0.0639149864240327	0.183538295773709	0.07303873506943	0.00102913288372034	0.808900429158772	0.597916209281397	0.110499560704279	0	0
boc	Q9UKM9_RALY	85	86	152	81	1.02185588340243	0.56651940619797	1.40968725794884	0.566954692125325	0.00102913288372034	4.94215808380514e-11	0.455336477204457	0.842732565823515	0	0
bo34	O14763_TNFRSF10B	61	86	129	81	0.595379053615188	0.205231310610752	0.601577966863756	0.199069624576035	0.00103534722882472	2.43157201958111e-07	0.390147743004436	0.402508342287721	0	0
bo34	P36873_PPP1CC	61	86	129	81	0.936338345845847	0.497283909769869	1.15047694117645	0.512141383330552	0.00103534722882472	3.56980734740505e-07	0.439054436075978	0.638335557845895	0	0
bo34	P42658_DPP6	61	86	129	81	-0.148794849746611	0.210706446377455	-0.144231219958884	0.209802255919626	0.00103534722882472	1.25763819093816e-05	-0.359501296124066	-0.354033475878511	0	0
boc	A2VDF0_FUOM	85	86	152	81	-0.16244695988722	-0.703459854121788	-0.472864752451168	-0.686767708699522	0.00104046676373922	0.020040556770435	0.541012894234567	0.213902956248354	0	0
bo34	Q14008_CKAP5	61	86	129	81	0.766994322825017	0.225449471464743	0.754505505971466	0.240243681302498	0.00104987087236936	1.96532682719698e-06	0.541544851360274	0.514261824668968	0	0
bo34	Q7Z569_BRAP	61	86	129	81	1.60845153328357	0.998493370358347	1.55541475246027	1.01516872775784	0.00104987087236936	0.00010159371475228	0.609958162925227	0.540246024702433	0	0
boc	Q9UP79_ADAMTS8	85	86	152	81	-0.612585763255446	-0.262299633198493	-0.809056713850488	-0.25238503274032	0.00105191605164151	5.45896037920549e-10	-0.350286130056953	-0.556671681110169	0	0
bo12	Q9HAV7_GRPEL1	24	86	23	81	1.2793839519281	0.113320989508604	0.938343216097097	0.128420867890887	0.00105713976549369	0.000262389658430985	1.1660629624195	0.80992234820621	0	0
boc	P00751_CFB	85	86	152	81	-0.0450518626049007	-0.304578644951634	0.0982812428466863	-0.298699385090574	0.00106348181218928	1.53976064821998e-11	0.259526782346734	0.39698062793726	0	0
boc	P43652_AFM	85	86	152	81	-0.0587597279421996	0.0821404504749382	-0.021591336047857	0.0802265166601924	0.00106348181218928	0.00350610230771776	-0.140900178417138	-0.101817852708049	0	0
bo34	Q5HYC2_KIAA2026	61	86	129	81	-0.230088962255449	0.295400438370714	-0.15838912491312	0.290145342229591	0.00106458282542178	0.0503034196320203	-0.525489400626163	-0.448534467142711	0	0
boc	O75223_GGCT	85	86	152	81	1.49972777974032	1.03444897178905	1.45902261038669	1.04534412531171	0.00107516511874178	3.28418967863878e-06	0.46527880795127	0.413678485074983	0	0
bo34	O43150_ASAP2	61	86	129	81	1.94850036445906	1.18965722333226	1.83783458514806	1.21431948677168	0.00107948529921946	1.80266972544056e-05	0.758843141126798	0.623515098376384	0	0
boc	Q5T5P2_KIAA1217	85	86	152	81	0.0304778074714571	-0.374198226670272	-0.00946211611031482	-0.371043289554705	0.00108696705331197	0.0011049122749042	0.404676034141729	0.361581173444391	0	0
bo34	P16383_GCFC2	61	86	129	81	0.261543774322364	0.0749050582873714	0.27621936236714	0.0792869566893183	0.00109458052770822	0.0007612913192624	0.186638716034992	0.196932405677821	0	0
bo34	P42574_CASP3	61	86	129	81	2.21714234059235	1.46078117447521	2.15734142186479	1.48165643646801	0.00109458052770822	2.01561615986125e-07	0.756361166117136	0.675684985396781	0	0
bo34	Q9UKB3_DNAJC12	61	86	129	81	0.908688232504117	0.0953547370411877	0.598742647646127	0.0873421350598491	0.00109458052770822	0.0156501810008041	0.813333495462929	0.511400512586278	0	0
boc	Q9NR28_DIABLO	85	86	152	81	0.994329205973236	0.48152605297841	1.0018243724643	0.501519765323975	0.00109888870662331	0.000124099592732574	0.512803152994826	0.500304607140327	0	0
bo34	O00186_STXBP3	61	86	129	81	0.202758782898574	-0.142155003626602	-0.000781091054413532	-0.144521175118389	0.00110987076773177	0.022235208896735	0.344913786525177	0.143740084063975	0	0
boc	P78312_FAM193A	85	86	152	81	1.04443695538327	0.422896302965099	0.442141698422596	0.440028867220685	0.00111093117816671	0.0944248403770058	0.621540652418173	0.00211283120191114	0	0
boc	Q9UKK9_NUDT5	85	86	152	81	1.07200410242637	0.586587517103463	1.11485701385296	0.599695079607971	0.00111093117816671	3.64324468045877e-08	0.485416585322904	0.515161934244987	0	0
boc	Q99988_GDF15	85	86	152	81	0.50980304885516	0.111144104438948	0.713890514298326	0.100490382586846	0.00112309557625789	1.21654274202713e-07	0.398658944416212	0.61340013171148	0	0
bo34	P07098_LIPF	61	86	129	81	-0.357995090844289	0.192213390660078	-0.417139568704474	0.195426436573373	0.00112535829922245	2.15525551260383e-06	-0.550208481504367	-0.612566005277846	0	0
bo34	Q96DB9_FXYD5	61	86	129	81	0.748923009052294	0.286069281343359	0.930604433139572	0.295370029894115	0.00112535829922245	9.06434213409218e-07	0.462853727708935	0.635234403245457	0	0
boc	O14497_ARID1A	85	86	152	81	0.317496075967851	0.0784504933917399	0.243956496186792	0.076409542204143	0.00113538301809477	0.00357559402228526	0.239045582576111	0.167546953982649	0	0
boc	P13591_NCAM1	85	86	152	81	-0.445105836918139	-0.197353928680401	-0.512390570443219	-0.195600080894426	0.00113538301809477	2.82054904558694e-08	-0.247751908237738	-0.316790489548794	0	0
boc	Q13867_BLMH	85	86	152	81	0.377804120593497	0.0700353707324341	0.39331980775979	0.0770794844455237	0.00113538301809477	6.92919431136226e-05	0.307768749861063	0.316240323314266	0	0
bo34	Q2VIQ3_KIF4B	61	86	129	81	0.322458401029229	0.0183772733796256	0.390308494205272	0.0166812938360454	0.00114104542539291	2.34000428564948e-05	0.304081127649603	0.373627200369227	0	0
bo34	Q9UP79_ADAMTS8	61	86	129	81	-0.675263439234323	-0.262299633198493	-0.837162154325422	-0.25238503274032	0.00114104542539291	7.20979587963372e-10	-0.41296380603583	-0.584777121585102	0	0
bo34	Q9Y223_GNE	61	86	129	81	0.167839557911491	-0.157687924995196	0.171684491879826	-0.150653873976537	0.00114104542539291	0.000291063486868156	0.325527482906687	0.322338365856363	0	0
boc	P55327_TPD52	85	86	152	81	0.104379123148644	-0.477667813542124	0.155087463413147	-0.460337788341998	0.00114779462981528	3.73399612842694e-06	0.582046936690769	0.615425251755146	0	0
bo34	O95388_CCN4	61	86	129	81	1.44759142098907	1.1076363736214	1.56537576197342	1.1010317250854	0.00115693447292883	1.09179879781604e-08	0.339955047367669	0.464344036888017	0	0
bo34	Q969P0_IGSF8	61	86	129	81	0.458338414917787	0.169199655741798	0.485784898658016	0.162774403732063	0.00115693447292883	1.26926693546968e-08	0.289138759175989	0.323010494925953	0	0
boc	P52758_RIDA	85	86	152	81	0.0945802144357817	-0.243982791298002	-0.141150257182844	-0.239118978223224	0.0011603315465553	0.21128433255157	0.338563005733784	0.0979687210403797	0	0
boc	P54819_AK2	85	86	152	81	2.22812664206826	0.61190833366108	1.51371247911298	0.645258854499661	0.0011603315465553	0.00417824909838647	1.61621830840718	0.868453624613319	0	0
boc	Q96HD1_CRELD1	85	86	152	81	0.120462575906115	-0.127928344582261	0.152384691518086	-0.129292175635034	0.0011729949125069	1.7790292066398e-05	0.248390920488376	0.28167686715312	0	0
bo34	P35237_SERPINB6	61	86	129	81	0.707865476088232	0.42476322676169	0.773756094195865	0.431178098960526	0.00117302779218268	3.28555108857877e-05	0.283102249326542	0.342577995235339	0	0
bo34	P41208_CETN2	61	86	129	81	1.18104726928081	0.405248214557134	0.939540645908888	0.423067863372207	0.00117302779218268	0.000419544955580358	0.77579905472368	0.516472782536681	0	0
bo34	P50454_SERPINH1	61	86	129	81	1.20944752880946	0.182158627207625	1.13424903578986	0.197354826683019	0.00117302779218268	2.55991513166875e-06	1.02728890160183	0.936894209106842	0	0
boc	P48436_SOX9	85	86	152	81	0.624794976392918	0.150069623393017	0.890013968741418	0.154613133161376	0.00118578588097679	8.1467622621252e-10	0.474725352999901	0.735400835580042	0	0
boc	Q16643_DBN1	85	86	152	81	0.487831742016749	0.0439050883977958	0.502889645303784	0.0581693542341632	0.00118578588097679	1.06661843104452e-05	0.443926653618953	0.444720291069621	0	0
bo34	P25685_DNAJB1	61	86	129	81	1.57089888595105	0.726521592439112	1.3182814105729	0.731712399014546	0.00118932775736847	0.00059954180630611	0.844377293511935	0.586569011558352	0	0
bo34	Q5T5P2_KIAA1217	61	86	129	81	0.0936035460933698	-0.374198226670272	0.0165771483337902	-0.371043289554705	0.00118932775736847	0.000653230612192011	0.467801772763642	0.387620437888496	0	0
bo34	Q8IXJ6_SIRT2	61	86	129	81	1.80354123835424	1.05477892992235	1.85136766454539	1.08865660974239	0.00118932775736847	8.43895700214024e-07	0.748762308431892	0.762711054802999	0	0
boc	O15335_CHAD	85	86	152	81	-0.875413369708957	-0.453144731440996	-0.942370514395674	-0.44227712002271	0.00119870561444503	5.73677546127841e-06	-0.422268638267961	-0.500093394372964	0	0
boc	Q15485_FCN2	85	86	152	81	0.0125027194072633	-0.25033740306568	0.127639005382581	-0.254158835812662	0.00119870561444503	5.14862468984412e-08	0.262840122472944	0.381797841195243	0	0
bo34	A4D161_FAM221A	61	86	129	81	1.74803662336223	1.02393496970162	1.58525698676065	1.04506524163689	0.00120583676675755	5.82639031922758e-05	0.724101653660609	0.540191745123753	0	0
boc	O43776_NARS1	85	86	152	81	1.05930682848153	0.672029621275699	0.941273523801655	0.685490156299848	0.00121175528462395	0.000164236147190847	0.387277207205829	0.255783367501807	0	0
boc	P48740_MASP1	85	86	152	81	-1.42610496389042	-1.22248604649104	-1.39099006341133	-1.22151668880566	0.00121175528462395	0.0044270360199162	-0.203618917399386	-0.169473374605672	0	0
boc	Q15043_SLC39A14	85	86	152	81	0.945824199423818	0.646833024038282	1.07481800872274	0.649255585779482	0.00121175528462395	1.21654274202713e-07	0.298991175385536	0.425562422943262	0	0
boc	Q15814_TBCC	85	86	152	81	-0.480685203154588	-1.20093212752623	-0.643314115585247	-1.1820431372823	0.00121175528462395	4.07938366698803e-06	0.720246924371646	0.538729021697056	0	0
bo34	P02787_TF	61	86	129	81	-0.589935607458988	-0.332184906618103	-0.622845126179495	-0.32963677498773	0.00122255724287543	1.82281003424443e-07	-0.257750700840884	-0.293208351191765	0	0
bo34	Q5T481_RBM20	61	86	129	81	-1.12893210795276	0.417081198892341	0.353248349441339	0.417256759716148	0.00122255724287543	0.586726664002393	-1.5460133068451	-0.0640084102748092	0	0
boc	P12821_ACE	85	86	152	81	-0.170901823206336	0.0830645576783803	-0.14419346641646	0.0791605685519768	0.00122493607251734	0.00028598836985518	-0.253966380884717	-0.223354034968437	0	0
boc	Q9GZV9_FGF23	85	86	152	81	-2.54593836414968	-3.06072199715063	-2.84131515731846	-3.06205814810732	0.00122493607251734	0.0169950769541299	0.514783633000949	0.220742990788861	0	0
boc	Q02952_AKAP12	85	86	152	81	-0.00636726035381017	0.198692561924528	0.0303645925601869	0.202151908556266	0.00123824916847987	0.00128416587356413	-0.205059822278338	-0.17178731599608	0	0
boc	Q5VWK5_IL23R	85	86	152	81	-0.589573312511301	-0.264895704601119	-0.661553119424596	-0.270242018624878	0.00123824916847987	2.21558338298334e-05	-0.324677607910182	-0.391311100799718	0	0
bo34	O75347_TBCA	61	86	129	81	2.22586214789936	1.56004065410225	2.42265133574165	1.57744256268849	0.00123949163269956	4.08396800965503e-08	0.665821493797107	0.845208773053152	0	0
boc	Q86SQ7_SDCCAG8	85	86	152	81	1.86628367128891	1.30482875515803	1.93208762419118	1.3260133051295	0.00125169577227675	9.61488997607319e-06	0.561454916130875	0.606074319061679	0	0
bo34	A1X283_SH3PXD2B	61	86	129	81	1.19484901883004	0.704020059134312	1.3689092118835	0.703610599654237	0.00127401206483033	2.39826493430924e-08	0.490828959695728	0.665298612229263	0	0
bo34	P49757_NUMB	61	86	129	81	1.8989737332513	1.38147068660639	1.94418899795025	1.4009933807294	0.00127401206483033	2.10618466612132e-06	0.517503046644909	0.543195617220858	0	0
bo34	P62072_TIMM10	61	86	129	81	0.266602990453001	-0.0543760373432545	0.210484611572186	-0.0529334550445779	0.00127401206483033	0.000821340217527827	0.320979027796255	0.263418066616764	0	0
bo34	Q9H777_ELAC1	61	86	129	81	1.40430595444873	0.74726406009481	1.44884071406636	0.75900370785989	0.00127401206483033	6.05422421838226e-08	0.657041894353921	0.689837006206468	0	0
bo34	O95980_RECK	61	86	129	81	-0.294911658321967	-0.0145468343414517	-0.217040427438616	-0.012083941761044	0.00129160312514628	6.49313376595059e-06	-0.280364823980515	-0.204956485677572	0	0
bo34	Q92979_EMG1	61	86	129	81	0.419080065545513	-0.0147648643322409	0.311820549270767	-0.0128606942854281	0.00129160312514628	0.000564435254916101	0.433844929877754	0.324681243556195	0	0
boc	O60907_TBL1X	85	86	152	81	1.42384877977117	0.995857876028712	1.60632923107162	1.01700240624539	0.0012928487707429	9.9851781579307e-06	0.427990903742455	0.589326824826233	0	0
boc	Q99972_MYOC	85	86	152	81	-0.760800821867364	-0.416224218648871	-0.641187136643797	-0.415572350633734	0.00130684159384108	0.0123095230148201	-0.344576603218494	-0.225614786010063	0	0
boc	Q9NQG5_RPRD1B	85	86	152	81	0.395668722687245	0.0675169005708049	0.292940513522017	0.0698256460990019	0.00130684159384108	0.00509265659720252	0.32815182211644	0.223114867423016	0	0
bo34	Q53H47_SETMAR	61	86	129	81	0.4199738433748	0.113679431934421	0.345656397468552	0.118035042356811	0.00130941813558983	5.27572598460853e-05	0.30629441144038	0.227621355111741	0	0
bo34	Q8IWL1_SFTPA2	61	86	129	81	-0.412854201712156	0.0566710261830952	-0.249799166471917	0.0769038388889539	0.00130941813558983	0.00643157037827956	-0.469525227895251	-0.326703005360871	0	0
bo34	Q9H3K6_BOLA2	61	86	129	81	2.4836750375513	1.87987120214881	2.28045606655058	1.9023354205919	0.00130941813558983	6.68936908989051e-05	0.603803835402491	0.378120645958688	0	0
bo34	Q9H8Y5_ANKZF1	61	86	129	81	0.841526415461613	0.414089023048873	0.888293807477642	0.429302623960934	0.00130941813558983	2.04398152968742e-05	0.427437392412739	0.458991183516707	0	0
boc	P0C862_C1QTNF9	85	86	152	81	0.771883561369719	1.01894920433344	0.956138127058916	1.02107126018872	0.00132097406686214	0.0844252144563181	-0.247065642963724	-0.0649331331298022	0	0
boc	P16233_PNLIP	85	86	152	81	-0.320140930931884	0.111095054666425	0.0210611820892714	0.110617954165057	0.00132097406686214	0.333864707723188	-0.431235985598309	-0.0895567720757856	0	0
boc	Q16698_DECR1	85	86	152	81	1.06435568456964	0.281771249184792	0.760653541594138	0.306177739109084	0.00132097406686214	0.000129357537549461	0.782584435384845	0.454475802485054	0	0
boc	Q5HYC2_KIAA2026	85	86	152	81	-0.127456022278528	0.295400438370714	-0.106316673856876	0.290145342229591	0.00132097406686214	0.0654900556126504	-0.422856460649242	-0.396462016086467	0	0
bo34	O15335_CHAD	61	86	129	81	-0.924648337125638	-0.453144731440996	-0.98190303912608	-0.44227712002271	0.00132745966840094	3.89368133476705e-06	-0.471503605684642	-0.539625919103369	0	0
bo34	Q2TAA2_IAH1	61	86	129	81	1.48052724892462	1.02218380596969	1.47945603207597	1.03228727526738	0.00132745966840094	1.12544023247027e-07	0.458343442954936	0.447168756808588	0	0
bo34	Q9NRA1_PDGFC	61	86	129	81	0.685450195055729	0.42383780797836	0.563812050726189	0.421845976782691	0.00132745966840094	0.00286788144490428	0.261612387077368	0.141966073943498	0	0
bo12	P30519_HMOX2	24	86	23	81	0.554862816944725	-0.0942546363835161	0.101384375395111	-0.085619766337835	0.00132861722075337	0.02830412464756	0.649117453328241	0.187004141732946	0	0
bo12	Q16566_CAMK4	24	86	23	81	1.71556918958031	0.812055725021443	1.29582942062907	0.823948690843646	0.00132861722075337	0.00187452018960305	0.903513464558867	0.471880729785427	0	0
boc	Q9BUN1_MENT	85	86	152	81	-0.272416831690059	-0.0774308769044427	-0.316052613285331	-0.0805267759761312	0.00133524744730052	1.91591286963349e-07	-0.194985954785616	-0.2355258373092	0	0
bo34	P21854_CD72	61	86	129	81	-0.0430317741995624	-0.582746170768331	-0.214792605902966	-0.579854644305401	0.00134573032147965	0.000268304805649693	0.539714396568769	0.365062038402435	0	0
bo34	P43652_AFM	61	86	129	81	-0.069988393163029	0.0821404504749382	-0.0357809031481025	0.0802265166601924	0.00134573032147965	0.00125305964198192	-0.152128843637967	-0.116007419808295	0	0
bo34	Q12774_ARHGEF5	61	86	129	81	0.600444023822937	0.118258702688904	0.895563545635742	0.106508224630615	0.00134573032147965	1.4120728842799e-09	0.482185321134033	0.789055321005128	0	0
bo34	Q8TBM8_DNAJB14	61	86	129	81	1.12478033786559	0.703584682577106	1.30980786965708	0.712771902507514	0.00134573032147965	2.33579691743536e-06	0.421195655288484	0.597035967149563	0	0
boc	Q14149_MORC3	85	86	152	81	0.707212437054069	0.323725244248195	1.0450834053259	0.332170072695658	0.00134966300248541	1.2118040270712e-11	0.383487192805874	0.71291333263024	0	0
boc	P10606_COX5B	85	86	152	81	0.272673321900418	-0.0512718838257511	0.506156594816974	-0.0427176144331597	0.00136422200964226	3.81598643947435e-08	0.323945205726169	0.548874209250133	0	0
boc	Q6GQQ9_OTUD7B	85	86	152	81	0.771173623534465	0.268886541605373	0.713757971895414	0.284229557190781	0.00136422200964226	6.02070253384916e-06	0.502287081929092	0.429528414704633	0	0
boc	Q8TEQ0_SNX29	85	86	152	81	1.66991777957262	0.880852930448468	1.46461619212071	0.907943176401358	0.00136422200964226	0.000908407423861013	0.78906484912415	0.55667301571935	0	0
bo34	O00755_WNT7A	61	86	129	81	0.138790314924667	-0.332666119012831	-0.21700781944352	-0.356709973412252	0.00136423271859089	0.164389441031906	0.471456433937498	0.139702153968732	0	0
bo34	P48740_MASP1	61	86	129	81	-1.45867253082191	-1.22248604649104	-1.40536219203183	-1.22151668880566	0.00136423271859089	0.00393195223158904	-0.236186484330873	-0.183845503226169	0	0
bo34	Q15172_PPP2R5A	61	86	129	81	1.17068722247937	0.592715184071758	1.83043115616763	0.610913676420864	0.00136423271859089	1.00541840648681e-08	0.577972038407614	1.21951747974677	0	0
bo34	Q8IUZ5_PHYKPL	61	86	129	81	0.130674973829394	-0.151945016152917	-0.00776485385371796	-0.145755929149206	0.00136423271859089	0.00167493744284329	0.28261998998231	0.137991075295488	0	0
bo34	Q9H7B4_SMYD3	61	86	129	81	0.8006648283789	0.325581359844977	1.09954268564885	0.339047581386839	0.00136423271859089	2.06681460767979e-07	0.475083468533923	0.760495104262006	0	0
bo34	Q9NQG5_RPRD1B	61	86	129	81	0.401596825784218	0.0675169005708049	0.31284468935386	0.0698256460990019	0.00136423271859089	0.00341263358463966	0.334079925213413	0.243019043254858	0	0
boc	Q15398_DLGAP5	85	86	152	81	0.263658029635875	-0.267552844044556	0.147461088962402	-0.253948070089553	0.00137892575595462	0.00151104097067343	0.531210873680431	0.401409159051955	0	0
bo34	O00253_AGRP	61	86	129	81	-0.734415916851434	-1.23380633915954	-1.22930474776419	-1.23499248297691	0.00138296950957037	0.793865507344262	0.499390422308101	0.00568773521271959	0	0
bo34	O15169_AXIN1	61	86	129	81	1.7848582965967	1.07123678070204	1.68164291033084	1.09209651316755	0.00138296950957037	9.7186424448735e-06	0.713621515894668	0.58954639716329	0	0
bo34	Q13541_EIF4EBP1	61	86	129	81	2.00528534772047	1.28557813941924	1.81491517823887	1.29333109701093	0.00138296950957037	0.00010159371475228	0.719707208301227	0.521584081227934	0	0
boc	Q8TEA8_DTD1	85	86	152	81	1.63236696201042	0.851635222956557	1.47642429850482	0.878597691800606	0.0013937755386261	2.38250996124087e-05	0.780731739053862	0.597826606704214	0	0
bo34	O94779_CNTN5	61	86	129	81	-0.351012801221393	-0.00567518837719913	-0.472687921375696	0.000123334461824731	0.00140194337053138	1.6318292113853e-09	-0.345337612844194	-0.47281125583752	0	0
bo34	P33151_CDH5	61	86	129	81	-0.024486136716869	0.177687358089137	0.0479750882945241	0.181131335252478	0.00140194337053138	0.0104887700383077	-0.202173494806006	-0.133156246957954	0	0
bo34	Q5F1R6_DNAJC21	61	86	129	81	0.26727474058098	-0.0676215939694947	0.275275909970172	-0.0680886189399319	0.00140194337053138	1.20500291595023e-05	0.334896334550475	0.343364528910104	0	0
bo34	Q7Z434_MAVS	61	86	129	81	2.25496482378963	1.51564069922254	2.11885738631919	1.53648442270622	0.00140194337053138	1.03684930786795e-05	0.739324124567087	0.582372963612971	0	0
bo34	Q99704_DOK1	61	86	129	81	2.02114627994241	1.03859346889638	1.92943352042025	1.05828286855718	0.00140194337053138	8.62697075498433e-06	0.982552811046029	0.871150651863073	0	0
boc	A1L4H1_SSC5D	85	86	152	81	0.465544074201216	0.12277641120068	0.58363263485914	0.118293656665142	0.00140877266494261	3.83836248572642e-09	0.342767663000536	0.465338978193999	0	0
boc	P63313_TMSB10	85	86	152	81	2.01462796650488	1.49869876107135	2.39496183314627	1.50574669934348	0.00140877266494261	1.31243076356631e-10	0.515929205433536	0.889215133802792	0	0
bo34	P56182_RRP1	61	86	129	81	-0.372016636608942	-0.783644337275742	0.141155981061227	-0.820866884122714	0.00142115700407264	1.72876962987874e-09	0.411627700666801	0.962022865183941	0	0
bo34	Q9NXV2_KCTD5	61	86	129	81	0.771598716480281	0.42482342321235	0.765812756888371	0.432483843785238	0.00142115700407264	3.93767359251322e-06	0.346775293267931	0.333328913103133	0	0
boc	Q8TDX7_NEK7	85	86	152	81	0.149069765803914	-0.361432263162381	0.537831449915585	-0.41374981613471	0.00142391845233487	5.64258535743801e-08	0.510502028966295	0.951581266050295	0	0
bo12	P51693_APLP1	24	86	23	81	-0.0437921305112856	0.282662906947099	0.248144623116442	0.279687144417939	0.00143253673164125	0.820317352842057	-0.326455037458385	-0.0315425213014966	0	0
bo12	Q96NY8_NECTIN4	24	86	23	81	0.420996736778274	-0.15147756564533	0.120702201869317	-0.166015912375481	0.00143253673164125	0.218820046948805	0.572474302423604	0.286718114244798	0	0
boc	O43524_FOXO3	85	86	152	81	-1.00895322896814	-1.60086413983914	-1.09455986217073	-1.60124638403592	0.00143921422844107	0.00019325419202203	0.591910910871008	0.506686521865191	0	0
boc	P56962_STX17	85	86	152	81	0.834586402171382	0.275151173730591	0.660405629860001	0.294851236029502	0.00143921422844107	0.00289501744789722	0.559435228440791	0.365554393830499	0	0
boc	Q5M775_SPECC1	85	86	152	81	2.82324222041879	1.4677174068889	2.25388838464548	1.42201007002314	0.00145466133116985	0.0281656712053642	1.35552481352988	0.831878314622348	0	0
boc	Q5T5Y3_CAMSAP1	85	86	152	81	1.69071430402258	1.029028268897	1.45408239092233	1.05502190238253	0.00145466133116985	0.00253202018707617	0.661686035125581	0.399060488539804	0	0
bo34	P35914_HMGCL	61	86	129	81	0.0171584747587827	-0.357612792816773	0.087020199113132	-0.343659317136145	0.00146031453297153	8.04534626172197e-07	0.374771267575556	0.430679516249277	0	0
bo34	P61218_POLR2F	61	86	129	81	0.812367218011735	0.507345371556724	1.07498063120515	0.50580650046368	0.00146031453297153	4.5892907453679e-11	0.305021846455011	0.569174130741468	0	0
bo34	Q14696_MESD	61	86	129	81	1.32832800442767	0.501215077761586	1.43146596961555	0.516935896426692	0.00146031453297153	9.78129790961891e-09	0.827112926666082	0.914530073188856	0	0
bo34	Q9H1U4_MEGF9	61	86	129	81	-0.218342538590178	-0.00593889632334782	-0.225830699046737	-0.0013015592367735	0.00146031453297153	2.04106023956215e-07	-0.21240364226683	-0.224529139809964	0	0
boc	O95897_OLFM2	85	86	152	81	-0.198540673081193	0.370748220335754	0.164189577967822	0.376918824841381	0.00147026110876339	0.0694675887182017	-0.569288893416947	-0.212729246873559	0	0
boc	P02760_AMBP	85	86	152	81	0.294546208313113	0.198615688610616	0.295306304728436	0.196695776459893	0.00147026110876339	0.000304613331483111	0.0959305197024972	0.0986105282685434	0	0
bo34	Q96P16_RPRD1A	61	86	129	81	-0.251410655429106	-0.791352454997286	-0.0677361643700866	-0.778418704278866	0.00148026396783773	0.000105569233658493	0.53994179956818	0.710682539908779	0	0
bo34	Q9BQS7_HEPH	61	86	129	81	-0.441668904103172	-0.202844944674818	-0.44082721155712	-0.204602280501197	0.00148026396783773	0.000394396978585157	-0.238823959428354	-0.236224931055923	0	0
bo34	Q9H6S3_EPS8L2	61	86	129	81	0.51290359107357	0.106553700455925	0.215698987455892	0.108715327094169	0.00148026396783773	0.0670418187941571	0.406349890617645	0.106983660361723	0	0
boc	P50454_SERPINH1	85	86	152	81	1.05834661618547	0.182158627207625	1.06083497119758	0.197354826683019	0.00148601491986089	8.02805139881368e-06	0.876187988977848	0.863480144514558	0	0
boc	Q2NL68_PROSER3	85	86	152	81	0.430597286234595	-0.220121825563139	0.339544788244805	-0.205214062752709	0.00148601491986089	0.000334691326308129	0.650719111797734	0.544758850997514	0	0
bo34	P02743_APCS	61	86	129	81	-0.0223138530482022	-0.361274769867644	0.043878103101569	-0.363693793102503	0.00150046425472377	7.21663535759212e-09	0.338960916819441	0.407571896204072	0	0
bo34	P14868_DARS1	61	86	129	81	1.16406825021402	0.800977937367922	1.41804821733411	0.813267038190975	0.00150046425472377	4.08396800965503e-08	0.363090312846102	0.604781179143134	0	0
bo34	Q8N5J2_MINDY1	61	86	129	81	1.393259940439	0.471417077327486	1.13951447090095	0.489165008973563	0.00150046425472377	0.000711362859068345	0.921842863111519	0.650349461927384	0	0
bo34	Q9BUH6_PAXX	61	86	129	81	0.816450642964186	0.375997531596095	0.83344148942309	0.378998693306244	0.00150046425472377	1.47463596880969e-08	0.440453111368091	0.454442796116846	0	0
bo34	Q9NR28_DIABLO	61	86	129	81	1.06189381036182	0.48152605297841	1.0458773409485	0.501519765323975	0.00150046425472377	5.82639031922758e-05	0.580367757383414	0.544357575624527	0	0
boc	Q99615_DNAJC7	85	86	152	81	0.803214196879846	0.469419584571657	1.01790549961334	0.480029084712112	0.0015019241335621	2.25841179228601e-07	0.333794612308189	0.537876414901232	0	0
boc	Q9HB71_CACYBP	85	86	152	81	1.99650399662254	1.35908455805675	2.11805010583922	1.38219708594604	0.00151799012949125	9.62556547375383e-07	0.637419438565783	0.735853019893181	0	0
bo34	P61366_OSTN	61	86	129	81	-0.679761519262086	-0.299610621149528	-0.399660626908579	-0.305354072094153	0.0015209182318069	0.534879865155214	-0.380150898112558	-0.0943065548144262	0	0
boc	O14763_TNFRSF10B	85	86	152	81	0.546933088391353	0.205231310610752	0.591094304915873	0.199069624576035	0.00153421429786103	3.75885199382866e-07	0.341701777780601	0.392024680339838	0	0
boc	P10147_CCL3	85	86	152	81	0.1059435269076	-0.198323038168961	0.302479663921783	-0.198458737507862	0.00153421429786103	5.415701881505e-09	0.304266565076561	0.500938401429645	0	0
boc	Q96P16_RPRD1A	85	86	152	81	-0.291724765724961	-0.791352454997286	-0.175861584233113	-0.778418704278866	0.00153421429786103	0.000712284059646333	0.499627689272325	0.602557120045753	0	0
bo34	O00161_SNAP23	61	86	129	81	2.5097027188831	1.70232784927747	2.24177528344628	1.72242945393158	0.0015416287650172	0.00011396474500717	0.80737486960563	0.519345829514702	0	0
bo34	Q03154_ACY1	61	86	129	81	0.558172004377928	0.116335621096918	0.307643783683835	0.123994702246839	0.0015416287650172	0.00766222665012752	0.441836383281011	0.183649081436996	0	0
bo12	Q9UBX7_KLK11	24	86	23	81	0.717868037628572	0.177156751347611	0.450652480308674	0.176361778932278	0.00154390377244259	0.0580370970555171	0.540711286280962	0.274290701376397	0	0
bo34	P08962_CD63	61	86	129	81	1.53807876421746	1.25174893378081	1.89813354329352	1.25819611483702	0.00156259874825213	7.90201442106339e-12	0.286329830436647	0.639937428456496	0	0
bo34	Q12986_NFX1	61	86	129	81	-1.50410396724615	-2.47414928742238	-2.16113850593745	-2.46373795061878	0.00156259874825213	0.0201440719713211	0.970045320176232	0.302599444681329	0	0
bo34	Q16849_PTPRN	61	86	129	81	-0.120716348457711	0.134281207381707	-0.0125022945011951	0.131907540376152	0.00156259874825213	0.0127996538631153	-0.254997555839418	-0.144409834877347	0	0
bo34	Q8TDQ0_HAVCR2	61	86	129	81	0.344913263000962	0.0338047602612087	0.423836376550493	0.0303049445580763	0.00156259874825213	5.027753972263e-07	0.311108502739754	0.393531431992416	0	0
boc	P50453_SERPINB9	85	86	152	81	1.13394751565028	0.83664832250519	1.02885802961679	0.84652562760399	0.00156714276610189	0.000984189658938783	0.297299193145087	0.182332402012795	0	0
bo34	Q8IW19_APLF	61	86	129	81	2.49382494136007	1.79905303073032	2.49854368112513	1.7981117781703	0.00158383110359214	9.96593580765537e-05	0.694771910629751	0.700431902954834	0	0
bo34	Q99426_TBCB	61	86	129	81	3.24064413113857	2.18422853154731	3.03383051333757	2.20906505476987	0.00158383110359214	2.93104578111447e-08	1.05641559959125	0.824765458567702	0	0
bo34	Q9UKM9_RALY	61	86	129	81	1.04572603437486	0.56651940619797	1.5046482813279	0.566954692125325	0.00158383110359214	6.8231808838999e-12	0.479206628176893	0.937693589202579	0	0
boc	O14841_OPLAH	85	86	152	81	1.44610134177805	0.833842587293864	1.51163974080385	0.856235765905933	0.00158384989992072	3.34983677781713e-06	0.612258754484189	0.655403974897916	0	0
boc	Q8N9N2_ASCC1	85	86	152	81	1.08485173777539	0.471501047461595	1.08838264010909	0.492849525237516	0.00158384989992072	7.80161027503844e-06	0.613350690313795	0.595533114871578	0	0
boc	P51397_DAP	85	86	152	81	0.693666316190004	-0.188487467032415	0.698890534057033	-0.159467580995954	0.00160072087420538	7.18528377588205e-07	0.882153783222418	0.858358115052988	0	0
boc	O00151_PDLIM1	85	86	152	81	0.78329088187529	0.155383084828415	0.960737368533693	0.175595717276442	0.00161775713308005	1.48623466754091e-07	0.627907797046874	0.785141651257251	0	0
boc	P62072_TIMM10	85	86	152	81	0.222693534253817	-0.0543760373432545	0.190744587989878	-0.0529334550445779	0.00161775713308005	0.000717598057091946	0.277069571597072	0.243678043034456	0	0
boc	Q6BAA4_FCRLB	85	86	152	81	-0.0250658063445424	-0.652478121110976	-0.0998467941081323	-0.644176329022895	0.00161775713308005	1.81202123551335e-05	0.627412314766434	0.544329534914762	0	0
boc	Q92692_NECTIN2	85	86	152	81	0.390974330223732	0.142205842742746	0.555386522246661	0.137248467971534	0.00161775713308005	3.65321052852469e-09	0.248768487480986	0.418138054275127	0	0
bo34	Q92484_SMPDL3A	61	86	129	81	-1.00917544530359	-0.515930201365493	-0.806109654823154	-0.507996317498984	0.00162709476112386	0.00855672338045864	-0.493245243938095	-0.298113337324169	0	0
bo34	Q9H939_PSTPIP2	61	86	129	81	2.73748240203957	1.712653609762	2.46949389498255	1.72406139754999	0.00162709476112386	3.39821844844957e-07	1.02482879227757	0.745432497432557	0	0
boc	O15127_SCAMP2	85	86	152	81	2.46262707336586	1.78594312211474	2.42410570644068	1.80895748849578	0.0016349601316465	0.00016558388166409	0.676683951251118	0.615148217944906	0	0
bo34	O75695_RP2	61	86	129	81	0.882433694369072	0.522402085760561	0.846979202337479	0.52858390174061	0.00164913205034451	4.02474739783169e-05	0.360031608608511	0.318395300596869	0	0
bo34	P05556_ITGB1	61	86	129	81	-0.426606951772999	-0.169699106617717	-0.473019435263922	-0.167905607926525	0.00164913205034451	4.29067308529925e-10	-0.256907845155282	-0.305113827337397	0	0
bo34	P27930_IL1R2	61	86	129	81	-0.234271226492881	-0.0489529851043349	-0.242723305895703	-0.0457439668741656	0.00164913205034451	2.12507151874469e-08	-0.185318241388546	-0.196979339021537	0	0
bo34	P35637_FUS	61	86	129	81	0.652283633024333	0.345851383382617	0.835383552121579	0.345367814746875	0.00164913205034451	1.11331187868269e-10	0.306432249641716	0.490015737374704	0	0
bo34	P61923_COPZ1	61	86	129	81	1.31222501510942	0.76973613216175	1.48258002663166	0.798653221931892	0.00164913205034451	7.30657970773152e-05	0.542488882947665	0.683926804699773	0	0
boc	Q9P232_CNTN3	85	86	152	81	-0.201019629512188	0.0734422292089448	-0.245323994948904	0.0728152810970753	0.00165233133604979	2.23384780481941e-07	-0.274461858721133	-0.318139276045979	0	0
boc	P25325_MPST	85	86	152	81	2.34163464561834	1.82743527821646	2.1320290346485	1.83359045351478	0.00166987222354406	0.0159847326635891	0.514199367401872	0.298438581133719	0	0
boc	Q8IXS6_PALM2	85	86	152	81	0.442339632821711	0.148238584900001	0.350850896325133	0.15238530613488	0.00166987222354406	0.00379165272151043	0.29410104792171	0.198465590190253	0	0
boc	Q9Y624_F11R	85	86	152	81	1.19861573539212	0.910569202317333	1.21040636569533	0.910421285319481	0.00166987222354406	2.00415130421175e-05	0.288046533074784	0.299985080375845	0	0
bo34	P23381_WARS1	61	86	129	81	-0.245210994069071	-0.78763090357714	-0.422212855838887	-0.778258014790579	0.00167144368616578	3.71188816871996e-05	0.542419909508069	0.356045158951693	0	0
bo34	P43489_TNFRSF4	61	86	129	81	0.578669398912265	0.264800242452041	0.598839993602735	0.269148509695682	0.00167144368616578	0.000102574130718799	0.313869156460224	0.329691483907052	0	0
bo34	Q8TC44_POC1B	61	86	129	81	0.619930632307392	0.112316846246245	0.363289307319017	0.122774436444455	0.00167144368616578	0.0846940790115426	0.507613786061146	0.240514870874562	0	0
boc	P22314_UBA1	85	86	152	81	0.504390346647071	-0.295343971457273	0.00507125429572214	-0.298125223529358	0.00168758428255864	0.0403577654796898	0.799734318104344	0.30319647782508	0	0
boc	P61026_RAB10	85	86	152	81	0.75796077533437	0.441175136105343	0.788613292929798	0.448027215002513	0.00168758428255864	2.31855673371897e-05	0.316785639229027	0.340586077927285	0	0
boc	Q15643_TRIP11	85	86	152	81	1.62614245100484	1.00453301990772	1.91953500558232	1.02710629527864	0.00168758428255864	7.33227968902495e-08	0.621609431097119	0.892428710303684	0	0
bo34	O14893_GEMIN2	61	86	129	81	0.159990950540011	-0.354868213146562	-0.00873370085894271	-0.347730520436361	0.00169403273484924	0.00263650400792283	0.514859163686573	0.338996819577418	0	0
bo34	P05090_APOD	61	86	129	81	-0.512813852139227	-0.259173251990401	-0.500435389667047	-0.25215255774226	0.00169403273484924	2.74140209262203e-06	-0.253640600148826	-0.248282831924787	0	0
bo34	Q9BZM5_ULBP2	61	86	129	81	0.849492086810745	0.528212277037433	0.952658726840455	0.524677029344735	0.00169403273484924	1.43365868892546e-07	0.321279809773312	0.42798169749572	0	0
bo34	Q9UHP3_USP25	61	86	129	81	1.86762585787491	1.39118541103054	1.91595076117774	1.40069669988389	0.00169403273484924	3.52614235149517e-07	0.47644044684437	0.515254061293851	0	0
boc	P78362_SRPK2	85	86	152	81	1.04130043575651	0.724023276164952	1.20949603082865	0.733024511930368	0.0017054690127643	1.43758500048722e-07	0.317277159591555	0.476471518898279	0	0
boc	Q5T481_RBM20	85	86	152	81	-0.951871333296164	0.417081198892341	0.422910348513042	0.417256759716148	0.0017054690127643	0.749424425882331	-1.3689525321885	0.00565358879689387	0	0
bo34	O00592_PODXL	61	86	129	81	0.224137034819648	0.0591586081659079	0.116326747471403	0.0601332980835428	0.00171690229215248	0.144808597270753	0.164978426653741	0.0561934493878607	0	0
bo34	Q9HCH0_NCKAP5L	61	86	129	81	0.70998519511338	0.0639149864240327	0.159938609769899	0.07303873506943	0.00171690229215248	0.888676482108826	0.646070208689347	0.0868998747004693	0	0
bo34	Q9P2P6_STARD9	61	86	129	81	-0.664150619158074	-0.283462860341737	-0.354401078595725	-0.276888173779896	0.00171690229215248	0.819154504381849	-0.380687758816337	-0.077512904815829	0	0
boc	P02778_CXCL10	85	86	152	81	1.16584018460377	0.675672570440649	1.17011314948388	0.678237370732669	0.00172352792513974	3.50509786776161e-05	0.490167614163123	0.491875778751211	0	0
boc	P51606_RENBP	85	86	152	81	0.98709448545421	0.229410759902485	0.880821560928741	0.251283615307725	0.00172352792513974	9.61488997607319e-06	0.757683725551726	0.629537945621016	0	0
boc	Q14008_CKAP5	85	86	152	81	0.689378961840952	0.225449471464743	0.719477793225088	0.240243681302498	0.00172352792513974	2.94461732105109e-06	0.463929490376209	0.47923411192259	0	0
bo34	P13861_PRKAR2A	61	86	129	81	1.35853634433974	0.873230665988406	1.40042005894548	0.894519977796036	0.0017400554835512	8.23988834003318e-07	0.485305678351337	0.505900081149448	0	0
bo34	P46952_HAAO	61	86	129	81	0.51548009614437	0.108727379256439	0.338207794911451	0.110492642153013	0.0017400554835512	0.00171542449910075	0.406752716887931	0.227715152758438	0	0
bo34	Q00722_PLCB2	61	86	129	81	2.46760399437215	1.64660273531008	2.64239256540797	1.66166140176014	0.0017400554835512	1.91687129338646e-07	0.821001259062077	0.980731163647831	0	0
bo34	Q8TEU8_WFIKKN2	61	86	129	81	-0.228429642203481	0.208265920482842	-0.221548552556366	0.211779424506813	0.0017400554835512	0.00010356347188242	-0.436695562686323	-0.433327977063178	0	0
boc	P19827_ITIH1	85	86	152	81	-0.264541243862614	-0.134921509356525	-0.184266629236446	-0.136334039765724	0.00174176254203835	0.401007130182349	-0.12961973450609	-0.0479325894707212	0	0
bo12	P31350_RRM2	24	86	23	81	1.27396963123248	0.543850323704554	1.16158271842542	0.541171087220884	0.00174737431041044	0.00225361897218712	0.730119307527924	0.620411631204537	0	0
boc	Q969H8_MYDGF	85	86	152	81	2.12504050511782	1.51314903982579	2.36845157307103	1.5331136155884	0.00176017439725508	1.40968735447832e-06	0.611891465292035	0.835337957482632	0	0
bo34	P02462_COL4A1	61	86	129	81	0.175566057782851	-0.234457810983563	0.0464973043042508	-0.225409844082016	0.00176349546446216	9.22641759668118e-05	0.410023868766413	0.271907148386267	0	0
bo34	P14317_HCLS1	61	86	129	81	2.12084253166105	1.67974430776631	2.14071946969304	1.69749753288945	0.00176349546446216	4.81590802629472e-06	0.441098223894746	0.44322193680359	0	0
bo34	Q96RT1_ERBIN	61	86	129	81	1.99182802960445	1.33686691324063	2.04559955741537	1.3528763421404	0.00176349546446216	4.50571588802954e-07	0.654961116363814	0.692723215274964	0	0
boc	Q86SX6_GLRX5	85	86	152	81	0.959145905764571	0.434683092534745	0.981930404307368	0.452306914183918	0.00177876503609359	8.26076745550252e-06	0.524462813229826	0.529623490123449	0	0
boc	Q9Y3A5_SBDS	85	86	152	81	3.23741315852298	2.40461697416628	3.07746147639104	2.42389270398342	0.00177876503609359	0.00570314603399751	0.832796184356697	0.653568772407628	0	0
bo34	O75871_CEACAM4	61	86	129	81	-3.83465386789323	-3.42665008650916	-3.48020517982399	-3.42874037014295	0.0017872254204671	0.615954637761915	-0.408003781384066	-0.0514648096810384	0	0
bo34	Q15506_SPA17	61	86	129	81	-0.935405835554038	-1.38007634689	-0.643608165991947	-1.36200502221417	0.0017872254204671	3.78968109056531e-09	0.44467051133596	0.71839685622222	0	0
bo34	Q6ZN04_MEX3B	61	86	129	81	0.50185248450622	0.0268586018186128	0.508700956734212	0.0222361560138797	0.0017872254204671	5.54458553633081e-05	0.474993882687607	0.486464800720332	0	0
bo34	Q9BYH1_SEZ6L	61	86	129	81	-0.327551150233086	-0.0533197258325815	-0.30331832575498	-0.052748057821068	0.0017872254204671	1.28477157998895e-05	-0.274231424400505	-0.250570267933912	0	0
bo12	Q96ED9_HOOK2	24	86	23	81	0.211410090868919	-0.205011486470019	0.227042009132135	-0.205646779568494	0.00179091665369506	6.92609080373542e-05	0.416421577338938	0.432688788700629	0	0
boc	P27348_YWHAQ	85	86	152	81	0.593751930939074	0.338521106179217	0.778077843215919	0.344094925939334	0.00179753601543364	4.80592773925042e-08	0.255230824759857	0.433982917276585	0	0
boc	P98082_DAB2	85	86	152	81	1.51332701123508	0.616373534506601	1.57063331296865	0.646655966773459	0.00179753601543364	1.76405316029641e-06	0.896953476728481	0.923977346195189	0	0
boc	Q8IZF2_ADGRF5	85	86	152	81	0.627472940628955	0.465388609261225	0.708110054099364	0.464885892251808	0.00179753601543364	1.40968735447832e-06	0.16208433136773	0.243224161847556	0	0
boc	Q9H6S3_EPS8L2	85	86	152	81	0.47297625858896	0.106553700455925	0.211123651175316	0.108715327094169	0.00179753601543364	0.0759723971271363	0.366422558133034	0.102408324081147	0	0
boc	Q9NPH6_OBP2B	85	86	152	81	0.0914163521985078	-0.52246230764188	0.125589436353897	-0.529556700631972	0.00179753601543364	0.000131518928500797	0.613878659840388	0.655146136985869	0	0
boc	Q9UGT4_SUSD2	85	86	152	81	-0.14191383488876	0.0784754876648822	-0.0977571274195412	0.0812653634349292	0.00179753601543364	0.00117027935096076	-0.220389322553642	-0.17902249085447	0	0
bo34	O95721_SNAP29	61	86	129	81	3.00566276098928	2.32440256944636	2.92145560088677	2.33976327578888	0.00181124856753751	1.43595684267482e-06	0.681260191542925	0.581692325097886	0	0
bo34	P20333_TNFRSF1B	61	86	129	81	0.333095185685631	0.0718145644054694	0.454782710504928	0.0726138283787331	0.00181124856753751	2.43157201958111e-07	0.261280621280161	0.382168882126195	0	0
bo34	Q14BN4_SLMAP	61	86	129	81	1.59972534199593	0.793477135801752	1.43198512372618	0.809882637154347	0.00181124856753751	3.25073771490441e-06	0.806248206194182	0.622102486571834	0	0
boc	O15018_PDZD2	85	86	152	81	0.64895256006179	0.144117229486218	0.436991178618688	0.135106610570503	0.00181648890379859	0.00129333699366205	0.504835330575572	0.301884568048185	0	0
bo12	O95232_LUC7L3	24	86	23	81	1.06904262002097	0.444820588427248	0.779479583855407	0.450139033579576	0.00183545430215491	0.0365078797531492	0.624222031593724	0.329340550275831	0	0
bo12	P51532_SMARCA4	24	86	23	81	0.568770737627682	0.0975332518139975	0.464660213721401	0.110002497727285	0.00183545430215491	0.0502210899702978	0.471237485813684	0.354657715994116	0	0
bo12	Q9H7Z7_PTGES2	24	86	23	81	0.557105890915599	-0.224610342562665	0.442596523895827	-0.21073958177937	0.00183545430215491	0.005695711605979	0.781716233478264	0.653336105675197	0	0
bo34	Q8N4X5_AFAP1L2	61	86	129	81	-0.168028091456147	-0.719858973332808	-0.190409119864095	-0.718219925518239	0.00183556815226032	3.31543728072777e-07	0.55183088187666	0.527810805654144	0	0
boc	O60885_BRD4	85	86	152	81	-0.134487213009442	-0.291439444957748	-0.158822757142525	-0.296569170756123	0.00183562528142318	0.159977017427489	0.156952231948306	0.137746413613598	0	0
boc	Q8IZC4_RTKN2	85	86	152	81	-0.0833264794084454	0.121324929630589	-0.0423823165726551	0.115047791074693	0.00185494674032153	0.0127420219812074	-0.204651409039035	-0.157430107647348	0	0
bo34	P30040_ERP29	61	86	129	81	1.31743099211093	0.733001669551359	1.46881818609694	0.75071853136086	0.00186018745206444	1.00867994378557e-06	0.584429322559572	0.718099654736079	0	0
bo34	Q2WEN9_CEACAM16	61	86	129	81	-0.441453010843562	0.110021262574613	-0.810623049863328	0.100049628768728	0.00186018745206444	3.47995684896595e-10	-0.551474273418175	-0.910672678632055	0	0
bo34	Q99972_MYOC	61	86	129	81	-0.795162098095873	-0.416224218648871	-0.675954250578331	-0.415572350633734	0.00186018745206444	0.00798734087177131	-0.378937879447002	-0.260381899944597	0	0
boc	O43583_DENR	85	86	152	81	1.36506929070097	0.923230440828464	1.02338809607947	0.937161135059213	0.00187445488435531	0.269099422683257	0.441838849872502	0.0862269610202524	0	0
boc	Q07011_TNFRSF9	85	86	152	81	0.710490464587691	0.411795253502161	0.811142619742711	0.413903915107175	0.00187445488435531	8.76516269264945e-07	0.29869521108553	0.397238704635536	0	0
boc	Q12774_ARHGEF5	85	86	152	81	0.529837706222364	0.118258702688904	0.818739056937066	0.106508224630615	0.00187445488435531	8.80725693596729e-09	0.411579003533459	0.712230832306451	0	0
boc	Q14160_SCRIB	85	86	152	81	0.840026719724006	0.397716153826982	0.815856342795135	0.399898293583422	0.00187445488435531	3.34983677781713e-06	0.442310565897024	0.415958049211713	0	0
boc	Q9H446_RWDD1	85	86	152	81	1.31193946593067	0.920590755472306	1.37239122344546	0.935586705422568	0.00187445488435531	1.11276515619065e-06	0.39134871045836	0.436804518022893	0	0
bo12	Q07065_CKAP4	24	86	23	81	0.849311846152482	0.22340780729653	0.566288432088268	0.221682576469392	0.00188100762076046	0.000536419357172939	0.625904038855952	0.344605855618876	0	0
bo34	O43805_SSNA1	61	86	129	81	0.525585554088381	-0.00233638488170309	0.538090743840758	0.00308174498220215	0.00188510977544824	0.000167816340271968	0.527921938970085	0.535008998858556	0	0
bo34	P19438_TNFRSF1A	61	86	129	81	0.513827450181685	0.254972115972085	0.628899030496869	0.256057396466098	0.00188510977544824	3.19490488347748e-07	0.2588553342096	0.372841634030771	0	0
bo34	P55145_MANF	61	86	129	81	3.71693891137519	2.86671581994186	3.97143493433067	2.90086036436962	0.00188510977544824	2.55580611508106e-07	0.850223091433329	1.07057456996105	0	0
boc	Q92982_NINJ1	85	86	152	81	0.547281113010586	0.28833271810265	0.431906560495806	0.295117712378877	0.00189415132930211	0.0138826314226871	0.258948394907935	0.136788848116928	0	0
bo34	P22301_IL10	61	86	129	81	0.944023289064792	0.44433581183054	1.13953428384413	0.427928014333928	0.00191033846220779	8.6010352672953e-10	0.499687477234252	0.711606269510204	0	0
bo34	P50120_RBP2	61	86	129	81	-0.732006534253694	-0.256201278320575	-0.50481713420377	-0.252004639071644	0.00191033846220779	0.0478867939431894	-0.475805255933119	-0.252812495132126	0	0
bo34	P78325_ADAM8	61	86	129	81	1.44449900158888	1.15091520670538	1.39952166072947	1.14947662746521	0.00191033846220779	8.79087061598071e-05	0.293583794883497	0.250045033264255	0	0
bo34	Q6PIL6_KCNIP4	61	86	129	81	-0.119025685609379	0.110220399255525	-0.0360224433695936	0.108730705526483	0.00191033846220779	0.0805669193937681	-0.229246084864904	-0.144753148896077	0	0
boc	A4D161_FAM221A	85	86	152	81	1.63240074661302	1.02393496970162	1.53465147586354	1.04506524163689	0.00191403770292403	0.000245942232770826	0.608465776911404	0.489586234226642	0	0
boc	A7E2U8_C4orf47	85	86	152	81	-1.20309195970512	-2.67686510449422	-3.1591295198367	-2.65852535578507	0.00191403770292403	0.0277293877568233	1.4737731447891	-0.500604164051634	0	0
boc	P50914_RPL14	85	86	152	81	-0.177195392523312	-0.616402358830799	-0.323542013697414	-0.597741754851747	0.00191403770292403	0.000353497626384568	0.439206966307487	0.274199741154333	0	0
boc	P12872_MLN	85	86	152	81	1.285544121105	0.686141238202531	1.38089805751388	0.693272928344957	0.00195438680757721	5.34670363248368e-05	0.599402882902467	0.687625129168926	0	0
bo34	P30086_PEBP1	61	86	129	81	1.36245424267033	0.912670184976421	1.39643109958222	0.926254296864732	0.00196172844290314	1.58657492484514e-07	0.44978405769391	0.47017680271749	0	0
bo34	Q6UXK2_ISLR2	61	86	129	81	-0.26528215842629	0.0379329776254255	-0.204697874511342	0.0399911478772234	0.00196172844290314	5.1716806769847e-05	-0.303215136051715	-0.244689022388565	0	0
bo34	Q9UM47_NOTCH3	61	86	129	81	-0.516926424738487	-0.206546984303015	-0.390303610720113	-0.199334662591031	0.00196172844290314	0.00147346641259853	-0.310379440435472	-0.190968948129082	0	0
boc	P30740_SERPINB1	85	86	152	81	1.43349946567618	1.03987444735178	1.66974089012366	1.05680010010651	0.00197485285467539	5.20799728709034e-08	0.393625018324407	0.612940790017147	0	0
boc	Q9NSK7_C19orf12	85	86	152	81	0.559505863366815	0.111830781724977	0.654239918635537	0.119065353255711	0.00197485285467539	0.000112290671224813	0.447675081641838	0.535174565379826	0	0
boc	Q9Y4D1_DAAM1	85	86	152	81	1.10749694367768	0.408740713244468	0.72884782862586	0.426784229155147	0.00197485285467539	0.0226880366509589	0.698756230433209	0.302063599470713	0	0
bo12	P02748_C9	24	86	23	81	0.256068092483398	-0.252523950473576	0.43093168693666	-0.257370587527968	0.00197524451717884	0.000136551715427749	0.508592042956974	0.688302274464629	0	0
bo12	Q9H0R5_GBP3	24	86	23	81	0.862546746051023	-0.139456798738269	0.210366717892322	-0.122121847253677	0.00197524451717884	0.113620935727712	1.00200354478929	0.332488565145999	0	0
bo12	Q9H8W3_FAM204A	24	86	23	81	0.63158453992924	-0.271612482850591	0.282974298096211	-0.27037245730438	0.00197524451717884	0.10164058818663	0.903197022779831	0.553346755400591	0	0
bo34	P16278_GLB1	61	86	129	81	0.893672060832249	1.25863409984414	1.30953328178511	1.25939142459123	0.00198789657498662	0.462406234681117	-0.364962039011889	0.0501418571938814	0	0
bo34	Q86SJ2_AMIGO2	61	86	129	81	0.303589258760089	0.428786656400844	0.318856320658096	0.425823427360467	0.00198789657498662	0.00522889561568761	-0.125197397640754	-0.106967106702371	0	0
boc	Q96G28_CFAP36	85	86	152	81	0.920829940793849	0.332599553271942	0.850936893161827	0.351163843700218	0.00199551546272111	1.28649124808002e-05	0.588230387521907	0.499773049461609	0	0
boc	Q9BZM5_ULBP2	85	86	152	81	0.801401645975954	0.528212277037433	0.905803572637823	0.524677029344735	0.00199551546272111	1.10132754164747e-06	0.273189368938521	0.381126543293087	0	0
bo34	O00300_TNFRSF11B	61	86	129	81	0.0846270665414771	-0.220796234114845	0.155739115947328	-0.219105809235244	0.00201438474720386	1.75520840557176e-07	0.305423300656322	0.374844925182572	0	0
bo34	P06730_EIF4E	61	86	129	81	2.70645866200938	1.67378182522824	2.56562384830672	1.69659305356819	0.00201438474720386	1.29223257840063e-06	1.03267683678114	0.869030794738521	0	0
bo34	Q86SX6_GLRX5	61	86	129	81	1.00517597804041	0.434683092534745	1.02918253793638	0.452306914183918	0.00201438474720386	2.93520140699962e-06	0.570492885505665	0.576875623752457	0	0
bo34	Q9NQ88_TIGAR	61	86	129	81	-0.166132122916378	-0.481844323940485	-0.00252503979191394	-0.474010142095708	0.00201438474720386	5.6163615306583e-09	0.315712201024107	0.471485102303794	0	0
boc	O14893_GEMIN2	85	86	152	81	0.0898315107957983	-0.354868213146562	-0.0281677073624425	-0.347730520436361	0.00201637632043494	0.00258367358782919	0.444699723942361	0.319562813073918	0	0
boc	P21217_Q11128_FUT3_FUT5	85	86	152	81	0.375972412449189	-0.0447160155501805	0.630330619103326	-0.060199089856589	0.00201637632043494	6.19458275408847e-09	0.42068842799937	0.690529708959915	0	0
bo12	A6NGG8_PCARE	24	86	23	81	0.0609563119139808	-0.868120867195371	-0.975376748622592	-0.855882388572112	0.00202397062835751	0.515639741578351	0.929077179109352	-0.119494360050481	0	0
boc	O15117_FYB1	85	86	152	81	0.813732583956983	-0.0541917790964229	0.547230176505967	-0.0325904293748485	0.00203743712893768	4.63278455719925e-06	0.867924363053406	0.579820605880815	0	0
bo34	O14974_PPP1R12A	61	86	129	81	1.44039383325628	0.880397916416373	1.46036488011105	0.90055342917465	0.00204119645929423	1.8997193972596e-05	0.559995916839906	0.5598114509364	0	0
bo34	P09110_ACAA1	61	86	129	81	1.00472759186291	0.400844649117599	0.727733894940902	0.415937092327345	0.00204119645929423	0.000164711357421781	0.603882942745315	0.311796802613557	0	0
bo34	Q8NFP4_MDGA1	61	86	129	81	0.305362448892574	0.731823979308997	0.301712888235776	0.741990720821221	0.00204119645929423	6.24377983149333e-05	-0.426461530416423	-0.440277832585445	0	0
bo34	Q96CN4_EVI5L	61	86	129	81	1.46558420020918	0.629516475050938	1.39227400115983	0.657655622239283	0.00204119645929423	3.80710594196554e-06	0.836067725158245	0.734618378920546	0	0
bo34	Q9P0K1_ADAM22	61	86	129	81	0.159123051205176	0.470011026079569	0.199182549611938	0.463117213616775	0.00204119645929423	0.000885758769796661	-0.310887974874393	-0.263934664004837	0	0
bo34	Q15165_PON2	61	86	129	81	-0.112435807135953	-0.449035611386892	-0.0585737651906728	-0.443896334530721	0.00206833524368256	3.57792148590818e-08	0.33659980425094	0.385322569340049	0	0
bo34	Q6P1J6_PLB1	61	86	129	81	-0.835072723201162	-0.397779329506642	-0.710675394052008	-0.378692238469084	0.00206833524368256	0.0127158973907594	-0.43729339369452	-0.331983155582924	0	0
bo34	Q8TDB6_DTX3L	61	86	129	81	1.57083965604332	1.16188995170864	1.8573627414036	1.17319456786053	0.00206833524368256	4.48793309685788e-09	0.408949704334684	0.684168173543066	0	0
boc	O60234_GMFG	85	86	152	81	3.13721400415147	2.5831712258022	3.21742865924297	2.59968531396807	0.00208016546521439	2.71909347449161e-06	0.554042778349268	0.617743345274908	0	0
boc	Q92484_SMPDL3A	85	86	152	81	-0.949885621794775	-0.515930201365493	-0.812090456136395	-0.507996317498984	0.00208016546521439	0.00428721174650874	-0.433955420429282	-0.304094138637411	0	0
bo34	Q9H3S3_TMPRSS5	61	86	129	81	-0.172389036213012	0.130633288978524	-0.0413258109512366	0.128771804083241	0.00209580466571333	0.0108460507780416	-0.303022325191537	-0.170097615034478	0	0
boc	Q92805_GOLGA1	85	86	152	81	1.31679790939983	0.564904365348437	1.30027616081118	0.612809330290335	0.00210183645786195	3.38313041978784e-06	0.751893544051394	0.687466830520849	0	0
boc	Q96C92_ENTR1	85	86	152	81	0.122470000625407	-0.184476264065311	0.111962595867584	-0.17785107069416	0.00210183645786195	0.00153242023950117	0.306946264690718	0.289813666561744	0	0
boc	Q9NQ38_SPINK5	85	86	152	81	-0.39234345402894	-0.181807183625179	-0.540079822000321	-0.176543533599365	0.00210183645786195	6.62910919966928e-10	-0.210536270403761	-0.363536288400956	0	0
boc	Q9Y5C1_ANGPTL3	85	86	152	81	0.369684927911536	0.0996115856625917	0.47752040785236	0.106013385539627	0.00210183645786195	4.13758059954459e-08	0.270073342248944	0.371507022312733	0	0
bo34	Q8WUY3_PRUNE2	61	86	129	81	0.202119808434583	-0.212574829069437	-0.133182696648732	-0.223027520721685	0.00212360832388571	0.154701045070757	0.41469463750402	0.089844824072953	0	0
bo34	Q96ES7_SGF29	61	86	129	81	0.96884938206487	0.75688030189061	1.28455860697005	0.770273268724943	0.00212360832388571	5.94531566188163e-06	0.21196908017426	0.514285338245112	0	0
boc	Q9UGP4_LIMD1	85	86	152	81	1.01484622538823	0.379018294100212	0.800468254517022	0.40391567850769	0.00214580084936362	0.000778533564134434	0.635827931288021	0.396552576009332	0	0
bo34	O43432_EIF4G3	61	86	129	81	1.3739913936444	0.732081249127651	1.10663125917224	0.743760906198144	0.0021517498500893	0.0104887700383077	0.641910144516753	0.362870352974095	0	0
bo34	Q9Y217_MTMR6	61	86	129	81	1.13406015392387	0.650611455838726	0.944520111931705	0.65861014766876	0.0021517498500893	0.0428641428368185	0.483448698085146	0.285909964262945	0	0
boc	O14828_SCAMP3	85	86	152	81	2.63406649990095	2.12688840112322	2.82571082115195	2.14362964590885	0.00216809778939169	7.65190943779187e-07	0.507178098777721	0.682081175243104	0	0
boc	P24530_EDNRB	85	86	152	81	0.500057454442659	0.23896980418809	0.335370142224833	0.23904564442884	0.00216809778939169	0.291829465674619	0.261087650254569	0.0963244977959929	0	0
boc	Q8TDQ0_HAVCR2	85	86	152	81	0.328527759326724	0.0338047602612087	0.392411780410507	0.0303049445580763	0.00216809778939169	2.80165066511196e-06	0.294722999065516	0.36210683585243	0	0
boc	Q9Y2E5_MAN2B2	85	86	152	81	-0.40289040471828	-0.0904174913569721	-0.547442313177485	-0.0890520324066643	0.00216809778939169	6.46786350624269e-07	-0.312472913361308	-0.458390280770821	0	0
bo34	Q8NI22_MCFD2	61	86	129	81	0.68773912357313	0.36974384568365	0.770553895832579	0.37838210949982	0.00218023290984077	1.08693561636249e-09	0.31799527788948	0.392171786332759	0	0
bo34	Q9UBQ7_GRHPR	61	86	129	81	0.165714024965554	-0.583818237583213	-0.2693352524484	-0.571127405935854	0.00218023290984077	0.00035453513499935	0.749532262548767	0.301792153487454	0	0
boc	O95393_BMP10	85	86	152	81	-0.65991972857417	-0.442705455516343	-0.69667476951648	-0.439753098035246	0.00219060694116327	4.33401682613003e-05	-0.217214273057827	-0.256921671481234	0	0
boc	Q8TAT2_FGFBP3	85	86	152	81	0.868949192682407	0.538108579242614	0.751823242249937	0.540859147054849	0.00219060694116327	0.032863695850998	0.330840613439793	0.210964095195087	0	0
bo34	Q9BZE9_ASPSCR1	61	86	129	81	1.19797920813171	0.734917113436582	1.0286247734749	0.744227757299394	0.00220906120252123	0.00164843645757823	0.463062094695127	0.284397016175506	0	0
boc	Q2TAA2_IAH1	85	86	152	81	1.42705253151851	1.02218380596969	1.42977817257221	1.03228727526738	0.00223626910440535	9.93002209706319e-07	0.404868725548825	0.39749089730483	0	0
boc	Q6BCY4_CYB5R2	85	86	152	81	1.0158086270492	0.612720899903883	1.20374251993001	0.621375035954931	0.00223626910440535	2.08534187916421e-09	0.403087727145313	0.582367483975083	0	0
bo34	O14791_APOL1	61	86	129	81	-1.7230262236146	-1.0408872159353	-1.21078726352705	-1.02492959044477	0.0022382384616144	0.264778844646524	-0.682139007679305	-0.185857673082278	0	0
bo34	P05156_CFI	61	86	129	81	0.15487004591227	-0.08947774593991	0.234464771667872	-0.0840188084352623	0.0022382384616144	2.40025063695599e-11	0.24434779185218	0.318483580103134	0	0
bo34	Q96NU7_AMDHD1	61	86	129	81	0.809844357719454	0.181367529851323	0.229191117363889	0.191356321910973	0.0022382384616144	0.868438718467519	0.628476827868131	0.0378347954529163	0	0
boc	P30040_ERP29	85	86	152	81	1.25335069444157	0.733001669551359	1.42487435649337	0.75071853136086	0.00225942576077373	2.34012764622065e-06	0.520349024890212	0.674155825132505	0	0
boc	Q5JTW2_CEP78	85	86	152	81	-0.501480328100354	-0.132524538196926	-0.107754184111607	-0.136040100303914	0.00225942576077373	0.882371089453808	-0.368955789903428	0.0282859161923071	0	0
bo34	P09543_CNP	61	86	129	81	1.96375125228056	1.3650566324282	1.85907568792265	1.37777214649375	0.00226776845494549	1.07087807792561e-05	0.598694619852365	0.481303541428897	0	0
bo34	Q6UX73_C16orf89	61	86	129	81	0.0142579962798928	0.229473627089517	0.195856293608037	0.221772575296409	0.00226776845494549	0.777720202181778	-0.215215630809625	-0.0259162816883726	0	0
bo34	Q86VP3_PACS2	61	86	129	81	1.81065468215203	1.07543646696039	1.45805706768564	1.08728783870704	0.00226776845494549	0.00288980924903138	0.735218215191636	0.370769228978608	0	0
bo34	Q9Y4D1_DAAM1	61	86	129	81	1.19555866929148	0.408740713244468	0.744735922816364	0.426784229155147	0.00226776845494549	0.0218293182176942	0.786817956047014	0.317951693661217	0	0
boc	O60268_KIAA0513	85	86	152	81	1.95006467866707	1.12091734058772	2.01415806566038	1.15109703224009	0.00228280191882488	9.52609195683628e-07	0.82914733807935	0.863061033420284	0	0
boc	P00533_EGFR	85	86	152	81	-0.326215163970548	-0.150735577482398	-0.414949462981724	-0.146847818060248	0.00228280191882488	5.28471300315224e-09	-0.175479586488149	-0.268101644921477	0	0
boc	P13861_PRKAR2A	85	86	152	81	1.30626103282457	0.873230665988406	1.36231313278118	0.894519977796036	0.00228280191882488	2.18115132359428e-06	0.433030366836159	0.467793154985145	0	0
bo34	P11441_UBL4A	61	86	129	81	2.40575254230081	2.05101645580692	2.40749199628099	2.05766155781156	0.00229765498492092	1.46992176645828e-06	0.35473608649389	0.349830438469437	0	0
bo34	Q13451_FKBP5	61	86	129	81	2.5867555756341	1.95702328240748	2.70544899414	1.97996062905844	0.00229765498492092	1.01933878896982e-08	0.629732293226613	0.725488365081557	0	0
bo34	Q14151_SAFB2	61	86	129	81	0.261817629643029	0.00736887096632846	0.298173933001898	0.00577714837166116	0.00229765498492092	3.93841877783887e-07	0.2544487586767	0.292396784630237	0	0
bo34	Q15126_PMVK	61	86	129	81	2.73455599410571	1.64977676368539	2.34531294419725	1.67322611941665	0.00229765498492092	2.65298278804326e-07	1.08477923042032	0.672086824780597	0	0
bo34	Q16762_TST	61	86	129	81	0.578700527386249	0.244716952297454	0.494351054827166	0.262815036270087	0.00229765498492092	0.0090999086991957	0.333983575088795	0.231536018557079	0	0
bo34	Q53RD9_FBLN7	61	86	129	81	-0.47024081789782	-0.174781792400474	-0.440449525140931	-0.172693056331932	0.00229765498492092	5.44189323545956e-06	-0.295459025497346	-0.267756468808998	0	0
bo34	Q92686_NRGN	61	86	129	81	0.451406239049624	0.124395984733678	0.686129456412021	0.131448293330803	0.00229765498492092	6.8959046919243e-08	0.327010254315946	0.554681163081217	0	0
bo34	Q92888_ARHGEF1	61	86	129	81	2.61586023583234	1.89267114023046	2.54120503794995	1.90739622243361	0.00229765498492092	1.77087696126947e-06	0.723189095601883	0.633808815516343	0	0
bo34	Q969H8_MYDGF	61	86	129	81	2.1628169130922	1.51314903982579	2.41610383936126	1.5331136155884	0.00229765498492092	7.66944875418181e-07	0.64966787326641	0.882990223772862	0	0
bo34	Q96LB9_PGLYRP3	61	86	129	81	-0.880643678940024	-0.512802076199776	-1.08837472463076	-0.514184873211609	0.00229765498492092	4.35516520499233e-10	-0.367841602740249	-0.574189851419154	0	0
boc	P56182_RRP1	85	86	152	81	-0.347109772485032	-0.783644337275742	0.0314292107201811	-0.820866884122714	0.0023063994339946	3.16930511823586e-08	0.43653456479071	0.852296094842895	0	0
boc	Q00722_PLCB2	85	86	152	81	2.35303175790316	1.64660273531008	2.57617563832948	1.66166140176014	0.0023063994339946	4.55790558212584e-07	0.706429022593082	0.91451423656934	0	0
boc	Q14807_KIF22	85	86	152	81	1.66923781897245	0.92130442496079	1.69003487657243	0.938401589533057	0.0023063994339946	0.000681160303396946	0.74793339401166	0.751633287039372	0	0
bo34	O43583_DENR	61	86	129	81	1.38320255741579	0.923230440828464	1.07239918066844	0.937161135059213	0.00232790188876872	0.146747296974019	0.459972116587326	0.135238045609223	0	0
bo34	O94993_SOX30	61	86	129	81	-0.141228681907794	0.0566650253346849	-0.00357293474153444	0.058255869182464	0.00232790188876872	0.555026192699875	-0.197893707242479	-0.0618288039239985	0	0
boc	P43489_TNFRSF4	85	86	152	81	0.550252781746594	0.264800242452041	0.542724247726325	0.269148509695682	0.00233022017504315	0.00142824282058919	0.285452539294553	0.273575738030643	0	0
boc	P46531_NOTCH1	85	86	152	81	-0.024722844013648	0.129829520019625	-0.0296757850969174	0.131171482194066	0.00233022017504315	4.80747969313871e-07	-0.154552364033273	-0.160847267290983	0	0
bo12	Q9NQ29_LUC7L	24	86	23	81	0.525281211581804	-0.0947227621673974	0.327183089513274	-0.0888006237174404	0.00234023334547237	0.00256609146861244	0.620003973749202	0.415983713230715	0	0
bo12	Q9UI42_CPA4	24	86	23	81	0.907947634592104	0.287563325981598	0.489174348071915	0.2909269485247	0.00234023334547237	0.286788433511271	0.620384308610506	0.198247399547215	0	0
boc	Q9H6T3_RPAP3	85	86	152	81	0.960785882450287	0.513109993796022	1.08739997282655	0.52057541083869	0.00235426602412764	1.00335520299257e-06	0.447675888654264	0.566824561987856	0	0
bo34	P25116_F2R	61	86	129	81	-0.324535783957826	-1.10509876512638	-0.607582550224726	-1.09928863555778	0.00235851303877971	4.59824653864893e-08	0.780562981168558	0.491706085333051	0	0
bo34	P32942_ICAM3	61	86	129	81	-0.3296584902315	-0.109978776080933	-0.323267131115415	-0.110259372125706	0.00235851303877971	2.81784631492116e-05	-0.219679714150567	-0.213007758989709	0	0
bo34	Q9NPH6_OBP2B	61	86	129	81	0.14271027262253	-0.52246230764188	0.140801972138534	-0.529556700631972	0.00235851303877971	0.000102574130718799	0.66517258026441	0.670358672770506	0	0
boc	P50579_METAP2	85	86	152	81	1.87723362488075	1.42855003988766	1.86286863384342	1.44281314867586	0.00237853887687454	4.91181214194018e-06	0.44868358499309	0.420055485167563	0	0
bo12	P29622_SERPINA4	24	86	23	81	-0.463308869519609	-0.172146736302821	-0.314113650616899	-0.170604660563705	0.00239714435622509	0.0570079424648854	-0.291162133216788	-0.143508990053193	0	0
boc	Q13158_FADD	85	86	152	81	1.18892562285354	0.867739385913822	1.52023602900275	0.879653143887146	0.00240304064245235	1.60272208799988e-08	0.321186236939713	0.640582885115608	0	0
boc	Q16775_HAGH	85	86	152	81	-1.96918717238146	-2.69878457132346	-2.65647997931434	-2.69350186248014	0.00240304064245235	0.711069197413318	0.729597398942001	0.0370218831658007	0	0
boc	Q6NYC8_PPP1R18	85	86	152	81	0.72550286808719	0.182099788522229	0.373989926742489	0.187196679412137	0.00240304064245235	0.196752457446014	0.543403079564961	0.186793247330352	0	0
bo34	O14745_SLC9A3R1	61	86	129	81	1.47110017159457	0.898543620361721	1.69578456293242	0.922657846324939	0.00242084374322039	9.52618166544486e-08	0.572556551232848	0.773126716607485	0	0
bo34	P86397_HTD2	61	86	129	81	1.55097367748881	0.636735362906476	1.60096191167503	0.659335972076306	0.00242084374322039	3.23460447856336e-07	0.914238314582332	0.941625939598723	0	0
bo34	Q05315_CLC	61	86	129	81	0.758019267626329	1.25615998402479	1.0781893764132	1.25177537844038	0.00242084374322039	0.058484159087133	-0.498140716398458	-0.173586002027174	0	0
boc	Q16849_PTPRN	85	86	152	81	-0.0896396523697902	0.134281207381707	-0.0024744985757172	0.131907540376152	0.00242777324364447	0.0104585033356357	-0.223920859751497	-0.13438203895187	0	0
boc	Q9BRF8_CPPED1	85	86	152	81	1.34998072126367	0.961352304929948	1.30786774473274	0.967646032362107	0.00242777324364447	0.0038914333384791	0.388628416333726	0.340221712370633	0	0
bo34	O00214_LGALS8	61	86	129	81	0.652679107013474	0.295402125451423	0.813840010298523	0.306058985524394	0.00245257121972616	1.35891682910598e-08	0.357276981562051	0.507781024774129	0	0
bo34	Q5JTV8_TOR1AIP1	61	86	129	81	0.731838704209127	-0.134685627711469	0.326322496341298	-0.125197358845728	0.00245257121972616	0.00356945563119203	0.866524331920597	0.451519855187026	0	0
bo34	Q8IUK8_CBLN2	61	86	129	81	-0.55307146931865	-0.224068624871344	-0.612104381879253	-0.217798979682653	0.00245257121972616	1.85490084374317e-06	-0.329002844447306	-0.3943054021966	0	0
boc	P16383_GCFC2	85	86	152	81	0.22974771276682	0.0749050582873714	0.269069439620214	0.0792869566893183	0.00245273861692224	0.000856729905207128	0.154842654479448	0.189782482930896	0	0
boc	Q99704_DOK1	85	86	152	81	1.86001995313852	1.03859346889638	1.84822917615111	1.05828286855718	0.00245273861692224	2.31855673371897e-05	0.821426484242139	0.789946307593925	0	0
boc	Q9BYH1_SEZ6L	85	86	152	81	-0.288186088571651	-0.0533197258325815	-0.270085607419366	-0.052748057821068	0.00245273861692224	5.39342131034808e-05	-0.234866362739069	-0.217337549598298	0	0
boc	A8MVW5_HEPACAM2	85	86	152	81	-0.398849756139264	-0.0660545765813019	-0.490125912910549	-0.0656475210919755	0.00247793871251809	3.73399612842694e-06	-0.332795179557962	-0.424478391818573	0	0
bo34	P02745_C1QA	61	86	129	81	0.514677023041057	0.308622010842112	0.42854388461024	0.310378721780274	0.00248467878703457	0.0114402292894861	0.206055012198945	0.118165162829966	0	0
boc	P20042_EIF2S2	85	86	152	81	1.77905407573149	1.23368263807628	1.61253755054403	1.25144311021251	0.0025033754944989	0.000133714316924466	0.545371437655209	0.361094440331517	0	0
boc	Q8NDI1_EHBP1	85	86	152	81	0.803255541068919	0.436705732525525	0.784323600601413	0.44542253451635	0.0025033754944989	0.000125134790458267	0.366549808543394	0.338901066085063	0	0
boc	Q9UNK0_STX8	85	86	152	81	2.11309561257264	1.68623632664601	2.03162207650898	1.69623484529805	0.0025033754944989	0.000299853441469924	0.426859285926627	0.335387231210924	0	0
bo34	Q6NXS1_PPP1R2B	61	86	129	81	1.47533673943517	0.961757386002677	1.53251567441776	0.985191042586788	0.00251717049639282	5.01925190113309e-05	0.513579353432488	0.547324631830975	0	0
bo34	Q6UW49_SPESP1	61	86	129	81	-0.0955653818330098	-0.453223781126181	-0.328714197870294	-0.459383766666924	0.00251717049639282	0.0619870501475477	0.357658399293171	0.13066956879663	0	0
boc	O00451_GFRA2	85	86	152	81	0.0616755261969758	0.21356491532423	0.0752053658324329	0.213104519384456	0.00252905094083951	0.000750263319577091	-0.151889389127254	-0.137899153552023	0	0
boc	Q9BSF0_C2orf88	85	86	152	81	1.26806785769713	0.551599393014697	0.951137185733694	0.566328034404191	0.00252905094083951	0.00124807846938733	0.716468464682434	0.384809151329503	0	0
bo34	O75791_GRAP2	61	86	129	81	1.22592818028644	0.327343973449563	1.10076839008826	0.353760448159808	0.00255005043557278	3.80710594196554e-06	0.898584206836872	0.747007941928448	0	0
bo34	Q5SW96_LDLRAP1	61	86	129	81	1.45534940569165	0.359765496054304	1.1656109902395	0.384542438758134	0.00255005043557278	6.72092422468955e-07	1.09558390963735	0.78106855148137	0	0
bo34	Q6PCB0_VWA1	61	86	129	81	0.493074409603546	0.0578875973412346	0.684423310806692	0.0615166190131383	0.00255005043557278	2.68281876690736e-11	0.435186812262312	0.622906691793554	0	0
boc	P36222_CHI3L1	85	86	152	81	0.12058420826472	-0.409352119233576	0.617522638873538	-0.411833782091137	0.0025549670434964	1.06788735421819e-08	0.529936327498296	1.02935642096467	0	0
boc	Q9H777_ELAC1	85	86	152	81	1.30507347222276	0.74726406009481	1.38022035757198	0.75900370785989	0.00258112580848143	5.34675702169331e-07	0.557809412127952	0.621216649712085	0	0
bo34	P48594_SERPINB4	61	86	129	81	-0.174823042213036	0.207336672974928	-0.0383130169588109	0.210031937840625	0.00258332272911697	0.000631239840755512	-0.382159715187963	-0.248344954799436	0	0
bo34	Q14207_NPAT	61	86	129	81	-0.235540771404459	-0.0920166818210559	-0.127986490554624	-0.0942665583777872	0.00258332272911697	0.264778844646524	-0.143524089583403	-0.0337199321768363	0	0
boc	P25685_DNAJB1	85	86	152	81	1.45906492726273	0.726521592439112	1.30060479470651	0.731712399014546	0.00260752925593591	0.000599706743077189	0.732543334823622	0.568892395691963	0	0
boc	Q6ZW13_C16orf86	85	86	152	81	0.96089215568319	0.434667144994465	1.02493661125144	0.439912840964292	0.00260752925593591	1.54548867926546e-06	0.526225010688725	0.585023770287146	0	0
bo34	O00626_CCL22	61	86	129	81	-0.354715958995581	-0.0933799064109282	-0.295861901966935	-0.092468441904093	0.00261699153858531	0.0196489088322764	-0.261336052584653	-0.203393460062842	0	0
bo34	O75167_PHACTR2	61	86	129	81	1.52924993719324	0.717859309472024	1.51499458829811	0.73919516157875	0.00261699153858531	1.9427482470702e-06	0.811390627721218	0.775799426719362	0	0
bo34	Q49A26_GLYR1	61	86	129	81	0.537173851660889	0.166040622907043	0.747175190467008	0.170448477501167	0.00261699153858531	7.95198054033962e-09	0.371133228753846	0.576726712965841	0	0
bo34	Q8NDA2_HMCN2	61	86	129	81	-1.25340576877048	-0.951038000829454	-1.20123318236775	-0.952596510764601	0.00261699153858531	0.00373280634968915	-0.302367767941023	-0.248636671603152	0	0
bo12	O77932_DXO	24	86	23	81	1.5588279680558	0.943046047087577	1.20853328576235	0.951330187647173	0.00263768335693318	0.207308496176664	0.615781920968222	0.25720309811518	0	0
bo34	P07307_ASGR2	61	86	129	81	0.527451543843744	0.308078773434969	0.692019258337086	0.308618617554863	0.00265106106280243	1.03344642554084e-08	0.219372770408775	0.383400640782223	0	0
bo34	P09417_QDPR	61	86	129	81	0.485894109751446	0.122351653700494	0.374057507550319	0.130724071835661	0.00265106106280243	0.000458077325670857	0.363542456050951	0.243333435714659	0	0
bo34	P50053_KHK	61	86	129	81	2.83813041322409	2.11869968966342	2.33940109774641	2.13329275080038	0.00265106106280243	0.0177730214759933	0.719430723560666	0.206108346946031	0	0
bo34	P60022_DEFB1	61	86	129	81	-0.615590207891455	-0.230460162840393	-0.367375274212483	-0.235197434900623	0.00265106106280243	0.0481503966837191	-0.385130045051062	-0.13217783931186	0	0
bo34	Q8IZD4_DCP1B	61	86	129	81	0.463198369472817	0.276881019022626	0.55324075875621	0.277313483510254	0.00265106106280243	0.000589309389556643	0.186317350450192	0.275927275245956	0	0
bo34	Q9UJM8_HAO1	61	86	129	81	-0.226124720202533	-1.07551019111926	-1.04279698252812	-1.05830239072695	0.00265106106280243	0.644130716643447	0.849385470916725	0.0155054081988226	0	0
boc	Q96RT1_ERBIN	85	86	152	81	1.89442173170647	1.33686691324063	2.00174466887936	1.3528763421404	0.00266107834991024	8.67426662050249e-07	0.557554818465842	0.648868326738952	0	0
bo34	P12830_CDH1	61	86	129	81	0.41722680251901	0.6149537018598	0.583276304140174	0.613718063751244	0.0026855355381056	0.758117274335274	-0.197726899340789	-0.0304417596110698	0	0
bo34	Q13867_BLMH	61	86	129	81	0.38237635616294	0.0700353707324341	0.419709659730291	0.0770794844455237	0.0026855355381056	3.71188816871996e-05	0.312340985430506	0.342630175284767	0	0
bo34	Q14140_SERTAD2	61	86	129	81	-1.92970727359732	-0.995683473750779	-1.54107508807857	-0.996364209191248	0.0026855355381056	0.101472647813105	-0.934023799846542	-0.544710878887318	0	0
bo34	Q9UHY8_FEZ2	61	86	129	81	0.81679303017534	-0.0381941114430508	0.24605146428202	-0.0311065711163939	0.0026855355381056	0.0385124956178865	0.854987141618391	0.277158035398414	0	0
boc	Q92890_UFD1	85	86	152	81	1.11808959843529	0.0847717798577212	0.955546555918866	0.0962679377080099	0.00268822810802748	3.32274474123579e-05	1.03331781857757	0.859278618210856	0	0
bo34	Q5VV43_KIAA0319	61	86	129	81	-0.0253876041706633	0.194157646451165	0.143683677509594	0.194357528636086	0.00272041923859334	0.315772214501325	-0.219545250621829	-0.0506738511264922	0	0
bo34	Q6P5S2_LEG1	61	86	129	81	-1.4901315783832	-1.02787006129722	-1.5906844696711	-1.03271999203776	0.00272041923859334	1.45284386905585e-06	-0.462261517085981	-0.557964477633345	0	0
bo34	Q86UN3_RTN4RL2	61	86	129	81	-0.0994826655772933	0.139117911407805	-0.0336890824386543	0.142885884886264	0.00272041923859334	0.0203957119359993	-0.238600576985098	-0.176574967324919	0	0
bo34	Q9BT73_PSMG3	61	86	129	81	2.77007238089684	2.25009494910255	2.52916595432176	2.25197949905944	0.00272041923859334	0.014300120118023	0.519977431794295	0.277186455262318	0	0
bo34	Q8IWT1_SCN4B	61	86	129	81	-0.0675084505210786	0.275817141568739	0.0346591125579771	0.272451315537534	0.00275571647637458	0.000474395412091757	-0.343325592089817	-0.237792202979557	0	0
bo12	Q96A59_MARVELD3	24	86	23	81	0.594276301556624	-0.206164061643927	0.313378626405769	-0.220717163659524	0.00276604976384552	0.044124921605998	0.800440363200551	0.534095790065293	0	0
bo12	Q9UN81_L1RE1	24	86	23	81	2.15936249932577	0.43195152082506	2.95581451946866	0.438858025113615	0.00276604976384552	1.0041744685435e-07	1.72741097850071	2.51695649435504	0	0
boc	Q8WV28_BLNK	85	86	152	81	-0.246425317633814	-0.551445655991701	-0.466173960807285	-0.54327587263587	0.00277120319944695	0.246781670861204	0.305020338357887	0.0771019118285851	0	0
boc	Q8WXU2_DNAAF4	85	86	152	81	-0.494372125858027	-0.328311635617785	-0.37933204829521	-0.330437504597725	0.00277120319944695	0.0783632696768683	-0.166060490240242	-0.0488945436974849	0	0
bo34	P20908_COL5A1	61	86	129	81	1.32108533144139	0.940915655828499	1.41395633766312	0.942019540844798	0.00279143160181845	2.1459760683114e-07	0.380169675612894	0.471936796818323	0	0
bo34	P52564_MAP2K6	61	86	129	81	2.42230835471673	1.69520093887462	2.26617953985465	1.71113589530945	0.00279143160181845	3.60063182189979e-05	0.727107415842113	0.555043644545199	0	0
bo34	Q9BRF8_CPPED1	61	86	129	81	1.3796154314807	0.961352304929948	1.3309793917374	0.967646032362107	0.00279143160181845	0.00284610563961867	0.41826312655075	0.363333359375294	0	0
boc	O00244_ATOX1	85	86	152	81	1.69624961460476	1.26517653811215	1.85005305782761	1.27890923104766	0.00279937719061541	3.74467276176388e-09	0.43107307649261	0.571143826779943	0	0
boc	P20827_EFNA1	85	86	152	81	0.468730317692504	0.249829597705117	0.555614991873618	0.25292254631216	0.00279937719061541	7.2611032617439e-07	0.218900719987388	0.302692445561457	0	0
bo34	P98170_XIAP	61	86	129	81	1.02699669956704	0.58899113058843	0.935315338037915	0.589512955048311	0.00282756900380463	0.000256392975917985	0.438005568978606	0.345802382989604	0	0
boc	P32942_ICAM3	85	86	152	81	-0.296878017010627	-0.109978776080933	-0.306660776096462	-0.110259372125706	0.00282781254296704	5.83164142143492e-05	-0.186899240929694	-0.196401403970756	0	0
boc	Q8IUW3_SPATA2L	85	86	152	81	-0.403346373447594	-1.05618409480887	-0.93610407723111	-1.04649968467194	0.00282781254296704	0.218834638559716	0.652837721361273	0.110395607440835	0	0
bo12	Q16625_OCLN	24	86	23	81	0.750986106015156	0.211936424259661	0.515636587722477	0.220177748841871	0.00283235017555477	0.0365078797531492	0.539049681755495	0.295458838880605	0	0
bo12	Q9GZN4_PRSS22	24	86	23	81	1.10953350716882	0.388172528991744	0.802235115124173	0.377956063795667	0.00283235017555477	0.000848216342960922	0.721360978177076	0.424279051328506	0	0
boc	O00626_CCL22	85	86	152	81	-0.322963598520914	-0.0933799064109282	-0.289864283072626	-0.092468441904093	0.00285651140716047	0.0199318346586072	-0.229583692109986	-0.197395841168533	0	0
boc	P01584_IL1B	85	86	152	81	0.132358084951013	-0.472859629969864	0.18400788672214	-0.447241311967154	0.00285651140716047	0.000104138458942024	0.605217714920877	0.631249198689294	0	0
boc	Q13541_EIF4EBP1	85	86	152	81	1.93552588614072	1.28557813941924	1.78628286976745	1.29333109701093	0.00285651140716047	0.000162898738459357	0.649947746721475	0.492951772756512	0	0
boc	Q8NFR9_IL17RE	85	86	152	81	-1.0072609854705	-0.679263092146856	-0.80319903580778	-0.688937594231849	0.00285651140716047	0.308972294101007	-0.327997893323648	-0.11426144157593	0	0
bo34	P31321_PRKAR1B	61	86	129	81	1.67511155841919	1.19004490662592	1.6293091676468	1.18874195120942	0.00286413310997429	5.12039015770553e-05	0.485066651793276	0.440567216437383	0	0
bo34	P78556_CCL20	61	86	129	81	-1.03602527612617	-1.73737660155893	-1.25436071928957	-1.7239376006602	0.00286413310997429	0.0084981954642131	0.701351325432757	0.469576881370633	0	0
boc	O15169_AXIN1	85	86	152	81	1.66650400527012	1.07123678070204	1.64239370005177	1.09209651316755	0.00288547594873135	1.66800658776142e-05	0.595267224568082	0.550297186884217	0	0
boc	O43491_EPB41L2	85	86	152	81	0.69614338822713	0.427220666292231	0.536528652098482	0.427206330396733	0.00288547594873135	0.125600509417051	0.268922721934899	0.109322321701749	0	0
boc	Q96LB9_PGLYRP3	85	86	152	81	-0.824161917074355	-0.512802076199776	-1.03136466707394	-0.514184873211609	0.00288547594873135	4.34210892826429e-09	-0.311359840874579	-0.517179793862328	0	0
bo12	P08579_SNRPB2	24	86	23	81	1.60476805104489	0.839155940398569	1.25453287525753	0.847089945472918	0.00290009864856381	0.00529854047566547	0.765612110646322	0.407442929784616	0	0
bo12	Q13938_CAPS	24	86	23	81	0.540342736383532	-0.28085782661577	0.607969880204227	-0.280125561806461	0.00290009864856381	2.42561425502306e-05	0.821200562999301	0.888095442010689	0	0
bo34	P98095_FBLN2	61	86	129	81	0.560198134963326	0.171355066029092	0.506998628008443	0.171223557338581	0.00290112838698156	1.73024877200769e-06	0.388843068934235	0.335775070669862	0	0
bo34	Q08334_IL10RB	61	86	129	81	0.300177496093106	0.124312402542445	0.327571343065658	0.119786732539216	0.00290112838698156	0.00076775621522944	0.17586509355066	0.207784610526442	0	0
bo34	Q14149_MORC3	61	86	129	81	0.709057099470162	0.323725244248195	1.12078866756995	0.332170072695658	0.00290112838698156	2.99497983798017e-12	0.385331855221967	0.788618594874292	0	0
bo34	Q14258_TRIM25	61	86	129	81	2.7725572149918	2.19551383777178	2.83694503776974	2.21279925805293	0.00290112838698156	5.50251311539125e-06	0.577043377220019	0.624145779716808	0	0
boc	P25116_F2R	85	86	152	81	-0.457548767791771	-1.10509876512638	-0.635223623724781	-1.09928863555778	0.00291470834816783	1.13766485595091e-07	0.647549997334614	0.464065011832996	0	0
boc	Q86SJ6_DSG4	85	86	152	81	-0.373018707743201	-0.0122212907031481	-0.237435219628041	-0.0172463477508748	0.00291470834816783	0.0140413310292334	-0.360797417040053	-0.220188871877166	0	0
bo34	P12104_FABP2	61	86	129	81	-0.794723014127054	-0.349839323259675	-0.61576681471232	-0.347147234997224	0.00293855934074555	0.0096736704275543	-0.444883690867378	-0.268619579715097	0	0
bo34	P52798_EFNA4	61	86	129	81	0.6059739440289	0.383860235109999	0.644091222647457	0.37384876485096	0.00293855934074555	4.92000911373855e-05	0.2221137089189	0.270242457796497	0	0
bo34	Q9Y320_TMX2	61	86	129	81	-0.771580818687842	-0.449184460692942	-0.553355617509255	-0.462464221918519	0.00293855934074555	0.299186947910419	-0.3223963579949	-0.0908913955907357	0	0
boc	O75348_ATP6V1G1	85	86	152	81	1.60304858417925	1.16353687123891	1.72513747180409	1.17859824178616	0.00294421080098621	0.000112290671224813	0.439511712940347	0.546539230017928	0	0
boc	P40818_USP8	85	86	152	81	2.17511245300135	1.70187201389287	2.2498237838608	1.71533819142306	0.00294421080098621	1.69903464030041e-05	0.473240439108478	0.534485592437733	0	0
boc	Q66GS9_CEP135	85	86	152	81	1.17613587512286	0.734869879470351	1.15490958744845	0.751297905275715	0.00294421080098621	0.000869387322575349	0.441265995652507	0.403611682172732	0	0
bo12	O14793_MSTN	24	86	23	81	-0.253212095383746	0.0950837005699042	-0.178908728159863	0.0915130327730227	0.00296932318392957	0.0294521846100137	-0.34829579595365	-0.270421760932885	0	0
boc	P14868_DARS1	85	86	152	81	1.11247034014341	0.800977937367922	1.3514968419274	0.813267038190975	0.00297398551780669	4.00886682094249e-07	0.311492402775488	0.538229803736428	0	0
bo34	Q15846_CLUL1	61	86	129	81	0.739360432332491	0.441606393673486	0.373792612262553	0.417941967445134	0.00297643051670294	0.435851814383006	0.297754038659006	-0.0441493551825813	0	0
bo34	Q9HD42_CHMP1A	61	86	129	81	2.04621121603789	1.39400700073051	2.03749075773061	1.41293832450792	0.00297643051670294	5.09138400918521e-06	0.652204215307385	0.62455243322269	0	0
boc	O00186_STXBP3	85	86	152	81	0.157159787046264	-0.142155003626602	-0.00491273786275168	-0.144521175118389	0.00300403472442925	0.0150275814513331	0.299314790672866	0.139608437255637	0	0
boc	O14545_TRAFD1	85	86	152	81	1.90731101661406	1.42979939778985	1.60069426373554	1.45022034679128	0.00300403472442925	0.238553229016003	0.477511618824211	0.150473916944267	0	0
boc	P17936_IGFBP3	85	86	152	81	-0.221414600746704	-0.0279392106534607	-0.171537145010597	-0.0260148828724922	0.00300403472442925	0.00678466085073407	-0.193475390093243	-0.145522262138104	0	0
boc	P49757_NUMB	85	86	152	81	1.81514953957266	1.38147068660639	1.90559663242253	1.4009933807294	0.00300403472442925	4.81706118263992e-06	0.433678852966265	0.504603251693135	0	0
boc	Q7L0Y3_TRMT10C	85	86	152	81	0.90674714092668	0.350043907436115	0.858194339619126	0.359717210638407	0.00300403472442925	0.000230708076855446	0.556703233490565	0.498477128980719	0	0
boc	Q8N4F0_BPIFB2	85	86	152	81	-0.136579448725724	-0.582606355230548	0.0106729982727291	-0.594515847505997	0.00300403472442925	1.46545426406681e-05	0.446026906504824	0.605188845778726	0	0
boc	Q96IZ7_RSRC1	85	86	152	81	-0.00141789632786476	-0.440811532034122	0.11036178168006	-0.433522655367166	0.00300403472442925	0.00109698314156147	0.439393635706257	0.543884437047226	0	0
bo34	O00308_WWP2	61	86	129	81	1.19929535825789	0.837578944269902	1.01129258172772	0.842908339842774	0.00301474650006102	0.00479370069019475	0.361716413987991	0.168384241884948	0	0
boc	P53367_ARFIP1	85	86	152	81	1.6726825115534	1.16772923562225	1.77584243596145	1.18492324633205	0.0030343606619096	1.03690634349766e-05	0.504953275931154	0.5909191896294	0	0
bo34	P05305_EDN1	61	86	129	81	0.573149455793655	0.198687019083668	0.351738521168384	0.194425107216289	0.00305351191605129	0.0341453700855176	0.374462436709987	0.157313413952094	0	0
bo34	P20742_PZP	61	86	129	81	0.266150342069922	-0.124834310668864	0.111926229824024	-0.128971738801546	0.00305351191605129	0.0302086730321353	0.390984652738786	0.24089796862557	0	0
bo34	P46531_NOTCH1	61	86	129	81	-0.0300726218993344	0.129829520019625	-0.051943019530533	0.131171482194066	0.00305351191605129	5.89826659398213e-08	-0.159902141918959	-0.183114501724599	0	0
bo34	Q6UXG3_CD300LG	61	86	129	81	-0.335053385119011	-0.0409596585432908	-0.223842024156776	-0.0407702607546435	0.00305351191605129	0.00402021661785085	-0.294093726575721	-0.183071763402133	0	0
boc	P43251_BTD	85	86	152	81	-0.518248450044194	-0.34190240060921	-0.567389215859	-0.343691663014872	0.00306496558663532	5.08990835656718e-08	-0.176346049434984	-0.223697552844128	0	0
boc	Q12986_NFX1	85	86	152	81	-1.71952378489896	-2.47414928742238	-2.19846477752247	-2.46373795061878	0.00306496558663532	0.0397641131781503	0.754625502523428	0.26527317309631	0	0
boc	Q8TEU8_WFIKKN2	85	86	152	81	-0.178410002879803	0.208265920482842	-0.205201775686538	0.211779424506813	0.00306496558663532	0.00013935480889584	-0.386675923362645	-0.416981200193351	0	0
bo34	P22304_IDS	61	86	129	81	0.15680139370914	0.240273834154053	0.176043116806207	0.242774163571567	0.00309273143018351	0.0100061720627021	-0.0834724404449124	-0.0667310467653605	0	0
bo34	Q8IY22_CMIP	61	86	129	81	1.20621549396707	0.607068753000625	1.16979306806947	0.622247076710453	0.00309273143018351	0.000620504579886801	0.599146740966441	0.547545991359022	0	0
boc	P05556_ITGB1	85	86	152	81	-0.382978147558897	-0.169699106617717	-0.430696358792299	-0.167905607926525	0.00309585177040211	3.06050719135829e-08	-0.21327904094118	-0.262790750865774	0	0
boc	P11441_UBL4A	85	86	152	81	2.37579614417228	2.05101645580692	2.37482481579044	2.05766155781156	0.00309585177040211	4.49902890667797e-06	0.324779688365354	0.317163257978884	0	0
boc	O60496_DOK2	85	86	152	81	1.89169261060345	1.23334544511876	2.0087404755415	1.2555778773488	0.00312702150049003	3.09456899495036e-06	0.65834716548469	0.753162598192697	0	0
bo34	Q92817_EVPL	61	86	129	81	0.470993970498027	-0.108234602141068	0.43553736227232	-0.121498010300169	0.00313240974850023	0.000263479136634645	0.579228572639094	0.557035372572489	0	0
boc	O14745_SLC9A3R1	85	86	152	81	1.40404288936733	0.898543620361721	1.65229188904597	0.922657846324939	0.00315847707974003	1.04015645874051e-07	0.505499269005608	0.729634042721028	0	0
boc	P60022_DEFB1	85	86	152	81	-0.571421719338212	-0.230460162840393	-0.340720539499367	-0.235197434900623	0.00315847707974003	0.0851626829310015	-0.340961556497819	-0.105523104598744	0	0
bo34	A8MVW5_HEPACAM2	61	86	129	81	-0.427882858520758	-0.0660545765813019	-0.510351823240878	-0.0656475210919755	0.00317255161783186	5.03510890619792e-06	-0.361828281939456	-0.444704302148902	0	0
bo34	O43765_SGTA	61	86	129	81	1.63951146900002	1.15070122590376	1.60312153525316	1.16177983014392	0.00317255161783186	8.33885059222288e-07	0.488810243096258	0.441341705109236	0	0
bo34	O75912_DGKI	61	86	129	81	-0.691657804936391	-1.51254871806524	-0.54249421426615	-1.49561355590416	0.00317255161783186	1.31329343190278e-09	0.820890913128851	0.953119341638008	0	0
bo34	Q86XD8_ZFAND4	61	86	129	81	-1.33064616577181	-0.689209010446316	-0.940938666247444	-0.687664832433086	0.00317255161783186	0.674531198694498	-0.64143715532549	-0.253273833814358	0	0
boc	O43150_ASAP2	85	86	152	81	1.80396547128876	1.18965722333226	1.77636033084126	1.21431948677168	0.00319022082663043	4.00346296986026e-05	0.614308247956496	0.562040844069582	0	0
boc	P06727_APOA4	85	86	152	81	-0.378221697978961	-0.109520680692653	-0.461617051340799	-0.108298627958151	0.00319022082663043	7.9790669991544e-07	-0.268701017286308	-0.353318423382648	0	0
boc	P09417_QDPR	85	86	152	81	0.444903740886088	0.122351653700494	0.349451811463555	0.130724071835661	0.00319022082663043	0.000850465480737826	0.322552087185594	0.218727739627894	0	0
boc	Q8TDB6_DTX3L	85	86	152	81	1.52193178182756	1.16188995170864	1.77925267486858	1.17319456786053	0.00319022082663043	3.51869003750215e-08	0.360041830118918	0.606058107008047	0	0
bo34	Q12888_TP53BP1	61	86	129	81	1.44624964362108	0.941217543246816	1.40223341972505	0.950539699127522	0.00321316182605203	0.00184234735678918	0.505032100374267	0.45169372059753	0	0
bo34	Q6P1N0_CC2D1A	61	86	129	81	1.26077809921598	0.694803262437506	0.975619578086859	0.705047572521254	0.00321316182605203	0.00522889561568761	0.565974836778475	0.270572005565605	0	0
boc	O00300_TNFRSF11B	85	86	152	81	0.0424436156505911	-0.220796234114845	0.145397933051454	-0.219105809235244	0.00322225507535359	2.46454323393237e-07	0.263239849765436	0.364503742286698	0	0
boc	P31040_SDHA	85	86	152	81	0.943646485811904	0.525066260441408	0.743154239505852	0.535537481298114	0.00322225507535359	0.018061033150535	0.418580225370496	0.207616758207738	0	0
boc	Q9NPI6_DCP1A	85	86	152	81	0.836861490232022	0.518465747124531	0.974076070033089	0.523334690711792	0.00322225507535359	2.20954207220795e-07	0.318395743107491	0.450741379321297	0	0
bo34	Q5JTW2_CEP78	61	86	129	81	-0.541020146831964	-0.132524538196926	-0.120770838198796	-0.136040100303914	0.00325424520233354	0.998138548615213	-0.408495608635038	0.0152692621051178	0	0
boc	P20333_TNFRSF1B	85	86	152	81	0.30216368417832	0.0718145644054694	0.422993708798017	0.0726138283787331	0.00325458217589265	1.59348780397304e-06	0.23034911977285	0.350379880419284	0	0
boc	P29350_PTPN6	85	86	152	81	1.81600473393024	1.1025277303438	1.51804994380472	1.12548279456937	0.00325458217589265	0.00010501587993121	0.713477003586441	0.392567149235356	0	0
boc	Q96HC4_PDLIM5	85	86	152	81	1.90306528139176	1.26785886939303	1.92173997873136	1.28055729188895	0.00325458217589265	2.40419816609684e-05	0.63520641199873	0.641182686842411	0	0
boc	Q76M96_CCDC80	85	86	152	81	1.00307655042092	0.552044979877286	1.15444842242631	0.55802842622289	0.00328720449409836	7.50045053868387e-08	0.451031570543634	0.596419996203422	0	0
bo34	Q8WXU2_DNAAF4	61	86	129	81	-0.516853091918019	-0.328311635617785	-0.405990716762316	-0.330437504597725	0.00329580661740463	0.0557418986895028	-0.188541456300234	-0.0755532121645913	0	0
boc	Q6P5S2_LEG1	85	86	152	81	-1.44325412574296	-1.02787006129722	-1.55811687255898	-1.03271999203776	0.00332012441176604	5.25769609169892e-06	-0.415384064445742	-0.525396880521219	0	0
bo34	P19022_CDH2	61	86	129	81	0.904123455210685	0.52227318280376	0.962460491744944	0.514706089555685	0.00333785098380567	2.26827280830924e-05	0.381850272406925	0.447754402189259	0	0
bo34	P78362_SRPK2	61	86	129	81	1.04948189904686	0.724023276164952	1.25335660183199	0.733024511930368	0.00333785098380567	8.26706650026596e-08	0.325458622881912	0.520332089901623	0	0
bo34	Q9NQ84_GPRC5C	61	86	129	81	0.345964576822299	-0.416707009946888	0.300214740899964	-0.422984352199641	0.00333785098380567	0.0061640448000982	0.762671586769187	0.723199093099605	0	0
bo12	P23526_AHCY	24	86	23	81	2.43768382600392	1.88382214732707	2.36226225059319	1.89342742605431	0.00333859889696247	0.00849702965583783	0.553861678676855	0.468834824538878	0	0
bo12	Q9P000_COMMD9	24	86	23	81	0.451983191639685	0.140485447017194	0.392988540092191	0.141208615364807	0.00333859889696247	0.0158500714071486	0.311497744622491	0.251779924727384	0	0
boc	Q13094_LCP2	85	86	152	81	1.14874655043753	0.314996670922165	1.03792362627438	0.336186188520065	0.00335334432671256	1.56133182627919e-06	0.833749879515367	0.701737437754313	0	0
boc	Q9UNY4_TTF2	85	86	152	81	1.08325070641308	0.617397729117466	1.27573741557743	0.607061982339118	0.00335334432671256	2.17562542555915e-05	0.465852977295618	0.668675433238309	0	0
bo34	P12821_ACE	61	86	129	81	-0.163712458836412	0.0830645576783803	-0.19294133758753	0.0791605685519768	0.00338038325614629	1.44427515751537e-05	-0.246777016514792	-0.272101906139507	0	0
bo34	P30740_SERPINB1	61	86	129	81	1.48741494650104	1.03987444735178	1.68159117342252	1.05680010010651	0.00338038325614629	8.70505888873855e-08	0.447540499149266	0.624791073316003	0	0
bo34	Q9UQQ2_SH2B3	61	86	129	81	0.538991651865813	-0.0324650525876766	0.415914089371445	-0.021869167568687	0.00338038325614629	0.000434579646000059	0.57145670445349	0.437783256940132	0	0
boc	P21854_CD72	85	86	152	81	-0.141981075359777	-0.582746170768331	-0.254177052660686	-0.579854644305401	0.00338686665285351	0.00104293577992166	0.440765095408554	0.325677591644715	0	0
boc	Q8IXM2_BAP18	85	86	152	81	1.08276170551068	0.612002512176148	1.26897071400995	0.629002856435323	0.00338686665285351	1.13392527836805e-08	0.470759193334534	0.63996785757463	0	0
boc	Q9H5N1_RABEP2	85	86	152	81	1.63784180489567	1.2044700205792	1.73847703170093	1.21754368432358	0.00338686665285351	6.44087936655564e-06	0.433371784316469	0.520933347377352	0	0
boc	Q9UQQ2_SH2B3	85	86	152	81	0.485028012299827	-0.0324650525876766	0.402728150128217	-0.021869167568687	0.00338686665285351	0.000539535052936358	0.517493064887504	0.424597317696904	0	0
boc	P22748_CA4	85	86	152	81	0.119298183490687	0.288665342705746	0.216967329318115	0.288936232899274	0.00342069382028036	0.178973504162222	-0.169367159215058	-0.0719689035811595	0	0
boc	P35218_CA5A	85	86	152	81	-0.29398110320385	-0.734789121703461	-0.558900842170064	-0.722537838541274	0.00342069382028036	0.0840584227342141	0.440808018499611	0.163636996371209	0	0
boc	P42574_CASP3	85	86	152	81	2.07768189052735	1.46078117447521	2.08887484135064	1.48165643646801	0.00342069382028036	1.06768947639854e-06	0.616900716052141	0.607218404882628	0	0
boc	Q8IUZ5_PHYKPL	85	86	152	81	0.0757892361105661	-0.151945016152917	-0.00481021449047178	-0.145755929149206	0.00342069382028036	0.00128416587356413	0.227734252263483	0.140945714658734	0	0
boc	Q9HCU5_PREB	85	86	152	81	0.388921671506646	0.121671737822516	0.478947080026491	0.124495056469554	0.00342069382028036	2.91547534020898e-06	0.26724993368413	0.354452023556937	0	0
bo34	P26022_PTX3	61	86	129	81	0.335119732637958	-0.132499120078791	0.467671868554787	-0.131558246518775	0.00342340843136279	9.00513421428592e-09	0.467618852716749	0.599230115073562	0	0
bo34	P41743_PRKCI	61	86	129	81	0.204588883916965	-0.0421255375596405	0.0572723666240591	-0.0349227846773413	0.00342340843136279	0.0519706383675858	0.246714421476605	0.0921951513014004	0	0
bo34	P55039_DRG2	61	86	129	81	0.715950576857199	0.475805968242322	0.831932266133651	0.486396280486345	0.00342340843136279	5.7120781924761e-05	0.240144608614877	0.345535985647306	0	0
bo34	Q6FIF0_ZFAND6	61	86	129	81	0.934993453101994	0.635021239947009	1.10717973852472	0.634164977590469	0.00342340843136279	2.53081110587135e-06	0.299972213154985	0.473014760934251	0	0
bo34	Q9UK41_VPS28	61	86	129	81	0.415783060031016	-0.0170822850851792	0.205115187378204	-0.0133596126466296	0.00342340843136279	0.0343432932301599	0.432865345116196	0.218474800024833	0	0
boc	P53674_CRYBB1	85	86	152	81	0.95331872220053	0.559513501734683	1.16000903337252	0.571350744851388	0.00345482827533772	5.6181268197689e-09	0.393805220465848	0.58865828852113	0	0
bo34	P47712_PLA2G4A	61	86	129	81	1.53463732443516	0.833817063573788	1.49757052634009	0.854337949076823	0.00346693154897602	1.27714529700642e-06	0.700820260861372	0.643232577263267	0	0
bo34	P50452_SERPINB8	61	86	129	81	0.581011782124032	0.312829898645001	0.589267977573575	0.319808582859126	0.00346693154897602	0.00263650400792283	0.26818188347903	0.26945939471445	0	0
bo34	Q9Y2Z0_SUGT1	61	86	129	81	1.59049064135939	0.800122795077087	1.40638556381887	0.828053624417197	0.00346693154897602	8.96270547777204e-05	0.790367846282307	0.578331939401678	0	0
boc	O60911_CTSV	85	86	152	81	-0.660014048933038	-0.430735891821134	-0.801278791121148	-0.418676047423285	0.00348927248070078	1.10132754164747e-06	-0.229278157111904	-0.382602743697863	0	0
boc	Q9BXN1_ASPN	85	86	152	81	0.857604387315012	1.05893858418369	0.74413971317404	1.06228290754563	0.00348927248070078	3.26398952957153e-05	-0.201334196868683	-0.318143194371589	0	0
boc	Q9HC38_GLOD4	85	86	152	81	1.11584200201274	0.833401469869283	1.05706565858761	0.840967129774099	0.00348927248070078	0.000400257639131969	0.282440532143453	0.216098528813512	0	0
bo12	P07949_RET	24	86	23	81	0.506849547553993	0.843366112170593	0.600724739461531	0.851594345224859	0.00349767340993699	0.095259999145096	-0.3365165646166	-0.250869605763328	0	0
bo34	P01730_CD4	61	86	129	81	0.370657728496703	0.215363611248892	0.35699594778135	0.212411003772782	0.00351095769134946	0.00263650400792283	0.155294117247811	0.144584944008568	0	0
bo34	P23515_OMG	61	86	129	81	-0.357270552832348	0.128295505045176	-0.099507548460814	0.127433377377898	0.00351095769134946	0.0450663644618188	-0.485566057877524	-0.226940925838712	0	0
boc	Q9GZY6_LAT2	85	86	152	81	1.79125410288916	1.17234706406384	1.77830638336484	1.19547432681044	0.00352402891545267	2.93166367388018e-05	0.618907038825318	0.582832056554398	0	0
boc	Q9UHY8_FEZ2	85	86	152	81	0.722671767185148	-0.0381941114430508	0.187357186372171	-0.0311065711163939	0.00352402891545267	0.0509256375970511	0.760865878628199	0.218463757488565	0	0
boc	Q9Y2Z0_SUGT1	85	86	152	81	1.49275459019746	0.800122795077087	1.32672288516216	0.828053624417197	0.00352402891545267	0.000268434494387211	0.692631795120374	0.498669260744963	0	0
bo34	A8MTL3_RNF212B	61	86	129	81	-0.497229571621627	0.126860476891777	0.366088162554799	0.139558996609043	0.00355549198394775	0.179768995349338	-0.624090048513403	0.226529165945756	0	0
bo34	P00740_F9	61	86	129	81	0.106983865238126	-0.147769182486801	0.0337200023536921	-0.151820257608833	0.00355549198394775	1.21796106233026e-05	0.254753047724927	0.185540259962525	0	0
bo34	P40818_USP8	61	86	129	81	2.19038598917788	1.70187201389287	2.30128490241841	1.71533819142306	0.00355549198394775	5.68827590920113e-06	0.488513975285008	0.585946710995344	0	0
bo34	Q9NPI6_DCP1A	61	86	129	81	0.880920028676238	0.518465747124531	0.976771130163999	0.523334690711792	0.00355549198394775	2.75372361365138e-07	0.362454281551707	0.453436439452208	0	0
bo34	Q9Y6A5_TACC3	61	86	129	81	2.13264078413407	1.48726985174271	2.12715986333929	1.50319940254876	0.00355549198394775	4.4065897590059e-05	0.645370932391357	0.623960460790532	0	0
boc	P06276_BCHE	85	86	152	81	-0.288914970957909	-0.0155004127756954	-0.309655017684281	-0.0215242647309665	0.003559100075162	2.68879424388727e-07	-0.273414558182213	-0.288130752953315	0	0
bo12	O75475_PSIP1	24	86	23	81	0.875188328068653	0.0399817410556621	0.965507941281825	0.0474562211751247	0.00357977006294498	5.15445423929233e-06	0.835206587012991	0.918051720106701	0	0
bo12	P25815_S100P	24	86	23	81	1.29931808257037	0.761305038856054	1.62061753008296	0.7695842853984	0.00357977006294498	0.0048079125435612	0.538013043714318	0.851033244684558	0	0
bo12	Q93033_CD101	24	86	23	81	-0.298170331049996	0.0570098391871143	-0.0104589893754347	0.0499708665553969	0.00357977006294498	0.718633273234738	-0.35518017023711	-0.0604298559308316	0	0
boc	Q8NFP4_MDGA1	85	86	152	81	0.360754718214784	0.731823979308997	0.311260452954454	0.741990720821221	0.00359448847196044	7.81082292681981e-05	-0.371069261094213	-0.430730267866767	0	0
boc	Q9Y217_MTMR6	85	86	152	81	1.05613371194917	0.650611455838726	0.881076692988583	0.65861014766876	0.00359448847196044	0.0980997309090871	0.405522256110449	0.222466545319823	0	0
bo34	Q7Z3D4_LYSMD3	61	86	129	81	0.224777189804656	-0.304476346064268	-0.0528321551977383	-0.294641898602173	0.00360053959559549	0.0412148316806884	0.529253535868923	0.241809743404435	0	0
bo34	Q8TD16_BICD2	61	86	129	81	1.2093775335703	0.805829638542938	1.30449753208449	0.826994985596142	0.00360053959559549	1.57195679221189e-05	0.403547895027362	0.477502546488349	0	0
bo34	Q9UNY4_TTF2	61	86	129	81	1.13897947782012	0.617397729117466	1.34360180576169	0.607061982339118	0.00360053959559549	4.60586399926196e-06	0.521581748702656	0.736539823422575	0	0
boc	P17813_ENG	85	86	152	81	-0.187015132723248	-0.0273090755562572	-0.200848965388052	-0.0243595127660604	0.00363019663462038	1.41203483556394e-05	-0.15970605716699	-0.176489452621992	0	0
boc	Q9HD42_CHMP1A	85	86	152	81	1.94964948563511	1.39400700073051	1.9495472079855	1.41293832450792	0.00363019663462038	4.00346296986026e-05	0.555642484904598	0.536608883477587	0	0
bo34	A7E2U8_C4orf47	61	86	129	81	-1.127839700473	-2.67686510449422	-3.24998117150679	-2.65852535578507	0.00364610573873624	0.0167883668519701	1.54902540402122	-0.591455815721718	0	0
bo34	P51397_DAP	61	86	129	81	0.822223647692284	-0.188487467032415	0.782473126726591	-0.159467580995954	0.00364610573873624	2.06681460767979e-07	1.0107111147247	0.941940707722545	0	0
bo34	Q58EX2_SDK2	61	86	129	81	-0.447089588314955	-0.198044662237678	-0.645811212994794	-0.203897327183764	0.00364610573873624	3.17488459502658e-08	-0.249044926077277	-0.44191388581103	0	0
bo12	Q92982_NINJ1	24	86	23	81	0.675901867999819	0.28833271810265	0.428936501236403	0.295117712378877	0.00366361585350562	0.132632252036055	0.387569149897169	0.133818788857526	0	0
boc	O00214_LGALS8	85	86	152	81	0.592067871624742	0.295402125451423	0.785525379273338	0.306058985524394	0.0036662271086326	2.78779567834216e-08	0.296665746173319	0.479466393748944	0	0
boc	O60635_TSPAN1	85	86	152	81	0.699282165476954	0.437989081152401	0.679268379387237	0.442946575794879	0.0036662271086326	0.0430178322409778	0.261293084324554	0.236321803592358	0	0
boc	P07949_RET	85	86	152	81	0.621598876367812	0.843366112170593	0.66942973893052	0.851594345224859	0.0036662271086326	0.0310684969652173	-0.221767235802781	-0.18216460629434	0	0
boc	P07992_ERCC1	85	86	152	81	-0.199977531748488	0.108962842095925	-0.082760868325338	0.110866163759853	0.0036662271086326	0.0908611247682735	-0.308940373844413	-0.193627032085191	0	0
boc	P19174_PLCG1	85	86	152	81	0.284116844799293	-0.185374297139119	0.132627982335362	-0.175716133529054	0.0036662271086326	0.00506054008383779	0.469491141938412	0.308344115864416	0	0
boc	Q7Z434_MAVS	85	86	152	81	2.10558855317771	1.51564069922254	2.05420042823937	1.53648442270622	0.0036662271086326	3.8986997545706e-05	0.589947853955165	0.517716005533148	0	0
boc	Q8IWT1_SCN4B	85	86	152	81	-0.0102214598866423	0.275817141568739	0.0572606258634685	0.272451315537534	0.0036662271086326	0.000795967102372811	-0.286038601455381	-0.215190689674065	0	0
boc	Q8TEA7_TBCK	85	86	152	81	0.177191845562432	-0.157853753600691	0.148242892214446	-0.160777053397056	0.0036662271086326	0.00670169608087905	0.335045599163123	0.309019945611501	0	0
bo34	P02671_FGA	61	86	129	81	-1.43024121146508	-1.94811426131718	-1.86320963363432	-1.94582280870176	0.00369219566969198	0.156057922482552	0.517873049852103	0.0826131750674446	0	0
bo34	P19174_PLCG1	61	86	129	81	0.327943293637704	-0.185374297139119	0.1456381356471	-0.175716133529054	0.00369219566969198	0.00326210877372483	0.513317590776823	0.321354269176154	0	0
bo34	P63316_TNNC1	61	86	129	81	-0.402921292452877	0.2633151381931	0.564271044956247	0.264563274312861	0.00369219566969198	0.311291550282156	-0.666236430645977	0.299707770643386	0	0
bo34	Q96A56_TP53INP1	61	86	129	81	0.251567995258479	0.347194260461301	0.262534195824699	0.348277037182077	0.00369219566969198	0.0286448194471731	-0.0956262652028219	-0.0857428413573783	0	0
boc	P20742_PZP	85	86	152	81	0.208865954894111	-0.124834310668864	0.0848766344558833	-0.128971738801546	0.00370258245628412	0.0447273352424327	0.333700265562975	0.21384837325743	0	0
boc	P52630_STAT2	85	86	152	81	1.10530500542207	0.676726025595875	1.14569033331994	0.686251587969706	0.00370258245628412	2.47039547543638e-05	0.428578979826194	0.459438745350236	0	0
boc	Q5VY43_PEAR1	85	86	152	81	0.0411739510059891	0.19977590465093	0.107588762395662	0.205694513834846	0.00370258245628412	0.008806521812055	-0.158601953644941	-0.0981057514391837	0	0
bo34	O00602_FCN1	61	86	129	81	0.525510794309874	-0.0144684056120002	0.127587061153385	-0.0141385255860533	0.00373881468892265	0.237805131342444	0.539979199921874	0.141725586739438	0	0
bo34	P10606_COX5B	61	86	129	81	0.275960280190062	-0.0512718838257511	0.54660350029961	-0.0427176144331597	0.00373881468892265	9.5156165128543e-09	0.327232164015813	0.58932111473277	0	0
bo34	Q8NFC6_BOD1L1	61	86	129	81	-0.334410561293635	-0.111830676020154	-0.125662279903288	-0.113147020620973	0.00373881468892265	0.519637697546539	-0.222579885273481	-0.0125152592823149	0	0
bo34	Q9BSF0_C2orf88	61	86	129	81	1.39385589366711	0.551599393014697	0.986035616394118	0.566328034404191	0.00373881468892265	0.000787458005954255	0.842256500652411	0.419707581989927	0	0
bo34	Q9H7E2_TDRD3	61	86	129	81	0.430966307912894	0.16524358437557	0.446743933184072	0.169890908327997	0.00373881468892265	5.1716806769847e-05	0.265722723537324	0.276853024856074	0	0
bo34	Q9UBU3_GHRL	61	86	129	81	0.69816784324951	0.101270295507149	0.432378704873357	0.110251409381625	0.00373881468892265	0.0279724671230687	0.596897547742361	0.322127295491733	0	0
boc	P98170_XIAP	85	86	152	81	0.971720322311223	0.58899113058843	0.902428180775236	0.589512955048311	0.00373926525673595	0.000581906504884471	0.382729191722793	0.312915225726926	0	0
boc	Q6IBS0_TWF2	85	86	152	81	0.982770031616822	0.617641850401949	1.23195562636705	0.639378538473617	0.00373926525673595	1.74660999158902e-05	0.365128181214873	0.592577087893437	0	0
bo12	P15941_MUC1	24	86	23	81	1.19033575491031	0.139087883553501	1.38042180606143	0.109710889295326	0.00374924356334832	1.28529666056863e-05	1.05124787135681	1.27071091676611	0	0
boc	P35442_THBS2	85	86	152	81	0.773678210360632	0.500606405087131	0.820230105279945	0.508980464548844	0.00377627810610101	6.95543423849143e-06	0.273071805273501	0.311249640731101	0	0
boc	P41208_CETN2	85	86	152	81	1.07043536740831	0.405248214557134	0.88766149792368	0.423067863372207	0.00377627810610101	0.000707006644774688	0.665187152851176	0.464593634551473	0	0
boc	Q14BN4_SLMAP	85	86	152	81	1.45408946326075	0.793477135801752	1.43181939984425	0.809882637154347	0.00377627810610101	2.18115132359428e-06	0.660612327459	0.621936762689907	0	0
bo34	Q7L3B6_CDC37L1	61	86	129	81	0.882586380288603	0.569680160379205	0.89060649266927	0.560374197482472	0.00378596814128598	0.0124675312787875	0.312906219909397	0.330232295186798	0	0
boc	Q1L6U9_MSMP	85	86	152	81	-0.688912741370232	-0.383481147347208	-0.646923792980939	-0.378548669227226	0.00381362361752208	0.0038412486800845	-0.305431594023024	-0.268375123753714	0	0
bo34	O75348_ATP6V1G1	61	86	129	81	1.59471804754098	1.16353687123891	1.7786584526896	1.17859824178616	0.00383366141629765	4.23282278985465e-05	0.431181176302079	0.600060210903439	0	0
bo34	Q16773_KYAT1	61	86	129	81	0.467246880100985	0.104866065341588	0.397424004503751	0.124642298959627	0.00383366141629765	0.00387409095082441	0.362380814759396	0.272781705544124	0	0
bo34	Q8NBI3_DRAXIN	61	86	129	81	0.76672598388478	0.324075570049172	0.554616356366889	0.32047459228156	0.00383366141629765	0.157423810115152	0.442650413835608	0.234141764085329	0	0
boc	B2RUY7_VWC2L	85	86	152	81	0.395066259262706	0.59794258562182	0.46819307689293	0.576699072864845	0.0038513044212498	0.0628478920891606	-0.202876326359115	-0.108505995971915	0	0
boc	P35637_FUS	85	86	152	81	0.61976474323436	0.345851383382617	0.788292299587669	0.345367814746875	0.0038513044212498	2.36372349312294e-09	0.273913359851743	0.442924484840793	0	0
boc	Q9BYJ0_FGFBP2	85	86	152	81	-0.630375352363033	-0.325281305802112	-0.792238692872771	-0.332192735749829	0.0038513044212498	1.04015645874051e-07	-0.305094046560921	-0.460045957122942	0	0
boc	Q9BZE9_ASPSCR1	85	86	152	81	1.1461463887225	0.734917113436582	1.00965948117763	0.744227757299394	0.0038513044212498	0.00228763941435755	0.411229275285918	0.265431723878231	0	0
bo34	P00533_EGFR	61	86	129	81	-0.337451776199771	-0.150735577482398	-0.440662102857946	-0.146847818060248	0.00388189994839146	7.53548287131049e-10	-0.186716198717372	-0.293814284797699	0	0
bo34	Q9UL15_BAG5	61	86	129	81	1.81180422962923	1.23497626897203	1.73801305964676	1.25257606036415	0.00388189994839146	5.32848947429752e-05	0.576827960657199	0.485436999282603	0	0
boc	P14317_HCLS1	85	86	152	81	2.06440554210359	1.67974430776631	2.10561381711485	1.69749753288945	0.00388932316472062	9.43470116009541e-06	0.384661234337284	0.408116284225392	0	0
boc	Q96A56_TP53INP1	85	86	152	81	0.259164964357823	0.347194260461301	0.27671245686092	0.348277037182077	0.00388932316472062	0.0436523108948048	-0.088029296103478	-0.0715645803211574	0	0
bo12	Q9NX63_CHCHD3	24	86	23	81	0.657199504954889	0.00570174697539564	0.302693119699804	0.0287899205881569	0.00392597841351549	0.0240891996004495	0.651497757979493	0.273903199111648	0	0
boc	O43765_SGTA	85	86	152	81	1.59709953059827	1.15070122590376	1.56323565151913	1.16177983014392	0.00392768251263496	3.92225753580804e-06	0.446398304694506	0.401455821375206	0	0
boc	Q9H8Y5_ANKZF1	85	86	152	81	0.774436708723223	0.414089023048873	0.852163794861497	0.429302623960934	0.00392768251263496	4.25839622969509e-05	0.360347685674349	0.422861170900563	0	0
bo34	O14967_CLGN	61	86	129	81	0.615085201713837	-0.137921302525025	0.630387125059963	-0.124537710681268	0.00393068921717988	5.38191301568777e-06	0.753006504238862	0.75492483574123	0	0
bo34	P00352_ALDH1A1	61	86	129	81	0.575849652951917	0.1737360346025	0.235166054254399	0.178483144992759	0.00393068921717988	0.813718604287161	0.402113618349417	0.0566829092616406	0	0
bo34	P00441_SOD1	61	86	129	81	1.2904981133713	0.891729130750084	1.27970419942356	0.904378053480216	0.00393068921717988	7.24601339486598e-06	0.398768982621216	0.375326145943347	0	0
bo34	Q2NL68_PROSER3	61	86	129	81	0.435894127242674	-0.220121825563139	0.390305297573247	-0.205214062752709	0.00393068921717988	0.000132679983997812	0.656015952805813	0.595519360325956	0	0
bo34	Q96CS3_FAF2	61	86	129	81	-0.231441869164134	-0.932944739677758	-0.492096954756011	-0.914995136023569	0.00393068921717988	0.000486988089923729	0.701502870513624	0.422898181267558	0	0
bo34	Q9BY15_ADGRE3	61	86	129	81	0.146978438729202	0.441955764591722	0.0394525075917718	0.441721664194905	0.00393068921717988	5.24333085454833e-08	-0.29497732586252	-0.402269156603133	0	0
bo34	Q9UKY7_CDV3	61	86	129	81	0.870424024805416	0.447092520372341	1.08110355072584	0.458190193731193	0.00393068921717988	7.26340176975189e-08	0.423331504433075	0.622913356994652	0	0
boc	O75347_TBCA	85	86	152	81	2.13654403070976	1.56004065410225	2.3424487585456	1.57744256268849	0.0039663851470353	2.4915534977685e-07	0.576503376607509	0.765006195857103	0	0
boc	P09110_ACAA1	85	86	152	81	0.932691345575412	0.400844649117599	0.742250818139236	0.415937092327345	0.0039663851470353	0.000126178124041174	0.531846696457813	0.326313725811891	0	0
boc	Q96DB9_FXYD5	85	86	152	81	0.675724370713516	0.286069281343359	0.890995001789782	0.295370029894115	0.0039663851470353	2.97403865873727e-06	0.389655089370156	0.595624971895667	0	0
boc	Q9UHI8_ADAMTS1	85	86	152	81	0.168396840768887	-0.122343622988822	0.111112192469844	-0.120470987781667	0.0039663851470353	0.00462973572272527	0.290740463757709	0.231583180251512	0	0
bo34	P04406_GAPDH	61	86	129	81	0.35331453477061	-1.1146616566286	-0.963627934701874	-1.1105540491332	0.00398003474771464	0.187457863831005	1.46797619139921	0.146926114431326	0	0
bo34	P54577_YARS1	61	86	129	81	2.51158945768076	1.1415568915495	1.944289507414	1.18816564436252	0.00398003474771464	1.17948027169487e-05	1.37003256613126	0.756123863051482	0	0
bo34	Q15797_SMAD1	61	86	129	81	0.72251162419409	0.0622850323341623	0.548157804116901	0.0730494757714014	0.00398003474771464	0.00432757598548669	0.660226591859928	0.4751083283455	0	0
bo34	Q86VP1_TAX1BP1	61	86	129	81	1.27485053389707	0.902538243804153	1.30455895512056	0.913896687562764	0.00398003474771464	2.74140209262203e-06	0.372312290092916	0.390662267557792	0	0
bo34	Q8NEU8_APPL2	61	86	129	81	2.14654657606197	1.36379311138358	1.92274005335216	1.38771471913088	0.00398003474771464	7.97738735339608e-05	0.782753464678388	0.535025334221277	0	0
bo34	Q9NS18_GLRX2	61	86	129	81	0.815888137209021	0.376771870071731	0.960096584963958	0.387384744183507	0.00398003474771464	4.72077857835257e-08	0.43911626713729	0.572711840780451	0	0
boc	P07947_YES1	85	86	152	81	1.98706282819237	1.44653852454304	1.91440718397157	1.46668619957238	0.00400543376738429	0.000844243559820661	0.540524303649328	0.447720984399187	0	0
boc	P78556_CCL20	85	86	152	81	-1.1436603817682	-1.73737660155893	-1.33693777505204	-1.7239376006602	0.00400543376738429	0.026316939352166	0.593716219790725	0.386999825608162	0	0
boc	Q9Y2Y0_ARL2BP	85	86	152	81	1.002333874018	0.45410733186647	0.884003911308787	0.469753805724823	0.00400543376738429	0.000564599174095925	0.54822654215153	0.414250105583963	0	0
bo34	P34897_SHMT2	61	86	129	81	0.617396289641085	0.0174391928050231	0.379016110983091	0.0351543144762253	0.00402994211074751	0.00210590917007636	0.599957096836062	0.343861796506865	0	0
bo34	Q969X0_RILPL2	61	86	129	81	1.53004007544369	0.769264711433058	1.461471098511	0.784758358778316	0.00402994211074751	8.33885059222288e-07	0.760775364010628	0.676712739732683	0	0
bo34	Q9BZW2_SLC13A1	61	86	129	81	-0.958770747369908	-1.1401174406849	-0.9457237328177	-1.13811312319396	0.00402994211074751	0.0248110477509816	0.181346693314997	0.192389390376263	0	0
bo34	O43639_NCK2	61	86	129	81	1.16529174137882	0.53433325981405	1.31008561892234	0.555887356808096	0.00408041692299122	1.21509076315155e-07	0.63095848156477	0.754198262114247	0	0
bo34	P22314_UBA1	61	86	129	81	0.484463212369463	-0.295343971457273	-0.023586139403352	-0.298125223529358	0.00408041692299122	0.0872513880920792	0.779807183826736	0.274539084126006	0	0
boc	P41743_PRKCI	85	86	152	81	0.169580062238911	-0.0421255375596405	0.0511583734562193	-0.0349227846773413	0.0040845798513489	0.0679149025482955	0.211705599798551	0.0860811581335606	0	0
boc	Q86X76_NIT1	85	86	152	81	2.38336149996716	1.82533654264294	2.12698696708964	1.83906029813102	0.0040845798513489	1.36047573265081e-05	0.55802495732422	0.287926668958621	0	0
boc	Q8TDL5_BPIFB1	85	86	152	81	-1.30380648233277	-0.903917780434468	-1.34287215552715	-0.898711206958143	0.0040845798513489	0.00048133758486296	-0.3998887018983	-0.444160948569009	0	0
bo12	P02766_TTR	24	86	23	81	-0.318753512483456	-0.0355743725892266	-0.212104666231585	-0.0417841404393116	0.00411024712716889	0.183027270347033	-0.283179139894229	-0.170320525792273	0	0
boc	P20711_DDC	85	86	152	81	-0.324433269453881	0.0154889910890548	-0.409990466539033	0.0322743097440664	0.00412468280169453	0.000112290671224813	-0.339922260542936	-0.442264776283099	0	0
boc	P43487_RANBP1	85	86	152	81	2.40082051911789	1.62718719667395	1.83881273616455	1.63393525683677	0.00412468280169453	0.0476273684060053	0.773633322443936	0.204877479327782	0	0
boc	Q5SW96_LDLRAP1	85	86	152	81	1.23431137308042	0.359765496054304	1.08727238137039	0.384542438758134	0.00412468280169453	3.62523043162868e-06	0.874545877026119	0.702729942612253	0	0
boc	Q9H3S3_TMPRSS5	85	86	152	81	-0.122260998256067	0.130633288978524	-0.0354767974875183	0.128771804083241	0.00412468280169453	0.0173761333979606	-0.252894287234591	-0.164248601570759	0	0
bo34	O14737_PDCD5	61	86	129	81	1.00177212563312	0.593174481798544	1.13907947153085	0.598439987240094	0.00413146484738051	1.95999208293081e-08	0.408597643834576	0.540639484290757	0	0
bo34	Q08380_LGALS3BP	61	86	129	81	-0.266063517935922	-0.616849270920555	-0.312464376479774	-0.61213739111831	0.00413146484738051	0.00144991714596217	0.350785752984633	0.299673014638536	0	0
bo34	Q13275_SEMA3F	61	86	129	81	0.374149600460822	0.122640050804031	0.309719135732822	0.124425476281822	0.00413146484738051	0.000157183712753112	0.251509549656791	0.185293659451	0	0
bo34	Q659C4_LARP1B	61	86	129	81	0.710334638703446	0.175329956325289	0.551429191413708	0.187426867869835	0.00413146484738051	0.00238512159645937	0.535004682378157	0.364002323543873	0	0
boc	Q6PL24_TMED8	85	86	152	81	1.42900977030179	0.826107096902399	1.54585440165389	0.845047490249368	0.0041651427116053	5.57261944229882e-06	0.602902673399389	0.700806911404522	0	0
bo34	Q16881_TXNRD1	61	86	129	81	0.345691112979905	0.0647063200733262	0.418479859093339	0.0744799377982937	0.00418309159333322	2.30361546852339e-08	0.280984792906579	0.343999921295046	0	0
bo34	Q8IXM2_BAP18	61	86	129	81	1.12686484207964	0.612002512176148	1.33866068068917	0.629002856435323	0.00418309159333322	1.7793217617751e-09	0.514862329903488	0.709657824253843	0	0
bo34	Q92597_NDRG1	61	86	129	81	0.897777772607536	0.226897531272483	0.544754880867195	0.230214344567638	0.00418309159333322	0.00304763949097905	0.670880241335053	0.314540536299557	0	0
bo34	Q9Y5C1_ANGPTL3	61	86	129	81	0.388659884013568	0.0996115856625917	0.496580672634219	0.106013385539627	0.00418309159333322	1.55704117096643e-08	0.289048298350976	0.390567287094592	0	0
boc	P04792_HSPB1	85	86	152	81	1.656800515865	0.88922254582336	1.5830140469023	0.907410360483637	0.00420596236881798	9.13800432521106e-07	0.767577970041641	0.675603686418663	0	0
boc	P22897_MRC1	85	86	152	81	0.324916706401957	0.0802898739417991	0.452636410465901	0.0874580809651734	0.00420596236881798	1.04253228734701e-08	0.244626832460158	0.365178329500727	0	0
boc	Q6FIF0_ZFAND6	85	86	152	81	0.896364144509547	0.635021239947009	1.07766135239049	0.634164977590469	0.00420596236881798	4.32643301462071e-06	0.261342904562538	0.443496374800019	0	0
boc	Q9BQS7_HEPH	85	86	152	81	-0.397384897947697	-0.202844944674818	-0.44387490919116	-0.204602280501197	0.00420596236881798	0.00024791151110608	-0.194539953272879	-0.239272628689963	0	0
boc	Q9BT73_PSMG3	85	86	152	81	2.71498625657232	2.25009494910255	2.4972094293959	2.25197949905944	0.00420596236881798	0.0261791751560251	0.46489130746977	0.245229930336456	0	0
bo34	P16233_PNLIP	61	86	129	81	-0.287518534977814	0.111095054666425	-0.0598800944206522	0.110617954165057	0.0042353029170115	0.12764878587624	-0.398613589644239	-0.170498048585709	0	0
bo34	Q6PKH6_DHRS4L2	61	86	129	81	-1.17914640437031	-1.63699568044777	-1.04112661101051	-1.62725166221253	0.0042353029170115	1.02573767860121e-05	0.457849276077456	0.586125051202013	0	0
bo34	Q7Z692_CEACAM19	61	86	129	81	-0.0304054719710934	0.174393803542571	-0.0752432522148374	0.177163545076405	0.0042353029170115	6.56491417070605e-06	-0.204799275513664	-0.252406797291242	0	0
bo34	Q9P232_CNTN3	61	86	129	81	-0.219079760135151	0.0734422292089448	-0.294818503351755	0.0728152810970753	0.0042353029170115	4.74737844270377e-09	-0.292521989344096	-0.36763378444883	0	0
boc	Q9NWM8_FKBP14	85	86	152	81	0.205063396761577	-0.36246707872744	0.349294572002733	-0.341727091005711	0.00424714457895894	7.49321483640119e-07	0.567530475489017	0.691021663008444	0	0
bo34	Q9P0V8_SLAMF8	61	86	129	81	0.133239180241162	-0.271762464763681	0.0219064822340733	-0.278237212321047	0.00428810462158306	0.00153388998320897	0.405001645004843	0.300143694555121	0	0
boc	Q7Z569_BRAP	85	86	152	81	1.47345480881594	0.998493370358347	1.50654016077668	1.01516872775784	0.00428869216562245	0.000245942232770826	0.474961438457593	0.491371433018837	0	0
boc	Q8IY22_CMIP	85	86	152	81	1.10355887688635	0.607068753000625	1.11045198384364	0.622247076710453	0.00428869216562245	0.00130256853361146	0.496490123885722	0.48820490713319	0	0
boc	P16278_GLB1	85	86	152	81	0.959430746095361	1.25863409984414	1.28161319884279	1.25939142459123	0.00433060797044895	0.727862129419332	-0.299203353748777	0.0222217742515576	0	0
boc	Q15788_NCOA1	85	86	152	81	0.759068632584829	0.18488733897608	0.612429524296436	0.210864706156103	0.00433060797044895	0.00448411351912957	0.574181293608749	0.401564818140333	0	0
bo34	Q12778_FOXO1	61	86	129	81	1.04617233207597	0.60180129805507	1.12954673644803	0.624233677684796	0.00434150255748244	0.000106585807682207	0.4443710340209	0.505313058763231	0	0
bo34	Q14191_WRN	61	86	129	81	-0.586467143008842	-0.956687627889166	-0.784152011211428	-0.952857285415112	0.00434150255748244	0.40755167453538	0.370220484880325	0.168705274203684	0	0
bo34	Q9BQI0_AIF1L	61	86	129	81	3.21273376641318e-05	-0.274350582775512	0.15825122126462	-0.277427073469126	0.00434150255748244	2.58934026635974e-06	0.274382710113176	0.435678294733747	0	0
bo34	O95157_NXPH3	61	86	129	81	-0.554029518477188	-0.177541249544268	-0.653899102553305	-0.170327190123235	0.00439550262267238	3.62421084244546e-11	-0.37648826893292	-0.48357191243007	0	0
bo34	P07741_APRT	61	86	129	81	1.86060046798344	1.40574521939995	1.64105991200294	1.41788396895325	0.00439550262267238	0.000675932100827835	0.454855248583491	0.223175943049692	0	0
bo34	Q24JP5_TMEM132A	61	86	129	81	-0.409659785317636	-1.0220469526758	-0.392089486385908	-1.03222266803469	0.00439550262267238	3.10667803704188e-06	0.612387167358168	0.640133181648779	0	0
bo34	Q9BXY4_RSPO3	61	86	129	81	1.23319726423365	0.840744188863639	0.984209863884247	0.848542736384531	0.00439550262267238	0.008324753599115	0.392453075370015	0.135667127499715	0	0
bo34	O43524_FOXO3	61	86	129	81	-1.04559075431711	-1.60086413983914	-1.05099210058592	-1.60124638403592	0.00445011076290501	0.000120670468941127	0.555273385522034	0.550254283450002	0	0
bo34	P20061_TCN1	61	86	129	81	-0.0780029552841789	0.0938220254026863	-0.216504932921188	0.0993031906038671	0.00445011076290501	2.66949086114003e-08	-0.171824980686865	-0.315808123525055	0	0
bo34	P29350_PTPN6	61	86	129	81	1.92689608965691	1.1025277303438	1.58196644663597	1.12548279456937	0.00445011076290501	2.93596773403874e-05	0.82436835931311	0.456483652066602	0	0
bo34	Q16621_NFE2	61	86	129	81	1.8395813609184	1.35713859046995	1.77141732108166	1.37086586038551	0.00445011076290501	0.00333659821919404	0.482442770448453	0.400551460696146	0	0
boc	Q14696_MESD	85	86	152	81	1.12925703172581	0.501215077761586	1.3717046536703	0.516935896426692	0.004458593382648	4.18561600154618e-08	0.628041953964228	0.85476875724361	0	0
boc	Q9NQ88_TIGAR	85	86	152	81	-0.181136036550682	-0.481844323940485	-0.0486633903967891	-0.474010142095708	0.004458593382648	6.84938969068401e-08	0.300708287389804	0.425346751698919	0	0
bo12	P13473_LAMP2	24	86	23	81	0.00239406487834269	0.122576987705502	-0.0113543517994413	0.12648403476034	0.0045025183412628	0.0793558036633119	-0.12018292282716	-0.137838386559782	0	0
bo12	Q5VUM1_SDHAF4	24	86	23	81	0.649950305964223	0.400443785231573	0.660723476055945	0.403740672106307	0.0045025183412628	0.0466564891422813	0.24950652073265	0.256982803949638	0	0
bo34	P53367_ARFIP1	61	86	129	81	1.69460996106202	1.16772923562225	1.8283046944086	1.18492324633205	0.00450533297198322	3.76451322330034e-06	0.526880725439775	0.643381448076548	0	0
bo34	Q8TDZ2_MICAL1	61	86	129	81	0.978735826354994	0.506843183602069	0.879442810763622	0.522747188421671	0.00450533297198322	0.00750416019661842	0.471892642752925	0.356695622341951	0	0
bo34	Q99616_CCL13	61	86	129	81	1.51493117037845	1.85614023669112	1.95413694761701	1.86755021428702	0.00450533297198322	0.279028083809321	-0.341209066312666	0.0865867333299901	0	0
bo34	Q9Y2X7_GIT1	61	86	129	81	1.63529217155528	0.973434006333497	1.67516022405349	0.984886037205216	0.00450533297198322	2.96640438277377e-07	0.661858165221781	0.690274186848279	0	0
boc	P19438_TNFRSF1A	85	86	152	81	0.482813566332713	0.254972115972085	0.604023203975202	0.256057396466098	0.00454581099754069	1.1477679404939e-06	0.227841450360628	0.347965807509104	0	0
boc	Q14643_ITPR1	85	86	152	81	3.24362938958585	2.96908160746556	3.70891157069994	2.98072437606871	0.00454581099754069	7.73246596156247e-07	0.274547782120289	0.728187194631222	0	0
bo34	P45984_MAPK9	61	86	129	81	0.211532291549387	0.0118320798807965	0.310921642052851	0.0181524363245435	0.00456117529202187	1.01473982780557e-05	0.19970021166859	0.292769205728307	0	0
bo34	P51617_IRAK1	61	86	129	81	1.80696615695284	1.29832014006829	1.77714503594678	1.30873065778616	0.00456117529202187	9.82417938721537e-06	0.508646016884552	0.468414378160618	0	0
bo34	Q8IX12_CCAR1	61	86	129	81	1.25359857952776	0.8959241995527	1.63582243567883	0.907169436488652	0.00456117529202187	8.03174035830517e-12	0.357674379975055	0.728652999190176	0	0
bo34	Q99439_CNN2	61	86	129	81	2.62996269434615	1.87266031721735	2.60387804506135	1.89023127785524	0.00456117529202187	7.57815161466623e-07	0.757302377128798	0.713646767206109	0	0
boc	P07098_LIPF	85	86	152	81	-0.231254452702688	0.192213390660078	-0.35716117964682	0.195426436573373	0.00458999680624632	1.11795317633013e-05	-0.423467843362766	-0.552587616220193	0	0
boc	Q12888_TP53BP1	85	86	152	81	1.3780806473769	0.941217543246816	1.36197894454479	0.950539699127522	0.00458999680624632	0.00364633641319483	0.436863104130084	0.411439245417263	0	0
bo12	P61026_RAB10	24	86	23	81	0.906461475944278	0.441175136105343	0.84458590780069	0.448027215002513	0.00460574414685845	0.00250059512300505	0.465286339838935	0.396558692798177	0	0
bo12	Q8N9V6_ANKRD53	24	86	23	81	-0.213761149278096	-0.640576056297648	-0.515693154202296	-0.636799250610014	0.00460574414685845	0.0645410600579533	0.426814907019552	0.121106096407718	0	0
boc	Q05516_ZBTB16	85	86	152	81	0.853582933888285	0.287911754059376	0.612950057798157	0.299109928006854	0.00463457123646787	0.00829344382402855	0.565671179828909	0.313840129791303	0	0
bo34	O94929_ABLIM3	61	86	129	81	0.741905662210889	-0.317148270444497	0.356443652204965	-0.290317618837167	0.00467474467656645	0.000307227411274299	1.05905393265539	0.646761271042132	0	0
bo34	P13686_ACP5	61	86	129	81	0.225238032712514	-0.140453850536911	0.0627009554053368	-0.133153369466374	0.00467474467656645	0.00028844822058837	0.365691883249425	0.195854324871711	0	0
bo34	Q05516_ZBTB16	61	86	129	81	0.91336689381643	0.287911754059376	0.630845493515719	0.299109928006854	0.00467474467656645	0.0086156114136161	0.625455139757054	0.331735565508865	0	0
bo34	Q8N1Q1_CA13	61	86	129	81	1.97791480338614	1.30982488108684	2.04567318480447	1.32592159523497	0.00467474467656645	2.67957630195157e-06	0.668089922299307	0.719751589569494	0	0
boc	P02765_AHSG	85	86	152	81	-0.616290871743758	-0.428618339177409	-0.573860840392226	-0.431913324158921	0.00467953727703347	0.00854654102483495	-0.187672532566349	-0.141947516233305	0	0
boc	Q53EL9_SEZ6	85	86	152	81	0.115309387190395	0.287899742551777	0.0655537674972442	0.287932989067851	0.00467953727703347	0.000511605007233281	-0.172590355361382	-0.222379221570607	0	0
boc	Q8IUK8_CBLN2	85	86	152	81	-0.496830569610271	-0.224068624871344	-0.563028573037551	-0.217798979682653	0.00467953727703347	1.42521284327258e-05	-0.272761944738928	-0.345229593354899	0	0
bo12	Q8IX12_CCAR1	24	86	23	81	1.36033415658586	0.8959241995527	1.0813681866386	0.907169436488652	0.00471110854047876	0.0937160420356133	0.464409957033158	0.174198750149949	0	0
boc	Q6UXK2_ISLR2	85	86	152	81	-0.216635419968001	0.0379329776254255	-0.198479797114201	0.0399911478772234	0.00472489793552183	6.46857683837724e-05	-0.254568397593426	-0.238470944991425	0	0
boc	Q9UM19_HPCAL4	85	86	152	81	0.227288686393011	0.348406068327458	0.361720342027494	0.349230207951907	0.00472489793552183	0.697432634719744	-0.121117381934447	0.0124901340755867	0	0
bo34	Q07812_BAX	61	86	129	81	1.45033382921268	0.893679756585294	1.78741011779987	0.90477467367538	0.00473248406921183	1.50824369768462e-07	0.556654072627384	0.882635444124493	0	0
bo34	Q8IZD0_SAMD14	61	86	129	81	1.26190860284574	0.259292469105763	1.28629027730773	0.271179792510476	0.00473248406921183	2.96640438277377e-07	1.00261613373998	1.01511048479725	0	0
boc	Q96CN4_EVI5L	85	86	152	81	1.30173485138241	0.629516475050938	1.37123814560518	0.657655622239283	0.00477065623834027	3.41674125668225e-06	0.672218376331474	0.713582523365897	0	0
bo34	P07339_CTSD	61	86	129	81	0.240648553482883	-0.01126115681519	0.233545617281637	-0.0118305111065142	0.00479086822961837	0.000299043181279162	0.251909710298073	0.245376128388151	0	0
bo34	Q8TBZ2_MYCBPAP	61	86	129	81	-1.66786400730635	-2.47380192696873	-2.25016055460351	-2.40612821307438	0.00479086822961837	0.342353622866014	0.805937919662374	0.155967658470872	0	0
bo34	Q8WUD1_RAB2B	61	86	129	81	-2.21652962123308	-2.60831430398387	-2.16756799636176	-2.60205849483664	0.00479086822961837	1.03286408065028e-06	0.391784682750785	0.434490498474879	0	0
bo12	Q6ZN54_DEF8	24	86	23	81	0.80493195570352	0.444357211974079	0.889949700103317	0.462045041973997	0.00481865019553902	0.154018681648122	0.36057474372944	0.42790465812932	0	0
bo34	P23560_BDNF	61	86	129	81	4.1855691176075	4.50137968220359	5.16425670280593	4.5243146997616	0.00484990344537607	2.78902981475074e-05	-0.315810564596096	0.639942003044323	0	0
bo34	Q6PL24_TMED8	61	86	129	81	1.52973846598444	0.826107096902399	1.6180409000663	0.845047490249368	0.00484990344537607	1.40274725423714e-06	0.703631369082041	0.77299340981693	0	0
bo34	P09467_FBP1	61	86	129	81	-0.72565293320752	-1.31759522092055	-1.05045927393715	-1.306878102183	0.0049095960539521	0.163682602905481	0.591942287713029	0.256418828245852	0	0
bo34	Q9BQS8_FYCO1	61	86	129	81	1.89498398253836	1.25629325999285	1.83027145860105	1.27084515146371	0.0049095960539521	2.1533489746976e-05	0.638690722545518	0.559426307137339	0	0
bo34	Q9BXI3_NT5C1A	61	86	129	81	0.267375141373942	-0.0107142459473361	0.0664807247589741	-0.0104498517821235	0.0049095960539521	0.28319336421258	0.278089387321278	0.0769305765410976	0	0
bo34	Q9H223_EHD4	61	86	129	81	2.81148193065494	2.33511900839225	2.86850535068802	2.34303062155327	0.0049095960539521	1.39771665634591e-07	0.47636292226269	0.525474729134755	0	0
boc	O94992_HEXIM1	85	86	152	81	0.564487142391671	0.178169143380493	0.525412840936366	0.183205301411061	0.00491034756092006	2.44813938380673e-05	0.386317999011178	0.342207539525305	0	0
boc	P30086_PEBP1	85	86	152	81	1.29236364316873	0.912670184976421	1.35067728389482	0.926254296864732	0.00491034756092006	1.01381205652462e-06	0.379693458192313	0.424422987030093	0	0
boc	Q86UN3_RTN4RL2	85	86	152	81	-0.0602382865704847	0.139117911407805	-0.0415119136251981	0.142885884886264	0.00491034756092006	0.0113505556515258	-0.199356197978289	-0.184397798511462	0	0
boc	Q9UKB3_DNAJC12	85	86	152	81	0.745342130623465	0.0953547370411877	0.565342524612149	0.0873421350598491	0.00491034756092006	0.0173761333979606	0.649987393582278	0.4780003895523	0	0
bo12	O14578_CIT	24	86	23	81	1.13054279329355	0.387042541347994	0.752668476040205	0.3801138425101	0.0049284083541757	0.0217408548896455	0.743500251945556	0.372554633530105	0	0
boc	Q15165_PON2	85	86	152	81	-0.183852100863225	-0.449035611386892	-0.10187569948092	-0.443896334530721	0.00495772708443916	4.75653320295216e-07	0.265183510523667	0.342020635049802	0	0
bo34	Q9HC38_GLOD4	61	86	129	81	1.12688207087532	0.833401469869283	1.07969551086458	0.840967129774099	0.00496995244295118	0.000160155063570743	0.293480601006033	0.238728381090478	0	0
boc	Q06124_PTPN11	85	86	152	81	1.55238871269154	1.04233613361284	1.59698455834132	1.06993254456855	0.00500551966948784	0.00027489537165587	0.510052579078705	0.527052013772771	0	0
bo34	Q03169_TNFAIP2	61	86	129	81	0.815846862617839	0.589090711017061	0.952187166623838	0.589751232731406	0.00503097905037565	7.35819906524587e-08	0.226756151600777	0.362435933892433	0	0
bo34	Q9GZP8_IMUP	61	86	129	81	2.08106169229501	1.35117948444202	1.97020614461673	1.35618416477311	0.00503097905037565	0.00103741778213109	0.729882207852995	0.614021979843612	0	0
bo34	Q9P202_WHRN	61	86	129	81	-0.290598802657235	0.949221291333762	0.704714823328964	0.949958859620635	0.00503097905037565	0.76344871523639	-1.239820093991	-0.245244036291672	0	0
bo12	P24864_CCNE1	24	86	23	81	0.562770722431699	0.0113500299905511	0.0724781605095061	0.00652546929825488	0.00504042283275375	0.447413896315548	0.551420692441148	0.0659526912112512	0	0
bo12	Q92917_GPKOW	24	86	23	81	0.389333752367907	0.123199976208045	0.241449941731205	0.124931605454374	0.00504042283275375	0.0142257755100034	0.266133776159861	0.116518336276831	0	0
boc	Q15113_PCOLCE	85	86	152	81	-0.400368484490181	-0.118630774073017	-0.333962988876541	-0.120938724803867	0.00505372845708437	0.0110890335359331	-0.281737710417164	-0.213024264072674	0	0
boc	Q8NBI3_DRAXIN	85	86	152	81	0.729100429817609	0.324075570049172	0.528241742921335	0.32047459228156	0.00505372845708437	0.191149408984218	0.405024859768437	0.207767150639775	0	0
bo34	P07306_ASGR1	61	86	129	81	0.318415546230314	0.0796762722712352	0.353186166859273	0.0767790763876966	0.00509268236488531	2.04398152968742e-05	0.238739273959079	0.276407090471577	0	0
bo34	Q9BRJ6_C7orf50	61	86	129	81	0.239505626683832	0.0114322920917678	0.346195865792744	0.0117578847697273	0.00509268236488531	3.19490488347748e-07	0.228073334592065	0.334437981023017	0	0
boc	Q03169_TNFAIP2	85	86	152	81	0.77643672738144	0.589090711017061	0.92806778988418	0.589751232731406	0.00515140730094445	1.16339101797968e-07	0.187346016364379	0.338316557152774	0	0
bo12	P12532_CKMT1A_CKMT1B	24	86	23	81	-0.922525349175416	-1.97877268228415	-1.66218105849551	-1.9770021354675	0.00515473402736588	0.124751500501468	1.05624733310873	0.314821076971986	0	0
bo34	P49862_KLK7	61	86	129	81	-0.376714022606283	-0.815287526677994	-0.591454620514435	-0.818092650741736	0.00515506892605704	0.0278065202752808	0.438573504071711	0.226638030227301	0	0
boc	Q02539_H1.1	85	86	152	81	0.684320275198772	0.457067942784485	0.862365295528411	0.450403982256408	0.00520088373642798	0.000863037097310515	0.227252332414287	0.411961313272002	0	0
boc	Q16881_TXNRD1	85	86	152	81	0.32297442665639	0.0647063200733262	0.402847169684676	0.0744799377982937	0.00520088373642798	2.20514486172964e-08	0.258268106583064	0.328367231886382	0	0
bo34	Q1L6U9_MSMP	61	86	129	81	-0.712799579204702	-0.383481147347208	-0.648485992871692	-0.378548669227226	0.00521814532464408	0.00479370069019475	-0.329318431857494	-0.269937323644466	0	0
bo34	Q86UX2_ITIH5	61	86	129	81	-0.189453148566568	0.128029696674699	-0.0383459163623207	0.136761174645925	0.00521814532464408	0.0484152174560969	-0.317482845241267	-0.175107091008246	0	0
boc	P26022_PTX3	85	86	152	81	0.239813930431606	-0.132499120078791	0.451032863442856	-0.131558246518775	0.00525078913305463	8.092574793398e-09	0.372313050510397	0.582591109961631	0	0
boc	Q9BUH6_PAXX	85	86	152	81	0.741924047452135	0.375997531596095	0.799055940794718	0.378998693306244	0.00525078913305463	5.26803323321067e-08	0.36592651585604	0.420057247488474	0	0
boc	Q9H0C8_ILKAP	85	86	152	81	0.782233208643906	0.400486408636545	0.81605626294007	0.396472114920045	0.00525078913305463	2.60802762673584e-05	0.381746800007361	0.419584148020025	0	0
bo34	P02679_FGG	61	86	129	81	-4.83128082920864	-6.27246824221484	-6.16639377177368	-6.26705630040449	0.00528191820283507	0.287400568301812	1.4411874130062	0.100662528630814	0	0
bo34	P24855_DNASE1	61	86	129	81	-0.131907534675518	0.131337339116981	-0.0348041780272839	0.133555815467391	0.00528191820283507	0.0739266834698014	-0.263244873792499	-0.168359993494674	0	0
bo34	Q13151_HNRNPA0	61	86	129	81	-0.439662634760664	-1.00201796774729	-0.348893874161589	-0.991632510620237	0.00528191820283507	1.73321803479359e-07	0.562355332986629	0.642738636458648	0	0
boc	P09543_CNP	85	86	152	81	1.863266630829	1.3650566324282	1.7967970244099	1.37777214649375	0.00530112672949196	7.67868570992345e-05	0.498209998400801	0.419024877916152	0	0
boc	P51858_HDGF	85	86	152	81	2.48682078445683	2.00769683724525	2.68662842648337	2.02797461061027	0.00530112672949196	7.41506124927969e-07	0.479123947211581	0.658653815873097	0	0
boc	Q9NZH8_IL36G	85	86	152	81	0.0732296390811022	0.430087892965254	0.171325940453513	0.430868945128032	0.00530112672949196	0.0168073134485562	-0.356858253884152	-0.259543004674519	0	0
bo34	P19827_ITIH1	61	86	129	81	-0.259616154201944	-0.134921509356525	-0.19939415974216	-0.136334039765724	0.00534639425451268	0.174527937796344	-0.124694644845419	-0.0630601199764351	0	0
bo34	P31751_AKT2	61	86	129	81	1.74251540877996	0.394514636414229	1.35970516542265	0.425087293664194	0.00534639425451268	1.17948027169487e-05	1.34800077236573	0.934617871758458	0	0
bo34	Q12798_CETN1	61	86	129	81	-0.3712131759137	-0.0855927191261121	-0.177784428801006	-0.0987294012579169	0.00534639425451268	0.564447966074151	-0.285620456787588	-0.0790550275430892	0	0
bo34	Q13043_STK4	61	86	129	81	1.21952469802312	0.64800263690871	1.28748550701682	0.663304719176815	0.00534639425451268	1.14877294646787e-06	0.571522061114406	0.62418078784	0	0
bo34	Q8WUA4_GTF3C2	61	86	129	81	0.280585594872609	-0.0452162096743335	0.0218567430824066	-0.0721857741649205	0.00534639425451268	0.367836999093919	0.325801804546942	0.0940425172473271	0	0
boc	Q969X0_RILPL2	85	86	152	81	1.39709651484502	0.769264711433058	1.4030606897035	0.784758358778316	0.00535189978417	2.34012764622065e-06	0.627831803411964	0.61830233092518	0	0
bo12	P61218_POLR2F	24	86	23	81	0.860811936336871	0.507345371556724	0.731622021004421	0.50580650046368	0.00539041108062839	0.0425024345760754	0.353466564780147	0.22581552054074	0	0
boc	O95388_CCN4	85	86	152	81	1.38252815291922	1.1076363736214	1.49789232430604	1.1010317250854	0.00540311157535861	4.75653320295216e-07	0.27489177929782	0.396860599220634	0	0
boc	P09914_IFIT1	85	86	152	81	0.482126015393555	-0.0954590103143766	0.0483157290399237	-0.0774630465576452	0.00540311157535861	0.309943805413862	0.577585025707931	0.125778775597569	0	0
boc	P14854_COX6B1	85	86	152	81	0.521144886622378	0.18355867595824	0.629751927077169	0.185040008001495	0.00540311157535861	1.82873503734379e-05	0.337586210664138	0.444711919075674	0	0
boc	P61366_OSTN	85	86	152	81	-0.648098115808401	-0.299610621149528	-0.374847986974046	-0.305354072094153	0.00540311157535861	0.694415327881259	-0.348487494658873	-0.0694939148798935	0	0
bo34	P00519_ABL1	61	86	129	81	1.41064844442677	0.979156868878677	1.42941663224316	0.992602732484488	0.00541158022551193	3.5583118728301e-06	0.431491575548097	0.436813899758672	0	0
bo34	Q9Y5X1_SNX9	61	86	129	81	1.50187557581153	1.04960914951401	1.49614411977589	1.05965428109776	0.00541158022551193	4.70976454678432e-06	0.452266426297517	0.43648983867813	0	0
boc	P48594_SERPINB4	85	86	152	81	-0.118015928697225	0.207336672974928	-0.0234066448679135	0.210031937840625	0.00545476540124483	0.000977065811652898	-0.325352601672152	-0.233438582708539	0	0
boc	P54252_ATXN3	85	86	152	81	1.87096157053002	1.4263978694857	1.67867680030818	1.43957727440749	0.00545476540124483	0.0932246907950536	0.444563701044316	0.239099525900698	0	0
bo34	Q02487_DSC2	61	86	129	81	0.469964671493202	0.242378837141247	0.52254199164358	0.240684625703875	0.00547748291387812	7.73707774476812e-06	0.227585834351956	0.281857365939705	0	0
bo34	Q6IPM2_IQCE	61	86	129	81	0.710319971115221	-0.00208910281725899	0.51064412097489	0.0133052939380325	0.00547748291387812	0.138487827766767	0.71240907393248	0.497338827036857	0	0
bo34	Q96PX9_PLEKHG4B	61	86	129	81	-0.368804248544333	0.244291808464408	0.0108517370173871	0.237202435916485	0.00547748291387812	0.0921013979291975	-0.613096057008741	-0.226350698899098	0	0
boc	Q9P0K1_ADAM22	85	86	152	81	0.23272659494723	0.470011026079569	0.20971587789555	0.463117213616775	0.00550686458000992	0.000813762366008691	-0.23728443113234	-0.253401335721225	0	0
bo12	O43490_PROM1	24	86	23	81	1.28624789622217	-0.0569498568495419	1.20989099610187	-0.120728698256563	0.0055118606794513	0.0200081852916062	1.34319775307171	1.33061969435844	0	0
bo12	O43639_NCK2	24	86	23	81	0.973008004598436	0.53433325981405	0.912856695474904	0.555887356808096	0.0055118606794513	0.0754148512530125	0.438674744784386	0.356969338666807	0	0
bo12	Q9NSQ0_RRP7BP	24	86	23	81	0.547724004237108	-0.0371598170843327	-0.287354305535595	-0.04093037111014	0.0055118606794513	0.736275905533404	0.584883821321441	-0.246423934425455	0	0
bo34	O14497_ARID1A	61	86	129	81	0.311781898884435	0.0784504933917399	0.244908516741243	0.076409542204143	0.00554410917012434	0.00341263358463966	0.233331405492695	0.1684989745371	0	0
bo34	Q9BTK6_PAGR1	61	86	129	81	0.562581161562173	0.361800337400521	0.570682588846114	0.363038008883999	0.00554410917012434	0.000748512895310984	0.200780824161652	0.207644579962114	0	0
bo34	Q9HAU4_SMURF2	61	86	129	81	-0.224308466096425	-1.07041070926961	-0.825617991943703	-1.09522502806388	0.00554410917012434	0.127066535085558	0.846102243173187	0.269607036120173	0	0
boc	P50552_VASP	85	86	152	81	0.897239260973982	0.561795427408086	1.1654445060003	0.577575119901845	0.00555941244990656	8.40699199135835e-07	0.335443833565896	0.587869386098455	0	0
boc	Q9UHP3_USP25	85	86	152	81	1.78788946743681	1.39118541103054	1.88696689557786	1.40069669988389	0.00555941244990656	5.69783984355327e-07	0.396704056406265	0.486270195693976	0	0
bo34	P23919_DTYMK	61	86	129	81	2.07842731971873	1.47928675771761	2.02355242201111	1.4906483938668	0.00561146589748856	1.91687129338646e-07	0.599140562001117	0.532904028144318	0	0
bo34	P54727_RAD23B	61	86	129	81	0.932884836320553	0.68347495823765	1.08254453771432	0.693604049021149	0.00561146589748856	3.19490488347748e-07	0.249409878082903	0.388940488693171	0	0
bo34	Q5VY43_PEAR1	61	86	129	81	0.02858133261335	0.19977590465093	0.0681846111536281	0.205694513834846	0.00561146589748856	0.000856570807174544	-0.17119457203758	-0.137509902681218	0	0
bo34	Q6FI81_CIAPIN1	61	86	129	81	2.04623651648674	1.57062986361648	2.10756930506005	1.58249230829454	0.00561146589748856	6.54644769141544e-08	0.475606652870255	0.525076996765511	0	0
bo34	Q6P3R8_NEK5	61	86	129	81	-0.432623512116953	-0.108937532903614	-0.0790724931628852	-0.12212411620098	0.00561146589748856	0.901593804244928	-0.32368597921334	0.0430516230380944	0	0
boc	O14967_CLGN	85	86	152	81	0.471556696897458	-0.137921302525025	0.508956187601189	-0.124537710681268	0.00561241236933568	6.0370446085282e-05	0.609477999422483	0.633493898282457	0	0
boc	Q14258_TRIM25	85	86	152	81	2.66991642034844	2.19551383777178	2.76849159575063	2.21279925805293	0.00561241236933568	2.0977580402654e-05	0.474402582576661	0.5556923376977	0	0
boc	Q92597_NDRG1	85	86	152	81	0.806244478003779	0.226897531272483	0.52278640493204	0.230214344567638	0.00561241236933568	0.00420525164273925	0.579346946731296	0.292572060364402	0	0
boc	Q9BXY4_RSPO3	85	86	152	81	1.18161414271939	0.840744188863639	0.957333095462803	0.848542736384531	0.00561241236933568	0.0228097362479863	0.340869953855755	0.108790359078271	0	0
boc	Q9GZT9_EGLN1	85	86	152	81	2.29441492316827	1.9232300662071	2.55332183611756	1.93016803764897	0.00561241236933568	1.03923593203829e-09	0.371184856961169	0.623153798468584	0	0
bo12	P98179_RBM3	24	86	23	81	1.33934241485868	0.480470661035559	0.872769332399624	0.493680842550947	0.00563577448556936	0.0767103592593014	0.858871753823121	0.379088489848676	0	0
boc	Q2WEN9_CEACAM16	85	86	152	81	-0.332321761419467	0.110021262574613	-0.756167217625039	0.100049628768728	0.00566586771692342	1.00014390285181e-09	-0.44234302399408	-0.856216846393767	0	0
bo34	O60271_SPAG9	61	86	129	81	0.484240736046511	0.212609766769051	0.547589068098813	0.219364870805143	0.0056795600521903	2.56837586941228e-05	0.27163096927746	0.32822419729367	0	0
bo34	Q9BXG8_SPZ1	61	86	129	81	-0.112442170513162	0.0707170604683753	0.0327348311437661	0.0729967956040506	0.0056795600521903	0.384189163190555	-0.183159230981537	-0.0402619644602845	0	0
boc	Q08334_IL10RB	85	86	152	81	0.274154740840936	0.124312402542445	0.305940249617611	0.119786732539216	0.00571978189159783	0.00212237309153251	0.149842338298491	0.186153517078396	0	0
boc	Q8WXX5_DNAJC9	85	86	152	81	1.49858461212122	1.18718453957929	1.58973428527882	1.19671933115704	0.00571978189159783	0.00012828943742487	0.31140007254193	0.393014954121779	0	0
boc	Q99426_TBCB	85	86	152	81	3.04085712712317	2.18422853154731	2.94765947353927	2.20906505476987	0.00571978189159783	2.23384780481941e-07	0.856628595575854	0.7385944187694	0	0
boc	Q9NRY5_FAM114A2	85	86	152	81	1.36784933646566	1.05714576954448	1.45330259875703	1.06641015409464	0.00571978189159783	0.000459742216046405	0.310703566921182	0.386892444662388	0	0
boc	Q9UM47_NOTCH3	85	86	152	81	-0.459369355207799	-0.206546984303015	-0.365114685907382	-0.199334662591031	0.00571978189159783	0.00362261543470114	-0.252822370904784	-0.165780023316351	0	0
bo34	P21549_AGXT	61	86	129	81	-0.58970659246969	-1.0481161740004	-1.13498118116816	-1.03718245112851	0.00574839864368673	0.968363591851369	0.458409581530706	-0.0977987300396488	0	0
bo12	P09237_MMP7	24	86	23	81	1.48435451014132	1.10473464447726	1.84443451571951	1.08983528161127	0.00576219587580686	0.000695396513413817	0.379619865664062	0.754599234108239	0	0
boc	Q15797_SMAD1	85	86	152	81	0.643934836516618	0.0622850323341623	0.502156507186906	0.0730494757714014	0.00577415831266549	0.00599507291115629	0.581649804182456	0.429107031415505	0	0
bo34	O43927_CXCL13	61	86	129	81	-0.542118180146902	-0.810072994046452	-0.284716386950262	-0.799563748270614	0.00581798873492838	3.61399401045056e-07	0.267954813899551	0.514847361320353	0	0
bo34	P29459_P29460_IL12A_IL12B	61	86	129	81	1.27336691400371	0.772283655543119	1.06371143146445	0.775262577538652	0.00581798873492838	0.00954345176099245	0.501083258460593	0.2884488539258	0	0
bo34	P78312_FAM193A	61	86	129	81	0.991779950227637	0.422896302965099	0.457962733051245	0.440028867220685	0.00581798873492838	0.0813790178830701	0.568883647262538	0.0179338658305601	0	0
bo34	Q8IVG5_SAMD9L	61	86	129	81	1.79408037304247	1.39454603102945	2.00019562651506	1.41100072664469	0.00581798873492838	2.75372361365138e-07	0.399534342013019	0.589194899870362	0	0
boc	Q53RD9_FBLN7	85	86	152	81	-0.39282449351498	-0.174781792400474	-0.41379753771404	-0.172693056331932	0.00582900041988799	8.9982348873278e-06	-0.218042701114507	-0.241104481382108	0	0
boc	Q8IZD4_DCP1B	85	86	152	81	0.40977044335532	0.276881019022626	0.545965754982204	0.277313483510254	0.00588431167355832	0.000515510766644158	0.132889424332694	0.26865227147195	0	0
boc	Q9UKY7_CDV3	85	86	152	81	0.811655230970238	0.447092520372341	1.03870151034161	0.458190193731193	0.00588431167355832	2.43781594211108e-07	0.364562710597897	0.580511316610416	0	0
bo34	O15068_MCF2L	61	86	129	81	2.13652819586969	1.59231760256311	2.19347351526601	1.60703958358683	0.00588833744261418	2.68616092910277e-07	0.544210593306575	0.586433931679181	0	0
bo34	O60635_TSPAN1	61	86	129	81	0.674455214772231	0.437989081152401	0.657389678643375	0.442946575794879	0.00588833744261418	0.108987428892711	0.236466133619831	0.214443102848496	0	0
bo34	Q14653_IRF3	61	86	129	81	1.96270169483801	1.48847305481383	2.01190899107721	1.50406728499507	0.00588833744261418	2.13058441221651e-06	0.474228640024185	0.50784170608214	0	0
bo34	Q49AG3_ZBED5	61	86	129	81	-0.998020226858647	-0.631677853740469	-0.972811627511565	-0.642690216689241	0.00588833744261418	0.043104253246813	-0.366342373118178	-0.330121410822324	0	0
bo34	Q56P03_EAPP	61	86	129	81	0.725786175025435	0.186137566710281	0.477765517938916	0.207058297800447	0.00588833744261418	0.0191644094503671	0.539648608315153	0.270707220138469	0	0
bo34	Q9Y2L9_LRCH1	61	86	129	81	1.3925371025054	0.818665967338392	1.37269430282616	0.820731053944247	0.00588833744261418	7.82347012921692e-05	0.573871135167006	0.551963248881916	0	0
bo12	Q53HC9_EIPR1	24	86	23	81	0.811537053881839	0.0429845468562644	0.486067058765096	0.0726240911179366	0.00589116883944993	0.975006990243287	0.768552507025575	0.413442967647159	0	0
bo12	Q96RU2_USP28	24	86	23	81	0.893812071625773	0.322300023282676	0.692894971594791	0.324662189481238	0.00589116883944993	0.00756671733670913	0.571512048343097	0.368232782113553	0	0
bo34	Q15788_NCOA1	61	86	129	81	0.845633154735802	0.18488733897608	0.637315423712094	0.210864706156103	0.00595945193744612	0.00247908922459596	0.660745815759722	0.426450717555991	0	0
boc	Q49A26_GLYR1	85	86	152	81	0.463608513806009	0.166040622907043	0.702178194669056	0.170448477501167	0.00599635556452872	2.78779567834216e-08	0.297567890898966	0.53172971716789	0	0
boc	Q8TBM8_DNAJB14	85	86	152	81	1.04239733190268	0.703584682577106	1.24861363650642	0.712771902507514	0.00599635556452872	7.80161027503844e-06	0.338812649325572	0.535841733998906	0	0
boc	Q16762_TST	85	86	152	81	0.52299331633633	0.244716952297454	0.474637432847838	0.262815036270087	0.00605309522575717	0.0119590944419863	0.278276364038876	0.211822396577751	0	0
boc	Q86VP3_PACS2	85	86	152	81	1.67838068522344	1.07543646696039	1.43903631076371	1.08728783870704	0.00605309522575717	0.0020369135775179	0.602944218263044	0.35174847205667	0	0
boc	Q96MF2_STAC3	85	86	152	81	0.433071235687755	-0.909538075679081	-0.303723879047369	-0.979427235023159	0.00605309522575717	0.189078824980089	1.34260931136684	0.67570335597579	0	0
boc	Q9NXV2_KCTD5	85	86	152	81	0.703386827692216	0.42482342321235	0.749414229605133	0.432483843785238	0.00605309522575717	2.8297003246143e-06	0.278563404479866	0.316930385819895	0	0
bo34	O43776_NARS1	61	86	129	81	1.04548100281044	0.672029621275699	0.978698709987989	0.685490156299848	0.00610400724289471	4.77462601670221e-05	0.373451381534745	0.293208553688141	0	0
bo34	Q5VSY0_GKAP1	61	86	129	81	-0.869001851723538	-1.36147833213019	-1.03339334133782	-1.35127209750298	0.00610400724289471	0.0995400148383202	0.492476480406653	0.317878756165166	0	0
bo34	Q8IUH2_CREG2	61	86	129	81	-0.146324076601877	0.030761314437225	-0.136055578070884	0.0342406482767523	0.00610400724289471	0.0781700456522611	-0.177085391039102	-0.170296226347637	0	0
bo34	Q9UEW3_MARCO	61	86	129	81	0.169432038220664	-0.0629663977456394	0.057892705031357	-0.0625257212222976	0.00610400724289471	0.00599130520381598	0.232398435966304	0.120418426253655	0	0
boc	O95157_NXPH3	85	86	152	81	-0.4902148175607	-0.177541249544268	-0.616303063863348	-0.170327190123235	0.006110318081442	9.7599173747905e-11	-0.312673568016432	-0.445975873740113	0	0
boc	Q99460_PSMD1	85	86	152	81	1.53361850863244	1.20890105114186	1.7504353582428	1.21045920444852	0.006110318081442	6.18233544396421e-08	0.324717457490578	0.539976153794277	0	0
boc	P05090_APOD	85	86	152	81	-0.457715039238102	-0.259173251990401	-0.474428659913035	-0.25215255774226	0.00616802769567386	9.61488997607319e-06	-0.198541787247701	-0.222276102170774	0	0
boc	P52798_EFNA4	85	86	152	81	0.600262737706125	0.383860235109999	0.629856139817276	0.37384876485096	0.00616802769567386	0.000144027782886426	0.216402502596126	0.256007374966316	0	0
bo34	O75112_LDB3	61	86	129	81	-0.503428432075351	0.281182366692481	0.368113093934963	0.27699366731624	0.00617746266721319	0.970223665856247	-0.784610798767832	0.0911194266187231	0	0
bo34	Q53T59_HS1BP3	61	86	129	81	0.571825023107799	-0.0990630065212362	0.467980217554588	-0.0844833970811228	0.00617746266721319	7.90772213320656e-06	0.670888029629035	0.552463614635711	0	0
bo34	Q5SW79_CEP170	61	86	129	81	2.71679128847244	2.24520855625082	2.82951980364552	2.25691934909973	0.00617746266721319	3.52614235149517e-07	0.471582732221618	0.572600454545792	0	0
bo34	Q8N998_CCDC89	61	86	129	81	0.0573494569917338	-0.208878598828305	-0.0701616553270659	-0.196554813688313	0.00617746266721319	0.226860199087451	0.266228055820039	0.126393158361247	0	0
boc	O00161_SNAP23	85	86	152	81	2.36359777453485	1.70232784927747	2.21234169639226	1.72242945393158	0.00622622765353007	0.000142845897907431	0.661269925257383	0.489912242460683	0	0
boc	O75365_PTP4A3	85	86	152	81	-0.00239687791828708	-0.375029107015046	-0.25810914506266	-0.367228914831338	0.00622622765353007	0.32777566448251	0.372632229096759	0.109119769768678	0	0
boc	Q8IXJ6_SIRT2	85	86	152	81	1.66720686769808	1.05477892992235	1.76149446564864	1.08865660974239	0.00622622765353007	4.72406227999767e-06	0.612427937775736	0.67283785590625	0	0
boc	Q9UBX1_CTSF	85	86	152	81	-0.780344096042397	-0.504611202860635	-0.630205900762208	-0.501515353121835	0.00622622765353007	0.0533969131573146	-0.275732893181763	-0.128690547640373	0	0
bo34	O60911_CTSV	61	86	129	81	-0.662854856059323	-0.430735891821134	-0.813036227216784	-0.418676047423285	0.00625171310658626	9.50580605136326e-07	-0.232118964238189	-0.394360179793499	0	0
bo34	P49758_RGS6	61	86	129	81	2.62999430111178	1.92343357807876	2.65771296897346	1.95893822293802	0.00625171310658626	0.000211573532176067	0.706560723033024	0.69877474603544	0	0
boc	Q9Y2J4_AMOTL2	85	86	152	81	0.317401414585598	0.0711738554924948	0.163204280561162	0.0740449427790157	0.00628492156114989	0.139788306571531	0.246227559093103	0.0891593377821461	0	0
bo34	O14545_TRAFD1	61	86	129	81	1.93122140488518	1.42979939778985	1.6014000094282	1.45022034679128	0.00632676600552819	0.247206676261418	0.501422007095327	0.15117966263692	0	0
bo34	O43491_EPB41L2	61	86	129	81	0.712163950408597	0.427220666292231	0.54211620339726	0.427206330396733	0.00632676600552819	0.0894297629406832	0.284943284116366	0.114909873000527	0	0
boc	P86397_HTD2	85	86	152	81	1.38167936169313	0.636735362906476	1.53891056579352	0.659335972076306	0.00634411304580974	7.33769325026044e-07	0.74494399878665	0.879574593717218	0	0
boc	Q15846_CLUL1	85	86	152	81	0.693664947771262	0.441606393673486	0.376479347194872	0.417941967445134	0.00634411304580974	0.420745318855976	0.252058554097776	-0.0414626202502617	0	0
boc	Q6PKH6_DHRS4L2	85	86	152	81	-1.23297906151689	-1.63699568044777	-1.09567487738081	-1.62725166221253	0.00634411304580974	3.26398952957153e-05	0.404016618930876	0.531576784831716	0	0
boc	Q92979_EMG1	85	86	152	81	0.300689810277045	-0.0147648643322409	0.273309348819203	-0.0128606942854281	0.00634411304580974	0.00167831608476281	0.315454674609286	0.286170043104631	0	0
bo34	P15692_VEGFA	61	86	129	81	1.79401394631114	1.4238923265801	2.08416699463136	1.42791870230339	0.0064026288640705	6.80673749115788e-13	0.370121619731041	0.656248292327972	0	0
bo34	Q15113_PCOLCE	61	86	129	81	-0.427364691771973	-0.118630774073017	-0.368053323077196	-0.120938724803867	0.0064026288640705	0.00351646777972642	-0.308733917698956	-0.247114598273329	0	0
bo34	Q5T2W1_PDZK1	61	86	129	81	0.125093400942706	-0.189475259833931	-0.121675831039517	-0.186396644375582	0.0064026288640705	0.0311087735705975	0.314568660776637	0.0647208133360652	0	0
bo34	Q96T25_ZIC5	61	86	129	81	1.05423876253183	-0.0844260288552997	-0.0774467705233939	-0.145641424594597	0.0064026288640705	0.873950140174251	1.13866479138713	0.068194654071203	0	0
bo34	Q9UBP0_SPAST	61	86	129	81	0.790999746932353	0.239918469385941	1.14472396634913	0.256019571315244	0.0064026288640705	1.80000120405286e-07	0.551081277546412	0.888704395033888	0	0
boc	O75506_HSBP1	85	86	152	81	1.32580600101734	1.01303078710157	1.78923224412618	1.02490403470207	0.00640380575599819	7.2611032617439e-07	0.312775213915769	0.764328209424116	0	0
boc	P04406_GAPDH	85	86	152	81	0.0323171435172004	-1.1146616566286	-0.968039835112179	-1.1105540491332	0.00640380575599819	0.12015259577199	1.14697880014581	0.142514214021021	0	0
boc	A2A288_ZC3H12D	85	86	152	81	0.997577145889454	0.364379910767383	0.489150407169685	0.370698268091162	0.00646400336149074	0.665997967439585	0.633197235122071	0.118452139078523	0	0
bo34	Q9Y2Y0_ARL2BP	61	86	129	81	1.04276335657844	0.45410733186647	0.922526462296207	0.469753805724823	0.00647930923801192	0.000278205716281106	0.58865602471197	0.452772656571384	0	0
boc	P49908_SELENOP	85	86	152	81	-0.493982130313719	-0.30958011975662	-0.519534943138953	-0.306386484088526	0.00652470955342449	0.000382083649846519	-0.184402010557099	-0.213148459050427	0	0
boc	Q9NRA1_PDGFC	85	86	152	81	0.615391577055027	0.42383780797836	0.570136633657268	0.421845976782691	0.00652470955342449	0.00225674074481986	0.191553769076667	0.148290656874577	0	0
bo34	A8MW92_PHF20L1	61	86	129	81	0.2499647707333	-0.133466740869749	0.228594396671722	-0.12788294258081	0.00655681473916758	0.00423320290084313	0.383431511603048	0.356477339252532	0	0
bo34	P02765_AHSG	61	86	129	81	-0.617297104675744	-0.428618339177409	-0.590346149972173	-0.431913324158921	0.00655681473916758	0.00766222665012752	-0.188678765498336	-0.158432825813253	0	0
bo34	P20711_DDC	61	86	129	81	-0.328951990562205	0.0154889910890548	-0.445799296281362	0.0322743097440664	0.00655681473916758	4.4065897590059e-05	-0.34444098165126	-0.478073606025428	0	0
bo34	Q8TF64_GIPC3	61	86	129	81	3.03987083380042	2.29993133791834	2.92711201384576	2.31274722958208	0.00655681473916758	5.43552014826431e-05	0.739939495882081	0.614364784263678	0	0
bo34	Q96CD2_PPCDC	61	86	129	81	0.893696800536225	0.50772498742775	0.819921558921654	0.51641127583124	0.00655681473916758	3.71188816871996e-05	0.385971813108475	0.303510283090414	0	0
bo12	Q07325_CXCL9	24	86	23	81	1.23821737959633	0.622559422702725	1.0983936745333	0.626259577548733	0.00657589043408799	0.0261232654994128	0.615657956893606	0.472134096984568	0	0
bo12	Q9UL46_PSME2	24	86	23	81	1.25320369950139	0.780710089055265	0.880178124017265	0.785846677946966	0.00657589043408799	0.224744994210376	0.472493610446123	0.094331446070299	0	0
boc	P22301_IL10	85	86	152	81	0.82201481459631	0.44433581183054	1.0843500423839	0.427928014333928	0.00658592804437255	2.16531768433985e-09	0.377679002765771	0.656422028049977	0	0
boc	Q96PX9_PLEKHG4B	85	86	152	81	-0.233514877394469	0.244291808464408	0.029787382628311	0.237202435916485	0.00658592804437255	0.130718440069982	-0.477806685858877	-0.207415053288174	0	0
bo34	P49908_SELENOP	61	86	129	81	-0.514958897146707	-0.30958011975662	-0.558972145251854	-0.306386484088526	0.00663515303561733	5.12039015770553e-05	-0.205378777390087	-0.252585661163328	0	0
bo34	Q2V2M9_FHOD3	61	86	129	81	-0.441617098531331	0.0067004310296089	0.111225390286442	0.0083135920796342	0.00663515303561733	0.938632677619569	-0.44831752956094	0.102911798206807	0	0
bo34	Q6NUQ1_RINT1	61	86	129	81	1.25980952064582	0.734177914656117	1.25932050883429	0.734579842748888	0.00663515303561733	9.40849045320704e-06	0.5256316059897	0.5247406660854	0	0
boc	P02743_APCS	85	86	152	81	-0.127038579348656	-0.361274769867644	0.0581289439928437	-0.363693793102503	0.00664766256841836	8.04271504159445e-10	0.234236190518987	0.421822737095347	0	0
[truncated: 14,251 more rows]
