# Supplementary material for: Deep plasma proteomics identifies and validates an eight-protein biomarker panel that separate benign from malignant tumors in ovarian cancer
Source: Commun Med (Lond). 2025 Jun 12;5:230. doi: 10.1038/s43856-025-00945-0 (PMC12162877; doi:10.1038/s43856-025-00945-0)
Supplement: Supplementary file 5 — Supplementary Data 3 [file 43856_2025_945_MOESM5_ESM.csv]

# Supplementary Data 3.
# Protein - UniPROT and shortname
# RNAgeneID - Ensembl stable gene ID and version.
# nonNApea, nonNArna, common- number of QC-passed observations in the PEA-data, the RNA-sequencing and how many of these that are common (and used for estimation of correlation)
# R - estimate of correlation coefficient.
# pvalue - significance of the correlation
# qvalue - multiple hypothesis adjusted pvalue for the significance of the correlation.
# uniSig - 1/0 indicator if the protein is among the univariate significant proteins (Supplementary Data 2)
Protein	RNAgeneID	nonNApea	nonNArna	common	R	pvalue	qvalue	uniSig
P05187_ALPP	ENSG00000163283.6	112	81	81	0.695105116397575	6.04418067317651e-13	3.24209851309188e-09	0
Q92876_KLK6	ENSG00000167755.13	112	81	81	0.675658737921439	4.52660278458792e-12	2.4276170733745e-08	1
P15328_FOLR1	ENSG00000110195.11	112	81	81	0.650451671183378	4.95850045618285e-11	2.65874794460524e-07	1
P09237_MMP7	ENSG00000137673.8	112	81	81	0.62940379403794	3.10253698514562e-10	1.66327007773657e-06	1
O43240_KLK10	ENSG00000129451.11	112	81	81	0.617682926829268	8.12283789483898e-10	4.35384111163369e-06	1
Q7Z7D3_VTCN1	ENSG00000134258.16	112	81	81	0.601242095754291	2.9360128761814e-09	1.57340930034561e-05	1
Q9BW19_KIFC1	ENSG00000237649.7	112	81	81	0.597628726287263	3.8566074568065e-09	2.06637027535692e-05	1
P05783_KRT18	ENSG00000111057.10	112	81	81	0.591237579042457	6.19661423605034e-09	3.31952624625217e-05	1
P31350_RRM2	ENSG00000171848.13	112	81	81	0.567795844625113	3.24022705627629e-08	0.000173546561134158	1
O43278_SPINT1	ENSG00000166145.14	112	81	81	0.563346883468835	4.37208540813843e-08	0.000234125173605813	1
Q13421_MSLN	ENSG00000102854.14	112	81	81	0.553861788617886	8.16197885227238e-08	0.000436992347750663	1
P0CG30_GSTT2B	ENSG00000133433.10	112	81	81	0.55210027100271	9.14579013871079e-08	0.000489574146125189	0
O14578_CIT	ENSG00000122966.13	112	81	81	0.551535682023487	9.48424259210509e-08	0.000507596663529464	1
Q14508_WFDC2	ENSG00000101443.17	112	81	81	0.542457091237579	1.68584876568835e-07	0.000902097674519836	1
Q96RE7_NACC1	ENSG00000160877.5	112	81	81	0.516214995483288	8.11039768049073e-07	0.00433906275906254	1
Q13428_TCOF1	ENSG00000070814.17	112	81	81	0.514792231255646	8.79864118348725e-07	0.00470639316904733	1
Q9NPH6_OBP2B	ENSG00000171102.14	112	81	81	0.512639979051553	9.94539626036266e-07	0.00531879792004195	0
P24864_CCNE1	ENSG00000105173.13	112	81	81	0.503681120144535	1.64144308727122e-06	0.00877679618763921	0
P10696_ALPG	ENSG00000163286.7	112	81	81	0.502421500478171	1.75925174037193e-06	0.00940495980402834	0
P50895_BCAM	ENSG00000187244.10	112	81	81	0.496318879855465	2.45177123050387e-06	0.0131047172270432	1
P01833_PIGR	ENSG00000162896.5	112	81	81	0.494582738166974	2.69143758748459e-06	0.0143830424675176	0
P49862_KLK7	ENSG00000169035.11	112	81	81	0.493679390700002	2.82469680525079e-06	0.015092355030455	0
Q17RW2_COL24A1	ENSG00000171502.14	112	81	81	0.49111614226247	3.23742141244556e-06	0.0172943051852842	1
O75077_ADAM23	ENSG00000114948.12	112	81	81	0.490020833458767	3.43053776003358e-06	0.0183225021763394	0
Q15846_CLUL1	ENSG00000079101.16	112	81	81	0.489317976513098	3.5601108001532e-06	0.0190109916728181	0
P09466_PAEP	ENSG00000122133.16	112	81	81	0.48901940701593	3.61653331864749e-06	0.019308671388259	1
O60259_KLK8	ENSG00000129455.15	112	81	81	0.484182950453462	4.65610997258751e-06	0.0248543150336721	1
O95202_LETM1	ENSG00000168924.14	112	81	81	0.482181571815718	5.16350598095676e-06	0.0275576314203662	1
P43358_MAGEA4	ENSG00000147381.11	112	81	81	0.479910397959371	5.80203715386226e-06	0.030959670253009	0
P55285_CDH6	ENSG00000113361.12	112	81	81	0.47816169828365	6.34340211823291e-06	0.0338420503007726	1
P09238_MMP10	ENSG00000166670.9	112	81	81	0.471146248063625	9.02871269024842e-06	0.0481591534897851	0
P22223_CDH3	ENSG00000062038.13	112	81	81	0.470663956639566	9.24786653313087e-06	0.0493188722211869	0
Q92917_GPKOW	ENSG00000068394.10	112	81	81	0.470641373080397	9.25824968592783e-06	0.0493649873253672	1
P18827_SDC1	ENSG00000115884.10	112	81	81	0.470076784101174	9.52140579448928e-06	0.0507586142904224	0
Q96NY8_NECTIN4	ENSG00000143217.8	112	81	81	0.467660343270099	1.07289018351788e-05	0.057185046781503	1
P0DN86_CGB3_CGB5_CGB8	ENSG00000189052.6	112	81	81	0.463853859571922	1.29254585740244e-05	0.068879768740976	0
Q12860_CNTN1	ENSG00000018236.14	112	81	81	0.460885275519422	1.49232924706835e-05	0.0795113022838017	0
P39900_MMP12	ENSG00000262406.2	112	81	81	0.459901527541925	1.56466613694772e-05	0.083349765115205	0
P18754_RCC1	ENSG00000180198.15	112	81	81	0.457949412827462	1.71801659488318e-05	0.0915015638434782	1
P46013_MKI67	ENSG00000148773.12	112	81	81	0.453319783197832	2.13964430449087e-05	0.113936059214139	0
Q9HCB6_SPON1	ENSG00000262655.3	112	81	81	0.45230352303523	2.2442955387287e-05	0.119486294481916	1
Q9UHC6_CNTNAP2	ENSG00000174469.17	112	81	81	0.44916440831075	2.59850797780504e-05	0.138318579658562	1
P13385_TDGF1	ENSG00000241186.7	112	81	81	0.444489611562782	3.22368370186005e-05	0.171564446612992	0
Q9UHV9_PFDN2	ENSG00000143256.4	112	81	81	0.442976513098464	3.45434053740056e-05	0.183805459995084	0
O75475_PSIP1	ENSG00000164985.14	112	81	81	0.442253839205059	3.56984647090706e-05	0.189915832252256	1
Q96RU2_USP28	ENSG00000048028.11	112	81	81	0.439227642276423	4.09369920935632e-05	0.217743860945663	1
P06744_GPI	ENSG00000105220.14	112	81	81	0.433875338753388	5.19903738872673e-05	0.276484808332488	1
Q9H773_DCTPP1	ENSG00000179958.8	112	81	81	0.430442637759711	6.04770046719945e-05	0.321556233840995	1
O00292_LEFTY2	ENSG00000143768.11	112	81	81	0.429429703472373	6.32168998124707e-05	0.336061039403094	0
P09211_GSTP1	ENSG00000084207.15	112	81	81	0.428184281842818	6.67435394650629e-05	0.354741912256809	0
Q9UBX7_KLK11	ENSG00000167757.13	112	81	81	0.424720103440054	7.75363185414229e-05	0.412027996729121	1
P03973_SLPI	ENSG00000124107.5	112	81	81	0.424119241192412	7.95654213633493e-05	0.422731083703475	1
P09874_PARP1	ENSG00000143799.12	112	81	81	0.42373532068654	8.08875739339978e-05	0.429674792737396	0
Q8IU54_IFNL1	ENSG00000182393.2	112	81	81	0.417950924538	0.000103439053647901	0.549364813924002	1
Q5T9A4_ATAD3B	ENSG00000160072.19	112	81	81	0.409620596205962	0.000146261263716234	0.776647310333203	0
Q07654_TFF3	ENSG00000160180.15	112	81	81	0.407484360635997	0.000159617114301585	0.847407259827115	0
Q5VV17_OTUD1	ENSG00000165312.6	112	81	81	0.406526648599819	0.000165962735849179	0.880930201887442	0
O95239_KIF4A	ENSG00000090889.11	112	81	81	0.406413730803975	0.000166726053147825	0.884815164055507	1
P01589_IL2RA	ENSG00000134460.15	112	81	81	0.404968383017164	0.000176786848736472	0.93803101939572	1
Q96C86_DCPS	ENSG00000110063.8	112	81	81	0.404561878952123	0.00017971567192745	0.953391639575122	0
Q5IJ48_CRB2	ENSG00000148204.11	112	81	81	0.402473039995609	0.000195483860574356	1	1
Q6ZVX7_NCCRP1	ENSG00000188505.4	112	81	81	0.401897126720455	0.000200050211434264	1	0
P09758_TACSTD2	ENSG00000184292.6	112	81	81	0.401603432700994	0.000202416527845534	1	1
Q68EM7_ARHGAP17	ENSG00000140750.16	112	81	81	-0.391892502258356	0.000296804031213517	1	0
Q13938_CAPS	ENSG00000105519.12	112	81	81	0.390424570912376	0.000314163726518966	1	1
Q6UXB2_CXCL17	ENSG00000189377.8	112	81	81	0.390392899695132	0.000314548337023009	1	0
P18075_BMP7	ENSG00000101144.12	112	81	81	0.389760556468252	0.000322318470337815	1	0
P80370_DLK1	ENSG00000185559.13	112	81	81	0.38913326220941	0.000330200284368871	1	0
O15467_CCL16	ENSG00000275152.4	112	81	81	-0.38826320265906	0.000341425370563494	1	0
O75146_HIP1R	ENSG00000130787.13	112	81	81	0.387737127371274	0.000348381288557237	1	0
P20700_LMNB1	ENSG00000113368.11	112	81	81	0.387624209575429	0.000349891163715473	1	0
Q9UKM9_RALY	ENSG00000125970.11	112	81	81	0.38570460704607	0.000376494818051549	1	0
Q9Y6D9_MAD1L1	ENSG00000002822.15	112	81	81	0.385252935862692	0.000383018175902265	1	1
Q2MKA7_RSPO1	ENSG00000169218.13	112	81	81	0.384787371086633	0.000389850481502152	1	0
Q5HYN5_CT45A1	ENSG00000268940.5	112	81	81	0.384332124153287	0.000396639202463356	1	0
Q6XQN6_NAPRT	ENSG00000147813.15	112	81	81	0.384304426377597	0.00039705571154867	1	0
P02778_CXCL10	ENSG00000169245.5	112	81	81	0.384214092140921	0.000398416911492184	1	0
Q9UHA7_IL36A	ENSG00000136694.8	112	81	81	-0.383709846818711	0.000406093987144957	1	0
O00468_AGRN	ENSG00000188157.13	112	81	81	0.383446251129178	0.000410160916884305	1	0
P58107_EPPK1	ENSG00000261150.2	112	81	81	0.382949412827462	0.000417928063832513	1	1
Q14641_INSL4	ENSG00000120211.4	112	81	81	0.381964290560182	0.000433728372562322	1	0
Q16651_PRSS8	ENSG00000052344.15	112	81	81	0.381775067750677	0.00043682520829223	1	1
P58294_PROK1	ENSG00000143125.5	112	81	81	0.38152561936942	0.000440938634376632	1	0
Q9UK85_DKKL1	ENSG00000104901.6	112	81	81	0.379683371446677	0.000472432747580436	1	0
P01037_CST1	ENSG00000170373.8	112	81	81	0.377026860245703	0.000521479186312474	1	0
Q9HCK4_ROBO2	ENSG00000185008.17	112	81	81	0.376106594399277	0.000539526692343071	1	0
Q8ND30_PPFIBP2	ENSG00000166387.11	112	81	81	0.375542005420054	0.000550879574117458	1	0
P04183_TK1	ENSG00000167900.11	112	81	81	0.373825654923216	0.000586745710370362	1	0
Q8IUX8_EGFL6	ENSG00000198759.11	112	81	81	0.373012646793135	0.000604468187615933	1	0
O60635_TSPAN1	ENSG00000117472.9	112	81	81	0.372560975609756	0.000614523813946095	1	0
P01375_TNF	ENSG00000232810.3	112	81	81	0.370863921054877	0.000653684971714271	1	0
Q9NQW6_ANLN	ENSG00000011426.10	112	81	81	0.370731707317073	0.000656829502021351	1	0
Q9BQI0_AIF1L	ENSG00000126878.12	112	81	81	0.369760614272809	0.000680351777882076	1	0
P36776_LONP1	ENSG00000196365.11	112	81	81	0.369105691056911	0.000696646542001726	1	1
Q7Z7M9_GALNT5	ENSG00000136542.8	112	81	81	0.368021680216802	0.000724400452559036	1	1
P49788_RARRES1	ENSG00000118849.9	112	81	81	0.3670054200542	0.000751330820320941	1	1
Q12889_OVGP1	ENSG00000085465.12	112	81	81	0.36680216802168	0.000756825087876965	1	0
Q03252_LMNB2	ENSG00000176619.10	112	81	81	0.365831074977416	0.000783583938461096	1	1
P04179_SOD2	ENSG00000112096.16	112	81	81	0.364611562782295	0.000818407110405007	1	1
Q9P2M7_CGN	ENSG00000143375.14	112	81	81	0.364182475158085	0.000830990737631152	1	0
O43653_PSCA	ENSG00000167653.4	112	81	81	0.364070734146089	0.000834296468203053	1	0
P51532_SMARCA4	ENSG00000127616.17	112	81	81	0.36406955736224	0.000834331345580985	1	1
Q06418_TYRO3	ENSG00000092445.11	112	81	81	0.363979223125565	0.000837012623136784	1	0
Q15773_MLF2	ENSG00000089693.10	112	81	81	0.362082204155375	0.00089516133478162	1	0
Q9UHD0_IL19	ENSG00000142224.15	112	81	81	0.361843466843147	0.000902733725545616	1	1
Q9HCY8_S100A14	ENSG00000189334.8	112	81	81	0.360523938572719	0.000945647490669415	1	0
P10586_PTPRF	ENSG00000142949.16	112	81	81	0.358717253839205	0.00100741151906615	1	0
A2A2Z9_ANKRD18B	ENSG00000230453.9	112	81	81	-0.35867955672386	0.00100873837807928	1	0
Q16891_IMMT	ENSG00000132305.20	112	81	81	0.356955736224029	0.00107113510271729	1	1
Q8TEU8_WFIKKN2	ENSG00000173714.7	112	81	81	0.355803379484984	0.00111477796813334	1	0
Q6UW49_SPESP1	ENSG00000258484.3	112	81	81	0.355352303523035	0.00113229606178602	1	0
Q9Y266_NUDC	ENSG00000090273.13	112	81	81	0.355216802168022	0.00113760695959115	1	1
O43490_PROM1	ENSG00000007062.11	112	81	81	0.354607046070461	0.00116178657040472	1	0
Q24JP5_TMEM132A	ENSG00000006118.14	112	81	81	0.354539295392954	0.00116450174734153	1	0
P10451_SPP1	ENSG00000118785.13	112	81	81	0.354336043360434	0.00117268182096535	1	1
O77932_DXO	ENSG00000204348.9	112	81	81	0.353500451671183	0.00120686095336852	1	1
Q7Z5L3_C1QL2	ENSG00000144119.3	112	81	81	0.35259492376775	0.00124491760896408	1	0
Q9C005_DPY30	ENSG00000162961.13	112	81	81	0.351558265582656	0.00128981720128152	1	1
Q8N6Q3_CD177	ENSG00000204936.9	112	81	81	0.350390321840435	0.00134215527899389	1	0
Q8TAP8_PPP1R35	ENSG00000160813.6	112	81	81	0.350180668473351	0.0013517511886089	1	0
Q9H7X7_IFT22	ENSG00000128581.15	112	81	81	0.347922312556459	0.00145912331805396	1	0
Q9H7Z7_PTGES2	ENSG00000148334.14	112	81	81	0.347109304426378	0.00149962589400272	1	1
P27144_AK4	ENSG00000162433.14	112	81	81	0.345754290876242	0.0015693925348873	1	1
P61457_PCBD1	ENSG00000166228.8	112	81	81	0.345392953929539	0.00158848542186593	1	1
Q8NEG4_FAM83F	ENSG00000133477.16	112	81	81	0.344864187359761	0.00161680333175699	1	0
O14737_PDCD5	ENSG00000105185.11	112	81	81	0.344692863595303	0.00162607578210432	1	0
Q13275_SEMA3F	ENSG00000001617.11	112	81	81	0.344489611562782	0.00163713849925554	1	0
O43927_CXCL13	ENSG00000156234.7	112	81	81	0.344214538518337	0.00165221850000432	1	0
Q969P0_IGSF8	ENSG00000162729.13	112	81	81	0.343134598012647	0.00171264243528757	1	0
Q15303_ERBB4	ENSG00000178568.13	112	81	81	0.342253839205059	0.00176338977426884	1	0
Q08345_DDR1	ENSG00000204580.11	112	81	81	0.340989159891599	0.00183862993228879	1	1
Q8TE58_ADAMTS15	ENSG00000166106.3	112	81	81	0.340627822944896	0.00186065210655713	1	1
P42126_ECI1	ENSG00000167969.12	112	81	81	0.340108401084011	0.00189272542181976	1	1
P16562_CRISP2	ENSG00000124490.13	112	81	81	0.339619560899217	0.00192336437877015	1	0
P51858_HDGF	ENSG00000143321.18	112	81	81	0.339137308039747	0.00195402741776707	1	0
Q99618_CDCA3	ENSG00000111665.11	112	81	81	0.339024390243902	0.00196127035244612	1	1
Q9HCU5_PREB	ENSG00000138073.13	112	81	81	0.338504968383017	0.00199490015954641	1	0
Q02790_FKBP4	ENSG00000004478.7	112	81	81	0.338414634146341	0.00200080152208174	1	1
Q96RT1_ERBIN	ENSG00000112851.14	112	81	81	-0.338188798554652	0.00201562373468649	1	0
P33681_CD80	ENSG00000121594.11	112	81	81	0.337850045167118	0.00203804239312325	1	0
P08648_ITGA5	ENSG00000161638.10	112	81	81	-0.337624209575429	0.00205311256339513	1	0
P12532_CKMT1A_CKMT1B	ENSG00000237289.9	112	81	81	0.335546522131888	0.00219653432830248	1	0
Q9BZM5_ULBP2	ENSG00000131015.4	112	81	81	0.335471936535887	0.00220184640625246	1	0
Q8N436_CPXM2	ENSG00000121898.12	112	81	81	0.335456187895212	0.0022029695192909	1	0
Q9BW61_DDA1	ENSG00000130311.10	112	81	81	0.335388437217706	0.00220780702842765	1	0
Q6ULP2_AFTPH	ENSG00000119844.14	112	81	81	-0.332678410117434	0.00240931254641602	1	0
Q96IQ7_VSIG2	ENSG00000019102.11	112	81	81	0.332632844806944	0.00241283730478368	1	0
Q99988_GDF15	ENSG00000130513.6	112	81	81	0.33256549232159	0.00241805591440263	1	0
Q9NX63_CHCHD3	ENSG00000106554.11	112	81	81	0.332091237579042	0.00245508991404893	1	1
Q0P641_C2orf80	ENSG00000188674.10	112	81	81	-0.331762578146902	0.0024810523327622	1	0
Q8TBZ2_MYCBPAP	ENSG00000136449.13	112	81	81	-0.331037286382666	0.00253922035353962	1	0
Q5SQS7_SH2D4B	ENSG00000178217.13	112	81	81	-0.330547610882417	0.00257918081014759	1	0
Q99426_TBCB	ENSG00000105254.11	112	81	81	0.330329719963866	0.00259714262297787	1	0
Q9Y227_ENTPD4	ENSG00000197217.12	112	81	81	-0.32793586269196	0.00280199464919173	1	0
Q8WXI7_MUC16	ENSG00000181143.15	112	81	81	0.327818870151582	0.00281236724508288	1	1
Q8N987_NECAB1	ENSG00000123119.11	112	81	81	0.327632962665318	0.00282892061719383	1	0
Q6PL24_TMED8	ENSG00000100580.7	112	81	81	-0.326806684733514	0.0029035537617433	1	0
Q2TAL6_VWC2	ENSG00000188730.4	112	81	81	0.32411554406668	0.00315900204805275	1	0
P36222_CHI3L1	ENSG00000133048.12	112	81	81	0.324006323396567	0.00316978112997663	1	0
P10606_COX5B	ENSG00000135940.6	112	81	81	0.323441734417344	0.00322602689173408	1	0
Q9Y5L3_ENTPD2	ENSG00000054179.11	112	81	81	0.323306233062331	0.00323965788883239	1	0
Q96A59_MARVELD3	ENSG00000140832.9	112	81	81	0.323080397470641	0.00326249062182589	1	1
Q9NQ30_ESM1	ENSG00000164283.12	112	81	81	0.322831978319783	0.0032877726064431	1	0
P00390_GSR	ENSG00000104687.12	112	81	81	0.322651309846432	0.00330626929192337	1	0
Q9NZC2_TREM2	ENSG00000095970.16	112	81	81	0.322312556458898	0.00334120129660053	1	0
O43184_ADAM12	ENSG00000148848.14	112	81	81	0.32206413730804	0.00336702721773835	1	1
Q8NFP7_NUDT10	ENSG00000122824.10	112	81	81	0.318721770551039	0.00373225692553274	1	0
Q9UKL0_RCOR1	ENSG00000089902.9	112	81	81	0.318676603432701	0.00373742537837362	1	1
P00966_ASS1	ENSG00000130707.17	112	81	81	0.318044263775971	0.00381045667195514	1	0
Q9UI42_CPA4	ENSG00000128510.10	112	81	81	0.317689571959161	0.00385197574539469	1	1
P48643_CCT5	ENSG00000150753.11	112	81	81	0.31763775971093	0.00385807434188381	1	0
Q12765_SCRN1	ENSG00000136193.16	112	81	81	0.317321589882565	0.00389547610833965	1	0
P04080_CSTB	ENSG00000160213.5	112	81	81	0.31659891598916	0.00398218136667439	1	0
Q96S42_NODAL	ENSG00000156574.9	112	81	81	-0.316578073330384	0.00398470733305657	1	0
O76061_STC2	ENSG00000113739.10	112	81	81	0.316147244805781	0.00403724092301886	1	0
Q2NL68_PROSER3	ENSG00000167595.14	112	81	81	0.315582655826558	0.00410701786872048	1	0
A8K4G0_CD300LB	ENSG00000178789.8	112	81	81	-0.315266485998193	0.00414656001548915	1	0
Q15643_TRIP11	ENSG00000100815.12	112	81	81	-0.31490514905149	0.00419216558540772	1	0
O60884_DNAJA2	ENSG00000069345.11	112	81	81	-0.31323396567299	0.00440894805391702	1	0
Q15398_DLGAP5	ENSG00000126787.12	112	81	81	0.31323396567299	0.00440894805391702	1	0
Q96MM7_HS6ST2	ENSG00000171004.17	112	81	81	0.31196928635953	0.00457956520266913	1	0
P08069_IGF1R	ENSG00000140443.13	112	81	81	0.311653116531165	0.0046231253947116	1	0
Q96LR5_UBE2E2	ENSG00000182247.9	112	81	81	0.311359530261969	0.00466390323740977	1	0
Q9ULA0_DNPEP	ENSG00000123992.18	112	81	81	0.311156278229449	0.00469232083736786	1	1
Q6UWR7_ENPP6	ENSG00000164303.10	112	81	81	0.311111111111111	0.00469865669859141	1	1
P17706_PTPN2	ENSG00000175354.18	112	81	81	0.31070460704607	0.00475602214004455	1	0
P53990_IST1	ENSG00000182149.20	112	81	81	-0.309349593495935	0.00495175634574088	1	0
Q15390_MTFR1	ENSG00000066855.15	112	81	81	-0.309010840108401	0.00500179272424801	1	0
Q9H4D0_CLSTN2	ENSG00000158258.15	112	81	81	0.307791327913279	0.00518565658351207	1	0
Q10589_BST2	ENSG00000130303.12	112	81	81	0.307452574525745	0.00523778153103472	1	0
O60279_SUSD5	ENSG00000173705.8	112	81	81	0.306707317073171	0.00535409360538375	1	0
P56182_RRP1	ENSG00000160214.12	112	81	81	0.306571815718157	0.00537548530232753	1	0
P30047_GCHFR	ENSG00000137880.5	112	81	81	0.305939476061427	0.00547631723682145	1	0
P35249_RFC4	ENSG00000163918.10	112	81	81	0.30546522131888	0.0055530363791539	1	1
Q3KPI0_CEACAM21	ENSG00000007129.17	112	81	81	-0.30526196928636	0.0055862061550667	1	0
Q7L266_ASRGL1	ENSG00000162174.12	112	81	81	0.305126467931346	0.00560841663127231	1	0
Q92820_GGH	ENSG00000137563.11	112	81	81	0.304765130984643	0.0056680270442494	1	0
Q14241_ELOA	ENSG00000011007.12	112	81	81	0.304019873532069	0.00579274655815223	1	0
Q9Y223_GNE	ENSG00000159921.14	112	81	81	-0.303703703703704	0.00584638688662559	1	0
Q96T17_MAP7D2	ENSG00000184368.15	112	81	81	0.303387533875339	0.00590046589646868	1	0
P34096_RNASE4	ENSG00000258818.3	112	81	81	-0.303297199638663	0.00591599804010634	1	0
P28325_CST5	ENSG00000170367.4	112	81	81	0.303198508637427	0.00593300835233623	1	0
P47972_NPTX2	ENSG00000106236.3	112	81	81	0.302890695573622	0.00598634081020558	1	0
O00161_SNAP23	ENSG00000092531.9	112	81	81	-0.301829268292683	0.00617350998126508	1	0
O75144_ICOSLG	ENSG00000160223.16	112	81	81	-0.301535682023487	0.0062261842914793	1	1
Q9GZN4_PRSS22	ENSG00000005001.9	112	81	81	0.301456805987786	0.00624040343795879	1	1
O43280_TREH	ENSG00000118094.11	112	81	81	0.30036749992256	0.00643972777023564	1	0
O15444_CCL25	ENSG00000131142.13	112	81	81	0.300341886507336	0.00644448142180944	1	0
P29475_NOS1	ENSG00000089250.18	112	81	81	0.300027123847348	0.00650315225728754	1	0
O15417_TNRC18	ENSG00000182095.14	112	81	81	-0.299209575429088	0.00665774787781837	1	0
Q99592_ZBTB18	ENSG00000179456.10	112	81	81	0.299209575429088	0.00665774787781839	1	0
P62166_NCS1	ENSG00000107130.9	112	81	81	0.298306233062331	0.00683232713275315	1	0
P35590_TIE1	ENSG00000066056.13	112	81	81	-0.29789972899729	0.00691219530984833	1	0
O95857_TSPAN13	ENSG00000106537.7	112	81	81	-0.297877145438121	0.0069166564513679	1	0
Q8N9I9_DTX3	ENSG00000178498.15	112	81	81	0.297244805781391	0.0070426026924312	1	0
P11387_TOP1	ENSG00000198900.5	112	81	81	-0.296657633242999	0.007161356820919	1	0
P09958_FURIN	ENSG00000140564.10	112	81	81	0.296522131887986	0.00718901068425803	1	0
Q6ZVL6_KIAA1549L	ENSG00000110427.14	112	81	81	-0.296273712737127	0.00723995366786709	1	0
O75496_GMNN	ENSG00000112312.9	112	81	81	0.295822041553749	0.00733339178499734	1	0
Q96DC8_ECHDC3	ENSG00000134463.14	112	81	81	0.295754290876242	0.0073474986372378	1	1
Q13308_PTK7	ENSG00000112655.15	112	81	81	0.29559620596206	0.00738050751925896	1	1
P13929_ENO3	ENSG00000108515.17	112	81	81	0.295009033423668	0.00750425702096207	1	0
P15311_EZR	ENSG00000092820.17	112	81	81	0.294715447154472	0.00756681332131686	1	0
Q9HAV7_GRPEL1	ENSG00000109519.12	112	81	81	0.294557362240289	0.00760068704420167	1	1
Q14162_SCARF1	ENSG00000074660.15	112	81	81	-0.294308943089431	0.00765418657852698	1	0
A6NHS7_MANSC4	ENSG00000205693.3	112	81	81	0.294117110682163	0.00769572583421881	1	0
Q9ULW0_TPX2	ENSG00000088325.15	112	81	81	0.293970189701897	0.00772767386889539	1	0
Q96FQ6_S100A16	ENSG00000188643.10	112	81	81	0.29390243902439	0.00774244551485318	1	0
O60941_DTNB	ENSG00000138101.18	112	81	81	0.293676603432701	0.00779186371715523	1	0
Q53EZ4_CEP55	ENSG00000138180.15	112	81	81	0.293428184281843	0.00784654368356513	1	0
Q9UPV9_TRAK1	ENSG00000182606.14	112	81	81	0.292299006323397	0.00809936033419977	1	0
P35637_FUS	ENSG00000089280.18	112	81	81	0.291779584462511	0.00821803818467595	1	0
Q9UH03_SEPTIN3	ENSG00000100167.19	112	81	81	0.291779584462511	0.00821803818467595	1	0
Q0JRZ9_FCHO2	ENSG00000157107.13	112	81	81	0.291034327009937	0.00839098035230713	1	0
Q9P2J2_IGSF9	ENSG00000085552.16	112	81	81	0.290989159891599	0.008401563557685	1	1
Q96R06_SPAG5	ENSG00000076382.16	112	81	81	0.289859981933153	0.00866997687253272	1	0
P05455_SSB	ENSG00000138385.15	112	81	81	0.289837398373984	0.00867542094093749	1	0
Q03393_PTS	ENSG00000150787.7	112	81	81	0.289634146341463	0.00872455255567823	1	1
Q8WXF3_RLN3	ENSG00000171136.6	112	81	81	-0.289424522932799	0.00877547960135	1	0
Q9BV20_MRI1	ENSG00000037757.13	112	81	81	0.289317976513098	0.00880146428095124	1	0
P04818_TYMS	ENSG00000176890.15	112	81	81	0.289024390243902	0.00887341364668938	1	0
Q13105_ZBTB17	ENSG00000116809.11	112	81	81	0.288211382113821	0.00907535406335102	1	1
Q16790_CA9	ENSG00000107159.12	112	81	81	0.287488708220416	0.00925822347376871	1	0
O95388_CCN4	ENSG00000104415.13	112	81	81	0.287172538392051	0.00933923768668538	1	0
O60566_BUB1B	ENSG00000156970.12	112	81	81	0.286585365853659	0.00949133960923787	1	0
Q9P0M4_IL17C	ENSG00000124391.4	112	81	81	0.286541444844153	0.00950280357324017	1	0
Q96AQ6_PBXIP1	ENSG00000163346.16	112	81	81	0.286540198735321	0.00950312900072073	1	0
Q9BX10_GTPBP2	ENSG00000172432.18	112	81	81	0.286540198735321	0.00950312900072073	1	0
P52823_STC1	ENSG00000159167.11	112	81	81	0.286269196025294	0.00957413469140745	1	0
Q13671_RIN1	ENSG00000174791.10	112	81	81	-0.285185185185185	0.00986281785738609	1	0
Q8IXM2_BAP18	ENSG00000258315.5	112	81	81	0.284598012646793	0.0100223415538831	1	0
Q07065_CKAP4	ENSG00000136026.13	112	81	81	0.284394760614273	0.0100780840220814	1	1
Q92552_MRPS27	ENSG00000113048.16	112	81	81	-0.284394760614273	0.0100780840220815	1	0
P35052_GPC1	ENSG00000063660.8	112	81	81	0.284214092140921	0.010127860011751	1	0
Q15063_POSTN	ENSG00000133110.14	112	81	81	0.283965672990063	0.0101966524924016	1	0
Q99523_SORT1	ENSG00000134243.11	112	81	81	0.283920505871725	0.0102092039540878	1	0
Q8IX12_CCAR1	ENSG00000060339.13	112	81	81	0.283852755194219	0.0102280564398022	1	0
Q7Z4W2_LYZL2	ENSG00000151033.8	112	81	81	0.283474443623437	0.0103338861524955	1	0
P26951_IL3RA	ENSG00000185291.10	112	81	81	-0.282723577235772	0.0105467694827617	1	0
Q9H7Y0_DIPK2B	ENSG00000147113.16	112	81	81	-0.282655826558266	0.0105661648013934	1	0
Q9NP59_SLC40A1	ENSG00000138449.10	112	81	81	0.282452574525745	0.0106245375687199	1	0
P15144_ANPEP	ENSG00000166825.13	112	81	81	-0.28236224028907	0.0106505711785184	1	0
Q03403_TFF2	ENSG00000160181.8	112	81	81	0.282216862790733	0.0106925846428704	1	0
Q86VY4_TSPYL5	ENSG00000180543.4	112	81	81	0.282000903342367	0.0107552627979973	1	0
Q8IWE2_FAM114A1	ENSG00000197712.11	112	81	81	-0.281978319783198	0.0107618357155728	1	0
P10643_C7	ENSG00000112936.18	112	81	81	0.281707317073171	0.0108409843464921	1	0
O14776_TCERG1	ENSG00000113649.11	112	81	81	0.281458897922313	0.0109139825729955	1	0
O95994_AGR2	ENSG00000106541.11	112	81	81	0.281352334135302	0.0109454275326996	1	0
O75340_PDCD6	ENSG00000249915.7	112	81	81	0.2806684733514	0.0111491075696401	1	0
Q96EM0_L3HYPDH	ENSG00000126790.11	112	81	81	-0.280081300813008	0.0113266168155448	1	1
Q5FWE3_PRRT3	ENSG00000163704.11	112	81	81	0.280058717253839	0.0113334929639202	1	0
P45954_ACADSB	ENSG00000196177.12	112	81	81	-0.279426377597109	0.0115275065728453	1	0
P80098_CCL7	ENSG00000108688.11	112	81	81	0.278544593425897	0.0118028776699919	1	1
Q8N111_CEND1	ENSG00000184524.5	112	81	81	0.278149933017209	0.0119279677290907	1	0
Q99460_PSMD1	ENSG00000173692.12	112	81	81	0.277348690153568	0.0121854770481765	1	0
A1A5D9_BICDL2	ENSG00000162069.14	112	81	81	0.276754559754563	0.0123795298172561	1	0
Q9NTG7_SIRT3	ENSG00000142082.14	112	81	81	0.276174345076784	0.0125716228747692	1	0
Q15276_RABEP1	ENSG00000029725.16	112	81	81	-0.275542005420054	0.0127839155935479	1	0
Q96ES7_SGF29	ENSG00000176476.8	112	81	81	-0.27542908762421	0.0128221506475154	1	0
Q92932_PTPRN2	ENSG00000155093.17	112	81	81	0.275022583559169	0.0129606197977055	1	0
Q15165_PON2	ENSG00000105854.12	112	81	81	0.274887082204155	0.013007063597601	1	0
Q9UKB3_DNAJC12	ENSG00000108176.14	112	81	81	-0.27479674796748	0.0130381062835905	1	0
Q9H7P9_PLEKHG2	ENSG00000090924.14	112	81	81	-0.274322493224932	0.0132021369804935	1	0
P49908_SELENOP	ENSG00000250722.5	112	81	81	0.274277326106594	0.013217851880705	1	0
P25942_CD40	ENSG00000101017.13	112	81	81	0.273622402890696	0.0134475473634773	1	0
O60232_ZNRD2	ENSG00000173465.7	112	81	81	0.272877145438121	0.013713125916648	1	1
Q99550_MPHOSPH9	ENSG00000051825.14	112	81	81	-0.272764227642276	0.0137537588619936	1	0
Q14BN4_SLMAP	ENSG00000163681.14	112	81	81	-0.272560975609756	0.0138271610050396	1	0
P04118_CLPS	ENSG00000137392.9	112	81	81	0.27230458598066	0.0139202368928129	1	0
Q9BZI7_UPF3B	ENSG00000125351.10	112	81	81	0.27183830171635	0.0140909008092035	1	0
Q96CG8_CTHRC1	ENSG00000164932.12	112	81	81	0.271567299006323	0.0141909198727686	1	1
P41236_PPP1R2	ENSG00000184203.7	112	81	81	-0.271522131887986	0.014207649309158	1	0
Q14126_DSG2	ENSG00000046604.12	112	81	81	0.271364046973803	0.0142663368081104	1	0
P01266_TG	ENSG00000042832.11	112	81	81	-0.271275244331584	0.0142993958508067	1	0
Q16378_PRR4	ENSG00000111215.11	112	81	81	0.271205962059621	0.0143252339465002	1	0
Q9H6S3_EPS8L2	ENSG00000177106.14	112	81	81	0.270754290876242	0.0144946720572057	1	0
P20155_SPINK2	ENSG00000128040.10	112	81	81	0.270661599924497	0.0145296573054654	1	0
P41219_PRPH	ENSG00000135406.13	112	81	81	0.270525929949598	0.0145809962029282	1	0
Q7Z628_NET1	ENSG00000173848.18	112	81	81	0.270325203252033	0.0146572409186468	1	0
Q9NS73_MBIP	ENSG00000151332.18	112	81	81	-0.270189701897019	0.0147089048841266	1	0
Q8IZA0_KIAA0319L	ENSG00000142687.17	112	81	81	0.270121951219512	0.0147347958497333	1	0
P41227_NAA10	ENSG00000102030.15	112	81	81	0.270076784101174	0.0147520783718438	1	0
Q13127_REST	ENSG00000084093.15	112	81	81	-0.26996386630533	0.0147953613561163	1	0
Q86YD3_TMEM25	ENSG00000149582.15	112	81	81	0.269308943089431	0.0150485734678555	1	1
Q99584_S100A13	ENSG00000189171.13	112	81	81	0.269241192411924	0.0150749802485034	1	0
P35606_COPB2	ENSG00000184432.9	112	81	81	-0.269150858175248	0.0151102515504331	1	0
O75830_SERPINI2	ENSG00000114204.14	112	81	81	0.268811301043417	0.0152434710881525	1	0
O94988_FAM13A	ENSG00000138640.14	112	81	81	-0.268360433604336	0.0154219280428434	1	0
P15941_MUC1	ENSG00000185499.16	112	81	81	0.268044263775971	0.015548143827454	1	1
O14625_CXCL11	ENSG00000169248.12	112	81	81	0.267750677506775	0.0156661414621435	1	0
Q6BAA4_FCRLB	ENSG00000162746.14	112	81	81	0.267344173441734	0.0158307979609938	1	0
O76076_CCN5	ENSG00000064205.10	112	81	81	0.267124370537193	0.0159204504444586	1	0
Q16543_CDC37	ENSG00000105401.6	112	81	81	0.266214995483288	0.0162960320575875	1	0
Q8IY18_SMC5	ENSG00000198887.8	112	81	81	0.265921409214092	0.0164189056776001	1	0
Q9NXR1_NDE1	ENSG00000072864.12	112	81	81	-0.265695573622403	0.016513966261825	1	0
P05362_ICAM1	ENSG00000090339.8	112	81	81	0.265447154471545	0.0166190801498296	1	0
Q9BY14_TEX101	ENSG00000131126.18	112	81	81	0.265389865179051	0.0166434026422927	1	0
P57764_GSDMD	ENSG00000104518.10	112	81	81	0.265221318879856	0.0167151377805574	1	0
O75525_KHDRBS3	ENSG00000131773.13	112	81	81	0.265176151761518	0.016734406572835	1	0
Q5T6F2_UBAP2	ENSG00000137073.20	112	81	81	0.264972899728997	0.016821353019928	1	0
P16442_ABO	ENSG00000175164.13	112	81	81	0.264927732610659	0.0168407271838241	1	0
Q8N608_DPP10	ENSG00000175497.16	112	81	81	0.264700573530757	0.016938457241025	1	0
Q6UW88_EPGN	ENSG00000182585.9	112	81	81	0.264583327613339	0.0169890903806889	1	0
P08579_SNRPB2	ENSG00000125870.10	112	81	81	0.264476061427281	0.0170355277866669	1	0
Q9NYB0_TERF2IP	ENSG00000166848.5	112	81	81	-0.264340560072267	0.0170943448114149	1	0
Q9Y5M8_SRPRB	ENSG00000144867.11	112	81	81	-0.264227642276423	0.0171434924052641	1	0
Q96CA5_BIRC7	ENSG00000101197.12	112	81	81	-0.263626986214364	0.0174069771715301	1	0
P02818_BGLAP	ENSG00000242252.1	112	81	81	0.263414634146341	0.0175009574956435	1	0
P54652_HSPA2	ENSG00000126803.9	112	81	81	0.262827461607949	0.0177630959030328	1	0
Q15170_TCEAL1	ENSG00000172465.13	112	81	81	-0.262285456187895	0.0180080580141666	1	0
P14902_IDO1	ENSG00000131203.12	112	81	81	0.261946702800361	0.0181626284929947	1	0
P16671_CD36	ENSG00000135218.17	112	81	81	-0.261878952122855	0.0181936789470524	1	0
P22301_IL10	ENSG00000136634.5	112	81	81	0.261811201445348	0.0182247749781546	1	0
O43670_ZNF207	ENSG00000010244.16	112	81	81	-0.26156278229449	0.0183391845582798	1	0
Q13232_NME3	ENSG00000103024.7	112	81	81	0.261472448057814	0.0183809406577399	1	0
Q9HCJ2_LRRC4C	ENSG00000148948.7	112	81	81	0.261410601028746	0.0184095758779197	1	0
P31431_SDC4	ENSG00000124145.6	112	81	81	0.261382113821138	0.0184227783531206	1	0
Q5JTV8_TOR1AIP1	ENSG00000143337.18	112	81	81	-0.260614272809395	0.0187817111831744	1	0
Q7Z6M1_RABEPK	ENSG00000136933.16	112	81	81	0.260456187895212	0.0188563492203453	1	0
P30101_PDIA3	ENSG00000167004.12	112	81	81	0.26029810298103	0.018931241543872	1	0
Q99972_MYOC	ENSG00000034971.14	112	81	81	-0.260090346935915	0.0190300532813869	1	0
Q8IWZ8_SUGP1	ENSG00000105705.15	112	81	81	0.259643179765131	0.0192442337115067	1	0
Q04721_NOTCH2	ENSG00000134250.17	112	81	81	-0.259620596205962	0.0192551051928095	1	0
P02462_COL4A1	ENSG00000187498.14	112	81	81	0.259552845528455	0.0192877512292623	1	0
P07101_TH	ENSG00000180176.14	112	81	81	-0.259195165875624	0.0194608886269717	1	0
Q96C19_EFHD2	ENSG00000142634.12	112	81	81	0.259146341463415	0.0194846254225988	1	0
Q9UMR2_DDX19B	ENSG00000157349.15	112	81	81	-0.258920505871725	0.0195947421530292	1	0
P42857_NSG1	ENSG00000168824.14	112	81	81	0.258875338753388	0.0196168293586227	1	0
Q9NYX4_CALY	ENSG00000130643.8	112	81	81	-0.258720662243548	0.0196926294867461	1	0
O75460_ERN1	ENSG00000178607.15	112	81	81	-0.258491418247516	0.0198054332346882	1	0
P02766_TTR	ENSG00000118271.9	112	81	81	0.258422004712217	0.0198396984052492	1	1
Q9Y4C1_KDM3A	ENSG00000115548.16	112	81	81	-0.258310749774164	0.0198947239759772	1	0
Q7Z5L0_VMO1	ENSG00000182853.11	112	81	81	0.258039747064137	0.0200293062933294	1	0
O00533_CHL1	ENSG00000134121.9	112	81	81	0.257904245709124	0.020096889206345	1	0
Q6FHJ7_SFRP4	ENSG00000106483.11	112	81	81	0.257339656729901	0.0203805897351311	1	0
Q13442_PDAP1	ENSG00000106244.12	112	81	81	0.256187895212285	0.0209699766333679	1	0
Q13029_PRDM2	ENSG00000116731.22	112	81	81	-0.256029810298103	0.0210519988595951	1	0
P17812_CTPS1	ENSG00000171793.13	112	81	81	-0.25587172538392	0.0211342950994118	1	0
O60568_PLOD3	ENSG00000106397.11	112	81	81	0.255623306233062	0.0212641731171429	1	0
Q5T0Z8_C6orf132	ENSG00000188112.8	112	81	81	0.255487804878049	0.0213353026243229	1	0
P40855_PEX19	ENSG00000162735.18	112	81	81	-0.255352303523035	0.0214066352686622	1	0
Q5VVQ6_YOD1	ENSG00000180667.10	112	81	81	0.255216802168022	0.0214781715069991	1	0
Q8WWW0_RASSF5	ENSG00000266094.6	112	81	81	0.254607046070461	0.0218026163357424	1	0
Q9H1B7_IRF2BPL	ENSG00000119669.4	112	81	81	0.254561878952123	0.021826814810791	1	0
Q9HCC6_HES4	ENSG00000188290.10	112	81	81	-0.254087624209575	0.0220822858025105	1	0
O95429_BAG4	ENSG00000156735.10	112	81	81	0.253252032520325	0.0225386098867414	1	0
O75952_CABYR	ENSG00000154040.20	112	81	81	0.252777777777778	0.022801162913548	1	0
Q9H1C3_GLT8D2	ENSG00000120820.12	112	81	81	0.252755194218609	0.0228137301773392	1	0
P80162_CXCL6	ENSG00000124875.9	112	81	81	0.252521032529441	0.0229443843655686	1	0
Q9NQR1_KMT5A	ENSG00000183955.12	112	81	81	-0.252461607949413	0.0229776424767098	1	0
Q86VB7_CD163	ENSG00000177575.12	112	81	81	0.252055103884372	0.0232062535208498	1	0
P19438_TNFRSF1A	ENSG00000067182.7	112	81	81	0.251693766937669	0.0234110866543295	1	0
Q9UPQ7_PDZRN3	ENSG00000121440.14	112	81	81	0.251603432700994	0.023462534769653	1	0
Q8WWN9_IPCEF1	ENSG00000074706.13	112	81	81	-0.251490514905149	0.0235269802306223	1	0
A1Z1Q3_MACROD2	ENSG00000172264.16	112	81	81	0.251422764227642	0.0235657197816343	1	0
Q9NQM4_DNAAF6	ENSG00000080572.12	112	81	81	0.251310168951827	0.0236302213728094	1	0
P62760_VSNL1	ENSG00000163032.11	112	81	81	0.251196928635953	0.0236952439627435	1	0
P51956_NEK3	ENSG00000136098.16	112	81	81	0.250745257452575	0.0239561104193148	1	0
P52179_MYOM1	ENSG00000101605.12	112	81	81	-0.250677506775068	0.0239954503067821	1	0
P13051_UNG	ENSG00000076248.10	112	81	81	0.250496838301716	0.0241006254024608	1	0
Q9H5V8_CDCP1	ENSG00000163814.7	112	81	81	0.250406504065041	0.024153359795908	1	1
P20309_CHRM3	ENSG00000133019.11	112	81	81	0.250383920505872	0.0241665587147305	1	0
Q9Y5W5_WIF1	ENSG00000156076.9	112	81	81	0.250129707710495	0.0243155564785843	1	0
Q14244_MAP7	ENSG00000135525.18	112	81	81	0.249457994579946	0.0247130201372656	1	1
Q8WX77_IGFBPL1	ENSG00000137142.4	112	81	81	0.24928840536522	0.0248142371215349	1	0
Q8TDB6_DTX3L	ENSG00000163840.9	112	81	81	0.24916440831075	0.024888465731974	1	0
Q5T655_CFAP58	ENSG00000120051.14	112	81	81	0.249141824751581	0.0249020052570303	1	0
Q9NQ29_LUC7L	ENSG00000007392.16	112	81	81	-0.249141824751581	0.0249020052570303	1	1
Q9BQS7_HEPH	ENSG00000089472.16	112	81	81	0.24873532068654	0.0251467885827584	1	0
Q9NX24_NHP2	ENSG00000145912.8	112	81	81	0.24873532068654	0.0251467885827584	1	0
O94979_SEC31A	ENSG00000138674.16	112	81	81	-0.248667570009033	0.0251877837744969	1	0
Q8IVT2_MISP	ENSG00000099812.8	112	81	81	0.247628726287263	0.0258235165468246	1	0
Q99062_CSF3R	ENSG00000119535.17	112	81	81	-0.247244805781391	0.0260618805332363	1	0
P54687_BCAT1	ENSG00000060982.14	112	81	81	0.246860885275519	0.0263021074022887	1	1
Q2WEN9_CEACAM16	ENSG00000213892.10	112	81	81	-0.246688219332912	0.0264107583009343	1	0
O60911_CTSV	ENSG00000136943.10	112	81	81	0.246476964769648	0.0265442084061764	1	0
P09341_CXCL1	ENSG00000163739.4	112	81	81	0.245957542908762	0.0268747599665081	1	1
P49757_NUMB	ENSG00000133961.19	112	81	81	-0.245912375790425	0.0269036676016941	1	0
Q9BUP0_EFHD1	ENSG00000115468.11	112	81	81	0.245912375790425	0.0269036676016941	1	0
P63211_GNGT1	ENSG00000127928.12	112	81	81	-0.245746655467117	0.0270099567424259	1	0
P20827_EFNA1	ENSG00000169242.11	112	81	81	0.245686540198735	0.0270486010466304	1	0
P61218_POLR2F	ENSG00000100142.14	112	81	81	0.245641373080397	0.0270776669190963	1	0
P19525_EIF2AK2	ENSG00000055332.16	112	81	81	0.245189701897019	0.0273697827840242	1	0
Q96RQ3_MCCC1	ENSG00000078070.11	112	81	81	-0.245121951219512	0.0274138293378566	1	0
P04626_ERBB2	ENSG00000141736.13	112	81	81	0.245076784101174	0.0274432270176545	1	0
P55789_GFER	ENSG00000127554.12	112	81	81	0.244557362240289	0.0277832219509474	1	1
Q9H7M9_VSIR	ENSG00000107738.19	112	81	81	-0.243834688346883	0.0282621792982243	1	0
P06733_ENO1	ENSG00000074800.13	112	81	81	0.243721770551039	0.028337643092525	1	0
P20138_CD33	ENSG00000105383.14	112	81	81	0.24369918699187	0.0283527562664714	1	0
P12644_BMP4	ENSG00000125378.15	112	81	81	0.243541102077687	0.0284587393109496	1	0
P08727_KRT19	ENSG00000171345.13	112	81	81	0.243224932249322	0.0286717097855597	1	1
Q9HCU4_CELSR2	ENSG00000143126.7	112	81	81	0.242276422764228	0.0293187147661025	1	0
P07858_CTSB	ENSG00000164733.20	112	81	81	0.242005420054201	0.0295058206383455	1	0
P19320_VCAM1	ENSG00000162692.10	112	81	81	-0.241869918699187	0.0295997507003461	1	0
Q96MF7_NSMCE2	ENSG00000156831.7	112	81	81	0.241689250225836	0.0297253830372157	1	0
Q07283_TCHH	ENSG00000159450.12	112	81	81	-0.241463414634146	0.0298830555915869	1	0
Q5ZPR3_CD276	ENSG00000103855.17	112	81	81	0.24139566395664	0.0299304946474947	1	0
Q8TDL5_BPIFB1	ENSG00000125999.10	112	81	81	0.241289370999344	0.0300050489709112	1	0
Q96KQ4_PPP1R13B	ENSG00000088808.16	112	81	81	0.241282746160795	0.030009700838667	1	0
A6NM11_LRRC37A2	ENSG00000238083.7	112	81	81	0.24116982836495	0.0300890836627368	1	0
Q16663_CCL15	ENSG00000275718.1	112	81	81	-0.240983134310944	0.0302207204955697	1	0
Q96G30_MRAP2	ENSG00000135324.5	112	81	81	0.240921409214092	0.030264349105805	1	0
Q9NRP4_SDHAF3	ENSG00000196636.7	112	81	81	0.240198735320687	0.0307791112915161	1	0
O75223_GGCT	ENSG00000006625.17	112	81	81	0.240108401084011	0.0308439719861604	1	0
Q02539_H1.1	ENSG00000124610.4	112	81	81	0.23999616414087	0.0309247192962081	1	0
O43734_TRAF3IP2	ENSG00000056972.18	112	81	81	-0.239814814814815	0.0310555646476447	1	0
Q14773_ICAM4	ENSG00000105371.8	112	81	81	-0.239340560072267	0.0313999489399553	1	0
P42224_STAT1	ENSG00000115415.18	112	81	81	0.239024390243902	0.0316313191331531	1	0
Q15042_RAB3GAP1	ENSG00000115839.17	112	81	81	0.239001806684734	0.0316479003054894	1	0
P29372_MPG	ENSG00000103152.11	112	81	81	-0.238753387533875	0.0318307762247513	1	0
Q16478_GRIK5	ENSG00000105737.9	112	81	81	-0.238730803974706	0.0318474452832581	1	0
Q8NBI3_DRAXIN	ENSG00000162490.6	112	81	81	0.238730803974706	0.0318474452832582	1	0
Q8IWI9_MGA	ENSG00000174197.16	112	81	81	-0.238595302619693	0.0319476138555539	1	0
P23526_AHCY	ENSG00000101444.12	112	81	81	0.238504968383017	0.0320145399611325	1	1
Q9Y5P4_CERT1	ENSG00000113163.15	112	81	81	-0.238188798554652	0.0322497102689215	1	0
Q4JDL3_PTPN20	ENSG00000204179.10	112	81	81	-0.237876907219851	0.0324831190173735	1	0
Q13936_CACNA1C	ENSG00000151067.20	112	81	81	0.237827461607949	0.0325202524358873	1	0
Q9UL46_PSME2	ENSG00000100911.13	112	81	81	0.237646793134598	0.0326562369579896	1	1
Q53GQ0_HSD17B12	ENSG00000149084.11	112	81	81	-0.23760162601626	0.0326903076190897	1	0
P13284_IFI30	ENSG00000216490.3	112	81	81	0.237420957542909	0.0328268889793915	1	0
Q96JM3_CHAMP1	ENSG00000198824.5	112	81	81	0.236856368563686	0.0332567981624359	1	0
Q9ULU8_CADPS	ENSG00000163618.17	112	81	81	0.236778662936604	0.033316335802922	1	0
Q6NW40_RGMB	ENSG00000174136.11	112	81	81	0.236607949412827	0.0334474497796316	1	0
P56159_GFRA1	ENSG00000151892.14	112	81	81	0.236449864498645	0.0335692503750415	1	0
P78560_CRADD	ENSG00000169372.12	112	81	81	-0.235862691960253	0.0340249153303952	1	0
Q5JS13_RALGPS1	ENSG00000136828.18	112	81	81	-0.235794941282746	0.0340778241984447	1	0
Q8IX95_CTAGE3P	ENSG00000232872.2	112	81	81	0.235706623378366	0.0341468982801314	1	0
Q9HD43_PTPRH	ENSG00000080031.9	112	81	81	0.235581727542867	0.0342447805538505	1	0
Q93052_LPP	ENSG00000145012.12	112	81	81	-0.235523938572719	0.0342901499423091	1	0
Q02750_MAP2K1	ENSG00000169032.9	112	81	81	0.234959349593496	0.0347360579562254	1	0
P32856_STX2	ENSG00000111450.13	112	81	81	0.234823848238482	0.0348437956273513	1	0
P12111_COL6A3	ENSG00000163359.15	112	81	81	0.234643179765131	0.0349878810871291	1	0
Q8WW24_TEKT4	ENSG00000163060.7	112	81	81	0.234168541431706	0.0353687902039465	1	0
Q8N149_LILRA2	ENSG00000239998.5	112	81	81	-0.234146341463415	0.035386690865263	1	0
Q96ED9_HOOK2	ENSG00000095066.11	112	81	81	0.23403342366757	0.0354778581004452	1	1
Q8NFT8_DNER	ENSG00000187957.7	112	81	81	0.233865097602228	0.0356141255336101	1	1
Q9HAW4_CLSPN	ENSG00000092853.13	112	81	81	0.233852755194219	0.0356241344703773	1	0
Q9Y4K4_MAP4K5	ENSG00000012983.11	112	81	81	-0.233739837398374	0.0357158131927082	1	0
Q6IS14_EIF5AL1	ENSG00000253626.3	112	81	81	0.233694670280036	0.035752539907122	1	0
Q6TDU7_DNAI7	ENSG00000118307.18	112	81	81	0.233559168925023	0.0358629096593389	1	0
Q8N954_GPATCH11	ENSG00000152133.14	112	81	81	-0.233242999096658	0.0361215477469964	1	0
O95196_CSPG5	ENSG00000114646.9	112	81	81	0.233130081300813	0.036214295655722	1	0
O60437_PPL	ENSG00000118898.15	112	81	81	0.233062330623306	0.0362700399087546	1	1
Q9BQ70_TCF25	ENSG00000141002.18	112	81	81	-0.233017163504968	0.0363072425815782	1	0
Q9UBT3_DKK4	ENSG00000104371.4	112	81	81	0.232956151681039	0.0363575466609952	1	0
P07311_ACYP1	ENSG00000119640.8	112	81	81	0.232791327913279	0.0364937347618647	1	0
O43290_SART1	ENSG00000175467.14	112	81	81	0.232746160794941	0.0365311291043343	1	0
Q14204_DYNC1H1	ENSG00000197102.10	112	81	81	-0.232723577235772	0.0365498382804989	1	0
Q7Z6J4_FGD2	ENSG00000146192.14	112	81	81	-0.232452574525745	0.0367749736494546	1	0
O75940_SMNDC1	ENSG00000119953.12	112	81	81	0.232384823848238	0.036831438161184	1	0
Q06413_MEF2C	ENSG00000081189.13	112	81	81	-0.232091237579042	0.0370769552963668	1	0
P53634_CTSC	ENSG00000109861.15	112	81	81	0.231887985546522	0.0372477281325951	1	0
Q96AC6_KIFC2	ENSG00000167702.11	112	81	81	0.231707317073171	0.0374000770648224	1	0
Q9BUJ2_HNRNPUL1	ENSG00000105323.16	112	81	81	0.231549232158988	0.0375338087550029	1	0
Q5TFG8_ZC2HC1B	ENSG00000118491.9	112	81	81	0.231532475215183	0.0375480076316246	1	0
Q06323_PSME1	ENSG00000092010.14	112	81	81	0.230803974706414	0.0381696455379785	1	1
P47813_EIF1AX	ENSG00000173674.10	112	81	81	-0.230691056910569	0.0382667635858593	1	0
Q92823_NRCAM	ENSG00000091129.19	112	81	81	0.230691056910569	0.0382667635858593	1	0
Q9P2P5_HECW2	ENSG00000138411.10	112	81	81	0.230691056910569	0.0382667635858593	1	0
P19827_ITIH1	ENSG00000055957.10	112	81	81	-0.230690717107816	0.0382670561532135	1	0
Q6P1M0_SLC27A4	ENSG00000167114.12	112	81	81	0.230442637759711	0.0384811487457146	1	0
O95866_MPIG6B	ENSG00000204420.8	112	81	81	0.230354017644579	0.0385578696009208	1	0
Q05329_GAD2	ENSG00000136750.11	112	81	81	-0.230092742102521	0.0387848054178462	1	0
P35557_GCK	ENSG00000106633.15	112	81	81	-0.230015245129782	0.0388523305173904	1	0
Q96SB8_SMC6	ENSG00000163029.15	112	81	81	0.229787714543812	0.0390511499906305	1	0
P50749_RASSF2	ENSG00000101265.15	112	81	81	0.229426377597109	0.0393686327267246	1	0
Q8NDH2_CCDC168	ENSG00000175820.3	112	81	81	0.229387525620076	0.0394028969863301	1	0
P55082_MFAP3	ENSG00000037749.11	112	81	81	-0.2289972899729	0.0397484321681186	1	0
P41271_NBL1	ENSG00000158747.13	112	81	81	0.228929539295393	0.039808678366957	1	0
Q8TAT2_FGFBP3	ENSG00000174721.9	112	81	81	0.228884372177055	0.0398488847052084	1	0
Q9BZZ2_SIGLEC1	ENSG00000088827.12	112	81	81	0.228794037940379	0.0399293987697683	1	0
Q14149_MORC3	ENSG00000159256.12	112	81	81	-0.228274616079494	0.0403949859357086	1	0
Q15393_SF3B3	ENSG00000189091.12	112	81	81	-0.228274616079494	0.0403949859357086	1	0
O95274_LYPD3	ENSG00000124466.8	112	81	81	0.228252032520325	0.0404153308428036	1	0
P82094_TMF1	ENSG00000144747.14	112	81	81	-0.227687443541102	0.0409267296362032	1	0
Q04637_EIF4G1	ENSG00000114867.19	112	81	81	0.227484191508582	0.0411121448192665	1	1
Q9NS87_KIF15	ENSG00000163808.16	112	81	81	0.227439024390244	0.0411534428411068	1	0
Q16825_PTPN21	ENSG00000070778.12	112	81	81	0.227393857271906	0.0411947753261622	1	0
Q5K130_CLLU1.AS1	ENSG00000205057.4	112	81	81	-0.227283774670792	0.0412956565343177	1	0
O43399_TPD52L2	ENSG00000101150.17	112	81	81	0.227168021680217	0.0414019554404388	1	0
Q96M27_PRRC1	ENSG00000164244.20	112	81	81	-0.227077687443541	0.0414850694696582	1	0
Q9HAE3_CLXN	ENSG00000034239.10	112	81	81	-0.226943707662292	0.0416085957036392	1	0
Q5VTH9_DNAI4	ENSG00000152763.16	112	81	81	0.226942186088528	0.0416100003113372	1	0
P55011_SLC12A2	ENSG00000064651.13	112	81	81	0.22646793134598	0.0420497211173552	1	0
P47929_LGALS7	ENSG00000178934.4	112	81	81	0.22642280469764	0.0420917619701908	1	0
A1L390_PLEKHG3	ENSG00000126822.15	112	81	81	0.226242095754291	0.0422604635919034	1	0
Q8IY31_IFT20	ENSG00000109083.13	112	81	81	-0.226196928635953	0.0423027170789513	1	0
Q8NFP4_MDGA1	ENSG00000112139.14	112	81	81	0.226174345076784	0.0423238569637955	1	0
P20783_NTF3	ENSG00000185652.11	112	81	81	0.226061427280939	0.0424296879077606	1	0
Q8N114_SHISA5	ENSG00000164054.15	112	81	81	0.225948509485095	0.0425357382955512	1	0
P48546_GIPR	ENSG00000010310.8	112	81	81	0.225722673893406	0.0427484987357608	1	0
Q9NZS2_KLRF1	ENSG00000150045.11	112	81	81	-0.225700090334237	0.0427698232334499	1	0
P24394_IL4R	ENSG00000077238.13	112	81	81	-0.225677506775068	0.0427911565515746	1	0
Q5T6F0_DCAF12	ENSG00000198876.12	112	81	81	0.225677506775068	0.0427911565515747	1	0
Q9Y336_SIGLEC9	ENSG00000129450.8	112	81	81	-0.225519421860885	0.0429407369750044	1	0
Q6UVJ0_SASS6	ENSG00000156876.9	112	81	81	0.225496838301716	0.0429621409527782	1	0
P41743_PRKCI	ENSG00000163558.12	112	81	81	0.225338753387534	0.0431122165924136	1	0
Q14210_LY6D	ENSG00000167656.4	112	81	81	0.224957153668251	0.0434762740490783	1	0
Q14160_SCRIB	ENSG00000180900.16	112	81	81	0.224841915085818	0.0435867145206283	1	0
Q8NHJ6_LILRB4	ENSG00000186818.12	112	81	81	0.224841915085818	0.0435867145206283	1	0
Q9NWZ8_GEMIN8	ENSG00000046647.13	112	81	81	-0.224683830171635	0.0437385953711285	1	0
Q9NWW6_NMRK1	ENSG00000106733.20	112	81	81	0.224638663053297	0.0437820703279259	1	0
Q495A1_TIGIT	ENSG00000181847.11	112	81	81	0.22439531160446	0.0440169210830443	1	0
P42681_TXK	ENSG00000074966.10	112	81	81	-0.223983739837398	0.0444164894355173	1	0
Q6UX27_VSTM1	ENSG00000189068.9	112	81	81	0.223948491432207	0.0444508489350846	1	0
O76054_SEC14L2	ENSG00000100003.17	112	81	81	0.22353206865402	0.0448584378128046	1	0
Q6IC83_C22orf42	ENSG00000205856.3	112	81	81	0.223396860271122	0.0449914409005192	1	0
Q53S99_C2orf83	ENSG00000042304.10	112	81	81	0.223301970067797	0.0450849780463906	1	0
Q9NXN4_GDAP2	ENSG00000196505.10	112	81	81	-0.223193315266486	0.0451922809598109	1	0
Q8N568_DCLK2	ENSG00000170390.14	112	81	81	-0.223057813911472	0.0453263921923576	1	0
Q9NS62_THSD1	ENSG00000136114.15	112	81	81	0.222854561878952	0.0455281758394317	1	0
Q9NWM0_SMOX	ENSG00000088826.17	112	81	81	-0.222831978319783	0.0455506420056378	1	0
P09919_CSF3	ENSG00000108342.12	112	81	81	0.222744967542178	0.045637286164408	1	0
Q5VWT5_FYB2	ENSG00000187889.12	112	81	81	0.222563524852299	0.0458184025391729	1	0
O00214_LGALS8	ENSG00000116977.18	112	81	81	-0.222538392050587	0.0458435369069461	1	0
Q9NPE2_NGRN	ENSG00000182768.8	112	81	81	0.222493224932249	0.0458887354725752	1	0
Q8WTV1_THAP3	ENSG00000041988.15	112	81	81	0.222335140018067	0.0460472204835023	1	0
Q9ULJ7_ANKRD50	ENSG00000151458.11	112	81	81	-0.222335140018067	0.0460472204835023	1	0
Q96KD3_GARIN1B	ENSG00000135248.15	112	81	81	0.222128902695735	0.0462546592034539	1	0
O43493_TGOLN2	ENSG00000152291.13	112	81	81	0.222086720867209	0.0462971816772931	1	0
P49916_LIG3	ENSG00000005156.11	112	81	81	-0.221815718157182	0.0465711434797409	1	0
Q13601_KRR1	ENSG00000111615.12	112	81	81	0.221793134598013	0.0465940339135682	1	0
Q16552_IL17A	ENSG00000112115.5	112	81	81	-0.221568753015098	0.0468219694582	1	0
O14529_CUX2	ENSG00000111249.13	112	81	81	-0.221544715447154	0.0468464422343092	1	0
Q6P1J6_PLB1	ENSG00000163803.12	112	81	81	-0.221386630532972	0.0470076524587824	1	0
Q9BX70_BTBD2	ENSG00000133243.8	112	81	81	-0.221273712737127	0.047123082650075	1	0
Q19T08_ECSCR	ENSG00000249751.3	112	81	81	0.221115627822945	0.0472850776873	1	0
P86397_HTD2	ENSG00000255154.7	112	81	81	-0.220731707317073	0.0476804073312916	1	0
Q13287_NMI	ENSG00000123609.10	112	81	81	0.220392953929539	0.0480314868747997	1	0
Q5VVM6_CCDC30	ENSG00000186409.14	112	81	81	0.220189701897019	0.0482431553143684	1	0
Q9BUH6_PAXX	ENSG00000148362.10	112	81	81	0.220144534778681	0.0482902969683084	1	0
Q9UHX3_ADGRE2	ENSG00000127507.17	112	81	81	-0.220054200542005	0.0483846941385461	1	0
P28799_GRN	ENSG00000030582.16	112	81	81	0.220031616982836	0.0484083171684414	1	0
P25815_S100P	ENSG00000163993.6	112	81	81	0.219901081832994	0.0485450468040406	1	0
Q9NZH4_PTTG3P	ENSG00000213005.3	112	81	81	0.219855817374818	0.0485925334777748	1	0
P13591_NCAM1	ENSG00000149294.16	112	81	81	0.219421860885276	0.049049739137083	1	0
P55774_CCL18	ENSG00000275385.1	112	81	81	0.219381648241317	0.04909228484989	1	0
Q01344_IL5RA	ENSG00000091181.19	112	81	81	0.219220179942374	0.0492634272527928	1	0
Q9BY71_LRRC3	ENSG00000160233.7	112	81	81	-0.218992773261066	0.0495052910745806	1	0
O95407_TNFRSF6B	ENSG00000243509.4	112	81	81	0.218812104787715	0.0496981410423321	1	0
P62072_TIMM10	ENSG00000134809.8	112	81	81	0.218744354110208	0.0497706189142222	1	0
Q18PE1_DOK7	ENSG00000175920.15	112	81	81	0.218564919633789	0.049962993265492	1	0
P48436_SOX9	ENSG00000125398.5	112	81	81	0.218563685636856	0.0499643183657964	1	0
Q8TDY8_IGDCC4	ENSG00000103742.11	112	81	81	0.218563685636856	0.0499643183657964	1	0
P0C0L5_C4B	ENSG00000224389.8	112	81	81	0.218518518518519	0.0500128399680353	1	0
P04629_NTRK1	ENSG00000198400.11	112	81	81	-0.218452249643095	0.0500841006410099	1	0
Q4ZHG4_FNDC1	ENSG00000164694.16	112	81	81	0.218360433604336	0.050182970798022	1	0
Q9P260_RELCH	ENSG00000134444.13	112	81	81	-0.218247515808491	0.0503047838942358	1	0
Q8N158_GPC2	ENSG00000213420.7	112	81	81	0.21806684733514	0.0505001903366712	1	1
P02786_TFRC	ENSG00000072274.12	112	81	81	0.217841011743451	0.0507453251834415	1	0
Q8IUZ0_LRRC49	ENSG00000137821.11	112	81	81	-0.217366757000903	0.0512632911560146	1	0
P20645_M6PR	ENSG00000003056.7	112	81	81	0.217140921409214	0.0515114631109695	1	0
P51460_INSL3	ENSG00000248099.3	112	81	81	0.216904004650931	0.0517728713842594	1	0
P04275_VWF	ENSG00000110799.13	112	81	81	-0.216757000903342	0.0519356184217234	1	0
Q9UEW8_STK39	ENSG00000198648.10	112	81	81	-0.216711833785005	0.0519857069068646	1	0
Q9UPU3_SORCS3	ENSG00000156395.12	112	81	81	-0.216628726778849	0.0520779727282441	1	0
P55809_OXCT1	ENSG00000083720.12	112	81	81	0.216621499548329	0.0520860027817481	1	0
Q9P126_CLEC1B	ENSG00000165682.14	112	81	81	0.216539473056255	0.0521772122359821	1	0
P12318_FCGR2A	ENSG00000143226.13	112	81	81	0.216350496838302	0.0523878432469539	1	0
O15391_YY2	ENSG00000230797.2	112	81	81	0.216305329719964	0.0524382891810466	1	0
P48307_TFPI2	ENSG00000105825.11	112	81	81	0.216214995483288	0.0525393005554995	1	0
O14967_CLGN	ENSG00000153132.12	112	81	81	0.215898825654923	0.0528940975243141	1	0
Q9BRR0_ZKSCAN3	ENSG00000189298.13	112	81	81	-0.215876242095754	0.052919515128307	1	0
O43896_KIF1C	ENSG00000129250.11	112	81	81	0.215808491418248	0.052995828011455	1	0
Q68D85_NCR3LG1	ENSG00000188211.8	112	81	81	0.21576332429991	0.0530467533541171	1	0
Q96RS0_TGS1	ENSG00000137574.10	112	81	81	-0.215560072267389	0.0532764139048745	1	0
Q9HD36_BCL2L10	ENSG00000137875.4	112	81	81	0.215504489079325	0.053339360661444	1	0
Q96IV0_NGLY1	ENSG00000151092.16	112	81	81	-0.215311653116531	0.0535582157406369	1	0
O15357_INPPL1	ENSG00000165458.13	112	81	81	0.215243902439024	0.0536352823073304	1	0
Q14676_MDC1	ENSG00000137337.14	112	81	81	0.215153568202349	0.0537381789782871	1	0
Q96S96_PEBP4	ENSG00000134020.7	112	81	81	0.215110108655703	0.0537877398366821	1	0
P08962_CD63	ENSG00000135404.11	112	81	81	-0.215063233965673	0.0538412372405132	1	0
Q9Y2Y8_PRG3	ENSG00000156575.2	112	81	81	-0.21506075694547	0.053844065439226	1	0
Q9BXI9_C1QTNF6	ENSG00000133466.13	112	81	81	0.214995483288166	0.0539186370892296	1	1
P17405_SMPD1	ENSG00000166311.9	112	81	81	-0.214882565492322	0.0540478392554854	1	0
P05060_CHGB	ENSG00000089199.9	112	81	81	0.214781774381092	0.0541633798629193	1	0
O60890_OPHN1	ENSG00000079482.12	112	81	81	-0.214769647696477	0.0541772947481971	1	0
Q9H156_SLITRK2	ENSG00000185985.8	112	81	81	0.214748730900717	0.054201302810014	1	0
P40933_IL15	ENSG00000164136.16	112	81	81	-0.214724480578139	0.054229147955145	1	0
Q96IW2_SHD	ENSG00000105251.10	112	81	81	-0.214717830039295	0.0542367864027762	1	0
A6NCM1_IQCA1L	ENSG00000278685.4	112	81	81	-0.214553196961216	0.0544261558879549	1	0
P29965_CD40LG	ENSG00000102245.7	112	81	81	-0.214543958717235	0.0544367982051567	1	0
Q9Y5Y7_LYVE1	ENSG00000133800.8	112	81	81	0.214543812104788	0.0544369671142016	1	0
P35499_SCN4A	ENSG00000007314.11	112	81	81	0.214521364440081	0.0544628336452801	1	0
Q96TA1_NIBAN2	ENSG00000136830.11	112	81	81	0.214453477868112	0.0545411208065468	1	0
Q96H15_TIMD4	ENSG00000145850.8	112	81	81	0.214426395328656	0.0545723782176942	1	0
A6NI47_POTEM	ENSG00000222036.7	112	81	81	-0.214116636228428	0.0549309313127993	1	0
P35520_CBS	ENSG00000160200.17	112	81	81	0.214046973803071	0.0550118319083203	1	0
O75354_ENTPD6	ENSG00000197586.12	112	81	81	0.213979223125565	0.0550906057774928	1	0
Q16719_KYNU	ENSG00000115919.14	112	81	81	0.213843721770551	0.0552484302146424	1	0
Q96NH3_TBC1D32	ENSG00000146350.13	112	81	81	0.213211382113821	0.055989838860331	1	0
Q9H790_EXO5	ENSG00000164002.11	112	81	81	-0.213121047877145	0.0560964147606469	1	0
P56975_NRG3	ENSG00000185737.12	112	81	81	0.212997572469829	0.0562423584244935	1	0
Q96PL2_TECTB	ENSG00000119913.4	112	81	81	-0.212982506225459	0.0562601874107345	1	0
P33763_S100A5	ENSG00000196420.7	112	81	81	-0.212742171770362	0.0565452172669425	1	0
Q96Q35_FLACC1	ENSG00000155749.12	112	81	81	-0.212490119932051	0.0568454089701593	1	0
P35612_ADD2	ENSG00000075340.22	112	81	81	0.212353206865402	0.0570090156631305	1	0
O75380_NDUFS6	ENSG00000145494.11	112	81	81	0.212217705510388	0.0571713134965234	1	0
O15263_DEFB4A_DEFB4B	ENSG00000171711.2	112	81	81	0.211946354539877	0.0574974595598554	1	0
P21912_SDHB	ENSG00000117118.9	112	81	81	0.211653116531165	0.0578516166273907	1	1
Q16620_NTRK2	ENSG00000148053.15	112	81	81	0.211517615176152	0.0580158675401592	1	0
Q12952_FOXL1	ENSG00000176678.5	112	81	81	-0.211451058331387	0.058096684958195	1	0
Q14055_COL9A2	ENSG00000049089.13	112	81	81	0.211449864498645	0.0580981354206202	1	0
Q66K79_CPZ	ENSG00000109625.18	112	81	81	0.211291779584463	0.0582904635844807	1	0
P02749_APOH	ENSG00000091583.10	112	81	81	0.211017337345406	0.0586255854949456	1	0
P52758_RIDA	ENSG00000132541.10	112	81	81	0.210862691960253	0.0588151134988872	1	0
Q53QW1_TEX44	ENSG00000177673.3	112	81	81	-0.210723339988161	0.0589863255484038	1	0
Q03828_EVX2	ENSG00000174279.4	112	81	81	0.210148579319086	0.0596967875909543	1	0
Q15477_SKIV2L	ENSG00000204351.11	112	81	81	-0.210140018066847	0.0597074225511199	1	0
P0DUB6_P0DTE7_P0DTE8_AMY1	ENSG00000237763.9	112	81	81	0.209688346883469	0.0602706872060229	1	0
Q8IZC4_RTKN2	ENSG00000182010.10	112	81	81	-0.209598012646793	0.0603838569752656	1	0
Q9H0B3_IQCN	ENSG00000130518.16	112	81	81	-0.209530261969286	0.0604688476293327	1	0
Q8N130_SLC34A3	ENSG00000198569.9	112	81	81	-0.209116246892386	0.0609903290153674	1	0
P27540_ARNT	ENSG00000143437.20	112	81	81	-0.208965672990063	0.0611808912763542	1	0
Q92817_EVPL	ENSG00000167880.7	112	81	81	0.208762420957543	0.0614388883457152	1	0
Q10471_GALNT2	ENSG00000143641.9	112	81	81	0.208672086720867	0.0615538369701864	1	0
Q9BPX3_NCAPG	ENSG00000109805.9	112	81	81	0.208355916892502	0.061957533111872	1	0
Q9BZM1_PLA2G12A	ENSG00000123739.10	112	81	81	-0.208333333333333	0.0619864505881762	1	0
P63010_AP2B1	ENSG00000006125.16	112	81	81	-0.208265582655827	0.0620732687498762	1	0
P24530_EDNRB	ENSG00000136160.14	112	81	81	-0.208084914182475	0.0623052663904174	1	0
Q9UM22_EPDR1	ENSG00000086289.11	112	81	81	-0.207904245709124	0.0625379670681434	1	0
Q3B820_FAM161A	ENSG00000170264.12	112	81	81	0.207791327913279	0.0626837626523215	1	0
P31949_S100A11	ENSG00000163191.5	112	81	81	0.207339656729901	0.0632697040795449	1	0
O15083_ERC2	ENSG00000187672.12	112	81	81	0.207249322493225	0.0633874234362925	1	0
Q8IVF2_AHNAK2	ENSG00000185567.6	112	81	81	0.207158988256549	0.063505320243697	1	0
P48740_MASP1	ENSG00000127241.16	112	81	81	0.207113821138211	0.0635643352485866	1	0
A1KZ92_PXDNL	ENSG00000147485.12	112	81	81	-0.207046070460705	0.0636529410717545	1	0
Q8TCX5_RHPN1	ENSG00000158106.12	112	81	81	-0.207000903342367	0.0637120671977921	1	0
P01100_FOS	ENSG00000170345.9	112	81	81	0.206978319783198	0.0637416469425702	1	0
Q7Z5A7_TAFA5	ENSG00000219438.8	112	81	81	0.206752484191509	0.0640380567367283	1	0
P78358_CTAG1A_CTAG1B	ENSG00000184033.12	112	81	81	0.20633091489873	0.0645943540486017	1	0
Q9BSW2_CRACR2A	ENSG00000130038.9	112	81	81	-0.206323396567299	0.0646043105289344	1	0
P20807_CAPN3	ENSG00000092529.22	112	81	81	0.206147383688155	0.0648377584843437	1	0
P01303_NPY	ENSG00000122585.7	112	81	81	0.206135576257393	0.0648534432198417	1	0
P09038_FGF2	ENSG00000138685.12	112	81	81	-0.20609756097561	0.0649039627550512	1	0
P55058_PLTP	ENSG00000100979.14	112	81	81	0.205826558265583	0.0652650289160358	1	0
Q8WYA6_CTNNBL1	ENSG00000132792.18	112	81	81	0.205826558265583	0.0652650289160358	1	0
O95760_IL33	ENSG00000137033.11	112	81	81	0.205803974706414	0.0652951909562149	1	0
P06213_INSR	ENSG00000171105.13	112	81	81	0.205736224028907	0.0653857447316396	1	0
Q6P2H3_CEP85	ENSG00000130695.13	112	81	81	0.205713640469738	0.0654159518846328	1	0
Q9H0R5_GBP3	ENSG00000117226.11	112	81	81	0.205691056910569	0.0654461703229969	1	0
Q8WYQ9_ZCCHC14	ENSG00000140948.11	112	81	81	-0.205645889792231	0.0655066410673056	1	0
Q9H160_ING2	ENSG00000168556.6	112	81	81	0.205623306233062	0.0655368933789847	1	0
O95379_TNFAIP8	ENSG00000145779.7	112	81	81	-0.205532971996387	0.0656580156227718	1	0
Q12846_STX4	ENSG00000103496.14	112	81	81	-0.205532971996387	0.0656580156227718	1	0
Q9Y2L9_LRCH1	ENSG00000136141.14	112	81	81	-0.205510388437218	0.0656883244473244	1	0
Q8N4C8_MINK1	ENSG00000141503.15	112	81	81	-0.20546522131888	0.0657489760328311	1	0
Q6UWV6_ENPP7	ENSG00000182156.9	112	81	81	-0.205419113778334	0.0658109371332316	1	0
Q99895_CTRC	ENSG00000162438.11	112	81	81	-0.20538689158425	0.0658542665821937	1	0
Q99574_SERPINI1	ENSG00000163536.12	112	81	81	0.205352303523035	0.0659008030927847	1	0
P16422_EPCAM	ENSG00000119888.10	112	81	81	0.205307136404697	0.0659616132154761	1	0
P51397_DAP	ENSG00000112977.15	112	81	81	-0.205216802168022	0.0660833695277266	1	0
Q9UMS4_PRPF19	ENSG00000110107.8	112	81	81	0.205216802168022	0.0660833695277266	1	0
Q58F21_BRDT	ENSG00000137948.18	112	81	81	0.205175008057082	0.066139762827924	1	0
Q9BZE9_ASPSCR1	ENSG00000169696.15	112	81	81	0.20462962962963	0.0668792196678111	1	0
P01732_CD8A	ENSG00000153563.15	112	81	81	-0.204561878952123	0.0669715444774469	1	0
Q01543_FLI1	ENSG00000151702.16	112	81	81	-0.204448961156278	0.0671256478327332	1	0
Q9UHF4_IL20RA	ENSG00000016402.12	112	81	81	0.204381210478771	0.0672182471758092	1	0
A6NDB9_PALM3	ENSG00000187867.8	112	81	81	0.20420054200542	0.0674656829743827	1	0
A4D1S5_RAB19	ENSG00000146955.10	112	81	81	-0.204178431567362	0.067496014903024	1	0
O00329_PIK3CD	ENSG00000171608.15	112	81	81	0.203974706413731	0.0677760108855818	1	0
O75173_ADAMTS4	ENSG00000158859.9	112	81	81	0.203929539295393	0.067838214452758	1	0
Q92692_NECTIN2	ENSG00000130202.9	112	81	81	0.203839205058717	0.0679627597559744	1	0
Q8IXH7_NELFCD	ENSG00000101158.12	112	81	81	-0.203748870822042	0.0680874894376367	1	0
P18428_LBP	ENSG00000129988.5	112	81	81	0.203651135007479	0.0682226467749497	1	0
P38484_IFNGR2	ENSG00000159128.14	112	81	81	0.20356820234869	0.0683375026721973	1	0
P42701_IL12RB1	ENSG00000096996.15	112	81	81	0.203387533875339	0.0685882556284216	1	0
Q6ZWJ1_STXBP4	ENSG00000166263.13	112	81	81	0.20336495031617	0.0686196518329525	1	0
Q6Q4G3_LVRN	ENSG00000172901.19	112	81	81	0.203320159399269	0.068681955511837	1	0
P33764_S100A3	ENSG00000188015.9	112	81	81	0.203287055598631	0.0687280318361401	1	0
O43823_AKAP8	ENSG00000105127.8	112	81	81	0.203229448961156	0.0688082724254446	1	0
Q0VD83_APOBR	ENSG00000184730.10	112	81	81	-0.203116531165312	0.0689657752615642	1	0
Q9H777_ELAC1	ENSG00000141642.8	112	81	81	-0.203093947606143	0.0689973106642913	1	0
Q2UY09_COL28A1	ENSG00000215018.9	112	81	81	0.202890695573622	0.0692816524686449	1	0
P0DOY2_IGLC2	ENSG00000211677.2	112	81	81	0.202800361336947	0.069408329234662	1	0
Q96C36_PYCR2	ENSG00000143811.16	112	81	81	0.202642276422764	0.0696304624400162	1	0
Q04900_CD164	ENSG00000135535.14	112	81	81	-0.201964769647696	0.070588954370717	1	0
Q96N03_VSTM2L	ENSG00000132821.11	112	81	81	-0.201851851851852	0.0707497301413552	1	0
Q9UBV4_WNT16	ENSG00000002745.12	112	81	81	-0.201836162497415	0.0707720924064154	1	0
Q8WVV4_POF1B	ENSG00000124429.17	112	81	81	0.201766074262706	0.070872059623938	1	0
P32119_PRDX2	ENSG00000167815.11	112	81	81	-0.201490514905149	0.071266192893025	1	0
Q86Y26_NUTM1	ENSG00000184507.15	112	81	81	-0.201470516787946	0.0712948646974124	1	0
Q9Y2J2_EPB41L3	ENSG00000082397.15	112	81	81	-0.201422764227642	0.071363366256946	1	0
Q9H089_LSG1	ENSG00000041802.10	112	81	81	0.201196928635953	0.0716880469595408	1	0
Q8N5I3_KCNRG	ENSG00000198553.8	112	81	81	0.201106594399277	0.0718182511700826	1	0
Q92562_FIG4	ENSG00000112367.10	112	81	81	-0.201038843721771	0.0719160289729749	1	0
Q9BRJ6_C7orf50	ENSG00000146540.14	112	81	81	0.201038843721771	0.0719160289729749	1	0
Q9NZ53_PODXL2	ENSG00000114631.10	112	81	81	0.200903342366757	0.0721119054315417	1	0
Q92802_N4BP2L2	ENSG00000244754.8	112	81	81	-0.200542005420054	0.0726363383653799	1	0
Q96A49_SYAP1	ENSG00000169895.5	112	81	81	-0.200542005420054	0.0726363383653799	1	0
Q9Y2W6_TDRKH	ENSG00000182134.15	112	81	81	0.200406504065041	0.0728337883823424	1	0
P12821_ACE	ENSG00000159640.14	112	81	81	0.200112917795845	0.0732630747965732	1	0
Q9HAU4_SMURF2	ENSG00000108854.15	112	81	81	-0.199977416440831	0.0734618905310694	1	0
Q9BTE3_MCMBP	ENSG00000197771.12	112	81	81	-0.19979674796748	0.0737276511811602	1	0
O75487_GPC4	ENSG00000076716.8	112	81	81	-0.199751580849142	0.0737942116767259	1	0
P01350_GAST	ENSG00000184502.3	112	81	81	-0.199615419529494	0.0739951573587188	1	0
Q96NU7_AMDHD1	ENSG00000139344.7	112	81	81	0.199430724292176	0.0742684298665283	1	0
Q8N8I0_SAMD12	ENSG00000177570.13	112	81	81	0.199299909665763	0.074462470301449	1	0
P28838_LAP3	ENSG00000002549.12	112	81	81	0.198961156278229	0.0749668399131547	1	0
Q8TD31_CCHCR1	ENSG00000204536.13	112	81	81	0.19893857271906	0.0750005616122117	1	0
Q08378_GOLGA3	ENSG00000090615.12	112	81	81	-0.198193315266486	0.0761202103107275	1	0
Q9UQB8_BAIAP2	ENSG00000175866.15	112	81	81	0.198193315266486	0.0761202103107278	1	1
P55201_BRPF1	ENSG00000156983.15	112	81	81	-0.198170731707317	0.0761543466803701	1	0
O95670_ATP6V1G2	ENSG00000213760.10	112	81	81	0.198012646793135	0.0763936443354631	1	0
Q12884_FAP	ENSG00000078098.13	112	81	81	0.197673893405601	0.0769084503202526	1	0
Q96JZ2_HSH2D	ENSG00000196684.12	112	81	81	0.197673893405601	0.0769084503202526	1	0
P18084_ITGB5	ENSG00000082781.11	112	81	81	0.197628726287263	0.0769773001770896	1	0
P39060_COL18A1	ENSG00000182871.14	112	81	81	0.197560975609756	0.0770806673383388	1	0
Q9Y2K3_MYH15	ENSG00000144821.9	112	81	81	0.19747510111407	0.0772118454034558	1	0
Q07960_ARHGAP1	ENSG00000175220.11	112	81	81	-0.197425474254743	0.0772877344998027	1	0
Q8TEQ0_SNX29	ENSG00000048471.13	112	81	81	-0.197402890695574	0.077322288872803	1	0
P22307_SCP2	ENSG00000116171.16	112	81	81	0.197154471544715	0.0777032023578509	1	0
Q9Y5Z7_HCFC2	ENSG00000111727.11	112	81	81	0.196973803071364	0.0779811707321866	1	0
Q8IYA6_CKAP2L	ENSG00000169607.12	112	81	81	-0.196951219512195	0.0780159725461509	1	0
Q9BQT9_CLSTN3	ENSG00000139182.13	112	81	81	0.196906052393857	0.0780856133838987	1	0
P0DMP2_SRGAP2B	ENSG00000196369.10	112	81	81	-0.196747967479675	0.0783297473217297	1	0
Q8N3A8_PARP8	ENSG00000151883.16	112	81	81	0.196747967479675	0.0783297473217297	1	0
Q6UXC1_MAMDC4	ENSG00000177943.13	112	81	81	0.19663504968383	0.0785045014957614	1	1
Q8WZ75_ROBO4	ENSG00000154133.14	112	81	81	0.196589882565492	0.0785744902438158	1	0
Q6ZW13_C16orf86	ENSG00000159761.14	112	81	81	-0.196544715447154	0.0786445287855606	1	0
P78368_CSNK1G2	ENSG00000133275.15	112	81	81	-0.196205962059621	0.0791714073493341	1	0
Q5RHP9_ERICH3	ENSG00000178965.13	112	81	81	0.196049928407822	0.0794150388948195	1	0
Q969P6_TOP1MT	ENSG00000184428.12	112	81	81	0.1960027100271	0.079488883585039	1	0
P06727_APOA4	ENSG00000110244.6	112	81	81	-0.195901810329948	0.0796468638516133	1	0
O00425_IGF2BP3	ENSG00000136231.13	112	81	81	0.195731707317073	0.0799137635355721	1	0
C9J7I0_UMAD1	ENSG00000219545.9	112	81	81	-0.195392953929539	0.0804474070312866	1	0
P20062_TCN2	ENSG00000185339.8	112	81	81	0.195325203252033	0.0805544756490119	1	0
P01258_CALCA	ENSG00000110680.12	112	81	81	0.19531905089758	0.0805642040361249	1	0
P40222_TXLNA	ENSG00000084652.15	112	81	81	0.195099367660343	0.0809121911107887	1	0
Q99435_NELL2	ENSG00000184613.10	112	81	81	0.195054200542005	0.0809838857733058	1	0
Q969T7_NT5C3B	ENSG00000141698.16	112	81	81	-0.19453477868112	0.0818120154156391	1	0
Q86V81_ALYREF	ENSG00000183684.7	112	81	81	0.19453477868112	0.0818120154156393	1	0
Q9NXR5_ANKRD10	ENSG00000088448.14	112	81	81	-0.1943315266486	0.082137894519672	1	0
Q5JTD0_TJAP1	ENSG00000137221.14	112	81	81	0.194105691056911	0.0825011924588668	1	0
Q2TAA2_IAH1	ENSG00000134330.18	112	81	81	0.194037940379404	0.0826104306297747	1	0
P10145_CXCL8	ENSG00000169429.10	112	81	81	0.194015356820235	0.082646868897089	1	1
P54826_GAS1	ENSG00000180447.6	112	81	81	0.193992773261066	0.0826833199410349	1	0
A2RUB6_CCDC66	ENSG00000180376.16	112	81	81	0.193925022583559	0.0827927497614211	1	0
P49662_CASP4	ENSG00000196954.12	112	81	81	-0.193879855465221	0.0828657669108889	1	0
P20273_CD22	ENSG00000012124.14	112	81	81	0.193789521228546	0.0830119547594379	1	0
P16870_CPE	ENSG00000109472.13	112	81	81	0.193744354110208	0.0830851255045199	1	0
P29376_LTK	ENSG00000062524.15	112	81	81	-0.19371488646706	0.0831328907159783	1	0
P52848_NDST1	ENSG00000070614.14	112	81	81	0.193676603432701	0.0831949777128352	1	0
P52209_PGD	ENSG00000142657.20	112	81	81	0.193608852755194	0.0833049452989718	1	0
Q9UMF0_ICAM5	ENSG00000105376.4	112	81	81	0.193586269196025	0.083341626813947	1	0
Q7L8S5_OTUD6A	ENSG00000189401.2	112	81	81	-0.193468563238772	0.0835330193810125	1	0
O75061_DNAJC6	ENSG00000116675.15	112	81	81	0.19327009936766	0.0838565166130205	1	0
Q86X02_CDR2L	ENSG00000109089.7	112	81	81	0.193247515808491	0.083893390898571	1	0
O94868_FCHSD2	ENSG00000137478.14	112	81	81	0.193202348690154	0.0839671780956206	1	0
Q5DX21_IGSF11	ENSG00000144847.12	112	81	81	0.193157181571816	0.0840410168130866	1	0
Q13151_HNRNPA0	ENSG00000177733.6	112	81	81	0.193112014453478	0.0841149070739508	1	0
O94991_SLITRK5	ENSG00000165300.7	112	81	81	0.193066065601528	0.0841901291095484	1	0
Q96SD1_DCLRE1C	ENSG00000152457.17	112	81	81	-0.192999096657633	0.0842998583792799	1	0
Q7Z5L4_SPATA19	ENSG00000166118.7	112	81	81	0.192936245537979	0.0844029437880877	1	0
P15907_ST6GAL1	ENSG00000073849.14	112	81	81	0.192728093947606	0.0847450586029587	1	0
P43652_AFM	ENSG00000079557.4	112	81	81	0.192679195504876	0.0848255867207457	1	0
Q8TAE8_GADD45GIP1	ENSG00000179271.2	112	81	81	0.192615176151762	0.0849311083789492	1	1
Q9H6B4_CLMP	ENSG00000166250.11	112	81	81	0.192502258355917	0.0851174820240661	1	0
Q9BS40_LXN	ENSG00000079257.7	112	81	81	0.192411924119241	0.0852668143670225	1	0
P05937_CALB1	ENSG00000104327.7	112	81	81	0.192342075104194	0.0853824247781663	1	0
P0DMV8_HSPA1A	ENSG00000204389.9	112	81	81	0.192253839205059	0.0855286458305522	1	0
A4D2B0_MBLAC1	ENSG00000214309.4	112	81	81	-0.192005420054201	0.0859413827190155	1	0
Q00537_CDK17	ENSG00000059758.7	112	81	81	-0.191892502258356	0.0861295114552993	1	0
P21741_MDK	ENSG00000110492.15	112	81	81	0.191711833785005	0.0864311960038304	1	1
Q15054_POLD3	ENSG00000077514.8	112	81	81	0.191666666666667	0.0865067477786225	1	0
Q8N183_NDUFAF2	ENSG00000164182.10	112	81	81	-0.19159891598916	0.086620173512208	1	0
O60763_USO1	ENSG00000138768.14	112	81	81	-0.191553748870822	0.0866958560822972	1	0
Q9NP95_FGF20	ENSG00000078579.8	112	81	81	0.191449163876826	0.0868713009823707	1	0
Q03989_ARID5A	ENSG00000196843.15	112	81	81	-0.191327913279133	0.0870750547647382	1	0
Q93008_USP9X	ENSG00000124486.12	112	81	81	-0.19116982836495	0.0873412742053548	1	0
P62491_RAB11A	ENSG00000103769.9	112	81	81	-0.191056910569106	0.0875318250390208	1	0
Q9UPW0_FOXJ3	ENSG00000198815.8	112	81	81	0.191056910569106	0.087531825039021	1	0
P00751_CFB	ENSG00000243649.8	112	81	81	0.191034327009937	0.0875699746520142	1	0
Q9UD71_PPP1R1B	ENSG00000131771.13	112	81	81	0.190989159891599	0.087646313347163	1	0
Q9UPN4_CEP131	ENSG00000141577.13	112	81	81	0.19096657633243	0.087684502435044	1	0
P02452_COL1A1	ENSG00000108821.13	112	81	81	0.190943992773261	0.0877227046869459	1	0
Q6PJW8_CNST	ENSG00000162852.13	112	81	81	-0.190943992773261	0.0877227046869459	1	0
Q9H7E2_TDRD3	ENSG00000083544.13	112	81	81	-0.190808491418248	0.0879521948030741	1	0
Q8TF65_GIPC2	ENSG00000137960.5	112	81	81	0.190740740740741	0.0880671178072359	1	0
Q96EA4_SPDL1	ENSG00000040275.16	112	81	81	0.190740740740741	0.0880671178072359	1	0
Q8TER5_ARHGEF40	ENSG00000165801.9	112	81	81	-0.190492321589883	0.0884895185763451	1	0
P14416_DRD2	ENSG00000149295.13	112	81	81	-0.19046920023585	0.0885289144252573	1	0
O00602_FCN1	ENSG00000085265.10	112	81	81	-0.190424570912376	0.0886049963320807	1	0
Q9Y375_NDUFAF1	ENSG00000137806.8	112	81	81	-0.190311653116531	0.0887977239500308	1	0
O14514_ADGRB1	ENSG00000181790.10	112	81	81	0.190119135303894	0.0891270763814491	1	0
Q9H1J1_UPF3A	ENSG00000169062.14	112	81	81	-0.190108401084011	0.0891454684618332	1	0
P49189_ALDH9A1	ENSG00000143149.12	112	81	81	-0.190085817524842	0.0891841730663029	1	0
Q9NR30_DDX21	ENSG00000165732.12	112	81	81	0.190040650406504	0.0892616221047605	1	0
P01031_C5	ENSG00000106804.7	112	81	81	0.190018066847335	0.0893003665444628	1	0
P07093_SERPINE2	ENSG00000135919.12	112	81	81	-0.189995483288166	0.0893391242682897	1	0
P14207_FOLR2	ENSG00000165457.13	112	81	81	-0.189995483288166	0.0893391242682897	1	0
Q9Y4X4_KLF12	ENSG00000118922.16	112	81	81	0.189747064137308	0.0897663367995443	1	0
Q15323_KRT31	ENSG00000094796.4	112	81	81	0.189635590712064	0.0899585639862111	1	0
P24855_DNASE1	ENSG00000213918.10	112	81	81	-0.189611562782294	0.0900000408120551	1	0
O75995_SASH3	ENSG00000122122.9	112	81	81	-0.189588979223126	0.09003903813849	1	0
P07992_ERCC1	ENSG00000012061.15	112	81	81	0.189543812104788	0.0901170728093484	1	0
Q9UPV7_PHF24	ENSG00000122733.12	112	81	81	0.1894415902743	0.0902938773333217	1	0
O43854_EDIL3	ENSG00000164176.12	112	81	81	0.189317976513098	0.0905080472653349	1	0
Q14184_DOC2B	ENSG00000272636.3	112	81	81	-0.189317976513098	0.090508047265335	1	0
P14854_COX6B1	ENSG00000126267.8	112	81	81	0.18929539295393	0.0905472182132533	1	0
Q9H2U2_PPA2	ENSG00000138777.19	112	81	81	-0.189159891598916	0.0907825248854167	1	0
Q6PK04_CCDC137	ENSG00000185298.12	112	81	81	0.189159891598916	0.0907825248854169	1	0
Q5T5P2_KIAA1217	ENSG00000120549.15	112	81	81	0.189114724480578	0.0908610675530148	1	0
Q53FA7_TP53I3	ENSG00000115129.13	112	81	81	0.189092140921409	0.0909003589828092	1	0
O15389_SIGLEC5	ENSG00000268500.5	112	81	81	0.18907090660893	0.090937315184168	1	0
O14933_UBE2L6	ENSG00000156587.15	112	81	81	0.18906955736224	0.0909396638137345	1	0
Q9HAQ2_KIF9	ENSG00000088727.12	112	81	81	0.189046973803071	0.0909789820486416	1	0
P06858_LPL	ENSG00000175445.14	112	81	81	-0.188888888888889	0.091254585243903	1	0
P36941_LTBR	ENSG00000111321.10	112	81	81	0.18886630532972	0.091294010813269	1	0
Q9H2W6_MRPL46	ENSG00000259494.1	112	81	81	0.188775971093044	0.0914518474155286	1	0
Q06609_RAD51	ENSG00000051180.16	112	81	81	0.188753387533875	0.0914913401615363	1	0
Q8N6V9_TEX9	ENSG00000151575.14	112	81	81	0.188617886178862	0.0917285790586283	1	0
P08670_VIM	ENSG00000026025.13	112	81	81	-0.188595302619693	0.0917681659715642	1	0
Q9Y2Y0_ARL2BP	ENSG00000102931.7	112	81	81	-0.188595302619693	0.0917681659715642	1	0
O00305_CACNB4	ENSG00000182389.18	112	81	81	0.188550135501355	0.0918473801917099	1	0
Q9Y258_CCL26	ENSG00000006606.8	112	81	81	-0.188542416211994	0.0918609236935006	1	0
P0CG37_CFC1	ENSG00000136698.8	112	81	81	0.188441849253784	0.0920375123879971	1	0
Q9UJA9_ENPP5	ENSG00000112796.9	112	81	81	-0.188188798554652	0.092483035473935	1	0
P14598_NCF1	ENSG00000158517.13	112	81	81	-0.188143631436314	0.0925627354158106	1	0
O76050_NEURL1	ENSG00000107954.10	112	81	81	0.188075880758808	0.0926823867411293	1	0
Q56P03_EAPP	ENSG00000129518.8	112	81	81	-0.188053297199639	0.0927222975709446	1	0
Q9NWU2_GID8	ENSG00000101193.7	112	81	81	0.188008130081301	0.0928021598296994	1	0
Q53LP3_SOWAHC	ENSG00000198142.4	112	81	81	0.187827461607949	0.0931221506032909	1	0
Q08431_MFGE8	ENSG00000140545.14	112	81	81	0.18739837398374	0.0938856096342806	1	0
P35442_THBS2	ENSG00000186340.14	112	81	81	0.187308039747064	0.0940469634640217	1	0
Q14011_CIRBP	ENSG00000099622.13	112	81	81	-0.187104787714544	0.0944108069680116	1	0
Q9H1D9_POLR3F	ENSG00000132664.11	112	81	81	-0.187037037037037	0.0945323337581711	1	0
Q5VT99_LRRC38	ENSG00000162494.5	112	81	81	0.186973819233849	0.0946458406455339	1	0
Q7L2H7_EIF3M	ENSG00000149100.12	112	81	81	-0.186924119241192	0.0947351516432984	1	0
Q9H3U7_SMOC2	ENSG00000112562.18	112	81	81	0.186878952122855	0.0948163744956887	1	0
Q86WD7_SERPINA9	ENSG00000170054.14	112	81	81	0.186827061225814	0.0949097560891626	1	0
Q86U17_SERPINA11	ENSG00000186910.3	112	81	81	-0.186750033817783	0.0950485059833387	1	0
Q71F56_MED13L	ENSG00000123066.7	112	81	81	-0.186675700090334	0.0951825548034847	1	0
Q01581_HMGCS1	ENSG00000112972.14	112	81	81	-0.186653116531165	0.095223309992525	1	0
A6NNZ2_TUBB8B	ENSG00000173213.8	112	81	81	-0.186583852121458	0.0953483928079306	1	0
Q9UL68_MYT1L	ENSG00000186487.17	112	81	81	-0.186537835083526	0.0954315651244242	1	0
B6A8C7_TARM1	ENSG00000248385.7	112	81	81	0.186491188571026	0.0955159333181708	1	0
Q7L5Y9_MAEA	ENSG00000090316.15	112	81	81	0.186359530261969	0.0957543759102746	1	0
A4FU49_SH3D21	ENSG00000214193.9	112	81	81	0.186291779584462	0.0958772592327464	1	0
P17480_UBTF	ENSG00000108312.14	112	81	81	-0.186291779584462	0.0958772592327464	1	0
P05107_ITGB2	ENSG00000160255.16	112	81	81	-0.186246612466125	0.0959592502095108	1	0
Q96GP6_SCARF2	ENSG00000244486.7	112	81	81	0.186246612466125	0.0959592502095108	1	0
Q9NQG5_RPRD1B	ENSG00000101413.11	112	81	81	0.186201445347787	0.0960412962220985	1	0
P37837_TALDO1	ENSG00000177156.10	112	81	81	0.18613369467028	0.0961644684826342	1	0
Q96K30_RITA1	ENSG00000139405.15	112	81	81	0.186020776874435	0.0963700310830788	1	0
Q92597_NDRG1	ENSG00000104419.14	112	81	81	0.185727190605239	0.0969061078310323	1	0
Q7Z698_SPRED2	ENSG00000198369.9	112	81	81	-0.18570460704607	0.0969474411924953	1	0
O95153_TSPOAP1	ENSG00000005379.15	112	81	81	0.185569105691057	0.0971957318221814	1	0
P51617_IRAK1	ENSG00000184216.11	112	81	81	0.185523938572719	0.0972786060849187	1	0
Q8N9T8_KRI1	ENSG00000129347.19	112	81	81	0.185433604336043	0.0974445208250903	1	0
P16109_SELP	ENSG00000174175.16	112	81	81	-0.185411020776874	0.0974860341546497	1	0
Q5T1N1_AKNAD1	ENSG00000162641.18	112	81	81	-0.185410794503009	0.0974864501637274	1	0
O00257_CBX4	ENSG00000141582.14	112	81	81	-0.185320686540199	0.0976522261355606	1	0
P19838_NFKB1	ENSG00000109320.11	112	81	81	-0.185320686540199	0.0976522261355606	1	0
Q13509_TUBB3	ENSG00000258947.6	112	81	81	-0.185275519421861	0.0977354053630946	1	0
Q14118_DAG1	ENSG00000173402.11	112	81	81	0.184936766034327	0.0983610208729292	1	0
P06731_CEACAM5	ENSG00000105388.14	112	81	81	0.184811785237379	0.0985926281033452	1	0
O94813_SLIT2	ENSG00000145147.19	112	81	81	0.184801264679313	0.098612143669646	1	0
P60484_PTEN	ENSG00000171862.9	112	81	81	-0.184733514001807	0.0987378932133771	1	0
Q96M11_HYLS1	ENSG00000198331.10	112	81	81	0.184710930442638	0.0987798376201025	1	0
Q9UJ68_MSRA	ENSG00000175806.14	112	81	81	-0.1846657633243	0.0988637682886554	1	0
Q1X8D7_LRRC36	ENSG00000159708.17	112	81	81	-0.184610346718992	0.0989668210775884	1	0
O15111_CHUK	ENSG00000213341.10	112	81	81	-0.184598012646793	0.0989897689714307	1	0
Q05516_ZBTB16	ENSG00000109906.13	112	81	81	-0.184485094850948	0.0992000494433864	1	0
Q16775_HAGH	ENSG00000063854.12	112	81	81	-0.184485094850948	0.0992000494433864	1	0
Q9UHY7_ENOPH1	ENSG00000145293.14	112	81	81	-0.184439927732611	0.099284259464666	1	0
Q8WU90_ZC3H15	ENSG00000065548.17	112	81	81	0.184417344173442	0.0993263854506554	1	0
O75132_ZBED4	ENSG00000100426.6	112	81	81	-0.184394760614273	0.0993685254239586	1	0
Q99614_TTC1	ENSG00000113312.10	112	81	81	-0.184327009936766	0.0994950292958457	1	0
Q6ZUJ4_C3orf62	ENSG00000188315.7	112	81	81	0.184214092140921	0.099706149090802	1	0
Q03167_TGFBR3	ENSG00000069702.10	112	81	81	0.184056007226739	0.100002305411274	1	0
Q8NAX2_KDF1	ENSG00000175707.8	112	81	81	0.183965672990063	0.100171846241996	1	0
P61026_RAB10	ENSG00000084733.10	112	81	81	0.183807588075881	0.100469083477162	1	0
Q8TBF2_PRXL2B	ENSG00000157870.14	112	81	81	0.183762420957543	0.1005541349273	1	0
Q8IYX8_CEP57L1	ENSG00000183137.14	112	81	81	0.183717253839205	0.100639242652247	1	0
P35916_FLT4	ENSG00000037280.15	112	81	81	-0.183694670280036	0.100681817624782	1	0
Q8IVN8_SBSPON	ENSG00000164764.10	112	81	81	0.18360433604336	0.100852258314039	1	0
Q15043_SLC39A14	ENSG00000104635.13	112	81	81	-0.183514001806685	0.101022924416362	1	0
Q9BX66_SORBS1	ENSG00000095637.20	112	81	81	0.183355916892502	0.101322133034711	1	0
P52306_RAP1GDS1	ENSG00000138698.14	112	81	81	-0.183242999096658	0.101536276993835	1	0
P52943_CRIP2	ENSG00000182809.10	112	81	81	0.183220415537489	0.101579148173781	1	0
Q5VSY0_GKAP1	ENSG00000165113.12	112	81	81	0.183152664859982	0.101707846540205	1	0
Q86SJ2_AMIGO2	ENSG00000139211.6	112	81	81	0.183130081300813	0.10175077428053	1	0
Q96E17_RAB3C	ENSG00000152932.7	112	81	81	-0.18307589231509	0.1018538365951	1	0
Q9NY57_STK32B	ENSG00000152953.12	112	81	81	0.183017163504968	0.101965625244351	1	0
A8MQ27_NEURL1B	ENSG00000214357.8	112	81	81	0.182971996386631	0.102051664737745	1	0
Q9Y3A5_SBDS	ENSG00000126524.9	112	81	81	0.182926829268293	0.102137760897737	1	0
Q86T13_CLEC14A	ENSG00000176435.6	112	81	81	-0.182813911472448	0.102353249360742	1	0
P13473_LAMP2	ENSG00000005893.15	112	81	81	-0.182655826558266	0.10265552910753	1	0
O15305_PMM2	ENSG00000140650.11	112	81	81	0.182542908762421	0.102871869328717	1	0
Q9H8J5_MANSC1	ENSG00000111261.13	112	81	81	0.182520325203252	0.102915180020857	1	0
P55000_SLURP1	ENSG00000126233.1	112	81	81	0.182496728986244	0.102960447979049	1	0
O96013_PAK4	ENSG00000130669.17	112	81	81	0.182407407407407	0.103131946874454	1	0
Q3SYA9_POM121L1P	ENSG00000183169.6	112	81	81	-0.182403560582494	0.103139337842257	1	0
Q15645_TRIP13	ENSG00000071539.13	112	81	81	0.182204155374887	0.103523024339104	1	0
Q9H201_EPN3	ENSG00000049283.17	112	81	81	0.182091237579042	0.103740788619343	1	0
A8MZ36_EVPLL	ENSG00000214860.4	112	81	81	0.182040593387785	0.103838572885199	1	0
Q96KN2_CNDP1	ENSG00000150656.14	112	81	81	-0.181995083239438	0.10392650556232	1	1
Q9Y2J4_AMOTL2	ENSG00000114019.14	112	81	81	-0.181978319783198	0.103958909784786	1	0
Q9H9J4_USP42	ENSG00000106346.11	112	81	81	0.181865401987353	0.104177388183265	1	0
P52789_HK2	ENSG00000159399.9	112	81	81	0.181616982836495	0.104659299833162	1	0
Q9UG22_GIMAP2	ENSG00000106560.10	112	81	81	-0.181616982836495	0.104659299833162	1	0
Q8WW18_C17orf50	ENSG00000270806.1	112	81	81	0.181598987958095	0.104694275663057	1	0
Q13480_GAB1	ENSG00000109458.8	112	81	81	-0.181549232158988	0.104791031137276	1	0
Q9GZP4_PITHD1	ENSG00000057757.9	112	81	81	0.18150406504065	0.104878923712692	1	0
Q9NZW4_DSPP	ENSG00000152591.12	112	81	81	0.181357144433852	0.105165219713839	1	0
Q5CZC0_FSIP2	ENSG00000188738.13	112	81	81	-0.181319074162057	0.105239504286469	1	0
Q14393_GAS6	ENSG00000183087.14	112	81	81	-0.18130081300813	0.105275150832732	1	0
O43524_FOXO3	ENSG00000118689.14	112	81	81	0.181210478771454	0.105451625343676	1	0
Q6H9L7_ISM2	ENSG00000100593.17	112	81	81	0.181194805637709	0.105482267375785	1	0
Q15389_ANGPT1	ENSG00000154188.9	112	81	81	-0.181029810298103	0.105805264962506	1	0
P55273_CDKN2D	ENSG00000129355.6	112	81	81	0.181007226738934	0.10584953471236	1	0
P22748_CA4	ENSG00000167434.9	112	81	81	0.180926595252694	0.106007711332985	1	0
Q9NPA8_ENY2	ENSG00000120533.12	112	81	81	0.180894308943089	0.106071099647178	1	0
P32970_CD70	ENSG00000125726.10	112	81	81	-0.180859873419857	0.106138740039157	1	0
Q9UHF7_TRPS1	ENSG00000104447.11	112	81	81	-0.180849141824752	0.106159826559375	1	0
P06276_BCHE	ENSG00000114200.9	112	81	81	-0.180746429061186	0.106361811813909	1	0
Q8NDI1_EHBP1	ENSG00000115504.14	112	81	81	-0.180713640469738	0.106426353657856	1	0
O43291_SPINT2	ENSG00000167642.12	112	81	81	0.180645889792231	0.10655981217259	1	0
Q14191_WRN	ENSG00000165392.9	112	81	81	0.180532971996387	0.106782532126322	1	0
O43295_SRGAP3	ENSG00000196220.15	112	81	81	0.180420054200542	0.107005613749246	1	0
Q96KB5_PBK	ENSG00000168078.9	112	81	81	-0.180374887082204	0.107094947743139	1	0
Q5T5N4_C6orf118	ENSG00000112539.14	112	81	81	0.180361478640189	0.107121478845215	1	0
Q16625_OCLN	ENSG00000197822.10	112	81	81	0.180103884372177	0.107632169311789	1	1
Q9H9Y2_RPF1	ENSG00000117133.10	112	81	81	0.180058717253839	0.107721909380114	1	0
O75509_TNFRSF21	ENSG00000146072.6	112	81	81	0.179990966576332	0.107856628424909	1	0
P55769_SNU13	ENSG00000100138.13	112	81	81	-0.179990966576332	0.107856628424909	1	0
Q14653_IRF3	ENSG00000126456.15	112	81	81	0.179945799457995	0.107946513781795	1	0
P01270_PTH	ENSG00000152266.6	112	81	81	-0.179826179917834	0.108184845067855	1	0
Q9HBW1_LRRC4	ENSG00000128594.7	112	81	81	0.179810298102981	0.108216518864599	1	0
Q4KMG0_CDON	ENSG00000064309.14	112	81	81	0.179765130984643	0.108306636969685	1	0
Q9Y286_SIGLEC7	ENSG00000168995.13	112	81	81	0.179697380307136	0.108441923338155	1	0
Q9BPX1_HSD17B14	ENSG00000087076.8	112	81	81	0.179539295392954	0.108758101567043	1	0
Q9BU70_TRMO	ENSG00000136932.13	112	81	81	0.179539295392954	0.108758101567043	1	0
P36575_ARR3	ENSG00000120500.17	112	81	81	-0.179525327184558	0.10878607308277	1	0
Q6PKG0_LARP1	ENSG00000155506.16	112	81	81	0.179494128274616	0.108848569454935	1	0
P15502_ELN	ENSG00000049540.16	112	81	81	-0.17920054200542	0.109438034577724	1	0
Q13352_ITGB3BP	ENSG00000142856.16	112	81	81	0.179155374887082	0.109528940807192	1	0
P60022_DEFB1	ENSG00000164825.3	112	81	81	0.179040091486115	0.109761232986128	1	0
Q12849_GRSF1	ENSG00000132463.13	112	81	81	0.178884372177055	0.110075608268277	1	0
Q6NV74_CRACDL	ENSG00000196872.10	112	81	81	0.17856820234869	0.110716056810345	1	1
Q96B86_RGMA	ENSG00000182175.13	112	81	81	-0.178387533875339	0.111083321046174	1	0
Q9BUB5_MKNK1	ENSG00000079277.19	112	81	81	0.17836495031617	0.111129295322048	1	0
Q5HY92_FIGN	ENSG00000182263.13	112	81	81	-0.178206865401987	0.111451527860871	1	0
P23919_DTYMK	ENSG00000168393.12	112	81	81	0.177913279132791	0.112051877880796	1	0
O60449_LY75	ENSG00000054219.10	112	81	81	0.177868112014453	0.112144461048693	1	0
Q8IXQ3_C9orf40	ENSG00000135045.6	112	81	81	-0.177710027100271	0.112468968181062	1	0
Q9UHY8_FEZ2	ENSG00000171055.14	112	81	81	-0.177710027100271	0.112468968181062	1	0
O75888_TNFSF13	ENSG00000161955.16	112	81	81	0.17752935862692	0.112840722104833	1	0
Q9UL15_BAG5	ENSG00000166170.9	112	81	81	-0.177506775067751	0.11288725805781	1	0
Q9H008_LHPP	ENSG00000107902.13	112	81	81	0.177326106594399	0.113260079936129	1	0
Q9Y6N7_ROBO1	ENSG00000169855.19	112	81	81	0.177280939476061	0.11335343390933	1	0
Q9NR28_DIABLO	ENSG00000184047.15	112	81	81	0.177168021680217	0.11358707896121	1	0
O43663_PRC1	ENSG00000198901.13	112	81	81	0.177122854561879	0.113680641086489	1	0
Q9NYF5_FAM13B	ENSG00000031003.10	112	81	81	-0.177032520325203	0.113867943921273	1	0
O15479_MAGEB2	ENSG00000099399.5	112	81	81	0.177008457122476	0.113917877764999	1	0
P13500_CCL2	ENSG00000108691.9	112	81	81	-0.17689701897019	0.114149344959257	1	0
Q9UIM3_FKBPL	ENSG00000204315.3	112	81	81	0.176851851851852	0.114243264534822	1	0
Q9BZW2_SLC13A1	ENSG00000081800.8	112	81	81	0.17683706772274	0.11427401930528	1	0
P35070_BTC	ENSG00000174808.11	112	81	81	0.176806684733514	0.114337243761276	1	0
P05112_IL4	ENSG00000113520.10	112	81	81	0.176757653920462	0.114439329725954	1	0
P80075_CCL8	ENSG00000108700.4	112	81	81	0.176738934056007	0.114478324493736	1	0
Q96PX8_SLITRK1	ENSG00000178235.7	112	81	81	-0.176588190375408	0.114792707911684	1	0
P49454_CENPF	ENSG00000117724.12	112	81	81	0.176513098464318	0.11494956421843	1	0
Q9BY32_ITPA	ENSG00000125877.12	112	81	81	0.176355013550135	0.115280321585216	1	0
Q7Z3T8_ZFYVE16	ENSG00000039319.16	112	81	81	-0.176084010840108	0.115849041555129	1	0
Q15155_NOMO1	ENSG00000103512.14	112	81	81	0.176016260162602	0.115991558967766	1	0
Q9UEW3_MARCO	ENSG00000019169.10	112	81	81	0.175971093044264	0.116086645634783	1	0
P51671_CCL11	ENSG00000172156.3	112	81	81	0.175949138618542	0.11613288619948	1	0
P00915_CA1	ENSG00000133742.13	112	81	81	0.175908881900271	0.116217712061313	1	0
O43916_CHST1	ENSG00000175264.7	112	81	81	0.175903342366757	0.116229388277045	1	0
Q6V0L0_CYP26C1	ENSG00000187553.8	112	81	81	-0.175826145791709	0.116392197140213	1	0
Q969X0_RILPL2	ENSG00000150977.10	112	81	81	-0.175813008130081	0.116419922177656	1	0
O00748_CES2	ENSG00000172831.11	112	81	81	0.175767841011743	0.116515279338208	1	1
O15539_RGS5	ENSG00000143248.12	112	81	81	-0.175745257452575	0.116562980480457	1	0
Q6AI39_BICRAL	ENSG00000112624.12	112	81	81	-0.175587172538392	0.116897309883872	1	0
Q9UM13_ANAPC10	ENSG00000164162.12	112	81	81	-0.175451671183378	0.11718446539347	1	0
Q9BY49_PECR	ENSG00000115425.13	112	81	81	-0.17520325203252	0.117712327540874	1	0
P14550_AKR1A1	ENSG00000117448.13	112	81	81	-0.175158084914182	0.117808498793074	1	0
P20916_MAG	ENSG00000105695.14	112	81	81	0.175116872602756	0.117896302094953	1	0
Q96EW2_HSPBAP1	ENSG00000169087.10	112	81	81	0.175112917795845	0.117904730503865	1	0
P12319_FCER1A	ENSG00000179639.10	112	81	81	-0.175050887687655	0.118036988565681	1	0
Q2PPJ7_RALGAPA2	ENSG00000188559.13	112	81	81	0.175045167118338	0.118049191476754	1	0
Q9BU40_CHRDL1	ENSG00000101938.14	112	81	81	-0.175000988039081	0.118143465385262	1	0
Q9H477_RBKS	ENSG00000171174.13	112	81	81	0.174841915085818	0.11848339159782	1	0
O95858_TSPAN15	ENSG00000099282.9	112	81	81	-0.174683830171635	0.118821951220267	1	0
Q6UWF7_NXPE4	ENSG00000137634.9	112	81	81	0.174551352299737	0.119106242459062	1	0
Q8IXH6_TP53INP2	ENSG00000078804.12	112	81	81	0.174412827461608	0.119404069120037	1	0
Q9NRX3_NDUFA4L2	ENSG00000185633.10	112	81	81	-0.174141824751581	0.119988376218421	1	0
Q9UKY0_PRND	ENSG00000171864.4	112	81	81	0.173993916561151	0.120308205175179	1	0
Q07325_CXCL9	ENSG00000138755.5	112	81	81	0.173938572719061	0.120428045970195	1	0
Q99685_MGLL	ENSG00000074416.13	112	81	81	-0.173780487804878	0.12077086571576	1	0
P06850_CRH	ENSG00000147571.4	112	81	81	-0.173731908069311	0.120876365071032	1	0
Q9UPV0_CEP164	ENSG00000110274.14	112	81	81	0.173712737127371	0.120918017568562	1	0
P43320_CRYBB2	ENSG00000244752.2	112	81	81	0.173620913833296	0.121117673795805	1	0
O75884_RBBP9	ENSG00000089050.14	112	81	81	-0.173577235772358	0.121212734044358	1	0
Q49A88_CCDC14	ENSG00000175455.14	112	81	81	0.17353206865402	0.121311095249603	1	1
Q53GL7_PARP10	ENSG00000178685.13	112	81	81	0.17353206865402	0.121311095249603	1	0
O60481_ZIC3	ENSG00000156925.11	112	81	81	0.173528314845843	0.12131927273715	1	0
P06307_CCK	ENSG00000187094.11	112	81	81	-0.17342026759068	0.121554829718105	1	0
P41214_EIF2D	ENSG00000143486.15	112	81	81	-0.173396567299006	0.121606546301746	1	0
Q8IU60_DCP2	ENSG00000172795.15	112	81	81	-0.173396567299006	0.121606546301746	1	0
Q9H4R4_NCOR1P1	ENSG00000240108.1	112	81	81	0.173381898268159	0.121638564158001	1	0
Q8IZD0_SAMD14	ENSG00000167100.14	112	81	81	-0.173283649503162	0.121853176847937	1	0
Q96ID5_IGSF21	ENSG00000117154.11	112	81	81	-0.173261065943993	0.12190254895283	1	0
Q9NR71_ASAH2	ENSG00000188611.14	112	81	81	-0.173261065943993	0.12190254895283	1	0
P01008_SERPINC1	ENSG00000117601.13	112	81	81	-0.173226969563896	0.121977119410726	1	0
O43716_GATC	ENSG00000257218.5	112	81	81	0.173148148148148	0.122149639600855	1	0
P49366_DHPS	ENSG00000095059.15	112	81	81	0.173148148148148	0.122149639600855	1	0
O75506_HSBP1	ENSG00000230989.6	112	81	81	-0.173125564588979	0.122199103773652	1	0
Q9NQC7_CYLD	ENSG00000083799.17	112	81	81	-0.173125564588979	0.122199103773652	1	0
Q9Y2D5_AKAP2	ENSG00000157654.17	112	81	81	-0.173080397470641	0.122298078183552	1	1
Q8TBM8_DNAJB14	ENSG00000164031.16	112	81	81	-0.173035230352304	0.122397114030112	1	0
Q8TF30_WHAMM	ENSG00000156232.7	112	81	81	-0.172967479674797	0.122545783039839	1	0
Q9BXF6_RAB11FIP5	ENSG00000135631.15	112	81	81	-0.17289972899729	0.122694590400693	1	0
Q9UPT6_MAPK8IP3	ENSG00000138834.12	112	81	81	-0.172854561878952	0.122793872204796	1	0
Q6UWL6_KIRREL2	ENSG00000126259.19	112	81	81	0.172795655659686	0.122923446387475	1	0
Q6NYC8_PPP1R18	ENSG00000146112.11	112	81	81	-0.172786811201445	0.122942910308925	1	0
Q8WV41_SNX33	ENSG00000173548.8	112	81	81	0.172583559168925	0.123390856149886	1	0
P09105_HBQ1	ENSG00000086506.2	112	81	81	-0.17257608820589	0.12340734513978	1	0
Q96PD2_DCBLD2	ENSG00000057019.15	112	81	81	0.172493224932249	0.123590343920556	1	0
O43598_DNPH1	ENSG00000112667.12	112	81	81	0.17247064137308	0.123640254425632	1	0
Q13277_STX3	ENSG00000166900.14	112	81	81	-0.172448057813911	0.123690180360924	1	0
Q6UW56_ATRAID	ENSG00000138085.16	112	81	81	0.172448057813911	0.123690180360925	1	0
Q96RD9_FCRL5	ENSG00000143297.18	112	81	81	0.172432303142023	0.123725018673989	1	0
P05164_MPO	ENSG00000005381.7	112	81	81	0.172399198527146	0.123798247399639	1	0
P56192_MARS1	ENSG00000166986.12	112	81	81	0.172357723577236	0.123890038456743	1	0
P51692_STAT5B	ENSG00000173757.9	112	81	81	-0.172041553748871	0.124591488753349	1	0
P15336_ATF2	ENSG00000115966.16	112	81	81	-0.171951219512195	0.124792460090048	1	0
P35556_FBN2	ENSG00000138829.10	112	81	81	0.171951219512195	0.124792460090048	1	0
Q9Y6R0_NUMBL	ENSG00000105245.9	112	81	81	0.171928635953026	0.124842741643869	1	0
Q96IZ6_METTL2A	ENSG00000087995.15	112	81	81	-0.171883468834688	0.124943351233389	1	0
Q99439_CNN2	ENSG00000064666.14	112	81	81	-0.17183830171635	0.12504402281617	1	0
Q496A3_SPATS1	ENSG00000249481.6	112	81	81	0.171625585843783	0.125518972699633	1	0
A6H8M9_CDHR4	ENSG00000187492.8	112	81	81	0.171460686332983	0.12588810649724	1	0
Q9NRM6_IL17RB	ENSG00000056736.9	112	81	81	0.17143179765131	0.125952860204019	1	0
Q5H9I0_TFDP3	ENSG00000183434.9	112	81	81	-0.171304324371213	0.126238894293944	1	0
Q99727_TIMP4	ENSG00000157150.4	112	81	81	-0.171160794941283	0.12656154994347	1	0
Q9BS26_ERP44	ENSG00000023318.7	112	81	81	-0.171138211382114	0.126612375307453	1	0
O60318_MCM3AP	ENSG00000160294.10	112	81	81	-0.171025293586269	0.126866735943582	1	0
Q96CN4_EVI5L	ENSG00000142459.8	112	81	81	-0.171025293586269	0.126866735943582	1	0
P01133_EGF	ENSG00000138798.11	112	81	81	0.17096979996772	0.126991884741274	1	0
Q8N264_ARHGAP24	ENSG00000138639.17	112	81	81	0.170912375790425	0.127121486511324	1	0
P46060_RANGAP1	ENSG00000100401.19	112	81	81	-0.170889792231256	0.127172483445199	1	0
Q9HBE5_IL21R	ENSG00000103522.15	112	81	81	-0.170687503884292	0.127629976277682	1	0
P00568_AK1	ENSG00000106992.17	112	81	81	-0.170505871725384	0.12804182219644	1	0
P04808_RLN1	ENSG00000107018.7	112	81	81	0.170304364049409	0.128499920412207	1	0
Q9Y6X9_MORC2	ENSG00000133422.12	112	81	81	0.170302619692864	0.128503891398933	1	0
Q8N7X0_ADGB	ENSG00000118492.16	112	81	81	0.170209021951604	0.12871710166767	1	0
P13995_MTHFD2	ENSG00000065911.11	112	81	81	0.170144534778681	0.128864156542355	1	0
Q9NZD2_GLTP	ENSG00000139433.9	112	81	81	0.170054200542005	0.129070367639688	1	0
P52888_THOP1	ENSG00000172009.14	112	81	81	0.169986449864499	0.12922519089164	1	0
Q96LA5_FCRL2	ENSG00000132704.15	112	81	81	0.169898428348474	0.129426548151505	1	0
P43405_SYK	ENSG00000165025.14	112	81	81	0.169828364950316	0.129586995329465	1	0
O15234_CASC3	ENSG00000108349.14	112	81	81	-0.16973803071364	0.129794086815814	1	0
Q6U949_IGF2.AS	ENSG00000099869.7	112	81	81	-0.169583376511387	0.13014921690421	1	0
Q68DQ2_CRYBG3	ENSG00000080200.9	112	81	81	0.169263775971093	0.130885453824004	1	0
O95447_LCA5L	ENSG00000157578.13	112	81	81	0.16912827461608	0.131198551581038	1	0
Q9Y2L6_FRMD4B	ENSG00000114541.14	112	81	81	-0.169105691056911	0.1312507898727	1	0
Q9NS25_SPANXB1	ENSG00000227234.1	112	81	81	0.169081136113786	0.131307606142642	1	0
Q9H3G5_CPVL	ENSG00000106066.13	112	81	81	-0.168925022583559	0.131669265795984	1	0
Q9UEE9_CFDP1	ENSG00000153774.8	112	81	81	-0.168925022583559	0.131669265795984	1	0
Q02880_TOP2B	ENSG00000077097.13	112	81	81	0.168744354110208	0.132088755247846	1	0
Q6UXI7_VIT	ENSG00000205221.12	112	81	81	0.168709632269316	0.132169491210731	1	0
P08581_MET	ENSG00000105976.14	112	81	81	0.168586269196025	0.132456640952759	1	0
Q86TH1_ADAMTSL2	ENSG00000197859.9	112	81	81	0.168428184281843	0.132825304509636	1	0
Q15111_PLCL1	ENSG00000115896.15	112	81	81	-0.168383017163505	0.132930779947039	1	0
Q9ULD2_MTUS1	ENSG00000129422.13	112	81	81	-0.168360433604336	0.132983541510515	1	1
Q9HBB8_CDHR5	ENSG00000099834.18	112	81	81	0.168322635324624	0.133071884529532	1	0
Q9BXT8_RNF17	ENSG00000132972.18	112	81	81	-0.168233903632851	0.133279445377678	1	0
P09455_RBP1	ENSG00000114115.9	112	81	81	0.168157181571816	0.13345911138094	1	1
P46783_RPS10	ENSG00000124614.13	112	81	81	0.167976513098464	0.133882922838983	1	0
P0C862_C1QTNF9	ENSG00000240654.6	112	81	81	0.167972067630974	0.133893363857415	1	0
Q9Y3C0_WASHC3	ENSG00000120860.10	112	81	81	-0.167953929539295	0.133935970987709	1	0
Q86TB3_ALPK2	ENSG00000198796.6	112	81	81	0.16786359530262	0.134148323061946	1	0
P12829_MYL4	ENSG00000198336.9	112	81	81	-0.167716274195583	0.134495184036373	1	0
Q96PM9_ZNF385A	ENSG00000161642.17	112	81	81	0.167682926829268	0.134573793235701	1	0
Q9Y4F9_RIPOR2	ENSG00000111913.15	112	81	81	-0.167479674796748	0.135053669382641	1	0
Q86Y22_COL23A1	ENSG00000050767.15	112	81	81	0.167299006323397	0.135481313783877	1	0
P16035_TIMP2	ENSG00000035862.12	112	81	81	0.167276422764228	0.135534841390321	1	0
Q13740_ALCAM	ENSG00000170017.12	112	81	81	0.16723125564589	0.135641944668323	1	0
Q96M32_AK7	ENSG00000140057.8	112	81	81	0.16723125564589	0.135641944668323	1	0
Q15262_PTPRK	ENSG00000152894.14	112	81	81	0.167208672086721	0.135695520344894	1	0
Q9Y2F9_BTBD3	ENSG00000132640.14	112	81	81	-0.167186088527552	0.135749112049852	1	0
Q9NPH0_ACP6	ENSG00000162836.11	112	81	81	0.167073170731707	0.136017311088108	1	0
P07320_CRYGD	ENSG00000118231.4	112	81	81	0.167014778991677	0.136156158748579	1	0
O43364_HOXA2	ENSG00000105996.6	112	81	81	0.166990475075642	0.136213981795323	1	0
O75493_CA11	ENSG00000063180.8	112	81	81	0.166847335140018	0.13655491273269	1	0
P13224_GP1BB	ENSG00000203618.5	112	81	81	-0.166846104227263	0.13655784732123	1	0
P49715_CEBPA	ENSG00000245848.2	112	81	81	0.166553748870822	0.137256197468206	1	0
P29972_AQP1	ENSG00000240583.10	112	81	81	-0.166327913279133	0.137797498569461	1	0
Q6PCB0_VWA1	ENSG00000179403.11	112	81	81	0.166327913279133	0.137797498569461	1	0
Q92870_APBB2	ENSG00000163697.16	112	81	81	0.166214995483288	0.138068753676775	1	0
P16112_ACAN	ENSG00000157766.15	112	81	81	-0.166057848116062	0.138446930133689	1	0
P07237_P4HB	ENSG00000185624.14	112	81	81	0.166011743450768	0.13855802977578	1	0
Q8TDZ2_MICAL1	ENSG00000135596.17	112	81	81	-0.166011743450768	0.13855802977578	1	0
Q96I15_SCLY	ENSG00000132330.16	112	81	81	0.166011743450768	0.13855802977578	1	1
P22033_MMUT	ENSG00000146085.7	112	81	81	-0.16596657633243	0.138666935498119	1	0
O95905_ECD	ENSG00000122882.10	112	81	81	-0.165876242095754	0.138884940946186	1	0
Q13503_MED21	ENSG00000152944.8	112	81	81	-0.165808491418248	0.139048614863067	1	0
O43164_PJA2	ENSG00000198961.9	112	81	81	-0.165672990063234	0.139376399693637	1	0
Q08830_FGL1	ENSG00000104760.16	112	81	81	-0.165654023090306	0.139422328299226	1	1
P22102_GART	ENSG00000159131.16	112	81	81	-0.165605239385727	0.139540510740559	1	0
Q5VUM1_SDHAF4	ENSG00000154079.5	112	81	81	0.165469738030714	0.139869170430403	1	0
Q13231_CHIT1	ENSG00000133063.15	112	81	81	0.165398081235375	0.140043210602702	1	0
Q70CQ2_USP34	ENSG00000115464.14	112	81	81	0.1653342366757	0.140198414024644	1	0
P30039_PBLD	ENSG00000108187.15	112	81	81	-0.165311653116531	0.140253344762796	1	0
Q9ULL0_KIAA1210	ENSG00000250423.2	112	81	81	0.165296172365864	0.14029100848451	1	0
Q9NYY1_IL20	ENSG00000162891.10	112	81	81	0.165291803709211	0.140301638539996	1	0
O00273_DFFA	ENSG00000160049.11	112	81	81	0.165289069557362	0.140308291737722	1	0
P02461_COL3A1	ENSG00000168542.12	112	81	81	0.165108401084011	0.140748452355548	1	0
Q9Y3R5_DOP1B	ENSG00000142197.12	112	81	81	-0.165085817524842	0.140803545571871	1	0
Q8NB90_SPATA5	ENSG00000145375.7	112	81	81	-0.164995483288166	0.141024081074682	1	0
Q96GE6_CALML4	ENSG00000129007.14	112	81	81	0.164859981933153	0.141355372510714	1	0
Q5SYB0_FRMPD1	ENSG00000070601.9	112	81	81	-0.164844358309924	0.141393608875722	1	0
Q9UHP3_USP25	ENSG00000155313.15	112	81	81	0.164837398373984	0.141410644735988	1	0
Q96PQ5_PPP1R2P1	ENSG00000234515.1	112	81	81	0.164715571809848	0.141709090655979	1	0
Q9H173_SIL1	ENSG00000120725.12	112	81	81	-0.16470189701897	0.141742620225589	1	0
Q96SM3_CPXM1	ENSG00000088882.7	112	81	81	0.164679313459801	0.141798006519633	1	0
P20936_RASA1	ENSG00000145715.14	112	81	81	0.164611562782294	0.141964263243317	1	0
Q13144_EIF2B5	ENSG00000145191.11	112	81	81	-0.164588979223126	0.142019714773189	1	0
Q6S8J7_POTEA	ENSG00000188877.11	112	81	81	-0.164443619675115	0.142377020265973	1	0
Q14807_KIF22	ENSG00000079616.12	112	81	81	0.164385727190605	0.142519513011448	1	0
NTproBNP_NT.proBNP	ENSG00000120937.8	112	81	81	0.164346540800192	0.142616024735296	1	0
Q9C0F0_ASXL3	ENSG00000141431.9	112	81	81	0.164160818435421	0.143074107664658	1	0
P08582_MELTF	ENSG00000163975.11	112	81	81	0.164114724480578	0.143187969423767	1	0
P09871_C1S	ENSG00000182326.14	112	81	81	-0.164114724480578	0.143187969423767	1	0
Q7L0J3_SV2A	ENSG00000159164.9	112	81	81	-0.164092140921409	0.143243780446475	1	0
O14836_TNFRSF13B	ENSG00000240505.8	112	81	81	-0.164081160912574	0.143270921388634	1	0
O43310_CTIF	ENSG00000134030.13	112	81	81	-0.163979223125565	0.143523081135897	1	0
P10082_PYY	ENSG00000131096.10	112	81	81	-0.163979075823837	0.143523445752181	1	0
Q99549_MPHOSPH8	ENSG00000196199.13	112	81	81	-0.163934056007227	0.143634916058931	1	1
P29317_EPHA2	ENSG00000142627.12	112	81	81	0.163911472448058	0.143690858097396	1	0
Q9H2X3_CLEC4M	ENSG00000104938.16	112	81	81	-0.163892382151535	0.143738159709389	1	0
P53674_CRYBB1	ENSG00000100122.5	112	81	81	0.163855938665319	0.143828491279962	1	0
P23381_WARS1	ENSG00000140105.17	112	81	81	0.163753387533875	0.144082911361935	1	0
Q5JUK9_PAGE3	ENSG00000204279.7	112	81	81	-0.163731802846375	0.14413650410398	1	0
Q9BXP5_SRRT	ENSG00000087087.18	112	81	81	0.163730803974706	0.144138984570893	1	0
O43570_CA12	ENSG00000074410.13	112	81	81	0.163640469738031	0.144363441502592	1	0
Q16619_CTF1	ENSG00000150281.6	112	81	81	-0.163640469738031	0.144363441502592	1	0
Q14444_CAPRIN1	ENSG00000135387.19	112	81	81	0.163595302619693	0.144475768459717	1	1
Q5TKA1_LIN9	ENSG00000183814.15	112	81	81	0.163572719060524	0.14453195656953	1	0
P49758_RGS6	ENSG00000182732.16	112	81	81	-0.163346883468835	0.145094741387238	1	0
P78423_CX3CL1	ENSG00000006210.6	112	81	81	0.163256549232159	0.14532031572632	1	0
Q659C4_LARP1B	ENSG00000138709.17	112	81	81	-0.163188798554652	0.145489669278006	1	0
Q8NC01_CLEC1A	ENSG00000150048.10	112	81	81	-0.163143631436314	0.145602653966235	1	0
Q93062_RBPMS	ENSG00000157110.15	112	81	81	0.163075880758808	0.145772254527159	1	0
Q8IXW0_LMNTD2	ENSG00000185522.8	112	81	81	0.162962962962963	0.146055251697859	1	0
O95965_ITGBL1	ENSG00000198542.13	112	81	81	0.162895212285456	0.146225247847024	1	0
P49642_PRIM1	ENSG00000198056.13	112	81	81	0.162759710930443	0.146565685601576	1	0
P18847_ATF3	ENSG00000162772.16	112	81	81	-0.162669376693767	0.146792974278994	1	0
P01275_GCG	ENSG00000115263.14	112	81	81	0.162582061831151	0.147012917164143	1	0
Q9HCN6_GP6	ENSG00000088053.11	112	81	81	0.162430474415185	0.147395347131793	1	0
Q15527_SURF2	ENSG00000148291.9	112	81	81	0.162375790424571	0.14753348871205	1	0
Q68D86_CCDC102B	ENSG00000150636.15	112	81	81	0.162330623306233	0.147647662140064	1	0
P36980_CFHR2	ENSG00000080910.11	112	81	81	0.16213560826694	0.148141381552635	1	0
Q12805_EFEMP1	ENSG00000115380.18	112	81	81	-0.162127371273713	0.148162262336983	1	0
Q0Z7S8_FABP9	ENSG00000205186.2	112	81	81	0.162062379432181	0.148327094060058	1	0
P17483_HOXB4	ENSG00000182742.5	112	81	81	0.162037037037037	0.148391404430242	1	0
O15213_WDR46	ENSG00000227057.7	112	81	81	0.162014453477868	0.148448731413334	1	0
Q9BQB4_SOST	ENSG00000167941.2	112	81	81	-0.161723183577686	0.149189589754824	1	0
P09668_CTSH	ENSG00000103811.15	112	81	81	0.161698283649503	0.1492530520575	1	0
Q9UJC3_HOOK1	ENSG00000134709.10	112	81	81	0.161607949412827	0.149483456052458	1	0
P14174_MIF	ENSG00000240972.1	112	81	81	0.16156278229449	0.149598757826858	1	0
P49918_CDKN1C	ENSG00000129757.12	112	81	81	-0.161540198735321	0.149656433666514	1	0
Q9BW85_YJU2	ENSG00000105248.15	112	81	81	0.161540198735321	0.149656433666514	1	0
P34947_GRK5	ENSG00000198873.11	112	81	81	-0.161495031616983	0.149771835262482	1	0
Q96QA5_GSDMA	ENSG00000167914.10	112	81	81	-0.161419640119942	0.149964608190395	1	0
Q8IYT3_CCDC170	ENSG00000120262.9	112	81	81	0.161246612466125	0.150407734503347	1	0
Q9H446_RWDD1	ENSG00000111832.12	112	81	81	-0.161246612466125	0.150407734503347	1	0
Q9Y4D1_DAAM1	ENSG00000100592.15	112	81	81	-0.161178861788618	0.150581511477944	1	0
O00300_TNFRSF11B	ENSG00000164761.8	112	81	81	-0.161111111111111	0.150755438532829	1	0
P17643_TYRP1	ENSG00000107165.12	112	81	81	-0.161069268404236	0.150862930590107	1	0
Q96EK2_PHF21B	ENSG00000056487.15	112	81	81	-0.160967211873358	0.151125349567786	1	0
P12872_MLN	ENSG00000096395.10	112	81	81	0.160959535276375	0.151145102264935	1	0
P35475_IDUA	ENSG00000127415.12	112	81	81	0.160772357723577	0.151627327217418	1	0
Q04609_FOLH1	ENSG00000086205.16	112	81	81	0.160682023486902	0.151860465809141	1	0
P17174_GOT1	ENSG00000120053.10	112	81	81	0.160659439927733	0.15191879226837	1	0
P04792_HSPB1	ENSG00000106211.8	112	81	81	-0.160478771454381	0.152386006386967	1	0
Q9H2K0_MTIF3	ENSG00000122033.14	112	81	81	-0.160343270099368	0.152737120314858	1	0
Q8TEY7_USP33	ENSG00000077254.14	112	81	81	-0.160252935862692	0.152971531467812	1	0
O95817_BAG3	ENSG00000151929.9	112	81	81	-0.160162601626016	0.153206210954102	1	0
Q6WCQ1_MPRIP	ENSG00000133030.19	112	81	81	-0.160162601626016	0.153206210954102	1	0
Q96LT9_RNPC3	ENSG00000185946.15	112	81	81	0.160162601626016	0.153206210954102	1	0
P02771_AFP	ENSG00000081051.7	112	81	81	0.160029848466294	0.153551577874012	1	0
O15127_SCAMP2	ENSG00000140497.16	112	81	81	0.159936766034327	0.153794084596778	1	0
P60763_RAC3	ENSG00000169750.8	112	81	81	-0.15986901535682	0.153970774245083	1	0
Q9H9H5_MAP6D1	ENSG00000180834.7	112	81	81	-0.15986901535682	0.153970774245083	1	0
Q5NE16_CTSL3P	ENSG00000188029.8	112	81	81	-0.159798070356343	0.154155956652083	1	0
Q96IP4_TENT5A	ENSG00000112773.15	112	81	81	0.159778681120145	0.154206595793241	1	0
Q96F10_SAT2	ENSG00000141504.11	112	81	81	-0.159710930442638	0.154383638547504	1	0
Q9UNY4_TTF2	ENSG00000116830.11	112	81	81	0.159598012646793	0.154679046355898	1	0
P40818_USP8	ENSG00000138592.13	112	81	81	-0.159575429087624	0.154738178420882	1	0
P01189_POMC	ENSG00000115138.10	112	81	81	0.159327009936766	0.155389743063554	1	0
Q9Y303_AMDHD2	ENSG00000162066.14	112	81	81	0.159304426377597	0.155449077356602	1	0
A8MT33_SYCE1L	ENSG00000205078.5	112	81	81	-0.159135948150392	0.155892256433803	1	0
P21802_FGFR2	ENSG00000066468.20	112	81	81	-0.159101174345077	0.155983845289869	1	0
Q92794_KAT6A	ENSG00000083168.9	112	81	81	-0.159101174345077	0.155983845289869	1	0
O60336_MAPKBP1	ENSG00000137802.13	112	81	81	0.159078590785908	0.156043348357037	1	0
P41235_HNF4A	ENSG00000101076.16	112	81	81	-0.158976552899711	0.156312407941369	1	0
Q9H7C9_AAMDC	ENSG00000087884.14	112	81	81	0.158965672990063	0.156341117087049	1	0
P0DML2_CSH1	ENSG00000136488.14	112	81	81	0.15879551737474	0.156790622405802	1	0
P49901_SMCP	ENSG00000163206.5	112	81	81	-0.158789572625443	0.15680634419057	1	0
Q13361_MFAP5	ENSG00000197614.10	112	81	81	0.158762420957543	0.156878165770998	1	0
Q9UG01_IFT172	ENSG00000138002.14	112	81	81	0.158762420957543	0.156878165770998	1	0
P61916_NPC2	ENSG00000119655.8	112	81	81	0.158694670280036	0.157057486507095	1	0
P21980_TGM2	ENSG00000198959.11	112	81	81	0.158672086720867	0.157117293939626	1	0
Q9NWZ3_IRAK4	ENSG00000198001.13	112	81	81	-0.15860433604336	0.157296817830337	1	0
A8MYV0_DCDC2C	ENSG00000214866.7	112	81	81	0.158576646418285	0.157370232919025	1	0
P12883_MYH7	ENSG00000092054.12	112	81	81	0.158450484107881	0.157705056696749	1	0
O14668_PRRG1	ENSG00000130962.17	112	81	81	-0.15840108401084	0.157836304368265	1	0
P98170_XIAP	ENSG00000101966.12	112	81	81	-0.158242999096658	0.158256854557183	1	0
Q8WTQ1_DEFB104A_DEFB104B	ENSG00000177023.2	112	81	81	-0.158180775645755	0.158422614445415	1	0
Q2VWP7_PRTG	ENSG00000166450.12	112	81	81	0.158084914182475	0.158678236444924	1	0
Q96G46_DUS3L	ENSG00000141994.15	112	81	81	0.157994579945799	0.158919399806773	1	0
P46100_ATRX	ENSG00000085224.20	112	81	81	-0.157859078590786	0.159281654836758	1	0
O43639_NCK2	ENSG00000071051.13	112	81	81	0.157859078590786	0.159281654836759	1	0
A6NGE7_URAD	ENSG00000183463.5	112	81	81	-0.157800236483176	0.159439156492759	1	0
P36551_CPOX	ENSG00000080819.6	112	81	81	0.157791327913279	0.159463011976654	1	0
Q96GW7_BCAN	ENSG00000132692.18	112	81	81	-0.157778644226591	0.159496981086457	1	0
P12081_HARS1	ENSG00000170445.12	112	81	81	-0.15776874435411	0.159523498389996	1	0
Q9ULH4_LRFN2	ENSG00000156564.8	112	81	81	-0.157744626584324	0.159588112732675	1	0
O43805_SSNA1	ENSG00000176101.11	112	81	81	0.157678410117435	0.159765614269665	1	0
Q9Y2D0_CA5B	ENSG00000169239.12	112	81	81	0.157633242999097	0.159886774376447	1	0
Q8WY21_SORCS1	ENSG00000108018.15	112	81	81	0.15758195711929	0.160024430574168	1	0
Q68DU8_KCTD16	ENSG00000183775.10	112	81	81	-0.157475158084914	0.16031137143019	1	0
O95622_ADCY5	ENSG00000173175.14	112	81	81	-0.157452574525745	0.160372096331607	1	0
P54709_ATP1B3	ENSG00000069849.10	112	81	81	-0.157452574525745	0.160372096331607	1	0
Q8N3Y7_SDR16C5	ENSG00000170786.12	112	81	81	0.157422394208383	0.160453274766195	1	0
Q16718_NDUFA5	ENSG00000128609.14	112	81	81	0.157407407407407	0.16049359729122	1	0
Q8NDZ0_BEND2	ENSG00000177324.13	112	81	81	-0.157397846766254	0.160519324463005	1	0
Q13342_SP140	ENSG00000079263.18	112	81	81	0.157384823848238	0.160554373353848	1	0
Q96MF2_STAC3	ENSG00000185482.7	112	81	81	0.157384823848238	0.160554373353848	1	0
Q14624_ITIH4	ENSG00000055955.15	112	81	81	-0.157339656729901	0.160675976655825	1	0
Q9UGT4_SUSD2	ENSG00000099994.10	112	81	81	0.157046070460705	0.161468062512314	1	0
Q6ZSG2_INSYN2A	ENSG00000188916.8	112	81	81	-0.156828644675932	0.162056531348739	1	0
Q14626_IL11RA	ENSG00000137070.17	112	81	81	-0.156775067750678	0.162201782271986	1	0
Q9Y639_NPTN	ENSG00000156642.16	112	81	81	-0.156662149954833	0.162508226122602	1	0
Q92502_STARD8	ENSG00000130052.13	112	81	81	-0.156639566395664	0.162569566269923	1	0
Q8IYS5_OSCAR	ENSG00000170909.13	112	81	81	0.156616982836495	0.162630923548089	1	0
Q8IYM0_FAM186B	ENSG00000135436.8	112	81	81	0.15650406504065	0.162937966978175	1	0
P10619_CTSA	ENSG00000064601.16	112	81	81	0.156481481481481	0.16299942708735	1	0
Q86Z14_KLB	ENSG00000134962.6	112	81	81	-0.156469347775768	0.163032455485661	1	0
P05386_RPLP1	ENSG00000137818.11	112	81	81	-0.15630081300813	0.16349172540553	1	0
P01112_HRAS	ENSG00000174775.16	112	81	81	-0.156278229448961	0.163553339908612	1	0
O60885_BRD4	ENSG00000141867.17	112	81	81	0.156187895212285	0.163799969600458	1	0
Q9UBU3_GHRL	ENSG00000157017.15	112	81	81	0.155974232015991	0.164384404746079	1	0
Q9Y2M2_SSUH2	ENSG00000125046.14	112	81	81	0.155917772799305	0.164539095237605	1	0
P18065_IGFBP2	ENSG00000115457.9	112	81	81	0.155826558265583	0.164789237673155	1	1
Q6ZUM4_ARHGAP27	ENSG00000159314.11	112	81	81	0.155826558265583	0.164789237673155	1	0
O95786_DDX58	ENSG00000107201.9	112	81	81	0.155623306233062	0.165347636425311	1	0
Q9BXY4_RSPO3	ENSG00000146374.13	112	81	81	0.155590309342528	0.165438421129738	1	0
Q6ZVN8_HJV	ENSG00000168509.17	112	81	81	-0.155545548119653	0.165561631969036	1	0
P49796_RGS3	ENSG00000138835.22	112	81	81	0.155487804878049	0.165720677448722	1	0
Q9HBR0_SLC38A10	ENSG00000157637.12	112	81	81	-0.155487804878049	0.165720677448722	1	0
P14209_CD99	ENSG00000002586.17	112	81	81	-0.155397470641373	0.165969716265254	1	0
Q6PCB8_EMB	ENSG00000170571.11	112	81	81	-0.155397470641373	0.165969716265254	1	0
Q6NUJ1_PSAPL1	ENSG00000178597.5	112	81	81	0.155391581966899	0.165985960095457	1	0
Q2M296_MTHFSD	ENSG00000103248.17	112	81	81	-0.155194218608853	0.166531062940542	1	0
Q9NZV8_KCND2	ENSG00000184408.9	112	81	81	-0.155194218608853	0.166531062940542	1	0
Q7Z7B0_FILIP1	ENSG00000118407.14	112	81	81	0.155126467931346	0.166718489270203	1	0
Q8TDX7_NEK7	ENSG00000151414.14	112	81	81	-0.155126467931346	0.166718489270203	1	0
Q8N0X2_SPAG16	ENSG00000144451.18	112	81	81	0.155103884372177	0.166780999262097	1	0
Q9NQ88_TIGAR	ENSG00000078237.5	112	81	81	0.155058717253839	0.166906071081712	1	0
Q8WXE0_CASKIN2	ENSG00000177303.9	112	81	81	-0.154719963866305	0.167846314382102	1	0
P63165_SUMO1	ENSG00000116030.16	112	81	81	0.154674796747967	0.167971974338319	1	1
Q6XYB7_LBX2	ENSG00000179528.15	112	81	81	0.154607046070461	0.168160594165338	1	0
P00748_F12	ENSG00000131187.9	112	81	81	-0.154561878952123	0.16828642733653	1	0
Q9NRR1_CYTL1	ENSG00000170891.10	112	81	81	0.154336043360434	0.168916633265118	1	0
O14828_SCAMP3	ENSG00000116521.10	112	81	81	0.15420054200542	0.169295589488247	1	0
Q9H3K6_BOLA2	ENSG00000169627.7	112	81	81	0.154132791327913	0.169485301967206	1	0
Q16849_PTPRN	ENSG00000054356.13	112	81	81	-0.153941700215305	0.170021229350131	1	0
P23560_BDNF	ENSG00000176697.18	112	81	81	-0.153929539295393	0.170055377554223	1	0
Q9NV66_TYW1	ENSG00000198874.12	112	81	81	0.153929539295393	0.170055377554223	1	0
P02774_GC	ENSG00000145321.12	112	81	81	0.153912299265737	0.170103796681286	1	0
Q6YHK3_CD109	ENSG00000156535.13	112	81	81	-0.153906955736224	0.170118806197293	1	0
Q8N9W8_GARIN2	ENSG00000172717.15	112	81	81	0.153850319319126	0.170277952885038	1	0
Q6NUN0_ACSM5	ENSG00000183549.10	112	81	81	-0.153839205058717	0.170309196474338	1	0
P55291_CDH15	ENSG00000129910.7	112	81	81	0.153832473230216	0.170328122543077	1	0
P15309_ACP3	ENSG00000014257.15	112	81	81	0.153816621499548	0.1703726946896	1	0
Q9Y2Z9_COQ6	ENSG00000119723.15	112	81	81	0.153794037940379	0.170436210303134	1	0
Q96GY0_ZC2HC1A	ENSG00000104427.11	112	81	81	-0.153703703703704	0.170690446781726	1	0
O43561_LAT	ENSG00000213658.10	112	81	81	-0.153635953026197	0.170881306924739	1	0
Q8IUW3_SPATA2L	ENSG00000158792.15	112	81	81	0.153635953026197	0.17088130692474	1	0
P18627_LAG3	ENSG00000089692.8	112	81	81	0.153590785907859	0.171008634091361	1	0
Q5T1J5_CHCHD2P9	ENSG00000186940.6	112	81	81	-0.153590785907859	0.171008634091361	1	0
Q86SQ0_PHLDB2	ENSG00000144824.19	112	81	81	-0.153590785907859	0.171008634091361	1	0
O60462_NRP2	ENSG00000118257.16	112	81	81	0.15336495031617	0.171646315403557	1	0
O14745_SLC9A3R1	ENSG00000109062.9	112	81	81	0.153342366757001	0.171710179419832	1	0
Q8N1W1_ARHGEF28	ENSG00000214944.9	112	81	81	-0.153274616079494	0.17190187612856	1	0
Q9H3S3_TMPRSS5	ENSG00000166682.10	112	81	81	0.153271978111175	0.171909343286493	1	0
Q9BZW7_TSGA10	ENSG00000135951.14	112	81	81	0.153026196928636	0.17260610799181	1	0
P05000_IFNW1	ENSG00000177047.6	112	81	81	-0.153018411135201	0.172628213725764	1	0
P10767_FGF6	ENSG00000111241.2	112	81	81	-0.153018411135201	0.172628213725764	1	0
Q13795_ARFRP1	ENSG00000101246.19	112	81	81	-0.15293586269196	0.172862716286637	1	0
Q86TM3_DDX53	ENSG00000184735.6	112	81	81	0.152852139698683	0.173100794037257	1	0
Q9Y6X8_ZHX2	ENSG00000178764.7	112	81	81	0.152845528455285	0.173119604246527	1	0
P63316_TNNC1	ENSG00000114854.7	112	81	81	-0.152664859981933	0.173634219686946	1	0
Q9BWU1_CDK19	ENSG00000155111.14	112	81	81	-0.152664859981933	0.173634219686946	1	0
Q69YH5_CDCA2	ENSG00000184661.13	112	81	81	0.15252935862692	0.174020916363861	1	0
A1X283_SH3PXD2B	ENSG00000174705.11	112	81	81	-0.152484191508582	0.174149955361755	1	0
Q6ZW76_ANKS3	ENSG00000168096.14	112	81	81	-0.152393857271906	0.174408243613806	1	0
Q9BT81_SOX7	ENSG00000171056.7	112	81	81	0.152371273712737	0.174472859492086	1	0
O75330_HMMR	ENSG00000072571.19	112	81	81	0.152258355916893	0.174796201876773	1	0
Q9P109_GCNT4	ENSG00000176928.5	112	81	81	0.152258355916893	0.174796201876773	1	0
Q8N8U9_BMPER	ENSG00000164619.8	112	81	81	0.152213188798555	0.174925661598764	1	0
Q9UJC5_SH3BGRL2	ENSG00000198478.7	112	81	81	-0.152168021680217	0.175055191498311	1	0
P17927_CR1	ENSG00000203710.10	112	81	81	0.151919602529359	0.175768861093446	1	0
Q8IYK8_REM2	ENSG00000139890.9	112	81	81	-0.15189701897019	0.175833845531213	1	0
Q9C0F1_CEP44	ENSG00000164118.12	112	81	81	-0.151738934056007	0.176289228743613	1	0
Q96NZ9_PRAP1	ENSG00000165828.13	112	81	81	0.151719457051632	0.17634539428477	1	0
P23435_CBLN1	ENSG00000102924.11	112	81	81	0.151667281387952	0.176495916919369	1	0
Q96LD8_SENP8	ENSG00000166192.14	112	81	81	0.151648599819332	0.176549834586871	1	0
Q8IV56_PRR15	ENSG00000176532.3	112	81	81	0.151580849141825	0.176745473707705	1	0
Q9NQT4_EXOSC5	ENSG00000077348.8	112	81	81	-0.151580849141825	0.176745473707705	1	0
Q03013_GSTM4	ENSG00000168765.15	112	81	81	0.151558265582656	0.176810721946941	1	0
P86496_PRR20A	ENSG00000204919.1	112	81	81	0.151366754985828	0.177364740600905	1	0
Q7RTP6_MICAL3	ENSG00000243156.7	112	81	81	-0.151332429990967	0.177464172824186	1	0
Q9Y275_TNFSF13B	ENSG00000102524.11	112	81	81	0.151332429990967	0.177464172824186	1	0
Q9Y2H9_MAST1	ENSG00000105613.9	112	81	81	-0.151332429990967	0.177464172824186	1	0
O43736_ITM2A	ENSG00000078596.10	112	81	81	-0.151309846431798	0.177529614804346	1	0
O60870_KIN	ENSG00000151657.11	112	81	81	-0.15126467931346	0.177660551641011	1	0
Q9NQS7_INCENP	ENSG00000149503.12	112	81	81	0.151242095754291	0.1777260465015	1	0
Q5VWK5_IL23R	ENSG00000162594.14	112	81	81	0.15124038932777	0.177730996046653	1	0
Q99487_PAFAH2	ENSG00000158006.13	112	81	81	-0.151219512195122	0.177791558992746	1	0
Q16881_TXNRD1	ENSG00000198431.15	112	81	81	0.151038843721771	0.178316293868493	1	0
Q86Y13_DZIP3	ENSG00000198919.12	112	81	81	-0.151016260162602	0.17838196512596	1	0
Q9UKK9_NUDT5	ENSG00000165609.12	112	81	81	0.150971093044264	0.178513360594699	1	0
P32971_TNFSF8	ENSG00000106952.7	112	81	81	0.150948509485095	0.178579084809931	1	0
Q86X27_RALGPS2	ENSG00000116191.17	112	81	81	0.150925925925926	0.178644826681709	1	0
Q8NEY4_ATP6V1C2	ENSG00000143882.9	112	81	81	-0.15083559168925	0.178907970773819	1	0
Q9Y3M8_STARD13	ENSG00000133121.20	112	81	81	-0.15083559168925	0.178907970773819	1	0
P42081_CD86	ENSG00000114013.15	112	81	81	0.150813008130081	0.178973800957972	1	0
P16278_GLB1	ENSG00000170266.15	112	81	81	-0.150722673893406	0.179237298398277	1	0
Q8N9N2_ASCC1	ENSG00000138303.17	112	81	81	-0.150722673893406	0.179237298398277	1	0
Q6ZVM7_TOM1L2	ENSG00000175662.17	112	81	81	-0.150700090334237	0.17930321694413	1	0
Q9P032_NDUFAF4	ENSG00000123545.5	112	81	81	-0.150677506775068	0.179369153168232	1	0
Q9NYC9_DNAH9	ENSG00000007174.17	112	81	81	-0.150640844912921	0.179476230843026	1	0
Q15911_ZFHX3	ENSG00000140836.14	112	81	81	-0.150587172538392	0.179633074886467	1	0
P49675_STAR	ENSG00000147465.11	112	81	81	0.150553706916493	0.179730920332922	1	0
P10646_TFPI	ENSG00000003436.14	112	81	81	-0.150496838301716	0.179897279613929	1	0
Q96N95_ZNF396	ENSG00000186496.10	112	81	81	0.150496838301716	0.179897279613929	1	0
O75143_ATG13	ENSG00000175224.16	112	81	81	0.150474254742547	0.179963375030704	1	0
Q9BRC7_PLCD4	ENSG00000115556.13	112	81	81	-0.15038731682509	0.180217981892465	1	0
Q14123_PDE1C	ENSG00000154678.16	112	81	81	-0.150384769564104	0.180225445770957	1	0
P14543_NID1	ENSG00000116962.14	112	81	81	-0.150225835591689	0.180691593106009	1	0
P05113_IL5	ENSG00000113525.9	112	81	81	0.150213829156125	0.180726843171998	1	0
Q9UM47_NOTCH3	ENSG00000074181.8	112	81	81	-0.15020325203252	0.180757901026456	1	0
Q6P9F5_TRIM40	ENSG00000204614.8	112	81	81	-0.150174309600967	0.180842905234498	1	0
Q13444_ADAM15	ENSG00000143537.13	112	81	81	0.150112917795845	0.181023309940982	1	0
Q9NTU7_CBLN4	ENSG00000054803.3	112	81	81	0.150093783135021	0.181079565444503	1	1
Q8NCG5_CHST4	ENSG00000140835.9	112	81	81	0.149954832881662	0.18148845818695	1	0
Q9Y5J5_PHLDA3	ENSG00000174307.6	112	81	81	-0.149954832881662	0.18148845818695	1	0
Q6ZUT3_FRMD7	ENSG00000165694.9	112	81	81	-0.149914037362586	0.181608635814485	1	0
Q9P0K1_ADAM22	ENSG00000008277.14	112	81	81	0.149909665763324	0.181621517341002	1	0
O95359_TACC2	ENSG00000138162.17	112	81	81	0.149706413730804	0.182221162213037	1	0
P23229_ITGA6	ENSG00000091409.14	112	81	81	-0.149706413730804	0.182221162213037	1	0
Q7L311_ARMCX2	ENSG00000184867.13	112	81	81	-0.149661246612466	0.182354611983095	1	0
Q9Y215_COLQ	ENSG00000206561.12	112	81	81	0.149616079494128	0.182488132824418	1	0
Q8NCC3_PLA2G15	ENSG00000103066.12	112	81	81	0.14957091237579	0.182621724752407	1	0
Q8IYW4_ENTHD1	ENSG00000176177.9	112	81	81	-0.149396476256929	0.183138326557563	1	0
P82980_RBP5	ENSG00000139194.7	112	81	81	-0.149277326106594	0.183491806083039	1	0
Q9H3R2_MUC13	ENSG00000173702.7	112	81	81	0.14925958405193	0.183544483333141	1	0
Q92783_STAM	ENSG00000136738.14	112	81	81	0.149209575429088	0.183693021139553	1	0
Q96D71_REPS1	ENSG00000135597.18	112	81	81	-0.149186991869919	0.183760128434819	1	0
Q9BXF3_CECR2	ENSG00000099954.18	112	81	81	-0.149176542327029	0.183791185392972	1	0
O76070_SNCG	ENSG00000173267.13	112	81	81	0.149119241192412	0.183961557176596	1	0
Q15311_RALBP1	ENSG00000017797.11	112	81	81	0.148983739837398	0.184364895683423	1	0
Q9Y3D3_MRPS16	ENSG00000182180.13	112	81	81	-0.148983739837398	0.184364895683423	1	0
Q9BYJ0_FGFBP2	ENSG00000137441.7	112	81	81	0.148965632439648	0.184418843452084	1	0
Q9H4B6_SAV1	ENSG00000151748.14	112	81	81	-0.148915989159892	0.184566805551126	1	0
B1AJZ9_FHAD1	ENSG00000142621.19	112	81	81	0.148870822041554	0.184701501280789	1	0
P09093_CELA3A	ENSG00000142789.19	112	81	81	-0.148797153922092	0.184921344725904	1	0
P35712_SOX6	ENSG00000110693.15	112	81	81	0.148712737127371	0.185173498225714	1	0
A1E959_ODAM	ENSG00000109205.16	112	81	81	0.148610385381183	0.185479558029089	1	0
P98194_ATP2C1	ENSG00000017260.19	112	81	81	-0.148577235772358	0.185578763078754	1	0
O96017_CHEK2	ENSG00000183765.20	112	81	81	0.148509485094851	0.185781636578991	1	0
O95260_ATE1	ENSG00000107669.17	112	81	81	-0.148464317976513	0.185916974900192	1	0
P34925_RYK	ENSG00000163785.12	112	81	81	0.148419150858175	0.186052384695753	1	0
P58499_FAM3B	ENSG00000183844.16	112	81	81	0.148419150858175	0.186052384695753	1	0
Q9NQ38_SPINK5	ENSG00000133710.15	112	81	81	-0.148215898825655	0.186662613672926	1	0
Q12933_TRAF2	ENSG00000127191.17	112	81	81	0.148057813911472	0.187138237934529	1	0
Q96MY7_FAM161B	ENSG00000156050.8	112	81	81	-0.148012646793135	0.187274291672704	1	0
Q9UL42_PNMA2	ENSG00000240694.8	112	81	81	0.147990063233966	0.187342345399758	1	0
O60268_KIAA0513	ENSG00000135709.12	112	81	81	-0.147967479674797	0.187410417034599	1	0
Q8NB25_FAM184A	ENSG00000111879.18	112	81	81	-0.147967479674797	0.187410417034599	1	0
P50453_SERPINB9	ENSG00000170542.5	112	81	81	-0.147944896115628	0.187478506579084	1	0
Q9NQT5_EXOSC3	ENSG00000107371.12	112	81	81	0.147944896115628	0.187478506579084	1	0
P17931_LGALS3	ENSG00000131981.15	112	81	81	0.147922312556459	0.187546614035067	1	0
P10398_ARAF	ENSG00000078061.12	112	81	81	-0.147809394760614	0.187887420052321	1	0
Q9UBC9_SPRR3	ENSG00000163209.14	112	81	81	-0.147776454988796	0.18798692255777	1	0
P23471_PTPRZ1	ENSG00000106278.11	112	81	81	0.147754584370442	0.188053009087496	1	0
P35638_DDIT3	ENSG00000175197.10	112	81	81	0.147673893405601	0.188296978739377	1	0
Q15788_NCOA1	ENSG00000084676.15	112	81	81	-0.147560975609756	0.188638770804627	1	0
O76074_PDE5A	ENSG00000138735.15	112	81	81	-0.147515808491418	0.188775613218066	1	0
Q9ULI3_HEG1	ENSG00000173706.12	112	81	81	-0.147493224932249	0.188844061343712	1	0
P51688_SGSH	ENSG00000181523.12	112	81	81	-0.147448057813911	0.188981011442034	1	0
Q8WV07_LTO1	ENSG00000149716.12	112	81	81	0.147448057813911	0.188981011442034	1	0
Q14CS0_UBXN2B	ENSG00000215114.7	112	81	81	0.147425474254743	0.189049513418379	1	0
P09104_ENO2	ENSG00000111674.8	112	81	81	0.147289972899729	0.189460902372447	1	1
A6BM72_MEGF11	ENSG00000157890.17	112	81	81	0.147180378998215	0.189794108047265	1	0
Q8WXD9_CASKIN1	ENSG00000167971.15	112	81	81	-0.147177055103884	0.189804220518168	1	0
Q15427_SF3B4	ENSG00000143368.9	112	81	81	0.147177055103884	0.189804220518169	1	0
Q01151_CD83	ENSG00000112149.9	112	81	81	-0.147086720867209	0.19007919855577	1	0
Q8TBB5_KLHDC4	ENSG00000104731.13	112	81	81	0.14706413730804	0.19014798801382	1	0
Q15013_MAD2L1BP	ENSG00000124688.13	112	81	81	-0.147041553748871	0.190216795454966	1	0
Q13445_TMED1	ENSG00000099203.6	112	81	81	0.146996386630533	0.19035446429381	1	0
Q9H792_PEAK1	ENSG00000173517.10	112	81	81	0.146860885275519	0.190767902593357	1	0
Q8NBP7_PCSK9	ENSG00000169174.10	112	81	81	0.146731798331392	0.191162372092574	1	0
Q5R372_RABGAP1L	ENSG00000152061.21	112	81	81	-0.146589882565492	0.191596723518238	1	0
Q96IU4_ABHD14B	ENSG00000114779.19	112	81	81	0.146567299006323	0.191665909022496	1	0
P57078_RIPK4	ENSG00000183421.11	112	81	81	-0.146534250986137	0.191767185245135	1	0
Q8WVF2_UCMA	ENSG00000165623.9	112	81	81	-0.146497908771553	0.191878601146727	1	0
Q9H074_PAIP1	ENSG00000172239.13	112	81	81	0.146476964769648	0.191942831285793	1	0
Q6P656_CFAP161	ENSG00000156206.13	112	81	81	0.146448335208272	0.192030656245973	1	0
Q13591_SEMA5A	ENSG00000112902.11	112	81	81	0.146386630532972	0.192220042029164	1	0
Q96MC5_BMERB1	ENSG00000166780.10	112	81	81	-0.146341463414634	0.192358755616676	1	0
Q9Y243_AKT3	ENSG00000117020.16	112	81	81	-0.14622854561879	0.192705855329568	1	0
Q9BRF8_CPPED1	ENSG00000103381.11	112	81	81	0.146205962059621	0.192775329413976	1	0
Q5VZ18_SHE	ENSG00000169291.9	112	81	81	0.146115627822945	0.19305340628371	1	0
Q6EMK4_VASN	ENSG00000168140.4	112	81	81	-0.146093044263776	0.193122970643059	1	0
O14924_RGS12	ENSG00000159788.18	112	81	81	-0.146070460704607	0.193192553062725	1	0
Q9Y2K2_SIK3	ENSG00000160584.15	112	81	81	0.146070460704607	0.193192553062725	1	0
Q9UKY7_CDV3	ENSG00000091527.15	112	81	81	0.146047877145438	0.193262153544482	1	0
P52798_EFNA4	ENSG00000243364.7	112	81	81	0.1460027100271	0.193401408701364	1	0
Q08499_PDE4D	ENSG00000113448.16	112	81	81	0.1460027100271	0.193401408701364	1	0
Q96LP2_FAM81B	ENSG00000153347.9	112	81	81	0.145992921831543	0.193431596304206	1	0
Q969K3_RNF34	ENSG00000170633.16	112	81	81	-0.145980126467931	0.193471063380031	1	0
Q13112_CHAF1B	ENSG00000159259.7	112	81	81	0.145957542908762	0.193540736127877	1	0
Q9UNZ2_NSFL1C	ENSG00000088833.17	112	81	81	0.145957542908762	0.193540736127877	1	0
Q9UQ07_MOK	ENSG00000080823.21	112	81	81	0.145934959349593	0.193610426946669	1	0
Q6NSI8_SANBR	ENSG00000162929.13	112	81	81	0.145822041553749	0.193959152166694	1	0
Q9C0E4_GRIP2	ENSG00000144596.11	112	81	81	-0.145709123757904	0.194308329425202	1	0
O75356_ENTPD5	ENSG00000187097.12	112	81	81	-0.14559620596206	0.194657958942211	1	0
Q5VYK3_ECPAS	ENSG00000136813.14	112	81	81	-0.145573622402891	0.194727939135951	1	0
Q9Y5X3_SNX5	ENSG00000089006.16	112	81	81	0.145573622402891	0.194727939135951	1	0
P04141_CSF2	ENSG00000164400.5	112	81	81	-0.145564926485237	0.194754890202515	1	0
Q9UKQ9_KLK9	ENSG00000213022.5	112	81	81	0.14545586898798	0.195093117633184	1	0
Q8N8S7_ENAH	ENSG00000154380.16	112	81	81	0.145392953929539	0.195288432464158	1	0
P07947_YES1	ENSG00000176105.13	112	81	81	0.14537037037037	0.195358575628685	1	0
Q9Y2V3_RAX	ENSG00000134438.9	112	81	81	0.145355637303288	0.195404345405673	1	0
O60234_GMFG	ENSG00000130755.12	112	81	81	-0.145212285456188	0.195850085142489	1	0
Q9BT09_CNPY3	ENSG00000137161.16	112	81	81	0.145076784101174	0.196272086010694	1	0
P11441_UBL4A	ENSG00000102178.12	112	81	81	0.145054200542005	0.196342482965699	1	0
Q13145_BAMBI	ENSG00000095739.10	112	81	81	0.145031616982837	0.196412898061595	1	0
Q8N0X7_SPART	ENSG00000133104.12	112	81	81	-0.145031616982837	0.196412898061595	1	0
Q9NWM3_CUEDC1	ENSG00000180891.12	112	81	81	0.144918699186992	0.196765245714887	1	0
P14091_CTSE	ENSG00000196188.10	112	81	81	0.144881712161378	0.196880758343005	1	0
Q9BWT6_MND1	ENSG00000121211.7	112	81	81	0.144783197831978	0.197188661908737	1	0
P0CB38_PABPC4L	ENSG00000254535.3	112	81	81	-0.14473803071364	0.197329945914169	1	0
P20810_CAST	ENSG00000153113.23	112	81	81	-0.144715447154472	0.197400615163513	1	0
P36952_SERPINB5	ENSG00000206075.13	112	81	81	0.144696131385847	0.197461073144198	1	0
A8MVX0_ARHGEF33	ENSG00000214694.10	112	81	81	-0.144673547316644	0.19753177769661	1	0
Q8WVZ9_KBTBD7	ENSG00000120696.8	112	81	81	-0.144670280036134	0.197542008164022	1	0
Q86WN1_FCHSD1	ENSG00000197948.10	112	81	81	-0.144647696476965	0.197612731918613	1	0
Q14681_KCTD2	ENSG00000180901.10	112	81	81	-0.144602529358627	0.197754233945018	1	0
P17980_PSMC3	ENSG00000165916.8	112	81	81	0.144557362240289	0.197895808672447	1	0
Q9HBQ8_GOLGA2P5	ENSG00000238105.7	112	81	81	0.144557362240289	0.197895808672447	1	0
Q9NYA3_GOLGA6A	ENSG00000159289.6	112	81	81	-0.144429411723703	0.198297259823006	1	0
Q9Y320_TMX2	ENSG00000213593.9	112	81	81	-0.1443315266486	0.198604773302357	1	0
Q8NA61_CBY2	ENSG00000174015.9	112	81	81	0.144315909851947	0.198653866283593	1	0
E5RJ46_LINC02906	ENSG00000279847.3	112	81	81	0.144258569059231	0.198834197505016	1	0
Q5VVJ2_MYSM1	ENSG00000162601.9	112	81	81	-0.144218608852755	0.198959937849062	1	0
P48507_GCLM	ENSG00000023909.9	112	81	81	0.144150858175248	0.199173255013283	1	0
Q6NXS1_PPP1R2B	ENSG00000231989.3	112	81	81	-0.144105691056911	0.199315557499343	1	0
Q13191_CBLB	ENSG00000114423.18	112	81	81	-0.144060523938573	0.199457932835743	1	0
Q86W92_PPFIBP1	ENSG00000110841.13	112	81	81	0.144037940379404	0.199529147827031	1	0
P01135_TGFA	ENSG00000163235.15	112	81	81	0.143992773261066	0.199671632464201	1	0
Q76M96_CCDC80	ENSG00000091986.15	112	81	81	0.143992773261066	0.199671632464201	1	0
Q8IW35_CEP97	ENSG00000182504.10	112	81	81	-0.14390243902439	0.199956820403964	1	0
O43665_RGS10	ENSG00000148908.14	112	81	81	-0.143879855465221	0.200028162953993	1	0
P61266_STX1B	ENSG00000099365.9	112	81	81	-0.143745165681862	0.200454033088541	1	0
P54577_YARS1	ENSG00000134684.10	112	81	81	0.143744354110208	0.200456601129882	1	0
P48304_REG1B	ENSG00000172023.7	112	81	81	-0.143648675967741	0.200759518825285	1	0
Q9UGB7_MIOX	ENSG00000100253.12	112	81	81	0.143548285965887	0.201077706400608	1	0
Q6UXY1_BAIAP2L2	ENSG00000128298.16	112	81	81	-0.143295919095239	0.201879180320951	1	0
Q6ZT98_TTLL7	ENSG00000137941.16	112	81	81	-0.143292682926829	0.201889472649717	1	0
P13686_ACP5	ENSG00000102575.10	112	81	81	-0.143247515808491	0.202033161580412	1	0
Q99576_TSC22D3	ENSG00000157514.16	112	81	81	-0.143247515808491	0.202033161580412	1	0
Q9C098_DCLK3	ENSG00000163673.6	112	81	81	0.14314604291012	0.202356241188294	1	0
P20472_PVALB	ENSG00000100362.12	112	81	81	-0.143118039014059	0.202445467789967	1	0
Q92890_UFD1	ENSG00000070010.18	112	81	81	0.143044263775971	0.202680666614502	1	0
Q9BXN1_ASPN	ENSG00000106819.11	112	81	81	-0.142886178861789	0.203185305856124	1	0
Q9NSK7_C19orf12	ENSG00000131943.17	112	81	81	0.14286359530262	0.203257470371633	1	0
Q8WXR4_MYO3B	ENSG00000071909.18	112	81	81	-0.142830526371554	0.2033631733381	1	0
Q9UPA5_BSN	ENSG00000164061.4	112	81	81	-0.142818428184282	0.203401854315408	1	0
P07359_GP1BA	ENSG00000185245.7	112	81	81	-0.142730577653458	0.203682892377669	1	0
Q13478_IL18R1	ENSG00000115604.10	112	81	81	0.142728093947606	0.203690841899515	1	0
A6NMZ2_SNTN	ENSG00000188817.7	112	81	81	-0.142550759997956	0.204259001919805	1	0
P09543_CNP	ENSG00000173786.16	112	81	81	0.142299006323397	0.205067536180491	1	0
P43629_KIR3DL1	ENSG00000167633.16	112	81	81	-0.142289704105144	0.205097454922557	1	0
A2VDJ0_TMEM131L	ENSG00000121210.15	112	81	81	0.142276422764228	0.20514017711861	1	0
Q6NUQ1_RINT1	ENSG00000135249.7	112	81	81	0.141937669376694	0.206231993565705	1	0
Q96HC4_PDLIM5	ENSG00000163110.14	112	81	81	-0.141869918699187	0.206450852661759	1	0
Q9BZ29_DOCK9	ENSG00000088387.17	112	81	81	-0.141869918699187	0.206450852661759	1	0
P57073_SOX8	ENSG00000005513.9	112	81	81	-0.141707288782525	0.206976880867411	1	0
O00203_AP3B1	ENSG00000132842.13	112	81	81	-0.141689250225836	0.207035285503312	1	0
Q6NSJ2_PHLDB3	ENSG00000176531.10	112	81	81	-0.141576332429991	0.207401153553073	1	0
Q8TDH9_BLOC1S5	ENSG00000188428.16	112	81	81	-0.141553748870822	0.207474382341069	1	0
P24385_CCND1	ENSG00000110092.3	112	81	81	-0.141485998193315	0.207694179089355	1	0
Q6P9H5_GIMAP6	ENSG00000133561.15	112	81	81	0.14139566395664	0.207987499042126	1	0
Q9UIK4_DAPK2	ENSG00000035664.11	112	81	81	-0.141373080397471	0.208060875044605	1	0
P00746_CFD	ENSG00000197766.7	112	81	81	-0.141305329719964	0.208281113511258	1	0
Q9NQR4_NIT2	ENSG00000114021.11	112	81	81	0.141282746160795	0.2083545631584	1	0
Q9NXV2_KCTD5	ENSG00000167977.8	112	81	81	0.141282746160795	0.2083545631584	1	0
P12270_TPR	ENSG00000047410.13	112	81	81	0.141237579042457	0.208501517699391	1	1
P07602_PSAP	ENSG00000197746.13	112	81	81	-0.141214995483288	0.208575022596346	1	0
Q6PI77_BHLHB9	ENSG00000198908.11	112	81	81	-0.141192411924119	0.208648545913005	1	0
O95825_CRYZL1	ENSG00000205758.11	112	81	81	-0.141124661246612	0.208869226396704	1	0
O75665_OFD1	ENSG00000046651.14	112	81	81	-0.141102077687444	0.208942823407666	1	0
Q9Y3C4_TPRKB	ENSG00000144034.14	112	81	81	-0.141079494128275	0.209016438846069	1	0
P40259_CD79B	ENSG00000007312.12	112	81	81	-0.141056910569106	0.209090072713455	1	0
Q7Z3B3_KANSL1	ENSG00000120071.12	112	81	81	0.140943992773261	0.209458518539099	1	0
Q16769_QPCT	ENSG00000115828.15	112	81	81	0.140898825654923	0.209606025926149	1	0
Q5W041_ARMC3	ENSG00000165309.13	112	81	81	0.140898825654923	0.209606025926149	1	0
Q9NSA1_FGF21	ENSG00000105550.8	112	81	81	0.140845756313145	0.209779434755023	1	0
A6NNT2_C16orf96	ENSG00000205832.7	112	81	81	0.140831984361164	0.209824452486871	1	0
P0CG20_PRR35	ENSG00000161992.5	112	81	81	-0.1407420482989	0.210118604007865	1	0
Q8TC20_CAGE1	ENSG00000164304.15	112	81	81	0.14068579875872	0.21030272664584	1	0
P58062_SPINK7	ENSG00000145879.10	112	81	81	-0.140545585098594	0.210762189019412	1	0
Q9UBL0_ARPP21	ENSG00000172995.16	112	81	81	-0.140330835512526	0.211467276209539	1	0
Q14207_NPAT	ENSG00000149308.16	112	81	81	0.140311653116531	0.211530339035823	1	0
Q2TBE0_CWF19L2	ENSG00000152404.15	112	81	81	-0.140243902439024	0.211753178574738	1	0
Q9UKX7_NUP50	ENSG00000093000.18	112	81	81	0.140243902439024	0.211753178574738	1	0
P48169_GABRA4	ENSG00000109158.10	112	81	81	-0.140070839204473	0.212323158225283	1	0
P0CB47_UBTFL1	ENSG00000255009.4	112	81	81	-0.140041516339101	0.21241983998121	1	0
Q5TZF3_ANKRD45	ENSG00000183831.6	112	81	81	0.139972899728997	0.21264620081455	1	0
Q9UKR3_KLK13	ENSG00000167759.12	112	81	81	0.139951106320581	0.212718131305182	1	0
P0DJG4_THEGL	ENSG00000249693.2	112	81	81	0.139939401478988	0.212756770970811	1	0
Q12794_HYAL1	ENSG00000114378.16	112	81	81	0.139792231255646	0.21324302907688	1	0
Q9NQ25_SLAMF7	ENSG00000026751.16	112	81	81	0.139724480578139	0.213467145134508	1	0
Q14203_DCTN1	ENSG00000204843.12	112	81	81	0.139656729900632	0.21369142786843	1	0
Q5JR59_MTUS2	ENSG00000132938.18	112	81	81	0.139656729900632	0.21369142786843	1	0
Q01167_FOXK2	ENSG00000141568.19	112	81	81	0.139634146341463	0.2137662258258	1	0
Q6ZNJ1_NBEAL2	ENSG00000160796.16	112	81	81	-0.139521228545619	0.214140493524381	1	0
Q9UBQ7_GRHPR	ENSG00000137106.17	112	81	81	-0.139340560072267	0.21474028562557	1	0
Q8TDQ1_CD300LF	ENSG00000186074.18	112	81	81	-0.139317976513098	0.214815343073288	1	0
P11464_PSG1	ENSG00000231924.9	112	81	81	-0.139307312501748	0.214850791828223	1	0
Q9BRP8_PYM1	ENSG00000170473.16	112	81	81	-0.13929539295393	0.214890419066996	1	0
Q92752_TNR	ENSG00000116147.16	112	81	81	-0.139273278954785	0.214963952044778	1	0
O15049_N4BP3	ENSG00000145911.5	112	81	81	0.139227642276423	0.215115758338618	1	0
O76095_JTB	ENSG00000143543.14	112	81	81	0.139227642276423	0.215115758338618	1	0
Q8N5R6_CCDC33	ENSG00000140481.13	112	81	81	0.139217136503667	0.215150715570873	1	0
O75293_GADD45B	ENSG00000099860.8	112	81	81	0.13906955736224	0.215642199353326	1	0
Q9H4A9_DPEP2	ENSG00000167261.13	112	81	81	0.139046973803071	0.215717479448781	1	0
Q12774_ARHGEF5	ENSG00000050327.14	112	81	81	0.138956639566396	0.216018785478911	1	0
Q29980_Q29983_MICA_MICB	ENSG00000204516.9	112	81	81	0.138956639566396	0.216018785478911	1	0
Q96AJ1_CLUAP1	ENSG00000103351.12	112	81	81	0.138934056007227	0.216094158405725	1	0
Q96LB3_IFT74	ENSG00000096872.15	112	81	81	0.138934056007227	0.216094158405725	1	0
P47928_ID4	ENSG00000172201.10	112	81	81	-0.138730803974706	0.216773350595805	1	0
P09914_IFIT1	ENSG00000185745.9	112	81	81	0.138708220415537	0.216848909293047	1	0
Q8WXX5_DNAJC9	ENSG00000213551.4	112	81	81	0.138708220415537	0.216848909293047	1	0
Q96QH8_SPACA5	ENSG00000171489.10	112	81	81	-0.138689449773219	0.216911725108276	1	0
P27352_CBLIF	ENSG00000134812.7	112	81	81	0.138672935091276	0.216967001986699	1	0
Q9HBL6_LRTM1	ENSG00000144771.7	112	81	81	0.138551464885014	0.217373884685169	1	0
P61244_MAX	ENSG00000125952.18	112	81	81	-0.138550135501355	0.217378340630917	1	0
Q96LZ3_PPP3R2	ENSG00000188386.5	112	81	81	-0.138487448065222	0.217588535086301	1	0
Q9NRY5_FAM114A2	ENSG00000055147.17	112	81	81	-0.138459801264679	0.217681281879699	1	0
Q8WYK0_ACOT12	ENSG00000172497.8	112	81	81	0.138177620671032	0.218629508555863	1	0
Q5TH74_STPG1	ENSG00000001460.17	112	81	81	0.138166214995483	0.218667896763643	1	0
O75044_SRGAP2	ENSG00000266028.7	112	81	81	-0.138143631436314	0.218743920508632	1	0
P80188_LCN2	ENSG00000148346.11	112	81	81	0.13803071364047	0.219124318564569	1	0
Q2M3G4_SHROOM1	ENSG00000164403.14	112	81	81	0.138008130081301	0.219200454051718	1	0
Q9UQQ2_SH2B3	ENSG00000111252.10	112	81	81	-0.137962962962963	0.219352780913114	1	0
P20742_PZP	ENSG00000126838.9	112	81	81	0.137895212285456	0.219581410943789	1	0
P27448_MARK3	ENSG00000075413.17	112	81	81	0.137850045167118	0.21973392413947	1	0
Q9UP79_ADAMTS8	ENSG00000134917.9	112	81	81	0.137740238071216	0.220105014373127	1	0
Q9BRT2_UQCC2	ENSG00000137288.9	112	81	81	0.137714543812105	0.220191911089318	1	0
Q9UN79_SOX13	ENSG00000143842.14	112	81	81	-0.137691960252936	0.220268307502519	1	0
O60664_PLIN3	ENSG00000105355.8	112	81	81	-0.137646793134598	0.220421156274074	1	0
P06730_EIF4E	ENSG00000151247.12	112	81	81	-0.137624209575429	0.220497608635173	1	0
Q8IWV8_UBR2	ENSG00000024048.10	112	81	81	-0.137556458897922	0.220727077636222	1	0
Q9UHV2_SERTAD1	ENSG00000197019.4	112	81	81	-0.137488708220416	0.220956714542635	1	0
Q8WUF8_FAM172A	ENSG00000113391.16	112	81	81	-0.137466124661247	0.221033297496786	1	0
Q92805_GOLGA1	ENSG00000136935.13	112	81	81	-0.137443541102078	0.221109899112551	1	0
Q1L5Z9_LONRF2	ENSG00000170500.12	112	81	81	-0.137420957542909	0.221186519391291	1	0
Q13183_SLC13A2	ENSG00000007216.14	112	81	81	0.137203410791517	0.221925556316341	1	0
Q9HAP2_MLXIP	ENSG00000175727.13	112	81	81	0.137104787714544	0.222261163666309	1	0
Q06033_ITIH3	ENSG00000162267.12	112	81	81	-0.137040131925912	0.222481376095387	1	0
Q9HA38_ZMAT3	ENSG00000172667.10	112	81	81	-0.13696928635953	0.222722846278842	1	0
Q53H47_SETMAR	ENSG00000170364.12	112	81	81	-0.136946702800361	0.222799858792731	1	0
Q99661_KIF2C	ENSG00000142945.12	112	81	81	-0.136924119241192	0.222876889999272	1	0
O75427_LRCH4	ENSG00000077454.15	112	81	81	0.136811201445348	0.223262326468502	1	0
P46952_HAAO	ENSG00000162882.14	112	81	81	0.136788617886179	0.223339469858976	1	0
P61769_B2M	ENSG00000166710.17	112	81	81	-0.13676603432701	0.223416631951429	1	0
Q15003_NCAPH	ENSG00000121152.9	112	81	81	0.136653116531165	0.22380272298979	1	0
O00291_HIP1	ENSG00000127946.16	112	81	81	-0.136607949412827	0.223957290365354	1	0
O43155_FLRT2	ENSG00000185070.10	112	81	81	-0.13656278229449	0.224111932591177	1	0
Q9H0F5_RNF38	ENSG00000137075.17	112	81	81	0.136540198735321	0.22418928177623	1	0
P32004_L1CAM	ENSG00000198910.12	112	81	81	0.136452946126625	0.22448829973148	1	0
Q9H6R7_WDCP	ENSG00000163026.11	112	81	81	-0.136404697380307	0.22465376997934	1	0
Q9P0W8_SPATA7	ENSG00000042317.16	112	81	81	-0.136404697380307	0.22465376997934	1	0
A6NNA5_DRGX	ENSG00000165606.8	112	81	81	0.136368013918631	0.224779633993849	1	0
Q13443_ADAM9	ENSG00000168615.11	112	81	81	0.136269196025294	0.225118932260174	1	0
P25786_PSMA1	ENSG00000129084.17	112	81	81	0.136246612466125	0.22519652486212	1	0
O14879_IFIT3	ENSG00000119917.13	112	81	81	0.136201445347787	0.225351766267848	1	0
K9M1U5_IFNL4	ENSG00000272395.5	112	81	81	0.136179138121133	0.225428464849908	1	0
P61923_COPZ1	ENSG00000111481.9	112	81	81	-0.136111111111111	0.225662473922975	1	0
P18433_PTPRA	ENSG00000132670.20	112	81	81	-0.136043360433604	0.225895701443316	1	0
Q86XJ1_GAS2L3	ENSG00000139354.10	112	81	81	0.135885275519422	0.226440555131458	1	0
O95628_CNOT4	ENSG00000080802.18	112	81	81	0.135862691960253	0.226518466378981	1	0
P0C6C1_ANKRD34C	ENSG00000235711.4	112	81	81	-0.135835566041931	0.226612073150463	1	0
Q6ZSB9_ZBTB49	ENSG00000168826.15	112	81	81	0.13570460704607	0.22706437033539	1	0
P28908_TNFRSF8	ENSG00000120949.14	112	81	81	0.135682023486902	0.227142431662146	1	1
Q969V3_NCLN	ENSG00000125912.10	112	81	81	-0.135659439927733	0.227220511754536	1	0
Q9HCM3_KIAA1549	ENSG00000122778.9	112	81	81	-0.135569105691057	0.22753301980581	1	0
P41208_CETN2	ENSG00000147400.8	112	81	81	0.135569105691057	0.227533019805811	1	0
Q15018_ABRAXAS2	ENSG00000165660.7	112	81	81	0.135569105691057	0.227533019805811	1	0
P10909_CLU	ENSG00000120885.19	112	81	81	0.135478771454381	0.227845828208575	1	0
P20908_COL5A1	ENSG00000130635.15	112	81	81	0.135478771454381	0.227845828208575	1	0
Q8WU39_MZB1	ENSG00000170476.15	112	81	81	0.135478771454381	0.227845828208575	1	0
P01584_IL1B	ENSG00000125538.11	112	81	81	0.135411020776874	0.228080631664902	1	0
Q4VC05_BCL7A	ENSG00000110987.8	112	81	81	0.135365853658537	0.228237261204301	1	0
Q6GTX8_LAIR1	ENSG00000167613.15	112	81	81	-0.135343270099368	0.228315604148321	1	0
O15197_EPHB6	ENSG00000106123.11	112	81	81	0.135185185185185	0.228864530793876	1	0
Q8N6T0_TOP6BL	ENSG00000173715.15	112	81	81	0.135117434507678	0.229100066944903	1	0
Q9H9P5_UNKL	ENSG00000059145.18	112	81	81	0.135117434507678	0.229100066944903	1	0
P51513_NOVA1	ENSG00000139910.19	112	81	81	-0.135072267389341	0.229257185028577	1	0
O43303_CCP110	ENSG00000103540.16	112	81	81	-0.135027100271003	0.229414378310207	1	0
P58658_EVA1C	ENSG00000166979.12	112	81	81	0.134981933152665	0.229571646799685	1	0
P02763_ORM1	ENSG00000229314.5	112	81	81	0.134914834774522	0.229805417148301	1	1
Q9ULK2_ATXN7L1	ENSG00000146776.14	112	81	81	0.134891598915989	0.229886409441659	1	0
Q9NR20_DYRK4	ENSG00000010219.13	112	81	81	-0.134801264679313	0.230201473033246	1	0
Q8IZ41_RASEF	ENSG00000165105.9	112	81	81	-0.134778681120145	0.23028028596372	1	0
Q9H4M7_PLEKHA4	ENSG00000105559.11	112	81	81	-0.134756097560976	0.230359117709671	1	0
P49747_COMP	ENSG00000105664.10	112	81	81	0.134741121551797	0.230411404387589	1	0
P80511_S100A12	ENSG00000163221.8	112	81	81	0.13471707037893	0.230495393068622	1	0
P78552_IL13RA1	ENSG00000131724.10	112	81	81	0.134643179765131	0.230753558714295	1	0
P05154_SERPINA5	ENSG00000188488.13	112	81	81	-0.134552845528455	0.23106945032085	1	0
P13378_HOXD8	ENSG00000175879.8	112	81	81	-0.134485094850949	0.231306566711708	1	0
Q8N960_CEP120	ENSG00000168944.15	112	81	81	-0.134439927732611	0.231464738459907	1	0
Q5T8R8_DOCK8.AS1	ENSG00000183784.6	112	81	81	-0.134417344173442	0.231543852583912	1	0
Q99707_MTR	ENSG00000116984.12	112	81	81	0.134372177055104	0.231702137337747	1	0
Q9UGI8_TES	ENSG00000135269.17	112	81	81	0.134372177055104	0.231702137337747	1	0
Q9UHE8_STEAP1	ENSG00000164647.8	112	81	81	-0.134372177055104	0.231702137337747	1	0
O95467_GNAS	ENSG00000087460.23	112	81	81	0.134327009936766	0.23186049744069	1	0
Q16627_CCL14	ENSG00000276409.4	112	81	81	-0.134284875483104	0.232008292678853	1	0
Q08AG7_MZT1	ENSG00000204899.5	112	81	81	0.134259259259259	0.232098178895659	1	0
Q02447_SP3	ENSG00000172845.13	112	81	81	0.134123757904246	0.232574050605871	1	0
Q8IWD4_CCDC117	ENSG00000159873.9	112	81	81	0.13403342366757	0.232891675404913	1	0
P13682_ZNF35	ENSG00000169981.10	112	81	81	-0.133717253839205	0.234005738443983	1	0
P14151_SELL	ENSG00000188404.8	112	81	81	-0.133717253839205	0.234005738443983	1	0
P07358_C8B	ENSG00000021852.12	112	81	81	-0.133717053925696	0.234006444033453	1	0
Q86UP8_GTF2IRD2	ENSG00000196275.13	112	81	81	0.133536585365854	0.234644006386674	1	0
Q9BYE9_CDHR2	ENSG00000074276.10	112	81	81	0.133475692288144	0.234859402489199	1	0
P10599_TXN	ENSG00000136810.12	112	81	81	0.133423667570009	0.23504353744072	1	0
Q92625_ANKS1A	ENSG00000064999.13	112	81	81	-0.13340108401084	0.235123500306749	1	0
P35913_PDE6B	ENSG00000133256.12	112	81	81	-0.133310749774164	0.235443540659879	1	0
P43121_MCAM	ENSG00000076706.14	112	81	81	-0.133288166214996	0.23552359797614	1	0
O43167_ZBTB24	ENSG00000112365.4	112	81	81	0.133130081300813	0.236084528271122	1	0
Q9H5V9_STEEP1	ENSG00000018610.13	112	81	81	0.133130081300813	0.236084528271122	1	0
Q96PD4_IL17F	ENSG00000112116.9	112	81	81	-0.133068843360009	0.23630206677993	1	0
P31948_STIP1	ENSG00000168439.16	112	81	81	0.133062330623306	0.236325210467803	1	0
Q9P203_BTBD7	ENSG00000011114.14	112	81	81	-0.133039747064137	0.236405475674848	1	0
Q6EIG7_CLEC6A	ENSG00000205846.3	112	81	81	0.132968876663315	0.236657482002189	1	0
Q08379_GOLGA2	ENSG00000167110.16	112	81	81	-0.132904245709124	0.236887463981614	1	0
Q7L0Y3_TRMT10C	ENSG00000174173.6	112	81	81	0.132836495031617	0.237128713441298	1	0
Q8TC71_SPATA18	ENSG00000163071.10	112	81	81	0.132813911472448	0.237209167758481	1	0
A6NKC9_SH2D7	ENSG00000183476.12	112	81	81	-0.132706666221065	0.237591489046805	1	0
Q6AWC2_WWC2	ENSG00000151718.15	112	81	81	0.132633242999097	0.237853483407607	1	0
Q9ULY5_CLEC4E	ENSG00000166523.7	112	81	81	-0.132633242999097	0.237853483407607	1	0
A2VDF0_FUOM	ENSG00000148803.11	112	81	81	0.132542908762421	0.238176095421985	1	0
Q96MK3_FAM20A	ENSG00000108950.11	112	81	81	0.132497741644083	0.238337515007558	1	0
Q9NP84_TNFRSF12A	ENSG00000006327.13	112	81	81	0.132497741644083	0.238337515007558	1	0
Q04759_PRKCQ	ENSG00000065675.14	112	81	81	-0.132384823848238	0.238741395312285	1	0
Q504Y3_ZCWPW2	ENSG00000206559.7	112	81	81	0.132384823848238	0.238741395312286	1	0
P07339_CTSD	ENSG00000117984.12	112	81	81	0.13236224028907	0.238822228183269	1	0
P09382_LGALS1	ENSG00000100097.11	112	81	81	0.132294489611563	0.239064840435949	1	0
Q8IX05_CD302	ENSG00000241399.6	112	81	81	-0.132249322493225	0.239226676648389	1	0
Q9UMX1_SUFU	ENSG00000107882.11	112	81	81	-0.132226738934056	0.239307623171062	1	0
P31483_TIA1	ENSG00000116001.15	112	81	81	-0.132204155374887	0.239388588639482	1	0
O14497_ARID1A	ENSG00000117713.17	112	81	81	0.132204155374887	0.239388588639483	1	0
P56279_TCL1A	ENSG00000100721.10	112	81	81	0.132198640282779	0.239408363955565	1	0
O15182_CETN3	ENSG00000153140.8	112	81	81	-0.132091237579042	0.23979370020563	1	1
Q92845_KIFAP3	ENSG00000075945.12	112	81	81	0.132091237579042	0.23979370020563	1	0
O95157_NXPH3	ENSG00000182575.7	112	81	81	0.132000903342367	0.240118130592047	1	0
P36955_SERPINF1	ENSG00000132386.10	112	81	81	-0.132000903342367	0.240118130592047	1	0
Q8WV92_MITD1	ENSG00000158411.10	112	81	81	0.132000903342367	0.240118130592047	1	0
Q5T0W9_FAM83B	ENSG00000168143.8	112	81	81	-0.131973172857393	0.240217783927712	1	0
O75528_TADA3	ENSG00000171148.13	112	81	81	0.13193315266486	0.240361652421484	1	0
O75348_ATP6V1G1	ENSG00000136888.6	112	81	81	-0.131797651309846	0.240849208021454	1	0
Q15326_ZMYND11	ENSG00000015171.18	112	81	81	0.131752484191509	0.24101187827221	1	0
P08133_ANXA6	ENSG00000197043.13	112	81	81	0.131639566395664	0.241418885861206	1	0
Q9H2F5_EPC1	ENSG00000120616.15	112	81	81	-0.131639566395664	0.241418885861206	1	0
Q16566_CAMK4	ENSG00000152495.10	112	81	81	-0.131571815718157	0.241663318087881	1	0
Q8NEJ9_NGDN	ENSG00000129460.15	112	81	81	0.131571815718157	0.241663318087881	1	0
O00592_PODXL	ENSG00000128567.16	112	81	81	0.131481481481482	0.241989493400982	1	0
Q9GZT3_SLIRP	ENSG00000119705.9	112	81	81	0.131413730803975	0.24223432418049	1	0
Q96AX2_RAB37	ENSG00000172794.19	112	81	81	-0.131368563685637	0.24239763961799	1	0
O14545_TRAFD1	ENSG00000135148.11	112	81	81	0.131323396567299	0.242561030999426	1	0
O43815_STRN	ENSG00000115808.11	112	81	81	0.13130081300813	0.242642755171704	1	0
Q6ISS4_LAIR2	ENSG00000167618.9	112	81	81	0.131272847610959	0.242743981166868	1	0
Q9Y250_LZTS1	ENSG00000061337.15	112	81	81	0.131210478771454	0.242969841761946	1	0
P30838_ALDH3A1	ENSG00000108602.17	112	81	81	0.131166052204282	0.243130815107486	1	0
P41217_CD200	ENSG00000091972.18	112	81	81	0.131074977416441	0.243461041463651	1	0
P07998_RNASE1	ENSG00000129538.13	112	81	81	0.130916892502258	0.244034972267048	1	0
O60518_RANBP6	ENSG00000137040.9	112	81	81	-0.130894308943089	0.244117038399432	1	0
P21781_FGF7	ENSG00000140285.9	112	81	81	0.130894308943089	0.244117038399432	1	0
O95833_CLIC3	ENSG00000169583.12	112	81	81	0.130826558265583	0.244363350845224	1	0
Q9BU89_DOHH	ENSG00000129932.7	112	81	81	0.130826558265583	0.244363350845224	1	0
Q15370_ELOB	ENSG00000103363.14	112	81	81	0.130803974706414	0.244445493013389	1	0
Q6NYC1_JMJD6	ENSG00000070495.14	112	81	81	-0.130803974706414	0.244445493013389	1	0
Q9Y448_KNSTRN	ENSG00000128944.13	112	81	81	0.130781391147245	0.244527654193011	1	0
Q13224_GRIN2B	ENSG00000273079.4	112	81	81	-0.130745063294781	0.2446598583356	1	0
Q16610_ECM1	ENSG00000143369.14	112	81	81	0.130691056910569	0.2448564890461	1	0
Q9NR46_SH3GLB2	ENSG00000148341.17	112	81	81	0.130532971996387	0.24543268221079	1	0
Q9UK23_NAGPA	ENSG00000103174.11	112	81	81	-0.130352303523035	0.24609233010816	1	0
P41440_SLC19A1	ENSG00000173638.18	112	81	81	0.130171635049684	0.246753196005761	1	0
Q14324_MYBPC2	ENSG00000086967.9	112	81	81	-0.130154709948597	0.246815168624038	1	0
Q9H019_MTFR1L	ENSG00000117640.17	112	81	81	0.130126467931346	0.246918602851142	1	0
Q9BRX2_PELO	ENSG00000152684.10	112	81	81	-0.130013550135501	0.247332453198397	1	0
Q16698_DECR1	ENSG00000104325.6	112	81	81	-0.129990966576332	0.247415280401335	1	0
Q8N3X1_FNBP4	ENSG00000109920.12	112	81	81	-0.129968383017164	0.247498126651004	1	1
A6NLU5_VSTM2B	ENSG00000187135.7	112	81	81	0.129955689400342	0.2475447006822	1	0
Q6ZU80_CEP128	ENSG00000100629.16	112	81	81	-0.129878048780488	0.247829702136106	1	0
Q8IW00_VSTM4	ENSG00000165633.12	112	81	81	0.12983288166215	0.247995604183846	1	0
Q96F83_CLBA1	ENSG00000140104.13	112	81	81	0.129810298102981	0.248078583787337	1	0
Q8WUA4_GTF3C2	ENSG00000115207.13	112	81	81	0.129652213188799	0.248659974586277	1	0
O00206_TLR4	ENSG00000136869.13	112	81	81	0.129607046070461	0.248826257777448	1	0
Q9NRH3_TUBG2	ENSG00000037042.8	112	81	81	-0.129561878952123	0.248992617219852	1	0
Q92782_DPF1	ENSG00000011332.19	112	81	81	-0.129557680540964	0.24900808467323	1	0
Q15652_JMJD1C	ENSG00000171988.17	112	81	81	-0.129494128274616	0.249242299370846	1	0
P59282_TPPP2	ENSG00000179636.14	112	81	81	-0.12947230467812	0.249322762597989	1	0
Q5SW79_CEP170	ENSG00000143702.15	112	81	81	-0.129313459801265	0.249908957476456	1	0
Q15109_AGER	ENSG00000204305.13	112	81	81	-0.129223125564589	0.250242744296132	1	0
P10721_KIT	ENSG00000157404.15	112	81	81	0.129177958446251	0.250409752173364	1	0
Q9P202_WHRN	ENSG00000095397.13	112	81	81	0.129155374887082	0.250493284732022	1	0
Q53RD9_FBLN7	ENSG00000144152.12	112	81	81	-0.129110207768744	0.250660407093965	1	0
P03950_ANG	ENSG00000214274.9	112	81	81	-0.129065040650406	0.250827605788124	1	0
Q7Z5L9_IRF2BP2	ENSG00000168264.10	112	81	81	0.129065040650406	0.250827605788124	1	0
Q9BV40_VAMP8	ENSG00000118640.10	112	81	81	-0.129042457091238	0.250911233762048	1	0
Q0IIN9_ZNF252P.AS1	ENSG00000255559.1	112	81	81	0.128974706413731	0.251162232202022	1	0
Q2TBF2_WSCD2	ENSG00000075035.9	112	81	81	-0.128952122854562	0.251245936524414	1	0
Q86TE4_LUZP2	ENSG00000187398.11	112	81	81	0.128909867012707	0.251402606009604	1	0
Q8NCU1_CCDC197	ENSG00000175699.12	112	81	81	-0.128901058232602	0.251435274221129	1	0
Q9Y6A5_TACC3	ENSG00000013810.18	112	81	81	0.128884372177055	0.251497164031357	1	0
P21854_CD72	ENSG00000137101.12	112	81	81	0.128816621499548	0.251748563366729	1	0
Q5THK1_PRR14L	ENSG00000183530.13	112	81	81	-0.128748870822042	0.252000134554581	1	0
P08185_SERPINA6	ENSG00000170099.5	112	81	81	-0.128678718537768	0.252260804490072	1	0
Q96DN5_TBC1D31	ENSG00000156787.16	112	81	81	0.128658536585366	0.252335830172503	1	0
P0DKL9_ARL14EPL	ENSG00000268223.2	112	81	81	-0.128638201212554	0.252411441618598	1	0
Q9BUQ8_DDX23	ENSG00000174243.9	112	81	81	0.128635953026197	0.252419801827059	1	0
Q9H114_CSTL1	ENSG00000125823.12	112	81	81	0.128588919437508	0.252594746485699	1	0
Q9GZX6_IL22	ENSG00000127318.10	112	81	81	-0.128532405518191	0.252805063481263	1	0
Q6P0N0_MIS18BP1	ENSG00000129534.13	112	81	81	-0.128523035230352	0.25283994664422	1	0
P41273_TNFSF9	ENSG00000125657.4	112	81	81	0.128455284552846	0.253092262801503	1	0
Q96B36_AKT1S1	ENSG00000204673.10	112	81	81	0.128455284552846	0.253092262801503	1	0
Q96I13_ABHD8	ENSG00000127220.5	112	81	81	-0.128410117434508	0.253260569115449	1	0
Q9BXS1_IDI2	ENSG00000148377.5	112	81	81	0.128386089816967	0.253350134418072	1	0
Q96PX6_CCDC85A	ENSG00000055813.5	112	81	81	0.128342366757001	0.253513171917333	1	0
Q13563_PKD2	ENSG00000118762.7	112	81	81	-0.128297199638663	0.253681669349304	1	0
A0FGR8_ESYT2	ENSG00000117868.15	112	81	81	-0.128252032520325	0.253850243240543	1	0
P55773_CCL23	ENSG00000274736.4	112	81	81	0.128176062693394	0.254133952273102	1	0
Q9C0A6_SETD5	ENSG00000168137.15	112	81	81	0.128116531165312	0.254356423738335	1	0
P13693_TPT1	ENSG00000133112.16	112	81	81	0.128048780487805	0.254609772117931	1	0
Q8NHQ9_DDX55	ENSG00000111364.15	112	81	81	0.127958446251129	0.254947837699853	1	0
Q9HC57_WFDC1	ENSG00000103175.10	112	81	81	0.127958446251129	0.254947837699853	1	0
Q96P47_AGAP3	ENSG00000133612.18	112	81	81	-0.127913279132791	0.255116985252734	1	0
Q99470_SDF2	ENSG00000132581.9	112	81	81	0.127890695573622	0.255201587722588	1	0
Q8NDB2_BANK1	ENSG00000153064.11	112	81	81	-0.127822944896116	0.255455509915827	1	0
O43915_VEGFD	ENSG00000165197.4	112	81	81	0.127795100080868	0.255559919190464	1	0
Q9NX74_DUS2	ENSG00000167264.17	112	81	81	0.127755194218609	0.255709604302057	1	0
P05451_REG1A	ENSG00000115386.5	112	81	81	-0.127707313931144	0.255889279976967	1	0
P05546_SERPIND1	ENSG00000099937.10	112	81	81	-0.127662594741403	0.256057170997774	1	0
P25092_GUCY2C	ENSG00000070019.4	112	81	81	0.127610028519141	0.256254618393449	1	0
Q8NBK3_SUMF1	ENSG00000144455.13	112	81	81	-0.127551942186089	0.256472920841899	1	0
Q92499_DDX1	ENSG00000079785.14	112	81	81	0.127551942186089	0.256472920841899	1	0
Q92496_CFHR4	ENSG00000134365.12	112	81	81	-0.1275427940357	0.256507313339694	1	0
Q12899_TRIM26	ENSG00000234127.8	112	81	81	0.12752935862692	0.256557829492007	1	0
Q9NW64_RBM22	ENSG00000086589.11	112	81	81	0.127506775067751	0.256642757285358	1	0
Q9P0L9_PKD2L1	ENSG00000107593.16	112	81	81	0.127471705249204	0.256774678886603	1	0
Q96J42_TXNDC15	ENSG00000113621.14	112	81	81	-0.127416440831075	0.256982659907421	1	0
Q6NT76_HMBOX1	ENSG00000147421.17	112	81	81	0.127213188798555	0.257748561001947	1	0
Q96CD2_PPCDC	ENSG00000138621.11	112	81	81	0.127077687443541	0.258260023648017	1	0
O00148_DDX39A	ENSG00000123136.14	112	81	81	0.127055103884372	0.258345334475112	1	0
Q6V0I7_FAT4	ENSG00000196159.11	112	81	81	0.127055103884372	0.258345334475112	1	0
Q9UPY6_WASF3	ENSG00000132970.12	112	81	81	-0.127055103884372	0.258345334475112	1	0
Q6UXU4_GSG1L	ENSG00000169181.12	112	81	81	-0.126994368264498	0.25857486218734	1	0
Q06830_PRDX1	ENSG00000117450.13	112	81	81	0.126964769647696	0.258686769391624	1	0
Q9UJY4_GGA2	ENSG00000103365.15	112	81	81	0.126942186088528	0.258772176026699	1	0
Q2TAA8_TSNAXIP1	ENSG00000102904.14	112	81	81	-0.126919602529359	0.258857601825712	1	0
Q7Z572_SPATA21	ENSG00000187144.11	112	81	81	-0.126771810090554	0.259417122671982	1	0
P00742_F10	ENSG00000126218.11	112	81	81	0.126716350496838	0.259627296521986	1	0
Q9BW62_KATNAL1	ENSG00000102781.13	112	81	81	0.126716350496838	0.259627296521986	1	0
Q9BXP2_SLC12A9	ENSG00000146828.17	112	81	81	0.1266711833785	0.259798550656336	1	0
P00736_C1R	ENSG00000159403.15	112	81	81	-0.126626016260163	0.259969881483424	1	0
P47712_PLA2G4A	ENSG00000116711.9	112	81	81	-0.126626016260163	0.259969881483424	1	0
P22079_LPO	ENSG00000167419.10	112	81	81	0.126389886737575	0.260866831976137	1	0
Q9H867_VCPKMT	ENSG00000100483.13	112	81	81	-0.126287262872629	0.261257307878658	1	0
Q8N307_MUC20	ENSG00000176945.16	112	81	81	-0.126219512195122	0.26151531109795	1	0
O15353_FOXN1	ENSG00000109101.7	112	81	81	0.126211632183084	0.261545330399222	1	0
Q6UX06_OLFM4	ENSG00000102837.6	112	81	81	0.126211018903168	0.26154766681782	1	0
Q8WWV3_RTN4IP1	ENSG00000130347.12	112	81	81	-0.126151761517615	0.261773487010703	1	0
P61129_ZC3H6	ENSG00000188177.13	112	81	81	0.126129177958446	0.261859584028037	1	0
Q9Y217_MTMR6	ENSG00000139505.11	112	81	81	-0.126016260162602	0.262290356995684	1	0
Q9BXN2_CLEC7A	ENSG00000172243.17	112	81	81	-0.125971093044264	0.262462800540753	1	0
P30533_LRPAP1	ENSG00000163956.10	112	81	81	0.125880758807588	0.262807917990684	1	0
Q6UXK2_ISLR2	ENSG00000167178.15	112	81	81	-0.125880758807588	0.262807917990684	1	0
P10092_CALCB	ENSG00000175868.13	112	81	81	0.125788759592073	0.263159712139127	1	0
Q8IUD6_RNF135	ENSG00000181481.13	112	81	81	-0.125767841011743	0.263239746786835	1	0
Q7Z460_CLASP1	ENSG00000074054.17	112	81	81	-0.125677506775068	0.263585555466251	1	0
Q9Y233_PDE10A	ENSG00000112541.13	112	81	81	0.125654923215899	0.263672055647897	1	0
Q8N4B5_PRR18	ENSG00000176381.5	112	81	81	0.125642394547928	0.263720051586267	1	0
O15394_NCAM2	ENSG00000154654.14	112	81	81	-0.125612592909018	0.26383424211544	1	0
P55145_MANF	ENSG00000145050.15	112	81	81	-0.125564588979223	0.264018248442711	1	0
P10074_ZBTB48	ENSG00000204859.11	112	81	81	0.125496838301716	0.264278094730006	1	0
Q07507_DPT	ENSG00000143196.4	112	81	81	-0.125496838301716	0.264278094730006	1	0
O14974_PPP1R12A	ENSG00000058272.15	112	81	81	-0.125474254742547	0.264364748580179	1	0
Q6ZMZ3_SYNE3	ENSG00000176438.12	112	81	81	0.125338753387534	0.264885075150802	1	0
Q9ULJ1_ODF2L	ENSG00000122417.15	112	81	81	-0.125248419150858	0.265232343838222	1	0
P55735_SEC13	ENSG00000157020.17	112	81	81	0.125180668473351	0.265492997145928	1	1
Q6ZMJ2_SCARA5	ENSG00000168079.16	112	81	81	-0.125175170010576	0.265514158656307	1	0
Q7Z2E3_APTX	ENSG00000137074.18	112	81	81	0.125158084914182	0.265579920022031	1	0
Q6ZMV9_KIF6	ENSG00000164627.17	112	81	81	0.125136207862247	0.265664141919328	1	0
Q8N4Y2_CRACR2B	ENSG00000177685.16	112	81	81	0.125135501355014	0.265666862119357	1	0
O75815_BCAR3	ENSG00000137936.16	112	81	81	-0.125112917795845	0.265753823438576	1	0
O43866_CD5L	ENSG00000073754.5	112	81	81	0.125086015482844	0.265857439843337	1	0
Q9BZC7_ABCA2	ENSG00000107331.16	112	81	81	-0.125067750677507	0.265927803745364	1	0
Q6UXD5_SEZ6L2	ENSG00000174938.14	112	81	81	0.125045167118338	0.266014822734269	1	1
Q8NFC6_BOD1L1	ENSG00000038219.12	112	81	81	0.125045167118338	0.266014822734269	1	0
Q8TET4_GANC	ENSG00000214013.9	112	81	81	-0.125045167118338	0.26601482273427	1	0
Q9UKR0_KLK12	ENSG00000186474.15	112	81	81	0.125034752852149	0.266054957470066	1	0
Q9H1R2_DUSP15	ENSG00000149599.15	112	81	81	0.124977416440831	0.266275995051006	1	0
Q9HC35_EML4	ENSG00000143924.18	112	81	81	0.124909665763324	0.266537340406665	1	0
O94779_CNTN5	ENSG00000149972.10	112	81	81	0.124754398279291	0.267136930905784	1	0
Q5VIR6_VPS53	ENSG00000141252.19	112	81	81	-0.124593495934959	0.267759240544653	1	0
Q5SXM8_DNLZ	ENSG00000213221.4	112	81	81	0.124525745257453	0.268021566786602	1	0
Q16181_SEPTIN7	ENSG00000122545.17	112	81	81	-0.124390243902439	0.268546738753385	1	0
Q6Q8B3_CD200R1L	ENSG00000206531.10	112	81	81	0.124327459047351	0.268790313208462	1	0
P19971_TYMP	ENSG00000025708.12	112	81	81	0.124277326106594	0.268984911242545	1	1
Q2TBA0_KLHL40	ENSG00000157119.11	112	81	81	-0.124255673630696	0.269068987688917	1	0
O94907_DKK1	ENSG00000107984.9	112	81	81	0.124228473682973	0.26917463001104	1	0
P78549_NTHL1	ENSG00000065057.7	112	81	81	0.12416440831075	0.269423564890452	1	1
Q5T6C5_ATXN7L2	ENSG00000162650.15	112	81	81	0.124119241192412	0.269599161091283	1	0
Q6ZU65_UBN2	ENSG00000157741.14	112	81	81	0.123938572719061	0.270302315968612	1	0
Q9HAT2_SIAE	ENSG00000110013.12	112	81	81	-0.123870822041554	0.270566316746165	1	0
Q8NC42_RNF149	ENSG00000163162.8	112	81	81	-0.123825654923216	0.270742413549748	1	0
Q6UB28_METAP1D	ENSG00000172878.13	112	81	81	-0.123803071364047	0.270830490838879	1	1
Q9P2D8_UNC79	ENSG00000133958.13	112	81	81	-0.123667570009033	0.271359359033436	1	0
Q9NUW8_TDP1	ENSG00000042088.13	112	81	81	0.123622402890696	0.271535802525542	1	0
P26715_KLRC1	ENSG00000134545.13	112	81	81	0.123616325705345	0.27155954868162	1	0
Q6XZF7_DNMBP	ENSG00000107554.15	112	81	81	-0.12353206865402	0.271888920678433	1	0
Q9NPA0_EMC7	ENSG00000134153.9	112	81	81	-0.123464317976513	0.272153961583773	1	0
Q8IUX7_AEBP1	ENSG00000106624.8	112	81	81	0.123396567299006	0.27241917589821	1	0
Q8IX03_WWC1	ENSG00000113645.13	112	81	81	-0.123351400180668	0.272596081787094	1	0
Q9UGI9_PRKAG3	ENSG00000115592.11	112	81	81	0.123334203513588	0.272663456171271	1	0
Q2L4Q9_PRSS53	ENSG00000151006.7	112	81	81	-0.1233288166215	0.272684563637001	1	0
Q96NY9_MUS81	ENSG00000172732.11	112	81	81	-0.123215898825655	0.273127261963531	1	0
P78333_GPC5	ENSG00000179399.13	112	81	81	0.123209693054998	0.273151605880924	1	0
P45452_MMP13	ENSG00000137745.11	112	81	81	0.123185800607527	0.273245344455058	1	0
Q8N5J2_MINDY1	ENSG00000143409.15	112	81	81	-0.123170731707317	0.273304476207099	1	0
Q96FW1_OTUB1	ENSG00000167770.11	112	81	81	0.123125564588979	0.273481767550403	1	0
Q16772_GSTA3	ENSG00000174156.13	112	81	81	-0.12312547592697	0.273482115645037	1	0
Q6Y7W6_GIGYF2	ENSG00000204120.14	112	81	81	-0.123012646793135	0.273925333248703	1	0
P51606_RENBP	ENSG00000102032.12	112	81	81	0.122990063233966	0.274014104222428	1	0
P24386_CHM	ENSG00000188419.13	112	81	81	-0.122944896115628	0.274191704008261	1	0
O00422_SAP18	ENSG00000150459.12	112	81	81	-0.122922312556459	0.274280532821442	1	0
P09529_INHBB	ENSG00000163083.5	112	81	81	0.122854561878952	0.274547134948446	1	0
Q9NQ84_GPRC5C	ENSG00000170412.16	112	81	81	0.122854561878952	0.274547134948446	1	0
A9QM74_KPNA7	ENSG00000185467.7	112	81	81	0.122828728311507	0.274648836961948	1	0
P06729_CD2	ENSG00000116824.4	112	81	81	-0.12269647696477	0.275169881489585	1	0
Q9NZH7_IL36B	ENSG00000136696.10	112	81	81	-0.122682817002459	0.275223736761765	1	0
Q86UW2_SLC51B	ENSG00000186198.3	112	81	81	-0.12266385753525	0.275298497363249	1	0
P01308_INS	ENSG00000254647.6	112	81	81	-0.122646138032599	0.275368380849645	1	0
Q9P232_CNTN3	ENSG00000113805.8	112	81	81	0.1226294186414	0.275434330909912	1	0
P12104_FABP2	ENSG00000145384.3	112	81	81	0.12253687912812	0.275799546542802	1	0
Q9H9B1_EHMT1	ENSG00000181090.17	112	81	81	-0.122515808491418	0.27588274900155	1	0
Q9UN42_ATP1B4	ENSG00000101892.11	112	81	81	0.122510620990262	0.275903235669068	1	0
P01019_AGT	ENSG00000135744.7	112	81	81	0.122493224932249	0.275971944241371	1	0
P41586_ADCYAP1R1	ENSG00000078549.14	112	81	81	-0.122493224932249	0.275971944241371	1	0
O75791_GRAP2	ENSG00000100351.16	112	81	81	-0.122403581774657	0.276326186004005	1	0
O75489_NDUFS3	ENSG00000213619.9	112	81	81	-0.122402890695574	0.276328918113429	1	0
O15061_SYNM	ENSG00000182253.14	112	81	81	0.122312556458898	0.276686200670065	1	0
Q7Z7L7_ZER1	ENSG00000160445.10	112	81	81	0.122244805781391	0.276954365180993	1	0
Q99447_PCYT2	ENSG00000185813.10	112	81	81	0.122222222222222	0.277043791943167	1	0
Q96LJ8_UBXN10	ENSG00000162543.5	112	81	81	0.12206413730804	0.277670319614715	1	0
P34130_NTF4	ENSG00000225950.7	112	81	81	-0.122037152246922	0.277777362244189	1	0
Q96P64_AGAP4	ENSG00000188234.13	112	81	81	0.121996386630533	0.277939120966462	1	0
Q13207_TBX2	ENSG00000121068.13	112	81	81	0.121928635953026	0.278208096032404	1	0
Q8TEL6_TRPC4AP	ENSG00000100991.11	112	81	81	0.121928635953026	0.278208096032404	1	0
P19429_TNNI3	ENSG00000129991.12	112	81	81	0.121906740667823	0.27829505903415	1	0
Q4G0A6_MINDY4	ENSG00000106125.14	112	81	81	-0.121906052393857	0.278297792993084	1	0
Q9H0P0_NT5C3A	ENSG00000122643.18	112	81	81	0.121883468834688	0.278387509257234	1	0
Q17RG1_KCTD19	ENSG00000168676.10	112	81	81	-0.121854249122232	0.278503617190094	1	0
Q9UBH6_XPR1	ENSG00000143324.13	112	81	81	-0.121793134598013	0.278746567357883	1	0
P01137_TGFB1	ENSG00000105329.9	112	81	81	-0.121770551038844	0.278836380146385	1	0
P41732_TSPAN7	ENSG00000156298.12	112	81	81	0.121589882565492	0.279555577518371	1	0
Q17RY6_LY6K	ENSG00000160886.13	112	81	81	-0.121582909172433	0.279583361674042	1	0
Q6PH85_DCUN1D2	ENSG00000150401.14	112	81	81	-0.121567299006323	0.279645564079699	1	0
Q969Y2_GTPBP3	ENSG00000130299.16	112	81	81	-0.121567299006323	0.279645564079699	1	0
Q5FWF4_ZRANB3	ENSG00000121988.17	112	81	81	-0.121386630532972	0.280366151780597	1	0
P08217_CELA2A	ENSG00000142615.7	112	81	81	-0.121209818505376	0.281072555020984	1	0
Q9Y4C8_RBM19	ENSG00000122965.10	112	81	81	0.121093044263776	0.2815397432391	1	0
Q9HCM2_PLXNA4	ENSG00000221866.9	112	81	81	0.121070460704607	0.281630154729509	1	0
Q9Y4H4_GPSM3	ENSG00000213654.9	112	81	81	-0.121070460704607	0.281630154729509	1	0
Q9Y5Q6_INSL5	ENSG00000172410.4	112	81	81	0.121020251223936	0.281831233634512	1	0
Q08629_SPOCK1	ENSG00000152377.12	112	81	81	-0.120980126467931	0.281991993894074	1	0
P49116_NR2C2	ENSG00000177463.15	112	81	81	-0.120912375790425	0.282263576142147	1	0
P13807_GYS1	ENSG00000104812.14	112	81	81	-0.120844625112918	0.28253533229506	1	0
Q86UN6_AKAP14	ENSG00000186471.12	112	81	81	0.120824777633471	0.282614975869396	1	0
Q92613_JADE3	ENSG00000102221.13	112	81	81	-0.120822041553749	0.282625956326777	1	0
P47895_ALDH1A3	ENSG00000184254.16	112	81	81	-0.120754290876242	0.282897944369791	1	0
Q9UNE2_RPH3AL	ENSG00000181031.15	112	81	81	-0.120754290876242	0.282897944369791	1	0
Q12798_CETN1	ENSG00000177143.4	112	81	81	0.120753037826491	0.282902976430678	1	0
Q13087_PDIA2	ENSG00000185615.15	112	81	81	0.120631337590641	0.283391989932339	1	0
A6NGS2_ERICH4	ENSG00000204978.2	112	81	81	-0.120630695512415	0.28339457140686	1	0
Q8WXI8_CLEC4D	ENSG00000166527.7	112	81	81	-0.120563573521214	0.283664521455869	1	0
Q92574_TSC1	ENSG00000165699.13	112	81	81	-0.120551038843722	0.2837149521223	1	0
Q8NEE8_TTC16	ENSG00000167094.15	112	81	81	0.120505871725384	0.283896722010659	1	0
Q8TDR0_TRAF3IP1	ENSG00000204104.11	112	81	81	0.120460704607046	0.284078569218426	1	0
P50851_LRBA	ENSG00000198589.10	112	81	81	-0.120438121047877	0.284169521818038	1	0
Q9NUY8_TBC1D23	ENSG00000036054.12	112	81	81	-0.120347786811201	0.284533525530125	1	0
Q9NV35_NUDT15	ENSG00000136159.3	112	81	81	0.120347786811201	0.284533525530126	1	0
P62316_SNRPD2	ENSG00000125743.10	112	81	81	0.120325203252033	0.284624574788427	1	0
O60869_EDF1	ENSG00000107223.12	112	81	81	0.120302619692864	0.284715643379582	1	0
O94762_RECQL5	ENSG00000108469.14	112	81	81	0.120302619692864	0.284715643379582	1	0
Q9H6T3_RPAP3	ENSG00000005175.9	112	81	81	0.120302619692864	0.284715643379582	1	0
Q63HQ2_EGFLAM	ENSG00000164318.17	112	81	81	0.120212285456188	0.285080111080099	1	0
Q9BYX7_POTEKP	ENSG00000204434.5	112	81	81	-0.120205868698524	0.285106012266652	1	0
Q96DU3_SLAMF6	ENSG00000162739.13	112	81	81	-0.120099367660343	0.285536130738782	1	0
Q9H6E4_CCDC134	ENSG00000100147.13	112	81	81	0.120099367660343	0.285536130738782	1	0
Q8WZ55_BSND	ENSG00000162399.6	112	81	81	-0.120076746490825	0.285627544681029	1	0
P02745_C1QA	ENSG00000173372.16	112	81	81	-0.11996386630533	0.286083992436701	1	0
P23677_ITPKA	ENSG00000137825.10	112	81	81	0.119918699186992	0.286266767707593	1	0
O95544_NADK	ENSG00000008130.15	112	81	81	0.119828364950316	0.28663255032334	1	0
Q16820_MEP1B	ENSG00000141434.11	112	81	81	-0.11977941428926	0.286830891278461	1	0
O14788_TNFSF11	ENSG00000120659.14	112	81	81	-0.119636697531226	0.287409677500864	1	0
Q9NZ71_RTEL1	ENSG00000258366.7	112	81	81	0.119557362240289	0.287731754956298	1	0
Q9Y623_MYH4	ENSG00000264424.1	112	81	81	0.119545633699376	0.287779389564882	1	0
P50461_CSRP3	ENSG00000129170.8	112	81	81	0.119521739520536	0.28787645016193	1	0
Q6GMV3_PTRHD1	ENSG00000184924.5	112	81	81	-0.119444444444444	0.288190578998915	1	0
O14558_HSPB6	ENSG00000004776.11	112	81	81	0.119399277326107	0.288374244036871	1	0
P57771_RGS8	ENSG00000135824.12	112	81	81	-0.119396483003399	0.28838560925598	1	0
Q7Z5K2_WAPL	ENSG00000062650.17	112	81	81	-0.1193315266486	0.288649886695435	1	0
Q13651_IL10RA	ENSG00000110324.9	112	81	81	0.119286359530262	0.288833745205823	1	0
P23588_EIF4B	ENSG00000063046.17	112	81	81	-0.119218608852755	0.2891096780845	1	0
Q9UBU8_MORF4L1	ENSG00000185787.14	112	81	81	0.119037940379404	0.28984635048132	1	0
Q93070_ART4	ENSG00000111339.10	112	81	81	-0.11893736557061	0.290256979042624	1	0
Q76I76_SSH2	ENSG00000141298.17	112	81	81	-0.118834688346883	0.290676587328133	1	0
Q9NU63_ZFP57	ENSG00000204644.9	112	81	81	0.11883199022224	0.290687619076993	1	0
P06396_GSN	ENSG00000148180.16	112	81	81	-0.118812104787715	0.290768932633336	1	0
Q9H461_FZD8	ENSG00000177283.5	112	81	81	0.118789521228546	0.290861297292883	1	0
P31152_MAPK4	ENSG00000141639.11	112	81	81	-0.118779119692984	0.290903845117326	1	0
P45379_TNNT2	ENSG00000118194.18	112	81	81	0.118756316376759	0.290997137202045	1	0
Q9ULX7_CA14	ENSG00000118298.10	112	81	81	0.11871414319839	0.291169726547383	1	0
Q8N8K9_KIAA1958	ENSG00000165185.14	112	81	81	0.118518518518519	0.291971182943458	1	0
Q2VIQ3_KIF4B	ENSG00000226650.5	112	81	81	0.118491278431728	0.292082898290294	1	0
Q9BSL1_UBAC1	ENSG00000130560.8	112	81	81	0.118473351400181	0.292156434881759	1	0
Q96T91_GPHA2	ENSG00000149735.6	112	81	81	0.118468335383371	0.292177012741028	1	0
P11308_ERG	ENSG00000157554.18	112	81	81	0.118383017163505	0.292527171059409	1	0
Q9BXJ7_AMN	ENSG00000166126.10	112	81	81	0.118383017163505	0.292527171059409	1	0
Q9UK41_VPS28	ENSG00000160948.13	112	81	81	0.118360433604336	0.292619903501316	1	0
P05026_ATP1B1	ENSG00000143153.12	112	81	81	-0.118315266485998	0.292805426463827	1	0
P20849_COL9A1	ENSG00000112280.15	112	81	81	0.118292682926829	0.292898216984914	1	0
O95813_CER1	ENSG00000147869.4	112	81	81	0.118227431609516	0.293166428047751	1	0
Q9H808_TLE6	ENSG00000104953.18	112	81	81	0.118224932249322	0.29317670471036	1	0
Q9Y237_PIN4	ENSG00000102309.12	112	81	81	-0.118224932249322	0.29317670471036	1	0
Q6UYE1_DLEU7	ENSG00000186047.9	112	81	81	-0.118179765130985	0.293362459998166	1	0
Q96PX9_PLEKHG4B	ENSG00000153404.13	112	81	81	-0.118157181571816	0.29345536668402	1	0
P46777_RPL5	ENSG00000122406.12	112	81	81	-0.118089430894309	0.293734202912137	1	0
Q9C0B1_FTO	ENSG00000140718.18	112	81	81	-0.118044263775971	0.293920190541946	1	1
Q9UPZ6_THSD7A	ENSG00000005108.15	112	81	81	-0.117908762420958	0.294478618144015	1	0
O60447_EVI5	ENSG00000067208.14	112	81	81	0.11786359530262	0.294664915588048	1	0
Q12905_ILF2	ENSG00000143621.16	112	81	81	-0.117818428184282	0.294851290489922	1	0
Q86VZ4_LRP11	ENSG00000120256.9	112	81	81	0.117795844625113	0.294944506988072	1	0
P00747_PLG	ENSG00000122194.18	112	81	81	0.11777664523299	0.295023770138201	1	0
P15291_B4GALT1	ENSG00000086062.12	112	81	81	0.117773261065944	0.295037742851306	1	0
P30040_ERP29	ENSG00000089248.6	112	81	81	0.117750677506775	0.295130998079828	1	0
P98066_TNFAIP6	ENSG00000123610.4	112	81	81	-0.117728093947606	0.295224272673842	1	0
Q9Y365_STARD10	ENSG00000214530.7	112	81	81	0.117728093947606	0.295224272673842	1	0
Q9NR45_NANS	ENSG00000095380.10	112	81	81	-0.117705510388437	0.29531756663355	1	0
[truncated: 3,373 more rows]
