# Supplementary material for: Deep plasma proteomics identifies and validates an eight-protein biomarker panel that separate benign from malignant tumors in ovarian cancer
Source: Commun Med (Lond). 2025 Jun 12;5:230. doi: 10.1038/s43856-025-00945-0 (PMC12162877; doi:10.1038/s43856-025-00945-0)
Supplement: Supplementary file 6 — Supplementary Data 4 [file 43856_2025_945_MOESM6_ESM.csv]

# Supplementary Data 4.
# Protein1, Protein2 - UniPROT and shortname for the compared protein pair.
# correlationD, correlationR - correlation coefficient estimates in the discovery (D) and replication (R) cohort
# pvalueD, pvalueR - significance for the correlation estimates in the discovery (D) and replication (R) cohort
# qvalueD, qvalueR - mutliple adjusted pvalues for the significance of the correlation estimates in the discovery (D) and replication (R) cohort
Protein1	Protein2	correlationD	pvalueD	qvalueD	correlationR	pvalueR	qvalueR
A0FGR8_ESYT2	O15182_CETN3	0,4875009	1,3592E-11	1,31096E-05	0,531473534	2,18528E-18	2,13585E-12
A0FGR8_ESYT2	O43464_HTRA2	0,411973504	2,1638E-08	0,019868347	0,495642695	7,54814E-16	7,30451E-10
A0FGR8_ESYT2	O60238_BNIP3L	0,481594547	2,58726E-11	2,488E-05	0,534949511	1,19385E-18	1,16779E-12
A0FGR8_ESYT2	O77932_DXO	0,454765162	4,14599E-10	0,000392706	0,559875229	1,2661E-20	1,24548E-14
A0FGR8_ESYT2	O95202_LETM1	0,437862097	2,11214E-09	0,001978181	0,620795908	3,21549E-26	3,19847E-20
A0FGR8_ESYT2	O95831_AIFM1	0,50376077	2,16499E-12	2,10384E-06	0,710229278	4,48254E-37	4,51055E-31
A0FGR8_ESYT2	P06744_GPI	0,454193966	4,38691E-10	0,000415359	0,62286309	1,97504E-26	1,96518E-20
A0FGR8_ESYT2	P09104_ENO2	0,495958432	5,29112E-12	5,12386E-06	0,565785529	4,0697E-21	4,00846E-15
A0FGR8_ESYT2	P13667_PDIA4	0,475124199	5,16446E-11	4,94952E-05	0,649743096	2,46977E-29	2,46711E-23
A0FGR8_ESYT2	P16455_MGMT	0,462077903	1,99311E-10	0,000189626	0,522582469	9,94322E-18	9,69595E-12
A0FGR8_ESYT2	P35249_RFC4	0,446838025	8,99619E-10	0,000847702	0,606768669	7,99775E-25	7,93722E-19
A0FGR8_ESYT2	P35318_ADM	0,421400629	9,48587E-09	0,008776928	0,259353074	6,16699E-05	1
A0FGR8_ESYT2	P36776_LONP1	0,442206062	1,40179E-09	0,001316844	0,639415725	3,48418E-28	3,47545E-22
A0FGR8_ESYT2	P55735_SEC13	0,453267574	4,80672E-10	0,000454814	0,516236723	2,85441E-17	2,77877E-11
A0FGR8_ESYT2	P55789_GFER	0,449439604	6,99191E-10	0,000659919	0,594299169	1,22153E-23	1,20977E-17
A0FGR8_ESYT2	Q02790_FKBP4	0,530590155	8,37674E-14	8,2278E-08	0,597706842	5,86779E-24	5,81472E-18
A0FGR8_ESYT2	Q04637_EIF4G1	0,635949312	9,16213E-21	9,22001E-15	0,710426604	4,19781E-37	4,22412E-31
A0FGR8_ESYT2	Q06323_PSME1	0,418050256	1,27533E-08	0,011769238	0,472870489	2,20359E-14	2,11665E-08
A0FGR8_ESYT2	Q13105_ZBTB17	0,439359685	1,83496E-09	0,001720379	0,364180736	1,02248E-08	0,009273406
A0FGR8_ESYT2	Q14244_MAP7	0,467115463	1,19121E-10	0,00011367	0,36432209	1,00818E-08	0,009144788
A0FGR8_ESYT2	Q14444_CAPRIN1	0,404307966	4,15336E-08	0,037889711	0,515623873	3,15677E-17	3,07263E-11
A0FGR8_ESYT2	Q5T2T1_MPP7	0,438961288	1,90506E-09	0,001785578	0,540613153	4,39146E-19	4,30163E-13
A0FGR8_ESYT2	Q5TC82_RC3H1	0,439518084	1,80779E-09	0,001695106	0,502951355	2,42107E-16	2,3479E-10
A0FGR8_ESYT2	Q6UB28_METAP1D	0,495104039	5,82709E-12	5,64078E-06	0,642004683	1,81168E-28	1,80786E-22
A0FGR8_ESYT2	Q7Z7M9_GALNT5	0,440120479	1,70795E-09	0,001602175	0,208615567	0,001362108	1
A0FGR8_ESYT2	Q8IVD9_NUDCD3	0,594165647	1,06773E-17	1,06691E-11	0,654149733	7,73568E-30	7,73192E-24
A0FGR8_ESYT2	Q8TAE8_GADD45GIP1	0,526037392	1,48445E-13	1,45562E-07	0,700835411	9,57765E-36	9,62754E-30
A0FGR8_ESYT2	Q8TE58_ADAMTS15	0,444032448	1,17781E-09	0,001107808	0,279725109	1,46637E-05	1
A0FGR8_ESYT2	Q92599_SEPTIN8	0,432022944	3,63184E-09	0,003387697	0,5428141	2,96211E-19	2,90292E-13
A0FGR8_ESYT2	Q96EM0_L3HYPDH	0,529603763	9,48917E-14	9,31707E-08	0,68286734	2,42836E-33	2,43593E-27
A0FGR8_ESYT2	Q96RE7_NACC1	0,417947056	1,28695E-08	0,011875495	0,389667126	7,21558E-10	0,000666007
A0FGR8_ESYT2	Q96S90_LYSMD1	0,531641347	7,33113E-14	7,20344E-08	0,564772335	4,95178E-21	4,87635E-15
A0FGR8_ESYT2	Q99549_MPHOSPH8	0,508985528	1,17495E-12	1,14437E-06	0,59704466	6,77094E-24	6,70894E-18
A0FGR8_ESYT2	Q9BV79_MECR	0,527887777	1,17766E-13	1,15559E-07	0,699567969	1,4345E-35	1,44176E-29
A0FGR8_ESYT2	Q9C0B1_FTO	0,44500204	1,07338E-09	0,001010262	0,366379785	8,20717E-09	0,00745623
A0FGR8_ESYT2	Q9H910_JPT2	0,599162407	4,84331E-18	4,84452E-12	0,573880648	8,28377E-22	8,17253E-16
A0FGR8_ESYT2	Q9NPJ3_ACOT13	0,528917369	1,03468E-13	1,01569E-07	0,589038718	3,72492E-23	3,68559E-17
A0FGR8_ESYT2	Q9NX63_CHCHD3	0,409280726	2,72587E-08	0,024973276	0,597047506	6,76678E-24	6,70483E-18
A0FGR8_ESYT2	Q9UMS0_NFU1	0,527767778	1,19552E-13	1,17306E-07	0,715891023	6,67014E-38	6,71579E-32
A0FGR8_ESYT2	Q9Y266_NUDC	0,506527948	1,56832E-12	1,52591E-06	0,615451972	1,11486E-25	1,10804E-19
A0FGR8_ESYT2	Q9Y2D5_AKAP2	0,435526916	2,62664E-09	0,002456063	0,50027417	3,68358E-16	3,56955E-10
A0JNW5_UHRF1BP1L	O75475_PSIP1	0,495394437	5,63926E-12	5,45962E-06	0,261050269	5,49545E-05	1
A0JNW5_UHRF1BP1L	O77932_DXO	0,544342045	1,41079E-14	1,39206E-08	0,37262497	4,35661E-09	0,003975727
A0JNW5_UHRF1BP1L	O95232_LUC7L3	0,477732978	3,91515E-11	3,75746E-05	0,151885224	0,020371657	1
A0JNW5_UHRF1BP1L	O95239_KIF4A	0,525446996	1,59778E-13	1,56641E-07	0,127906293	0,051185529	1
A0JNW5_UHRF1BP1L	P06744_GPI	0,620817433	1,33551E-19	1,34096E-13	0,375964337	3,08789E-09	0,002824368
A0JNW5_UHRF1BP1L	P12270_TPR	0,464041088	1,63248E-10	0,000155493	0,181956603	0,005339532	1
A0JNW5_UHRF1BP1L	P23526_AHCY	0,574469004	2,11638E-16	2,10553E-10	0,395292821	3,89505E-10	0,000360758
A0JNW5_UHRF1BP1L	P35249_RFC4	0,643958048	2,08736E-21	2,10272E-15	0,403375607	1,57359E-10	0,000146437
A0JNW5_UHRF1BP1L	Q02790_FKBP4	0,454613963	4,20848E-10	0,000398588	0,301864543	2,69337E-06	1
A0JNW5_UHRF1BP1L	Q04637_EIF4G1	0,403299974	4,5197E-08	0,041196142	0,474576223	1,72625E-14	1,6591E-08
A0JNW5_UHRF1BP1L	Q06323_PSME1	0,433981328	3,0316E-09	0,002831652	0,30017304	3,08116E-06	1
A0JNW5_UHRF1BP1L	Q14444_CAPRIN1	0,538819689	2,91307E-14	2,8693E-08	0,335867268	1,49968E-07	0,132882083
A0JNW5_UHRF1BP1L	Q5T2T1_MPP7	0,405752754	3,67763E-08	0,03359125	0,426399214	1,03776E-11	9,77443E-06
A0JNW5_UHRF1BP1L	Q5TC82_RC3H1	0,511323109	8,90824E-13	8,68515E-07	0,30069197	2,95686E-06	1
A0JNW5_UHRF1BP1L	Q8N163_CCAR2	0,44372765	1,21262E-09	0,001140306	0,132534921	0,043269197	1
A0JNW5_UHRF1BP1L	Q92917_GPKOW	0,54628843	1,08917E-14	1,07533E-08	0,21454484	0,000981651	1
A0JNW5_UHRF1BP1L	Q96RE7_NACC1	0,602361581	2,8985E-18	2,90101E-12	0,295572872	4,42319E-06	1
A0JNW5_UHRF1BP1L	Q99549_MPHOSPH8	0,574495404	2,10821E-16	2,09741E-10	0,403505576	1,55052E-10	0,000144299
A0JNW5_UHRF1BP1L	Q9BW19_KIFC1	0,46997624	8,85958E-11	8,46756E-05	0,152926879	0,019515878	1
A0JNW5_UHRF1BP1L	Q9H910_JPT2	0,420083039	1,0661E-08	0,009854417	0,427712192	8,83123E-12	8,3234E-06
A0JNW5_UHRF1BP1L	Q9NPJ3_ACOT13	0,40749754	3,17273E-08	0,029023456	0,413823461	4,70088E-11	4,39968E-05
A0JNW5_UHRF1BP1L	Q9P013_CWC15	0,405608755	3,72259E-08	0,033997675	0,221960702	0,000643632	1
A0JNW5_UHRF1BP1L	Q9UKL0_RCOR1	0,419127847	1,15993E-08	0,010713845	0,172594043	0,008285521	1
A0JNW5_UHRF1BP1L	Q9Y266_NUDC	0,401161591	5,4024E-08	0,049151239	0,402725758	1,69407E-10	0,000157585
A0JNW5_UHRF1BP1L	Q9Y6D9_MAD1L1	0,457037944	3,30802E-10	0,000313773	0,253900988	8,88419E-05	1
A1A4S6_ARHGAP10	O14578_CIT	0,42249982	8,60195E-09	0,007965882	0,21711862	0,000849214	1
A1A4S6_ARHGAP10	O15182_CETN3	0,575680995	1,77123E-16	1,76266E-10	0,703645412	3,88127E-36	3,90276E-30
A1A4S6_ARHGAP10	O43464_HTRA2	0,477308182	4,0964E-11	3,93051E-05	0,557261605	2,07645E-20	2,04141E-14
A1A4S6_ARHGAP10	O60238_BNIP3L	0,539722082	2,58993E-14	2,55175E-08	0,33165606	2,18675E-07	0,193003844
A1A4S6_ARHGAP10	O77932_DXO	0,583864929	5,22089E-17	5,20562E-11	0,6206574	3,3218E-26	3,30415E-20
A1A4S6_ARHGAP10	O95202_LETM1	0,500259198	3,24222E-12	3,14565E-06	0,426525389	1,02183E-11	9,6251E-06
A1A4S6_ARHGAP10	O95831_AIFM1	0,470542636	8,35248E-11	7,98532E-05	0,579251147	2,81154E-22	2,77669E-16
A1A4S6_ARHGAP10	P01009_SERPINA1	0,410391917	2,47872E-08	0,02273107	0,169549717	0,009515781	1
A1A4S6_ARHGAP10	P01011_SERPINA3	0,409194326	2,74605E-08	0,025156257	0,257767823	6,86329E-05	1
A1A4S6_ARHGAP10	P04179_SOD2	0,460793914	2,2695E-10	0,000215757	0,248710739	0,000124829	1
A1A4S6_ARHGAP10	P06744_GPI	0,514205486	6,3136E-13	6,16262E-07	0,642676351	1,5274E-28	1,5243E-22
A1A4S6_ARHGAP10	P09104_ENO2	0,591396069	1,64514E-17	1,64299E-11	0,722543194	6,69616E-39	6,74624E-33
A1A4S6_ARHGAP10	P13667_PDIA4	0,540650875	2,29389E-14	2,26079E-08	0,704866368	2,61267E-36	2,6275E-30
A1A4S6_ARHGAP10	P16455_MGMT	0,692773658	8,93096E-26	9,0376E-20	0,710468346	4,13991E-37	4,16587E-31
A1A4S6_ARHGAP10	P23526_AHCY	0,449437205	6,99355E-10	0,00066007	0,630617631	3,07105E-27	3,05945E-21
A1A4S6_ARHGAP10	P30048_PRDX3	0,409076727	2,77375E-08	0,025407439	0,524424813	7,29051E-18	7,11261E-12
A1A4S6_ARHGAP10	P30519_HMOX2	0,436650107	2,36566E-09	0,002213748	0,21764419	0,000824281	1
A1A4S6_ARHGAP10	P35249_RFC4	0,516523868	4,77523E-13	4,6655E-07	0,707022727	1,29224E-36	1,29989E-30
A1A4S6_ARHGAP10	P36776_LONP1	0,509595123	1,09334E-12	1,06516E-06	0,519031546	1,79881E-17	1,75244E-11
A1A4S6_ARHGAP10	P51532_SMARCA4	0,568452252	5,06705E-16	5,03365E-10	0,739659347	1,31165E-41	1,32356E-35
A1A4S6_ARHGAP10	P55735_SEC13	0,599635203	4,49104E-18	4,49262E-12	0,671947989	5,80369E-32	5,81393E-26
A1A4S6_ARHGAP10	P55789_GFER	0,442426861	1,37267E-09	0,001289673	0,481647712	6,183E-15	5,95706E-09
A1A4S6_ARHGAP10	P61457_PCBD1	0,425235798	6,73283E-09	0,006248469	0,157408462	0,01618023	1
A1A4S6_ARHGAP10	P78549_NTHL1	0,423572611	7,8161E-09	0,007244088	0,123334586	0,060151904	1
A1A4S6_ARHGAP10	Q02790_FKBP4	0,56748986	5,81688E-16	5,7771E-10	0,578711346	3,13692E-22	3,09772E-16
A1A4S6_ARHGAP10	Q04637_EIF4G1	0,686488108	3,64308E-25	3,68489E-19	0,731819424	2,42139E-40	2,44168E-34
A1A4S6_ARHGAP10	Q06323_PSME1	0,616041472	3,01958E-19	3,02952E-13	0,465669979	6,08529E-14	5,82963E-08
A1A4S6_ARHGAP10	Q13105_ZBTB17	0,445498836	1,0234E-09	0,00096354	0,133683777	0,041471994	1
A1A4S6_ARHGAP10	Q14444_CAPRIN1	0,47369861	6,00238E-11	5,74825E-05	0,467758981	4,54317E-14	4,35579E-08
A1A4S6_ARHGAP10	Q14767_LTBP2	0,402685579	4,75802E-08	0,043346655	0,082855197	0,207634877	1
A1A4S6_ARHGAP10	Q15388_TOMM20	0,509323925	1,12894E-12	1,09972E-06	0,527810665	4,10143E-18	4,00486E-12
A1A4S6_ARHGAP10	Q16625_OCLN	0,412395901	2,08643E-08	0,019164762	0,147039348	0,024793726	1
A1A4S6_ARHGAP10	Q5T2T1_MPP7	0,613103895	4,95326E-19	4,96711E-13	0,594775409	1,10314E-23	1,09261E-17
A1A4S6_ARHGAP10	Q6NV74_CRACDL	0,437422901	2,20082E-09	0,002060611	0,210917074	0,001200734	1
A1A4S6_ARHGAP10	Q6P4E1_GOLM2	0,411764706	2,20305E-08	0,020225173	0,162640453	0,012925318	1
A1A4S6_ARHGAP10	Q6UB28_METAP1D	0,525319797	1,62328E-13	1,59133E-07	0,594654926	1,13198E-23	1,12114E-17
A1A4S6_ARHGAP10	Q7Z7M9_GALNT5	0,409319125	2,71695E-08	0,024892779	0,118243948	0,07161879	1
A1A4S6_ARHGAP10	Q8IVD9_NUDCD3	0,573434613	2,46224E-16	2,44906E-10	0,672644323	4,75952E-32	4,76835E-26
A1A4S6_ARHGAP10	Q8TAE8_GADD45GIP1	0,558038736	2,20328E-15	2,18279E-09	0,561874106	8,647E-21	8,51011E-15
A1A4S6_ARHGAP10	Q8TE58_ADAMTS15	0,414599083	1,72415E-08	0,015866572	0,005299348	0,935874147	1
A1A4S6_ARHGAP10	Q92599_SEPTIN8	0,515513476	5,39466E-13	5,26838E-07	0,337016124	1,35172E-07	0,11989543
A1A4S6_ARHGAP10	Q96CG8_CTHRC1	0,439482084	1,81393E-09	0,001700805	0,17820361	0,006383641	1
A1A4S6_ARHGAP10	Q96EM0_L3HYPDH	0,474879401	5,29979E-11	5,07854E-05	0,558055654	1,7875E-20	1,75764E-14
A1A4S6_ARHGAP10	Q96RE7_NACC1	0,449127607	7,20729E-10	0,00068011	0,376623672	2,88368E-09	0,002638763
A1A4S6_ARHGAP10	Q96S90_LYSMD1	0,480528956	2,90209E-11	2,78928E-05	0,524957025	6,66306E-18	6,50139E-12
A1A4S6_ARHGAP10	Q99549_MPHOSPH8	0,57372261	2,36076E-16	2,34829E-10	0,718441085	2,78514E-38	2,80485E-32
A1A4S6_ARHGAP10	Q99618_CDCA3	0,444363645	1,14108E-09	0,001073539	0,212359073	0,001108771	1
A1A4S6_ARHGAP10	Q9BV79_MECR	0,618179855	2,09923E-19	2,10688E-13	0,665442865	3,6078E-31	3,61116E-25
A1A4S6_ARHGAP10	Q9BXI9_C1QTNF6	0,456339549	3,54632E-10	0,000336234	0,229046421	0,00042443	1
A1A4S6_ARHGAP10	Q9C0B1_FTO	0,448386013	7,74528E-10	0,000730508	0,233719637	0,000320239	1
A1A4S6_ARHGAP10	Q9H7Z7_PTGES2	0,427952576	5,26748E-09	0,004898663	0,567061509	3,17578E-21	3,1288E-15
A1A4S6_ARHGAP10	Q9H910_JPT2	0,636388509	8,45778E-21	8,51171E-15	0,773714249	1,09348E-47	1,1063E-41
A1A4S6_ARHGAP10	Q9NPJ3_ACOT13	0,595891233	8,13901E-18	8,13571E-12	0,705999097	1,80645E-36	1,81696E-30
A1A4S6_ARHGAP10	Q9NQ29_LUC7L	0,42245902	8,6333E-09	0,007994622	0,176651564	0,006866313	1
A1A4S6_ARHGAP10	Q9NX63_CHCHD3	0,451131591	5,92801E-10	0,000560144	0,598417406	5,03034E-24	4,98543E-18
A1A4S6_ARHGAP10	Q9P013_CWC15	0,404027168	4,25244E-08	0,038784792	0,234857109	0,000298762	1
A1A4S6_ARHGAP10	Q9UL46_PSME2	0,615568675	3,2711E-19	3,2816E-13	0,142827192	0,029285337	1
A1A4S6_ARHGAP10	Q9UMS0_NFU1	0,51626707	4,92576E-13	4,81207E-07	0,660128338	1,55201E-30	1,55247E-24
A1A4S6_ARHGAP10	Q9Y266_NUDC	0,54376605	1,52256E-14	1,50207E-08	0,755622849	2,47044E-44	2,49619E-38
A1A4S6_ARHGAP10	Q9Y2D5_AKAP2	0,464029088	1,63448E-10	0,000155683	0,186681997	0,004244007	1
A1KZ92_PXDNL	O14793_MSTN	0,404723162	4,01091E-08	0,036603386	0,400198465	2,25362E-10	0,000209331
A1KZ92_PXDNL	P02766_TTR	0,441824465	1,45353E-09	0,001365113	0,175237076	0,007334305	1
A1L4H1_SSC5D	A6NFN3_RBFOX3	0,528024576	1,15761E-13	1,13598E-07	0,469985542	3,3199E-14	3,18562E-08
A1L4H1_SSC5D	O14578_CIT	0,420839033	9,97063E-09	0,009221525	0,438354527	2,32666E-12	2,20399E-06
A1L4H1_SSC5D	O15182_CETN3	0,462284302	1,95184E-10	0,000185719	0,340175241	1,01366E-07	0,090165493
A1L4H1_SSC5D	O43184_ADAM12	0,446646027	9,16432E-10	0,000863437	0,4255805	1,14721E-11	1,08011E-05
A1L4H1_SSC5D	O43240_KLK10	0,441656467	1,47689E-09	0,001386892	0,297937941	3,67573E-06	1
A1L4H1_SSC5D	O43278_SPINT1	0,498848009	3,81035E-12	3,69468E-06	0,402676427	1,70358E-10	0,000158465
A1L4H1_SSC5D	O43464_HTRA2	0,485597715	1,67474E-11	1,61382E-05	0,28657935	8,80994E-06	1
A1L4H1_SSC5D	O60232_ZNRD2	0,465089879	1,4666E-10	0,000139784	0,388908179	7,83446E-10	0,000722802
A1L4H1_SSC5D	O60238_BNIP3L	0,469141047	9,66215E-11	9,23031E-05	0,395674192	3,73403E-10	0,000345938
A1L4H1_SSC5D	O60437_PPL	0,508851129	1,19372E-12	1,16258E-06	0,456774172	2,06632E-13	1,97285E-07
A1L4H1_SSC5D	O75475_PSIP1	0,469071447	9,73212E-11	9,29686E-05	0,494454943	9,05704E-16	8,76146E-10
A1L4H1_SSC5D	O77932_DXO	0,419072647	1,16559E-08	0,010765576	0,406815534	1,06203E-10	9,90201E-05
A1L4H1_SSC5D	O95232_LUC7L3	0,470355437	8,51689E-11	8,14174E-05	0,461737685	1,04922E-13	1,0037E-07
A1L4H1_SSC5D	O95202_LETM1	0,587596899	2,9569E-17	2,95068E-11	0,440621881	1,74054E-12	1,65039E-06
A1L4H1_SSC5D	O95831_AIFM1	0,547006024	9,89663E-15	9,77272E-09	0,378041955	2,48771E-09	0,002278718
A1L4H1_SSC5D	P01011_SERPINA3	0,576628987	1,5402E-16	1,53308E-10	0,456844374	2,04676E-13	1,95424E-07
A1L4H1_SSC5D	P01009_SERPINA1	0,449091607	7,23255E-10	0,000682476	0,410720317	6,75968E-11	6,31615E-05
A1L4H1_SSC5D	P01589_IL2RA	0,584265726	4,91337E-17	4,89949E-11	0,488961115	2,08499E-15	2,01353E-09
A1L4H1_SSC5D	P02748_C9	0,478407373	3,64326E-11	3,49786E-05	0,359882249	1,5638E-08	0,014135954
A1L4H1_SSC5D	P02750_LRG1	0,51622867	4,94866E-13	4,83436E-07	0,421125481	1,97035E-11	1,85114E-05
A1L4H1_SSC5D	P02763_ORM1	0,533112535	6,07847E-14	5,97557E-08	0,448273016	6,4324E-13	6,11977E-07
A1L4H1_SSC5D	P03973_SLPI	0,639611683	4,68363E-21	4,71544E-15	0,425106158	1,21567E-11	1,14434E-05
A1L4H1_SSC5D	P04179_SOD2	0,50878393	1,20322E-12	1,1718E-06	0,349608953	4,20988E-08	0,037746183
A1L4H1_SSC5D	P05231_IL6	0,453598771	4,65235E-10	0,000440307	0,437029216	2,75409E-12	2,60732E-06
A1L4H1_SSC5D	P05783_KRT18	0,578275374	1,20696E-16	1,20187E-10	0,416438034	3,45149E-11	3,23472E-05
A1L4H1_SSC5D	P06744_GPI	0,511896705	8,32052E-13	8,11408E-07	0,462708189	9,1782E-14	8,78324E-08
A1L4H1_SSC5D	P07711_CTSL	0,588844889	2,44096E-17	2,43644E-11	0,515846814	3,04331E-17	2,96233E-11
A1L4H1_SSC5D	P08727_KRT19	0,439647683	1,78584E-09	0,001674669	0,43987337	1,91602E-12	1,81619E-06
A1L4H1_SSC5D	P09104_ENO2	0,445870833	9,87459E-10	0,000929891	0,394702739	4,15753E-10	0,000384939
A1L4H1_SSC5D	P09237_MMP7	0,515112679	5,66145E-13	5,52808E-07	0,333044933	1,93218E-07	0,170770529
A1L4H1_SSC5D	P0DPI2_GATD3	0,423560612	7,8245E-09	0,007251783	0,378682316	2,32668E-09	0,002132139
A1L4H1_SSC5D	P10451_SPP1	0,553961168	3,86366E-15	3,82305E-09	0,474663502	1,70475E-14	1,6385E-08
A1L4H1_SSC5D	P12277_CKB	0,401051192	5,45221E-08	0,049599538	0,346385325	5,70287E-08	0,050995422
A1L4H1_SSC5D	P13667_PDIA4	0,595555236	8,58186E-18	8,57773E-12	0,422420434	1,68507E-11	1,58409E-05
A1L4H1_SSC5D	P15328_FOLR1	0,467163463	1,18534E-10	0,000113112	0,387129397	9,49321E-10	0,000874796
A1L4H1_SSC5D	P15941_MUC1	0,415223078	1,63308E-08	0,015036033	0,357854912	1,90664E-08	0,017207016
A1L4H1_SSC5D	P16455_MGMT	0,437960496	2,09275E-09	0,00196016	0,277128562	1,77237E-05	1
A1L4H1_SSC5D	P19971_TYMP	0,541433269	2,07033E-14	2,04099E-08	0,298794602	3,43597E-06	1
A1L4H1_SSC5D	P21741_MDK	0,559425925	1,81687E-15	1,80064E-09	0,545179168	1,93393E-19	1,89627E-13
A1L4H1_SSC5D	P27144_AK4	0,410511916	2,45336E-08	0,022500593	0,362158142	1,24974E-08	0,011317198
A1L4H1_SSC5D	P28908_TNFRSF8	0,550601195	6,10264E-15	6,03286E-09	0,476915677	1,23231E-14	1,18531E-08
A1L4H1_SSC5D	P30519_HMOX2	0,510583915	9,72545E-13	9,47866E-07	0,338140314	1,22058E-07	0,108379315
A1L4H1_SSC5D	P31350_RRM2	0,443667651	1,21959E-09	0,001146809	0,390820725	6,36466E-10	0,00058789
A1L4H1_SSC5D	P32455_GBP1	0,452979576	4,94496E-10	0,000467809	0,282894662	1,16051E-05	1
A1L4H1_SSC5D	P35249_RFC4	0,478496172	3,60886E-11	3,46499E-05	0,442622655	1,34486E-12	1,27632E-06
A1L4H1_SSC5D	P35318_ADM	0,567849857	5,52451E-16	5,48724E-10	0,229009422	0,000425368	1
A1L4H1_SSC5D	P36776_LONP1	0,44244846	1,36985E-09	0,001287045	0,403321532	1,58329E-10	0,000147335
A1L4H1_SSC5D	P42126_ECI1	0,512376701	7,85784E-13	7,66431E-07	0,345605507	6,13424E-08	0,054814688
A1L4H1_SSC5D	P50895_BCAM	0,572683419	2,74742E-16	2,73221E-10	0,421366446	1,91393E-11	1,79833E-05
A1L4H1_SSC5D	P51532_SMARCA4	0,420613435	1,0172E-08	0,009406213	0,395365869	3,86369E-10	0,000357872
A1L4H1_SSC5D	P51687_SUOX	0,515172679	5,62071E-13	5,48844E-07	0,342664587	8,06142E-08	0,071858567
A1L4H1_SSC5D	P54687_BCAT1	0,407696738	3,11952E-08	0,028542332	0,361787206	1,2964E-08	0,011736613
A1L4H1_SSC5D	P55285_CDH6	0,465488276	1,40797E-10	0,000134225	0,34170357	8,80884E-08	0,078458057
A1L4H1_SSC5D	P55735_SEC13	0,495344037	5,67143E-12	5,49061E-06	0,325794143	3,66231E-07	0,321425324
A1L4H1_SSC5D	P55789_GFER	0,670372237	1,14475E-23	1,15636E-17	0,443355039	1,22319E-12	1,16126E-06
A1L4H1_SSC5D	P61457_PCBD1	0,628185375	3,6899E-20	3,70907E-14	0,3907306	6,42747E-10	0,000593653
A1L4H1_SSC5D	P80098_CCL7	0,426903785	5,79248E-09	0,005382728	0,41341363	4,93294E-11	4,6158E-05
A1L4H1_SSC5D	Q02790_FKBP4	0,447414021	8,50947E-10	0,000802111	0,404174398	1,43686E-10	0,000133774
A1L4H1_SSC5D	Q03252_LMNB2	0,623817409	7,9429E-20	7,97901E-14	0,459396334	1,44644E-13	1,38241E-07
A1L4H1_SSC5D	Q03393_PTS	0,481678547	2,5639E-11	2,46564E-05	0,366323812	8,25338E-09	0,007497845
A1L4H1_SSC5D	Q04637_EIF4G1	0,415671875	1,57046E-08	0,014464511	0,404148784	1,44106E-10	0,000134163
A1L4H1_SSC5D	Q06323_PSME1	0,454083567	4,43501E-10	0,00041988	0,322475647	4,88056E-07	0,426919176
A1L4H1_SSC5D	Q07065_CKAP4	0,605474356	1,74911E-18	1,75169E-12	0,444180394	1,09891E-12	1,04365E-06
A1L4H1_SSC5D	Q08345_DDR1	0,524767802	1,7386E-13	1,70402E-07	0,417196032	3,15422E-11	2,95737E-05
A1L4H1_SSC5D	Q08830_FGL1	0,544694842	1,34632E-14	1,32859E-08	0,341285201	9,15466E-08	0,081511601
A1L4H1_SSC5D	Q13105_ZBTB17	0,523380613	2,06474E-13	2,02267E-07	0,423992403	1,39243E-11	1,30995E-05
A1L4H1_SSC5D	Q13308_PTK7	0,538351693	3,0958E-14	3,04881E-08	0,462535528	9,39959E-14	8,99443E-08
A1L4H1_SSC5D	Q13428_TCOF1	0,510663115	9,63452E-13	9,39036E-07	0,44837832	6,34377E-13	6,03566E-07
A1L4H1_SSC5D	Q13938_CAPS	0,47370341	5,99934E-11	5,74536E-05	0,421392061	1,90803E-11	1,7928E-05
A1L4H1_SSC5D	Q14244_MAP7	0,542616459	1,77205E-14	1,74758E-08	0,437421971	2,62003E-12	2,48086E-06
A1L4H1_SSC5D	Q14444_CAPRIN1	0,424443804	7,22928E-09	0,006705134	0,465257302	6,44543E-14	6,17372E-08
A1L4H1_SSC5D	Q14508_WFDC2	0,49001608	1,02944E-11	9,94152E-06	0,41351419	4,87499E-11	4,56185E-05
A1L4H1_SSC5D	Q14767_LTBP2	0,621782226	1,13067E-19	1,13546E-13	0,508837938	9,49705E-17	9,22649E-11
A1L4H1_SSC5D	Q15388_TOMM20	0,450821993	6,1102E-10	0,000577237	0,394106017	4,44037E-10	0,000410973
A1L4H1_SSC5D	Q16625_OCLN	0,602711978	2,73905E-18	2,7416E-12	0,421678563	1,84318E-11	1,7321E-05
A1L4H1_SSC5D	Q16651_PRSS8	0,57130583	3,35655E-16	3,33686E-10	0,412458305	5,51792E-11	5,16058E-05
A1L4H1_SSC5D	Q16891_IMMT	0,462409101	1,92729E-10	0,000183397	0,358732445	1,75017E-08	0,015805689
A1L4H1_SSC5D	Q1MSJ5_CSPP1	0,47000264	8,8353E-11	8,44447E-05	0,378654804	2,33338E-09	0,002138254
A1L4H1_SSC5D	Q49MG5_MAP9	0,470377037	8,49776E-11	8,12354E-05	0,303519996	2,3592E-06	1
A1L4H1_SSC5D	Q5IJ48_CRB2	0,429562963	4,54959E-09	0,004236157	0,382771143	1,51241E-09	0,001389737
A1L4H1_SSC5D	Q5T1M5_FKBP15	0,443494852	1,23987E-09	0,001165752	0,481380183	6,43067E-15	6,19506E-09
A1L4H1_SSC5D	Q5T2T1_MPP7	0,514551084	6,05698E-13	5,91296E-07	0,441825761	1,49065E-12	1,4142E-06
A1L4H1_SSC5D	Q6P4E1_GOLM2	0,676710586	3,0282E-24	3,06057E-18	0,504473993	1,90385E-16	1,84715E-10
A1L4H1_SSC5D	Q6UB28_METAP1D	0,524580603	1,77949E-13	1,74401E-07	0,385232029	1,16367E-09	0,001071019
A1L4H1_SSC5D	Q6UXD5_SEZ6L2	0,478056976	3,78216E-11	3,63049E-05	0,467553117	4,67633E-14	4,48309E-08
A1L4H1_SSC5D	Q7Z7M9_GALNT5	0,507000744	1,48384E-12	1,444E-06	0,490890738	1,55831E-15	1,50582E-09
A1L4H1_SSC5D	Q8IU54_IFNL1	0,418962248	1,17699E-08	0,010869867	0,412436486	5,53204E-11	5,17373E-05
A1L4H1_SSC5D	Q8IVD9_NUDCD3	0,493887249	6,68236E-12	6,46482E-06	0,448278708	6,42758E-13	6,11519E-07
A1L4H1_SSC5D	Q8N163_CCAR2	0,40504956	3,90223E-08	0,035621803	0,41650539	3,42401E-11	3,20909E-05
A1L4H1_SSC5D	Q8N3X1_FNBP4	0,464669883	1,53097E-10	0,000145877	0,471213139	2,78991E-14	2,67827E-08
A1L4H1_SSC5D	Q8TAE8_GADD45GIP1	0,430378957	4,22283E-09	0,003934415	0,406485392	1,10308E-10	0,00010283
A1L4H1_SSC5D	Q8TE58_ADAMTS15	0,640074879	4,29977E-21	4,32928E-15	0,428620082	7,89564E-12	7,44483E-06
A1L4H1_SSC5D	Q92599_SEPTIN8	0,547090023	9,78611E-15	9,66378E-09	0,497944202	5,29178E-16	5,12459E-10
A1L4H1_SSC5D	Q92876_KLK6	0,509669523	1,08376E-12	1,05588E-06	0,36640445	8,18688E-09	0,00743798
A1L4H1_SSC5D	Q92917_GPKOW	0,411601507	2,23421E-08	0,02050829	0,460478782	1,24729E-13	1,1926E-07
A1L4H1_SSC5D	Q96A59_MARVELD3	0,42120863	9,64899E-09	0,008926464	0,281226876	1,31299E-05	1
A1L4H1_SSC5D	Q96CG8_CTHRC1	0,659629923	1,01311E-22	1,02239E-16	0,504004394	2,05059E-16	1,98927E-10
A1L4H1_SSC5D	Q96DC8_ECHDC3	0,504523964	1,98137E-12	1,92607E-06	0,214556225	0,000981026	1
A1L4H1_SSC5D	Q96ED9_HOOK2	0,450358797	6,39293E-10	0,000603756	0,427668553	8,87882E-12	8,36805E-06
A1L4H1_SSC5D	Q96EM0_L3HYPDH	0,572865817	2,67534E-16	2,66065E-10	0,425879335	1,10602E-11	1,04148E-05
A1L4H1_SSC5D	Q96I15_SCLY	0,540792474	2,25175E-14	2,21937E-08	0,139003047	0,03394839	1
A1L4H1_SSC5D	Q96JA1_LRIG1	0,525782994	1,53229E-13	1,5024E-07	0,317444777	7,49404E-07	0,6521827
A1L4H1_SSC5D	Q96NY8_NECTIN4	0,467355461	1,16211E-10	0,000110906	0,451761326	4,05191E-13	3,86044E-07
A1L4H1_SSC5D	Q96RE7_NACC1	0,41379509	1,84872E-08	0,017001408	0,433570315	4,26237E-12	4,02871E-06
A1L4H1_SSC5D	Q96RU2_USP28	0,539626083	2,62257E-14	2,58383E-08	0,441920629	1,47252E-12	1,39705E-06
A1L4H1_SSC5D	Q96S90_LYSMD1	0,545738834	1,17192E-14	1,15683E-08	0,432791445	4,69965E-12	4,44043E-06
A1L4H1_SSC5D	Q99549_MPHOSPH8	0,499268006	3,63185E-12	3,52225E-06	0,375716731	3,16814E-09	0,002897289
A1L4H1_SSC5D	Q99618_CDCA3	0,477087383	4,1938E-11	4,0234E-05	0,388211845	8,44731E-10	0,000778979
A1L4H1_SSC5D	Q9BRQ6_CHCHD6	0,610564715	7,56637E-19	7,58421E-13	0,419948164	2,27011E-11	2,13147E-05
A1L4H1_SSC5D	Q9BUD6_SPON2	0,584820121	4,517E-17	4,50473E-11	0,455297071	2,52274E-13	2,40719E-07
A1L4H1_SSC5D	Q9BV79_MECR	0,486886505	1,45416E-11	1,40215E-05	0,362638176	1,19175E-08	0,010796043
A1L4H1_SSC5D	Q9BXI9_C1QTNF6	0,492888857	7,47406E-12	7,22762E-06	0,303602532	2,34362E-06	1
A1L4H1_SSC5D	Q9C005_DPY30	0,502318381	2,55826E-12	2,48436E-06	0,513664841	4,34943E-17	4,23111E-11
A1L4H1_SSC5D	Q9C0B1_FTO	0,564691482	8,66689E-16	8,60161E-10	0,447173491	7,43304E-13	7,06828E-07
A1L4H1_SSC5D	Q9GZN4_PRSS22	0,476120191	4,64756E-11	4,45651E-05	0,372359339	4,4768E-09	0,004084547
A1L4H1_SSC5D	Q9H5V8_CDCP1	0,621938224	1,10058E-19	1,10527E-13	0,504957822	1,76342E-16	1,71113E-10
A1L4H1_SSC5D	Q9H773_DCTPP1	0,537300502	3,5479E-14	3,49294E-08	0,399417698	2,46015E-10	0,000228419
A1L4H1_SSC5D	Q9H7Z7_PTGES2	0,453881969	4,52417E-10	0,000428264	0,436868888	2,81072E-12	2,66074E-06
A1L4H1_SSC5D	Q9H910_JPT2	0,460853913	2,25579E-10	0,000214462	0,34491107	6,54467E-08	0,058448618
A1L4H1_SSC5D	Q9HAV7_GRPEL1	0,54253966	1,79006E-14	1,7653E-08	0,37871552	2,31861E-09	0,002124784
A1L4H1_SSC5D	Q9HCB6_SPON1	0,576739386	1,51529E-16	1,50834E-10	0,475909124	1,42508E-14	1,37026E-08
A1L4H1_SSC5D	Q9NQ29_LUC7L	0,487964096	1,29161E-11	1,24604E-05	0,469270234	3,67282E-14	3,5233E-08
A1L4H1_SSC5D	Q9NX63_CHCHD3	0,507406341	1,4149E-12	1,37714E-06	0,394543361	4,23131E-10	0,00039173
A1L4H1_SSC5D	Q9P013_CWC15	0,472417021	6,86704E-11	6,5717E-05	0,4488612	5,95237E-13	5,66447E-07
A1L4H1_SSC5D	Q9P2J2_IGSF9	0,502359181	2,54624E-12	2,47276E-06	0,370659297	5,32539E-09	0,004852872
A1L4H1_SSC5D	Q9UBX7_KLK11	0,491372069	8,85386E-12	8,55571E-06	0,367419542	7,39277E-09	0,006721619
A1L4H1_SSC5D	Q9UHD0_IL19	0,484755322	1,83612E-11	1,76858E-05	0,398049696	2,86713E-10	0,000265994
A1L4H1_SSC5D	Q9UI42_CPA4	0,525518996	1,58352E-13	1,55249E-07	0,388050569	8,59574E-10	0,000792579
A1L4H1_SSC5D	Q9UKU9_ANGPTL2	0,767245062	1,99617E-34	2,02596E-28	0,659791555	1,70065E-30	1,70109E-24
A1L4H1_SSC5D	Q9UL46_PSME2	0,472208222	7,0189E-11	6,71624E-05	0,289632214	6,99096E-06	1
A1L4H1_SSC5D	Q9ULD2_MTUS1	0,451647587	5,63597E-10	0,000532734	0,285796686	9,34403E-06	1
A1L4H1_SSC5D	Q9UMS0_NFU1	0,43369333	3,11344E-09	0,002907526	0,405949386	1,17304E-10	0,000109317
A1L4H1_SSC5D	Q9UQB8_BAIAP2	0,469544244	9,26628E-11	8,85413E-05	0,425035006	1,22628E-11	1,15428E-05
A1L4H1_SSC5D	Q9Y266_NUDC	0,621151031	1,26088E-19	1,2661E-13	0,389414776	7,4159E-10	0,000684392
A1L4H1_SSC5D	Q9Y2D5_AKAP2	0,669493844	1,37285E-23	1,38669E-17	0,414255112	4,46794E-11	4,18259E-05
A1L4H1_SSC5D	Q9Y6D9_MAD1L1	0,465353877	1,4275E-10	0,000136076	0,487889103	2,44913E-15	2,36443E-09
A1X283_SH3PXD2B	O15182_CETN3	0,504624763	1,95827E-12	1,9037E-06	0,553944058	3,86668E-20	3,79878E-14
A1X283_SH3PXD2B	O60238_BNIP3L	0,459845921	2,497E-10	0,000237253	0,483366727	4,80002E-15	4,6273E-09
A1X283_SH3PXD2B	P09104_ENO2	0,429704562	4,49119E-09	0,004182238	0,543182189	2,77255E-19	2,71735E-13
A1X283_SH3PXD2B	P13667_PDIA4	0,450836393	6,10161E-10	0,000576433	0,6585336	2,39073E-30	2,39097E-24
A1X283_SH3PXD2B	P16455_MGMT	0,43878849	1,93626E-09	0,001814631	0,506420692	1,39774E-16	1,3569E-10
A1X283_SH3PXD2B	P21741_MDK	0,408942328	2,80573E-08	0,025697682	0,524475093	7,22884E-18	7,05251E-12
A1X283_SH3PXD2B	P51532_SMARCA4	0,407346341	3,2137E-08	0,029393977	0,557512058	1,98068E-20	1,94741E-14
A1X283_SH3PXD2B	Q02790_FKBP4	0,466431469	1,27807E-10	0,000121908	0,444068449	1,11501E-12	1,05889E-06
A1X283_SH3PXD2B	Q04637_EIF4G1	0,555434757	3,15667E-15	3,12483E-09	0,628077056	5,68343E-27	5,65976E-21
A1X283_SH3PXD2B	Q5T2T1_MPP7	0,461081911	2,20445E-10	0,000209608	0,595129268	1,02255E-23	1,01285E-17
A1X283_SH3PXD2B	Q6UB28_METAP1D	0,429618163	4,52674E-09	0,004215033	0,539155026	5,69133E-19	5,57296E-13
A1X283_SH3PXD2B	Q8IVD9_NUDCD3	0,551539588	5,374E-15	5,31387E-09	0,60957203	4,26158E-25	4,23124E-19
A1X283_SH3PXD2B	Q92599_SEPTIN8	0,436868505	2,3179E-09	0,002169408	0,51870425	1,89917E-17	1,85006E-11
A1X283_SH3PXD2B	Q96RE7_NACC1	0,41000312	2,56264E-08	0,023492622	0,571706265	1,27584E-21	1,25819E-15
A1X283_SH3PXD2B	Q96S90_LYSMD1	0,434084527	3,00278E-09	0,002804944	0,451185475	4,37473E-13	4,16699E-07
A1X283_SH3PXD2B	Q9H910_JPT2	0,535735714	4,34225E-14	4,2726E-08	0,522013259	1,09396E-17	1,0666E-11
A1X283_SH3PXD2B	Q9NPJ3_ACOT13	0,421463028	9,43343E-09	0,008728861	0,534758826	1,23433E-18	1,20732E-12
A1X283_SH3PXD2B	Q9Y2D5_AKAP2	0,421515828	9,38928E-09	0,008688391	0,534162103	1,36991E-18	1,33976E-12
A2A288_ZC3H12D	O43464_HTRA2	0,422142223	8,88043E-09	0,008221418	0,200352531	0,002119043	1
A2A288_ZC3H12D	P02748_C9	0,415691074	1,56783E-08	0,014440553	0,172913749	0,008164908	1
A2A288_ZC3H12D	P02763_ORM1	0,42130223	9,56914E-09	0,008853183	0,104320116	0,112252495	1
A2A288_ZC3H12D	P04179_SOD2	0,424196606	7,39133E-09	0,00685397	0,094234659	0,151604701	1
A2A288_ZC3H12D	P07711_CTSL	0,408008736	3,03789E-08	0,027802529	0,18538989	0,004521421	1
A2A288_ZC3H12D	P19971_TYMP	0,408431133	2,93065E-08	0,026830665	0,085907112	0,19132152	1
A2A288_ZC3H12D	P27144_AK4	0,480317757	2,96875E-11	2,85307E-05	0,304921202	2,10763E-06	1
A2A288_ZC3H12D	P51532_SMARCA4	0,402435981	4,85824E-08	0,044250353	0,205594958	0,001604061	1
A2A288_ZC3H12D	P55285_CDH6	0,410857513	2,3817E-08	0,02184883	0,208467572	0,001373136	1
A2A288_ZC3H12D	Q96EM0_L3HYPDH	0,415527876	1,5903E-08	0,014645629	0,09762146	0,137368123	1
A2A288_ZC3H12D	Q9BV79_MECR	0,447778818	8,21449E-10	0,000774473	0,076798799	0,242926375	1
A2RUC4_TYW5	O14578_CIT	0,461449108	2,12413E-10	0,000202019	0,334743077	1,65946E-07	0,14689121
A2RUC4_TYW5	O15182_CETN3	0,54755802	9,19204E-15	9,07849E-09	0,686955218	7,13973E-34	7,16538E-28
A2RUC4_TYW5	O43464_HTRA2	0,500885593	3,01727E-12	2,92824E-06	0,594710898	1,11849E-23	1,1078E-17
A2RUC4_TYW5	O60238_BNIP3L	0,526586987	1,386E-13	1,35938E-07	0,424684942	1,27979E-11	1,20446E-05
A2RUC4_TYW5	O75475_PSIP1	0,472760218	6,62433E-11	6,34064E-05	0,438441806	2,3009E-12	2,17968E-06
A2RUC4_TYW5	O95202_LETM1	0,51496628	5,76207E-13	5,62607E-07	0,510564543	7,19262E-17	6,99095E-11
A2RUC4_TYW5	O95232_LUC7L3	0,47750498	4,01144E-11	3,84941E-05	0,295215218	4,5481E-06	1
A2RUC4_TYW5	O77932_DXO	0,620723834	1,35722E-19	1,36273E-13	0,720121204	1,5583E-38	1,56956E-32
A2RUC4_TYW5	O95831_AIFM1	0,537314901	3,54129E-14	3,48645E-08	0,687167724	6,69585E-34	6,72007E-28
A2RUC4_TYW5	P01009_SERPINA1	0,406033552	3,59146E-08	0,032812734	0,342833453	7,93654E-08	0,070755807
A2RUC4_TYW5	P02748_C9	0,40251278	4,82719E-08	0,043971137	0,330485385	2,42605E-07	0,213884657
A2RUC4_TYW5	P02763_ORM1	0,40502316	3,91092E-08	0,035700134	0,391530341	5,89045E-10	0,000544324
A2RUC4_TYW5	P03973_SLPI	0,424705402	7,06152E-09	0,006550712	0,326332996	3,49432E-07	0,306849512
A2RUC4_TYW5	P04179_SOD2	0,469429045	9,37775E-11	8,96014E-05	0,454421436	2,8383E-13	2,70721E-07
A2RUC4_TYW5	P05412_JUN	0,408373533	2,94506E-08	0,026961261	0,234796393	0,000299874	1
A2RUC4_TYW5	P05783_KRT18	0,418381453	1,23874E-08	0,011434618	0,220561393	0,000697736	1
A2RUC4_TYW5	P06744_GPI	0,603635971	2,35862E-18	2,36121E-12	0,730719899	3,61482E-40	3,64471E-34
A2RUC4_TYW5	P09104_ENO2	0,577334581	1,38762E-16	1,38145E-10	0,76634013	2,7701E-46	2,80116E-40
A2RUC4_TYW5	P12270_TPR	0,4374877	2,18751E-09	0,00204826	0,35900946	1,7034E-08	0,015386494
A2RUC4_TYW5	P13667_PDIA4	0,584035328	5,08791E-17	5,07323E-11	0,736808552	3,8326E-41	3,86646E-35
A2RUC4_TYW5	P16455_MGMT	0,609359925	9,23876E-19	9,25852E-13	0,731332749	2,89199E-40	2,91611E-34
A2RUC4_TYW5	P19971_TYMP	0,485112919	1,76585E-11	1,7012E-05	0,600675273	3,07597E-24	3,0497E-18
A2RUC4_TYW5	P23526_AHCY	0,463253894	1,76878E-10	0,000168396	0,735748872	5,6892E-41	5,73896E-35
A2RUC4_TYW5	P30048_PRDX3	0,492207262	8,06611E-12	7,79755E-06	0,661276245	1,13533E-30	1,13583E-24
A2RUC4_TYW5	P30519_HMOX2	0,481100151	2,72897E-11	2,62366E-05	0,351837411	3,40621E-08	0,030595801
A2RUC4_TYW5	P32455_GBP1	0,443506852	1,23845E-09	0,001164427	0,29467352	4,74371E-06	1
A2RUC4_TYW5	P35249_RFC4	0,612578299	5,40895E-19	5,42347E-13	0,730436243	4,00721E-40	4,04022E-34
A2RUC4_TYW5	P35318_ADM	0,473233014	6,30354E-11	6,03521E-05	0,048587789	0,460448961	1
A2RUC4_TYW5	P36776_LONP1	0,559593923	1,77482E-15	1,75906E-09	0,619629027	4,22706E-26	4,20392E-20
A2RUC4_TYW5	P42126_ECI1	0,432925337	3,34224E-09	0,003119554	0,339684771	1,0602E-07	0,094268096
A2RUC4_TYW5	P50895_BCAM	0,407639139	3,13481E-08	0,028680608	0,234846674	0,000298953	1
A2RUC4_TYW5	P51532_SMARCA4	0,562361101	1,20458E-15	1,19474E-09	0,788794526	9,90274E-51	1,00286E-44
A2RUC4_TYW5	P55735_SEC13	0,594360045	1,03565E-17	1,0349E-11	0,707458173	1,12012E-36	1,12682E-30
A2RUC4_TYW5	P55789_GFER	0,499925601	3,36859E-12	3,26782E-06	0,62243049	2,18777E-26	2,17674E-20
A2RUC4_TYW5	P61457_PCBD1	0,523203014	2,11057E-13	2,06743E-07	0,345552381	6,16474E-08	0,055084362
A2RUC4_TYW5	P63165_SUMO1	0,449209206	7,15035E-10	0,000674776	0,521809292	1,13199E-17	1,10364E-11
A2RUC4_TYW5	P78549_NTHL1	0,499827201	3,40677E-12	3,30474E-06	0,244727215	0,000161269	1
A2RUC4_TYW5	Q02790_FKBP4	0,673981808	5,38987E-24	5,44626E-18	0,718936298	2,34803E-38	2,36476E-32
A2RUC4_TYW5	Q03252_LMNB2	0,415597475	1,58068E-08	0,014557805	0,252492192	9,75029E-05	1
A2RUC4_TYW5	Q03393_PTS	0,47996256	3,08424E-11	2,9635E-05	0,301404431	2,79398E-06	1
A2RUC4_TYW5	Q04637_EIF4G1	0,707876737	2,61709E-27	2,65073E-21	0,769301921	7,67354E-47	7,76117E-41
A2RUC4_TYW5	Q06323_PSME1	0,632315741	1,76718E-20	1,77745E-14	0,56421356	5,51599E-21	5,43131E-15
A2RUC4_TYW5	Q07065_CKAP4	0,403064775	4,60955E-08	0,042006888	0,297566057	3,78471E-06	1
A2RUC4_TYW5	Q13105_ZBTB17	0,55250918	4,71043E-15	4,65905E-09	0,306424866	1,8662E-06	1
A2RUC4_TYW5	Q13308_PTK7	0,447982816	8,05387E-10	0,000759413	0,290750712	6,4187E-06	1
A2RUC4_TYW5	Q13428_TCOF1	0,404747162	4,00282E-08	0,036530488	0,30864194	1,55783E-06	1
A2RUC4_TYW5	Q14244_MAP7	0,554743562	3,47098E-15	3,4353E-09	0,397807781	2,94559E-10	0,000273235
A2RUC4_TYW5	Q14444_CAPRIN1	0,527100583	1,29977E-13	1,27504E-07	0,571051673	1,45209E-21	1,4318E-15
A2RUC4_TYW5	Q14767_LTBP2	0,429577363	4,54362E-09	0,004230628	0,220835563	0,000686816	1
A2RUC4_TYW5	Q15388_TOMM20	0,406095951	3,57258E-08	0,032641673	0,551442379	6,15137E-20	6,04022E-14
A2RUC4_TYW5	Q16625_OCLN	0,514087887	6,40332E-13	6,24986E-07	0,311240385	1,25826E-06	1
A2RUC4_TYW5	Q16891_IMMT	0,415784674	1,55509E-08	0,014324335	0,338115648	1,22332E-07	0,108620534
A2RUC4_TYW5	Q5T2T1_MPP7	0,606979144	1,36745E-18	1,36981E-12	0,588444842	4,21919E-23	4,17416E-17
A2RUC4_TYW5	Q5TC82_RC3H1	0,529642163	9,44329E-14	9,27217E-08	0,514019649	4,10478E-17	3,99353E-11
A2RUC4_TYW5	Q6P4E1_GOLM2	0,539107687	2,80589E-14	2,76402E-08	0,312926196	1,09427E-06	0,947749213
A2RUC4_TYW5	Q6UB28_METAP1D	0,575496196	1,82006E-16	1,81117E-10	0,700878102	9,44786E-36	9,49716E-30
A2RUC4_TYW5	Q7Z7M9_GALNT5	0,403009576	4,63088E-08	0,042199351	0,208995989	0,001334132	1
A2RUC4_TYW5	Q8IVD9_NUDCD3	0,640984472	3,63357E-21	3,6589E-15	0,727760954	1,05237E-39	1,06077E-33
A2RUC4_TYW5	Q8TAE8_GADD45GIP1	0,628432573	3,53194E-20	3,55041E-14	0,656745332	3,86886E-30	3,86837E-24
A2RUC4_TYW5	Q8TE58_ADAMTS15	0,522619819	2,26815E-13	2,22127E-07	0,104719512	0,110877005	1
A2RUC4_TYW5	Q92599_SEPTIN8	0,584868121	4,48419E-17	4,47206E-11	0,487007775	2,79447E-15	2,69702E-09
A2RUC4_TYW5	Q92917_GPKOW	0,409551924	2,66345E-08	0,024407279	0,377683352	2,58255E-09	0,002364963
A2RUC4_TYW5	Q96CG8_CTHRC1	0,416552668	1,45422E-08	0,013404006	0,272162202	2,53331E-05	1
A2RUC4_TYW5	Q96DC8_ECHDC3	0,401051192	5,45221E-08	0,049599538	0,214325695	0,000993763	1
A2RUC4_TYW5	Q96ED9_HOOK2	0,413036696	1,97413E-08	0,018143097	0,37046292	5,4329E-09	0,004950163
A2RUC4_TYW5	Q96EM0_L3HYPDH	0,612141503	5,81867E-19	5,8339E-13	0,687780573	5,56261E-34	5,58318E-28
A2RUC4_TYW5	Q96I15_SCLY	0,511039912	9,21311E-13	8,98133E-07	0,065516103	0,319370784	1
A2RUC4_TYW5	Q96JA1_LRIG1	0,448609211	7,57941E-10	0,000714982	0,334021129	1,77055E-07	0,156627704
A2RUC4_TYW5	Q96NY8_NECTIN4	0,413898289	1,83226E-08	0,016851294	0,249590169	0,000117899	1
A2RUC4_TYW5	Q96RE7_NACC1	0,539323685	2,72804E-14	2,68753E-08	0,405223643	1,27467E-10	0,000118743
A2RUC4_TYW5	Q96S90_LYSMD1	0,569287446	4,49349E-16	4,46486E-10	0,697220926	3,01414E-35	3,02855E-29
A2RUC4_TYW5	Q99549_MPHOSPH8	0,644730842	1,8055E-21	1,81896E-15	0,766353411	2,75432E-46	2,78521E-40
A2RUC4_TYW5	Q9BV79_MECR	0,679386565	1,71005E-24	1,7287E-18	0,732616318	1,80884E-40	1,82413E-34
A2RUC4_TYW5	Q9C0B1_FTO	0,581008952	8,02737E-17	7,99853E-11	0,359738998	1,58593E-08	0,014334283
A2RUC4_TYW5	Q9H773_DCTPP1	0,416574267	1,45147E-08	0,013378975	0,284980818	9,93341E-06	1
A2RUC4_TYW5	Q9H910_JPT2	0,669918641	1,25746E-23	1,27017E-17	0,78841031	1,19222E-50	1,20735E-44
A2RUC4_TYW5	Q9HAV7_GRPEL1	0,470117839	8,73008E-11	8,34445E-05	0,464712758	6,95266E-14	6,6583E-08
A2RUC4_TYW5	Q9HCB6_SPON1	0,424693402	7,06913E-09	0,006557731	0,205884306	0,001579287	1
A2RUC4_TYW5	Q9NPJ3_ACOT13	0,589428085	2,23111E-17	2,22725E-11	0,682650091	2,59014E-33	2,59812E-27
A2RUC4_TYW5	Q9NQ29_LUC7L	0,457613939	3,12322E-10	0,000296341	0,295392622	4,48573E-06	1
A2RUC4_TYW5	Q9NVF7_FBXO28	0,402013584	5,03249E-08	0,045819445	0,30392129	2,28437E-06	1
A2RUC4_TYW5	Q9NX63_CHCHD3	0,540569275	2,31851E-14	2,285E-08	0,672693655	4,69301E-32	4,70177E-26
A2RUC4_TYW5	Q9P013_CWC15	0,517906257	4,03866E-13	3,94806E-07	0,327004664	3,29526E-07	0,289557517
A2RUC4_TYW5	Q9UKL0_RCOR1	0,410850313	2,38317E-08	0,021862215	0,296067136	4,25592E-06	1
A2RUC4_TYW5	Q9UKU9_ANGPTL2	0,446778026	9,04841E-10	0,0008526	0,257450963	7,01105E-05	1
A2RUC4_TYW5	Q9UL46_PSME2	0,605078359	1,86576E-18	1,86837E-12	0,272036027	2,55617E-05	1
A2RUC4_TYW5	Q9UMS0_NFU1	0,581985744	6,93234E-17	6,90901E-11	0,723197785	5,32126E-39	5,36136E-33
A2RUC4_TYW5	Q9Y266_NUDC	0,652643579	3,99004E-22	4,0234E-16	0,705977277	1,81937E-36	1,82995E-30
A2RUC4_TYW5	Q9Y2D5_AKAP2	0,585780114	3,90329E-17	3,89348E-11	0,289638855	6,98742E-06	1
A2RUC4_TYW5	Q9Y6D9_MAD1L1	0,464050688	1,63088E-10	0,000155341	0,433461216	4,32114E-12	4,08406E-06
A2VDF0_FUOM	A6NFN3_RBFOX3	0,43874769	1,9437E-09	0,001821571	0,283702941	1,0928E-05	1
A2VDF0_FUOM	O15182_CETN3	0,480716154	2,84421E-11	2,73395E-05	0,071266075	0,278649966	1
A2VDF0_FUOM	O43464_HTRA2	0,596553628	7,33044E-18	7,32843E-12	0,352733917	3,12651E-08	0,028103299
A2VDF0_FUOM	O60232_ZNRD2	0,434293326	2,94528E-09	0,002751609	0,193357885	0,003040381	1
A2VDF0_FUOM	O60238_BNIP3L	0,461756306	2,05911E-10	0,000195868	0,203787715	0,001767004	1
A2VDF0_FUOM	O60437_PPL	0,408047136	3,02799E-08	0,027712686	0,214459459	0,000986354	1
A2VDF0_FUOM	O75475_PSIP1	0,42254302	8,56889E-09	0,00793545	0,27899652	1,54676E-05	1
A2VDF0_FUOM	O95232_LUC7L3	0,411428709	2,26766E-08	0,020812339	0,357980138	1,88352E-08	0,016999842
A2VDF0_FUOM	O95202_LETM1	0,511037512	9,21574E-13	8,98387E-07	0,238386213	0,000240357	1
A2VDF0_FUOM	O95831_AIFM1	0,580284158	8,9474E-17	8,91386E-11	0,281069394	1,32833E-05	1
A2VDF0_FUOM	P01589_IL2RA	0,41499268	1,66615E-08	0,015337813	0,211390467	0,001169799	1
A2VDF0_FUOM	P02763_ORM1	0,421326229	9,54876E-09	0,008834516	0,185596703	0,004475949	1
A2VDF0_FUOM	P03973_SLPI	0,50871673	1,21279E-12	1,18109E-06	0,213742254	0,001026682	1
A2VDF0_FUOM	P04179_SOD2	0,58000576	9,32753E-17	9,29201E-11	0,389285755	7,5204E-10	0,000693983
A2VDF0_FUOM	P05783_KRT18	0,651325989	5,14637E-22	5,18865E-16	0,447955207	6,70728E-13	6,38032E-07
A2VDF0_FUOM	P06744_GPI	0,478980968	3,4265E-11	3,29068E-05	0,192269745	0,003212592	1
A2VDF0_FUOM	P07711_CTSL	0,5375309	3,44361E-14	3,39049E-08	0,304818744	2,12512E-06	1
A2VDF0_FUOM	P08727_KRT19	0,409907121	2,58378E-08	0,023684458	0,141284632	0,031095895	1
A2VDF0_FUOM	P09104_ENO2	0,411587107	2,23698E-08	0,020533487	0,13014993	0,047209429	1
A2VDF0_FUOM	P0DPI2_GATD3	0,543319653	1,61508E-14	1,59312E-08	0,22392258	0,000574285	1
A2VDF0_FUOM	P13667_PDIA4	0,498656011	3,89475E-12	3,77618E-06	0,174404132	0,007623002	1
A2VDF0_FUOM	P16455_MGMT	0,425912593	6,33477E-09	0,005882142	0,098982821	0,131943153	1
A2VDF0_FUOM	P19971_TYMP	0,540866873	2,22992E-14	2,19791E-08	0,185895539	0,004410972	1
A2VDF0_FUOM	P21741_MDK	0,412004704	2,15799E-08	0,019815669	0,325312212	3,81908E-07	0,335032034
A2VDF0_FUOM	P21912_SDHB	0,495190438	5,77058E-12	5,58629E-06	0,396843919	3,27942E-10	0,000304027
A2VDF0_FUOM	P27144_AK4	0,525154199	1,65707E-13	1,62437E-07	0,405754906	1,19948E-10	0,000111768
A2VDF0_FUOM	P28908_TNFRSF8	0,464559484	1,54834E-10	0,000147523	0,240080562	0,000216271	1
A2VDF0_FUOM	P30519_HMOX2	0,495716034	5,43811E-12	5,2656E-06	0,367972625	6,99196E-09	0,006359532
A2VDF0_FUOM	P31350_RRM2	0,511157511	9,0853E-13	8,85713E-07	0,365257492	9,18336E-09	0,00833599
A2VDF0_FUOM	P32455_GBP1	0,468992248	9,81234E-11	9,37314E-05	0,292926044	5,43076E-06	1
A2VDF0_FUOM	P35318_ADM	0,406031152	3,59219E-08	0,032819279	0,118709752	0,070500554	1
A2VDF0_FUOM	P35249_RFC4	0,445851633	9,89284E-10	0,000931605	0,153909716	0,018737205	1
A2VDF0_FUOM	P36776_LONP1	0,413485492	1,89896E-08	0,017458954	0,241222778	0,000201326	1
A2VDF0_FUOM	P42126_ECI1	0,666443468	2,56798E-23	2,59317E-17	0,462510862	9,43164E-14	9,02497E-08
A2VDF0_FUOM	P50895_BCAM	0,525432597	1,60065E-13	1,56921E-07	0,339864073	1,04295E-07	0,092748996
A2VDF0_FUOM	P51687_SUOX	0,693546452	7,49461E-26	7,58459E-20	0,593211978	1,54065E-23	1,52551E-17
A2VDF0_FUOM	P54687_BCAT1	0,451325989	5,81631E-10	0,000549665	0,221563203	0,000658593	1
A2VDF0_FUOM	P55285_CDH6	0,478308974	3,68176E-11	3,53464E-05	0,230951378	0,000378648	1
A2VDF0_FUOM	P55789_GFER	0,624765402	6,73225E-20	6,76365E-14	0,374138121	3,72926E-09	0,003406715
A2VDF0_FUOM	P61457_PCBD1	0,7000168	1,689E-26	1,71002E-20	0,581240537	1,87459E-22	1,85208E-16
A2VDF0_FUOM	Q02790_FKBP4	0,464633883	1,53662E-10	0,000146413	0,235271684	0,000291274	1
A2VDF0_FUOM	Q03393_PTS	0,604706362	1,98226E-18	1,98488E-12	0,555438235	2,92482E-20	2,87428E-14
A2VDF0_FUOM	Q03252_LMNB2	0,540722874	2,27237E-14	2,23965E-08	0,280261116	1,40978E-05	1
A2VDF0_FUOM	Q06323_PSME1	0,418290254	1,24871E-08	0,011525774	0,142297826	0,029896245	1
A2VDF0_FUOM	Q07065_CKAP4	0,456454748	3,5059E-10	0,000332424	0,232610626	0,000342552	1
A2VDF0_FUOM	Q13105_ZBTB17	0,548107615	8,5392E-15	8,43499E-09	0,386822023	9,8124E-10	0,00090402
A2VDF0_FUOM	Q13428_TCOF1	0,466025872	1,33245E-10	0,000127064	0,44042835	1,78435E-12	1,69178E-06
A2VDF0_FUOM	Q14244_MAP7	0,437715698	2,14131E-09	0,002005302	0,357105452	2,05089E-08	0,018498753
A2VDF0_FUOM	Q14444_CAPRIN1	0,420366237	1,03972E-08	0,009612554	0,271496226	2,65621E-05	1
A2VDF0_FUOM	Q15388_TOMM20	0,414059088	1,80689E-08	0,016620321	0,146797433	0,025034624	1
A2VDF0_FUOM	Q16625_OCLN	0,595958432	8,05316E-18	8,05E-12	0,392297826	5,41613E-10	0,000500722
A2VDF0_FUOM	Q16651_PRSS8	0,521770226	2,51838E-13	2,46555E-07	0,295515951	4,44285E-06	1
A2VDF0_FUOM	Q16891_IMMT	0,451333189	5,81221E-10	0,000549281	0,248188014	0,000129126	1
A2VDF0_FUOM	Q5T2T1_MPP7	0,402075983	5,00638E-08	0,045584238	0,150769572	0,021324114	1
A2VDF0_FUOM	Q5TC82_RC3H1	0,458842729	2,76176E-10	0,000262246	0,359923991	1,55741E-08	0,014078749
A2VDF0_FUOM	Q6P4E1_GOLM2	0,577852977	1,28504E-16	1,27947E-10	0,280112172	1,42529E-05	1
A2VDF0_FUOM	Q6UB28_METAP1D	0,501672787	2,756E-12	2,67569E-06	0,212601936	0,001093935	1
A2VDF0_FUOM	Q6UXD5_SEZ6L2	0,416461468	1,46586E-08	0,013510464	0,10343784	0,115338353	1
A2VDF0_FUOM	Q8IVD9_NUDCD3	0,432586939	3,44813E-09	0,003217625	0,143223741	0,028834724	1
A2VDF0_FUOM	Q8N163_CCAR2	0,458065135	2,98547E-10	0,000283356	0,357456465	1,98207E-08	0,017882564
A2VDF0_FUOM	Q8N3X1_FNBP4	0,420627835	1,0159E-08	0,009394301	0,29034183	6,62253E-06	1
A2VDF0_FUOM	Q8TAE8_GADD45GIP1	0,443182855	1,27733E-09	0,001200705	0,219847983	0,000726908	1
A2VDF0_FUOM	Q8TE58_ADAMTS15	0,443634051	1,22351E-09	0,001150472	0,052214607	0,427616895	1
A2VDF0_FUOM	Q92599_SEPTIN8	0,441879665	1,44593E-09	0,001358027	0,222361046	0,000628882	1
A2VDF0_FUOM	Q92917_GPKOW	0,514791082	5,88477E-13	5,74543E-07	0,370040755	5,67115E-09	0,005165644
A2VDF0_FUOM	Q96CG8_CTHRC1	0,414095087	1,80126E-08	0,016568941	0,167733936	0,010324296	1
A2VDF0_FUOM	Q96DC8_ECHDC3	0,678160175	2,22368E-24	2,2477E-18	0,584307632	9,98007E-23	9,86597E-17
A2VDF0_FUOM	Q96ED9_HOOK2	0,494108047	6,5186E-12	6,30707E-06	0,370640324	5,33569E-09	0,00486219
A2VDF0_FUOM	Q96EM0_L3HYPDH	0,578402573	1,18437E-16	1,17941E-10	0,279034468	1,54248E-05	1
A2VDF0_FUOM	Q96I15_SCLY	0,707571939	2,81658E-27	2,85273E-21	0,637987956	4,98393E-28	4,9704E-22
A2VDF0_FUOM	Q96JA1_LRIG1	0,426956584	5,76489E-09	0,005357275	0,127660584	0,051637413	1
A2VDF0_FUOM	Q96RU2_USP28	0,438634891	1,96441E-09	0,001840843	0,265765227	3,9729E-05	1
A2VDF0_FUOM	Q99549_MPHOSPH8	0,409165527	2,75281E-08	0,025217619	0,113702599	0,083294666	1
A2VDF0_FUOM	Q99618_CDCA3	0,449238006	7,13036E-10	0,000672899	0,339292965	1,09885E-07	0,097671334
A2VDF0_FUOM	Q9BRQ6_CHCHD6	0,504312765	2,03061E-12	1,97372E-06	0,293279903	5,28441E-06	1
A2VDF0_FUOM	Q9BUD6_SPON2	0,419936641	1,07999E-08	0,009981878	0,271328309	2,68808E-05	1
A2VDF0_FUOM	Q9BV79_MECR	0,479288166	3,31561E-11	3,1848E-05	0,162939288	0,012758151	1
A2VDF0_FUOM	Q9C005_DPY30	0,487613699	1,34243E-11	1,29484E-05	0,330172319	2,49419E-07	0,21982412
A2VDF0_FUOM	Q9C0B1_FTO	0,633196534	1,50825E-20	1,51721E-14	0,511551174	6,13208E-17	5,96184E-11
A2VDF0_FUOM	Q9H5V8_CDCP1	0,513048696	7,25189E-13	7,07518E-07	0,398287815	2,79187E-10	0,000259052
A2VDF0_FUOM	Q9H773_DCTPP1	0,529697362	9,37772E-14	9,20795E-08	0,360162111	1,52142E-08	0,013755914
A2VDF0_FUOM	Q9H7Z7_PTGES2	0,457995536	3,00633E-10	0,000285326	0,148861769	0,023042243	1
A2VDF0_FUOM	Q9HAV7_GRPEL1	0,597093623	6,72989E-18	6,72871E-12	0,406869609	1,05544E-10	9,84098E-05
A2VDF0_FUOM	Q9NX63_CHCHD3	0,429438164	4,60167E-09	0,004284197	0,223642718	0,000583736	1
A2VDF0_FUOM	Q9P2J2_IGSF9	0,495135239	5,80662E-12	5,62104E-06	0,436491312	2,94861E-12	2,79072E-06
A2VDF0_FUOM	Q9UKU9_ANGPTL2	0,510811914	9,46591E-13	9,22681E-07	0,354630336	2,60592E-08	0,023459201
A2VDF0_FUOM	Q9UL46_PSME2	0,442321261	1,38652E-09	0,001302604	0,23465504	0,000302477	1
A2VDF0_FUOM	Q9ULA0_DNPEP	0,406122351	3,56462E-08	0,032569583	0,285328985	9,67771E-06	1
A2VDF0_FUOM	Q9ULD2_MTUS1	0,529270166	9,89699E-14	9,71656E-08	0,428822152	7,70093E-12	7,26197E-06
A2VDF0_FUOM	Q9UMS0_NFU1	0,416389469	1,47511E-08	0,01359479	0,112458875	0,086746455	1
A2VDF0_FUOM	Q9UQB8_BAIAP2	0,502270382	2,57247E-12	2,49814E-06	0,358651806	1,76401E-08	0,015929508
A2VDF0_FUOM	Q9Y266_NUDC	0,543648451	1,54642E-14	1,52555E-08	0,172584556	0,008289124	1
A2VDF0_FUOM	Q9Y2D5_AKAP2	0,433868529	3,06341E-09	0,002861165	0,219177263	0,000755357	1
A2VDF0_FUOM	Q9Y6D9_MAD1L1	0,433899729	3,05458E-09	0,002852971	0,279646369	1,47487E-05	1
A4D161_FAM221A	O14578_CIT	0,443833249	1,20045E-09	0,001128948	0,188961685	0,003791721	1
A4D161_FAM221A	O15182_CETN3	0,637240502	7,23942E-21	7,28646E-15	0,737803721	2,64012E-41	2,66367E-35
A4D161_FAM221A	O43278_SPINT1	0,430976552	3,998E-09	0,003726624	0,185023698	0,004602956	1
A4D161_FAM221A	O43464_HTRA2	0,587068903	3,20599E-17	3,19879E-11	0,557420035	2,01536E-20	1,98145E-14
A4D161_FAM221A	O60238_BNIP3L	0,66120671	7,39771E-23	7,46664E-17	0,380281797	1,96728E-09	0,001804689
A4D161_FAM221A	O60437_PPL	0,456958744	3,33425E-10	0,000316246	0,212645576	0,001091288	1
A4D161_FAM221A	O75475_PSIP1	0,516807066	4,61441E-13	4,50892E-07	0,352461645	3,20903E-08	0,028838929
A4D161_FAM221A	O77932_DXO	0,682996136	7,83531E-25	7,92293E-19	0,606187126	9,10635E-25	9,03662E-19
A4D161_FAM221A	O95202_LETM1	0,494405645	6,30404E-12	6,1003E-06	0,451622819	4,12737E-13	3,93213E-07
A4D161_FAM221A	O95232_LUC7L3	0,573175415	2,55721E-16	2,54334E-10	0,189036631	0,00377762	1
A4D161_FAM221A	O95831_AIFM1	0,528043776	1,15482E-13	1,13326E-07	0,621113717	2,98406E-26	2,96839E-20
A4D161_FAM221A	P01009_SERPINA1	0,459469124	2,59343E-10	0,000246361	0,197245591	0,002491275	1
A4D161_FAM221A	P01011_SERPINA3	0,418940648	1,17923E-08	0,010890234	0,229079625	0,00042359	1
A4D161_FAM221A	P02748_C9	0,432867737	3,36004E-09	0,00313607	0,166586977	0,01086577	1
A4D161_FAM221A	P03973_SLPI	0,414152687	1,79228E-08	0,016487188	0,206723891	0,001509372	1
A4D161_FAM221A	P04179_SOD2	0,512590299	7,66008E-13	7,47208E-07	0,321634165	5,24636E-07	0,458526602
A4D161_FAM221A	P05412_JUN	0,425170999	6,77218E-09	0,006284611	0,199827909	0,002178106	1
A4D161_FAM221A	P05783_KRT18	0,464525884	1,55366E-10	0,000148027	0,072643564	0,269440449	1
A4D161_FAM221A	P06744_GPI	0,631055752	2,21476E-20	2,22723E-14	0,676065277	1,7821E-32	1,78616E-26
A4D161_FAM221A	P09104_ENO2	0,659569923	1,02527E-22	1,03465E-16	0,734069702	1,05978E-40	1,06891E-34
A4D161_FAM221A	P10451_SPP1	0,486867305	1,45723E-11	1,40509E-05	0,088969464	0,175914586	1
A4D161_FAM221A	P12270_TPR	0,438517292	1,98623E-09	0,001861091	0,190006185	0,003599419	1
A4D161_FAM221A	P13667_PDIA4	0,609849521	8,51952E-19	8,53857E-13	0,734965259	7,60999E-41	7,67605E-35
A4D161_FAM221A	P16455_MGMT	0,668032256	1,85497E-23	1,87344E-17	0,740443908	9,74069E-42	9,82978E-36
A4D161_FAM221A	P19971_TYMP	0,585609715	4,00593E-17	3,99567E-11	0,606918561	7,73425E-25	7,67587E-19
A4D161_FAM221A	P23526_AHCY	0,532978136	6,18365E-14	6,0787E-08	0,636450139	7,31332E-28	7,29188E-22
A4D161_FAM221A	P30048_PRDX3	0,444478844	1,12857E-09	0,001061829	0,528280264	3,78499E-18	3,69631E-12
A4D161_FAM221A	P30519_HMOX2	0,51126311	8,972E-13	8,74708E-07	0,326754211	3,36818E-07	0,295896641
A4D161_FAM221A	P32455_GBP1	0,457059544	3,30091E-10	0,000313103	0,249185081	0,000121045	1
A4D161_FAM221A	P35249_RFC4	0,637826097	6,50356E-21	6,54626E-15	0,705934586	1,8449E-36	1,85561E-30
A4D161_FAM221A	P35318_ADM	0,487916097	1,29846E-11	1,25262E-05	-0,019134952	0,771404588	1
A4D161_FAM221A	P36776_LONP1	0,481553748	2,59868E-11	2,49893E-05	0,553338798	4,3279E-20	4,25134E-14
A4D161_FAM221A	P42126_ECI1	0,417119063	1,38389E-08	0,012761644	0,204457486	0,001704931	1
A4D161_FAM221A	P50895_BCAM	0,453548372	4,67553E-10	0,000442487	0,164943857	0,011685147	1
A4D161_FAM221A	P51532_SMARCA4	0,538022896	3,23081E-14	3,18145E-08	0,668208278	1,66858E-31	1,67075E-25
A4D161_FAM221A	P55735_SEC13	0,618542252	1,97326E-19	1,98055E-13	0,634931296	1,06581E-27	1,06244E-21
A4D161_FAM221A	P55789_GFER	0,490865673	9,36734E-12	9,04961E-06	0,502994995	2,40449E-16	2,33186E-10
A4D161_FAM221A	P61457_PCBD1	0,52746778	1,24135E-13	1,21791E-07	0,195829207	0,002679925	1
A4D161_FAM221A	P63165_SUMO1	0,438315693	2,02418E-09	0,001896408	0,412666067	5,38523E-11	5,03706E-05
A4D161_FAM221A	P78549_NTHL1	0,472133823	7,07379E-11	6,76852E-05	0,146830637	0,025001441	1
A4D161_FAM221A	Q02790_FKBP4	0,694045648	6,69009E-26	6,77063E-20	0,558459793	1,65599E-20	1,6285E-14
A4D161_FAM221A	Q03252_LMNB2	0,496018432	5,25534E-12	5,08934E-06	0,168522292	0,009966087	1
A4D161_FAM221A	Q03393_PTS	0,514637483	5,99442E-13	5,85209E-07	0,144457979	0,02746998	1
A4D161_FAM221A	Q04637_EIF4G1	0,753315573	1,41454E-32	1,43521E-26	0,740903071	8,17977E-42	8,25497E-36
A4D161_FAM221A	Q06323_PSME1	0,705903953	4,20325E-27	4,25682E-21	0,519193771	1,75101E-17	1,70595E-11
A4D161_FAM221A	Q07065_CKAP4	0,464391485	1,57514E-10	0,000150062	0,178503394	0,006293985	1
A4D161_FAM221A	Q13105_ZBTB17	0,593824849	1,12631E-17	1,12537E-11	0,16706796	0,010635719	1
A4D161_FAM221A	Q13308_PTK7	0,436131711	2,48284E-09	0,002322585	0,211003404	0,001195037	1
A4D161_FAM221A	Q13428_TCOF1	0,485410517	1,70937E-11	1,64703E-05	0,194964007	0,00280145	1
A4D161_FAM221A	Q14244_MAP7	0,555343557	3,19649E-15	3,16419E-09	0,20332286	0,001811291	1
A4D161_FAM221A	Q14444_CAPRIN1	0,596577627	7,30267E-18	7,30072E-12	0,513479848	4,4826E-17	4,36047E-11
A4D161_FAM221A	Q14767_LTBP2	0,402786378	4,71811E-08	0,042986794	0,118576936	0,070817939	1
A4D161_FAM221A	Q15388_TOMM20	0,555326757	3,20388E-15	3,17148E-09	0,575291341	6,24874E-22	6,16665E-16
A4D161_FAM221A	Q16625_OCLN	0,50501356	1,87163E-12	1,8198E-06	0,226538101	0,000492559	1
A4D161_FAM221A	Q16665_HIF1A	0,409583123	2,65636E-08	0,024342979	0,128983049	0,049243877	1
A4D161_FAM221A	Q49MG5_MAP9	0,403141575	4,58002E-08	0,041740449	0,462933975	8,89635E-14	8,51407E-08
A4D161_FAM221A	Q5T1M5_FKBP15	0,440588475	1,63408E-09	0,001533394	0,304859538	2,11814E-06	1
A4D161_FAM221A	Q5T2T1_MPP7	0,71126551	1,14903E-27	1,164E-21	0,618880515	5,03473E-26	5,00659E-20
A4D161_FAM221A	Q5TC82_RC3H1	0,504631963	1,95663E-12	1,90211E-06	0,35068476	3,80142E-08	0,034114206
A4D161_FAM221A	Q6P4E1_GOLM2	0,586956104	3,2618E-17	3,25441E-11	0,136193046	0,037764154	1
A4D161_FAM221A	Q6UB28_METAP1D	0,575892193	1,717E-16	1,70877E-10	0,59078145	2,58036E-23	2,55398E-17
A4D161_FAM221A	Q7Z7M9_GALNT5	0,500208798	3,26102E-12	3,16381E-06	0,14527195	0,026600555	1
A4D161_FAM221A	Q8IVD9_NUDCD3	0,682727338	8,30741E-25	8,40012E-19	0,709666708	5,40318E-37	5,43664E-31
A4D161_FAM221A	Q8N163_CCAR2	0,480708954	2,84642E-11	2,73606E-05	0,080815527	0,219082199	1
A4D161_FAM221A	Q8N3X1_FNBP4	0,522377421	2,33696E-13	2,28845E-07	0,148755517	0,023141347	1
A4D161_FAM221A	Q8TAE8_GADD45GIP1	0,667117863	2,23738E-23	2,25945E-17	0,594677694	1,12647E-23	1,11569E-17
A4D161_FAM221A	Q8TE58_ADAMTS15	0,610202318	8,03551E-19	8,05394E-13	-0,003048121	0,963089132	1
A4D161_FAM221A	Q92599_SEPTIN8	0,659862721	9,67271E-23	9,76148E-17	0,372388748	4,46333E-09	0,004072367
A4D161_FAM221A	Q92917_GPKOW	0,437360501	2,21371E-09	0,002072573	0,298370541	3,55273E-06	1
A4D161_FAM221A	Q96CG8_CTHRC1	0,415535076	1,5893E-08	0,014636539	0,19660523	0,002575018	1
A4D161_FAM221A	Q96DC8_ECHDC3	0,414822281	1,69103E-08	0,015564444	0,13551948	0,038730837	1
A4D161_FAM221A	Q96ED9_HOOK2	0,402829577	4,7011E-08	0,042833736	0,233455903	0,000325419	1
A4D161_FAM221A	Q96EM0_L3HYPDH	0,573050616	2,6042E-16	2,59E-10	0,575304622	6,23213E-22	6,15028E-16
A4D161_FAM221A	Q96I15_SCLY	0,484143327	1,96272E-11	1,88993E-05	0,066452454	0,312488453	1
A4D161_FAM221A	Q96JA1_LRIG1	0,425893393	6,34575E-09	0,005892217	0,214273517	0,000996667	1
A4D161_FAM221A	Q96RE7_NACC1	0,604915161	1,91602E-18	1,91864E-12	0,371233251	5,02285E-09	0,004579163
A4D161_FAM221A	Q96RU2_USP28	0,471128231	7,8578E-11	7,51471E-05	0,147268929	0,024566956	1
A4D161_FAM221A	Q96S90_LYSMD1	0,433014136	3,31498E-09	0,003094244	0,46546032	6,26573E-14	6,002E-08
A4D161_FAM221A	Q99549_MPHOSPH8	0,706184751	3,93008E-27	3,98024E-21	0,743096428	3,53342E-42	3,5666E-36
A4D161_FAM221A	Q99618_CDCA3	0,565373077	7,86745E-16	7,80945E-10	0,248233551	0,000128747	1
A4D161_FAM221A	Q9BUD6_SPON2	0,412223102	2,11775E-08	0,019449562	0,051079982	0,437739824	1
A4D161_FAM221A	Q9BV79_MECR	0,630110159	2,62188E-20	2,63627E-14	0,684269495	1,59935E-33	1,60463E-27
A4D161_FAM221A	Q9BW19_KIFC1	0,444798042	1,09458E-09	0,001030078	0,190906486	0,003440786	1
A4D161_FAM221A	Q9BXI9_C1QTNF6	0,409674323	2,63573E-08	0,024155745	0,141337758	0,031031988	1
A4D161_FAM221A	Q9C0B1_FTO	0,636124511	8,87453E-21	8,93082E-15	0,227507656	0,000465105	1
A4D161_FAM221A	Q9H5V8_CDCP1	0,42380781	7,6533E-09	0,007094665	0,18252866	0,00519461	1
A4D161_FAM221A	Q9H773_DCTPP1	0,512770298	7,4972E-13	7,31365E-07	0,238761892	0,00023481	1
A4D161_FAM221A	Q9H7Z7_PTGES2	0,441546068	1,49243E-09	0,001401399	0,566760776	3,36727E-21	3,3173E-15
A4D161_FAM221A	Q9H910_JPT2	0,741673267	4,02794E-31	4,08544E-25	0,794683955	5,4808E-52	5,5524E-46
A4D161_FAM221A	Q9HAV7_GRPEL1	0,458146735	2,9612E-10	0,000281068	0,324740156	4,01353E-07	0,351892841
A4D161_FAM221A	Q9HCB6_SPON1	0,470281038	8,5831E-11	8,20466E-05	0,182669065	0,005159585	1
A4D161_FAM221A	Q9NPJ3_ACOT13	0,616718266	2,69219E-19	2,70138E-13	0,743294703	3,27384E-42	3,30465E-36
A4D161_FAM221A	Q9NQ29_LUC7L	0,527998176	1,16145E-13	1,13974E-07	0,214701373	0,000973083	1
A4D161_FAM221A	Q9NX63_CHCHD3	0,558573931	2,04553E-15	2,02678E-09	0,642297826	1,68171E-28	1,67822E-22
A4D161_FAM221A	Q9P013_CWC15	0,60875753	1,02056E-18	1,02264E-12	0,193076126	0,003084151	1
A4D161_FAM221A	Q9UKL0_RCOR1	0,556711546	2,64747E-15	2,62179E-09	0,221087913	0,000676904	1
A4D161_FAM221A	Q9UKU9_ANGPTL2	0,441903665	1,44264E-09	0,001354958	0,193947018	0,002950675	1
A4D161_FAM221A	Q9UL46_PSME2	0,706679147	3,49088E-27	3,53552E-21	0,113410404	0,084095512	1
A4D161_FAM221A	Q9ULA0_DNPEP	0,418988648	1,17425E-08	0,010844865	0,123213154	0,060406668	1
A4D161_FAM221A	Q9UMS0_NFU1	0,648222814	9,32516E-22	9,39847E-16	0,729999848	4,69446E-40	4,73291E-34
A4D161_FAM221A	Q9Y266_NUDC	0,680562555	1,32774E-24	1,34234E-18	0,693821792	8,7233E-35	8,76174E-29
A4D161_FAM221A	Q9Y2D5_AKAP2	0,631178151	2,16681E-20	2,17904E-14	0,173830178	0,00782778	1
A4D161_FAM221A	Q9Y6D9_MAD1L1	0,513999088	6,47188E-13	6,31658E-07	0,311372252	1,24463E-06	1
A4D1P6_WDR91	O15182_CETN3	0,566935465	6,29692E-16	6,25296E-10	-0,139054276	0,033881983	1
A4D1P6_WDR91	O43464_HTRA2	0,440852473	1,59378E-09	0,001495835	-0,158640802	0,015355133	1
A4D1P6_WDR91	O60238_BNIP3L	0,542234862	1,86335E-14	1,83739E-08	0,104289758	0,11235759	1
A4D1P6_WDR91	O75475_PSIP1	0,414159887	1,79116E-08	0,016476929	-0,020553234	0,754981853	1
A4D1P6_WDR91	O77932_DXO	0,66376989	4,41919E-23	4,46152E-17	0,064556035	0,326528974	1
A4D1P6_WDR91	P06744_GPI	0,534214126	5,27962E-14	5,19227E-08	-0,074109281	0,259871349	1
A4D1P6_WDR91	P09104_ENO2	0,643221254	2,39604E-21	2,41342E-15	-0,019891053	0,76263627	1
A4D1P6_WDR91	P16455_MGMT	0,570516236	3,7632E-16	3,74042E-10	-0,119327345	0,069039905	1
A4D1P6_WDR91	P19971_TYMP	0,465817073	1,3613E-10	0,000129798	-0,165369816	0,011467666	1
A4D1P6_WDR91	P23526_AHCY	0,477286582	4,10583E-11	3,93951E-05	-0,023460002	0,721672434	1
A4D1P6_WDR91	P35249_RFC4	0,536381309	3,99548E-14	3,93227E-08	-0,067761638	0,303029699	1
A4D1P6_WDR91	P36776_LONP1	0,410696714	2,41479E-08	0,022149624	-0,135797445	0,038329408	1
A4D1P6_WDR91	P55735_SEC13	0,507610339	1,38141E-12	1,34468E-06	-0,141943967	0,030310653	1
A4D1P6_WDR91	Q02790_FKBP4	0,677579379	2,51709E-24	2,54415E-18	0,090094603	0,170491184	1
A4D1P6_WDR91	Q04637_EIF4G1	0,707235942	3,05382E-27	3,09296E-21	-0,029887334	0,649930871	1
A4D1P6_WDR91	Q06323_PSME1	0,725266998	3,3645E-29	3,41051E-23	0,393438144	4,77909E-10	0,000442139
A4D1P6_WDR91	Q13105_ZBTB17	0,459668323	2,54201E-10	0,000241504	0,138443324	0,03468118	1
A4D1P6_WDR91	Q14444_CAPRIN1	0,493011256	7,37231E-12	7,12957E-06	-0,110798678	0,091531877	1
A4D1P6_WDR91	Q15388_TOMM20	0,404603163	4,05159E-08	0,036970747	0,038191164	0,56188815	1
A4D1P6_WDR91	Q5T2T1_MPP7	0,640869273	3,71199E-21	3,73782E-15	0,061839005	0,347343439	1
A4D1P6_WDR91	Q5TC82_RC3H1	0,423639811	7,76925E-09	0,007201148	-0,067710409	0,30339623	1
A4D1P6_WDR91	Q6UB28_METAP1D	0,442057264	1,42175E-09	0,00133548	-0,130907928	0,045925867	1
A4D1P6_WDR91	Q7Z7M9_GALNT5	0,406038352	3,59001E-08	0,032799754	-0,018289675	0,781241473	1
A4D1P6_WDR91	Q8IVD9_NUDCD3	0,627753378	3,98272E-20	4,00315E-14	0,025775739	0,69550262	1
A4D1P6_WDR91	Q8TAE8_GADD45GIP1	0,54253726	1,79063E-14	1,76585E-08	-0,115500355	0,078501507	1
A4D1P6_WDR91	Q92599_SEPTIN8	0,555799554	3,00216E-15	2,97224E-09	0,20677512	0,001505199	1
A4D1P6_WDR91	Q96EM0_L3HYPDH	0,417721458	1,31269E-08	0,01211077	-0,061951898	0,346462241	1
A4D1P6_WDR91	Q96RE7_NACC1	0,550824393	5,92106E-15	5,85371E-09	-0,017543061	0,789959244	1
A4D1P6_WDR91	Q99549_MPHOSPH8	0,612959896	5,07423E-19	5,08824E-13	-0,075195524	0,252932248	1
A4D1P6_WDR91	Q9BV79_MECR	0,591432069	1,63597E-17	1,63383E-11	-0,124093533	0,058579611	1
A4D1P6_WDR91	Q9C0B1_FTO	0,47744498	4,03716E-11	3,87398E-05	0,207070161	0,001481371	1
A4D1P6_WDR91	Q9H910_JPT2	0,702008784	1,05901E-26	1,0723E-20	-0,034801516	0,597134814	1
A4D1P6_WDR91	Q9NPJ3_ACOT13	0,578409773	1,18311E-16	1,17815E-10	-0,106311404	0,105525598	1
A4D1P6_WDR91	Q9NQ29_LUC7L	0,417836657	1,29948E-08	0,011990226	-0,022313992	0,734746337	1
A4D1P6_WDR91	Q9P013_CWC15	0,47630259	4,55849E-11	4,37148E-05	-0,004502453	0,9455009	1
A4D1P6_WDR91	Q9UKL0_RCOR1	0,420109439	1,06361E-08	0,009831656	-0,086768517	0,186891321	1
A4D1P6_WDR91	Q9UL46_PSME2	0,673890609	5,49415E-24	5,55159E-18	0,556878337	2,23188E-20	2,19405E-14
A4D1P6_WDR91	Q9UMS0_NFU1	0,514217486	6,30452E-13	6,1538E-07	-0,120277926	0,066840063	1
A4D1P6_WDR91	Q9Y266_NUDC	0,547790818	8,90977E-15	8,80031E-09	-0,062508775	0,342136215	1
A4D1P6_WDR91	Q9Y2D5_AKAP2	0,50379677	2,15597E-12	2,09511E-06	-0,042513367	0,518447519	1
A6NC86_PINLYP	P19256_CD58	0,400998392	5,47618E-08	0,049815167	0,266990927	3,64792E-05	1
A6NC86_PINLYP	P28906_CD34	0,430724554	4,09136E-09	0,003812903	0,3548362	2,55472E-08	0,023002245
A6NC86_PINLYP	Q8NFT8_DNER	0,408378333	2,94386E-08	0,026950453	0,368057058	6,93265E-09	0,006306065
A6NC98_CCDC88B	O95239_KIF4A	0,480764154	2,82955E-11	2,71992E-05	0,162274261	0,013132786	1
A6NC98_CCDC88B	P09341_CXCL1	0,453985168	4,47832E-10	0,000423954	0,227241076	0,000472509	1
A6NC98_CCDC88B	Q92917_GPKOW	0,415076679	1,65402E-08	0,015227074	0,216964933	0,000856635	1
A6NDB9_PALM3	O43464_HTRA2	0,438238894	2,03882E-09	0,00191001	0,300296369	3,05118E-06	1
A6NDB9_PALM3	P21912_SDHB	0,446806826	9,0233E-10	0,000850243	0,449184701	5,70343E-13	5,4284E-07
A6NDB9_PALM3	P51687_SUOX	0,414505484	1,73823E-08	0,015994814	0,471345955	2,73779E-14	2,62836E-08
A6NDB9_PALM3	Q14244_MAP7	0,409398325	2,69864E-08	0,024726626	0,371446705	4,91462E-09	0,004481153
A6NDB9_PALM3	Q96DC8_ECHDC3	0,435579715	2,61377E-09	0,00244413	0,402943956	1,65266E-10	0,000153756
A6NDB9_PALM3	Q96EM0_L3HYPDH	0,415292678	1,62321E-08	0,014946071	0,284488451	1,0306E-05	1
A6NDB9_PALM3	Q96I15_SCLY	0,41130871	2,29117E-08	0,021026496	0,283056887	1,1466E-05	1
A6NDB9_PALM3	Q9C0B1_FTO	0,410161519	2,52813E-08	0,023179737	0,284577627	1,02375E-05	1
A6NDB9_PALM3	Q9Y2D5_AKAP2	0,420498236	1,02763E-08	0,009501861	0,189799372	0,00363678	1
A6NDU8_RIMOC1	O14578_CIT	0,425204598	6,75175E-09	0,006265838	0,308384847	1,59092E-06	1
A6NDU8_RIMOC1	O15182_CETN3	0,500273598	3,23687E-12	3,14048E-06	0,678384809	9,08601E-33	9,1094E-27
A6NDU8_RIMOC1	O43464_HTRA2	0,440960472	1,57758E-09	0,001480724	0,55285402	4,7359E-20	4,65165E-14
A6NDU8_RIMOC1	O60238_BNIP3L	0,535836513	4,28624E-14	4,21761E-08	0,44050709	1,7664E-12	1,67484E-06
A6NDU8_RIMOC1	O77932_DXO	0,604600763	2,01661E-18	2,01922E-12	0,748394827	4,48802E-43	4,53227E-37
A6NDU8_RIMOC1	O95202_LETM1	0,42001344	1,07268E-08	0,009914799	0,454301902	2,88426E-13	2,75089E-07
A6NDU8_RIMOC1	P06744_GPI	0,486454508	1,52476E-11	1,4699E-05	0,672287618	5,26889E-32	5,2784E-26
A6NDU8_RIMOC1	P09104_ENO2	0,546161231	1,1078E-14	1,09368E-08	0,767470961	1,70066E-46	1,71987E-40
A6NDU8_RIMOC1	P13667_PDIA4	0,414056688	1,80727E-08	0,016623745	0,696920193	3,31327E-35	3,32899E-29
A6NDU8_RIMOC1	P16455_MGMT	0,638666091	5,57441E-21	5,61159E-15	0,704612121	2,8376E-36	2,8536E-30
A6NDU8_RIMOC1	P19971_TYMP	0,430664555	4,1139E-09	0,00383375	0,577621308	3,91088E-22	3,86127E-16
A6NDU8_RIMOC1	P23526_AHCY	0,494861641	5,98852E-12	5,79633E-06	0,705389093	2,20406E-36	2,21669E-30
A6NDU8_RIMOC1	P35249_RFC4	0,451582787	5,67187E-10	0,000536105	0,682724089	2,53388E-33	2,54172E-27
A6NDU8_RIMOC1	P36776_LONP1	0,474670603	5,41794E-11	5,19118E-05	0,539100003	5,74714E-19	5,62754E-13
A6NDU8_RIMOC1	P51532_SMARCA4	0,46124751	2,16787E-10	0,000206152	0,631062564	2,75559E-27	2,74539E-21
A6NDU8_RIMOC1	P55735_SEC13	0,513010296	7,28526E-13	7,10762E-07	0,538977622	5,87322E-19	5,75082E-13
A6NDU8_RIMOC1	Q02790_FKBP4	0,579105767	1,06675E-16	1,06247E-10	0,652372848	1,23822E-29	1,23734E-23
A6NDU8_RIMOC1	Q04637_EIF4G1	0,678416973	2,10492E-24	2,12769E-18	0,767692953	1,54483E-46	1,5623E-40
A6NDU8_RIMOC1	Q06323_PSME1	0,600825593	3,71139E-18	3,71351E-12	0,550241345	7,67671E-20	7,53594E-14
A6NDU8_RIMOC1	Q14444_CAPRIN1	0,44250606	1,36237E-09	0,001280078	0,48022184	7,61971E-15	7,33755E-09
A6NDU8_RIMOC1	Q15388_TOMM20	0,423577411	7,81275E-09	0,00724101	0,479925851	7,95649E-15	7,66111E-09
A6NDU8_RIMOC1	Q5T2T1_MPP7	0,565080279	8,20164E-16	8,14061E-10	0,562467982	7,717E-21	7,59581E-15
A6NDU8_RIMOC1	Q6P4E1_GOLM2	0,431442148	3,83088E-09	0,003571915	0,21804833	0,00080557	1
A6NDU8_RIMOC1	Q6UB28_METAP1D	0,460801114	2,26785E-10	0,000215601	0,606570394	8,35992E-25	8,29638E-19
A6NDU8_RIMOC1	Q8IVD9_NUDCD3	0,562809898	1,1308E-15	1,12171E-09	0,733194067	1,46314E-40	1,4756E-34
A6NDU8_RIMOC1	Q8TAE8_GADD45GIP1	0,454484364	4,26278E-10	0,00040369	0,538963392	5,88806E-19	5,76531E-13
A6NDU8_RIMOC1	Q8TE58_ADAMTS15	0,431091751	3,95601E-09	0,00368776	0,101982559	0,1205727	1
A6NDU8_RIMOC1	Q92599_SEPTIN8	0,502563179	2,48695E-12	2,41541E-06	0,407392334	9,93828E-11	9,26925E-05
A6NDU8_RIMOC1	Q96EM0_L3HYPDH	0,413300694	1,92957E-08	0,017737543	0,54567533	1,7677E-19	1,73348E-13
A6NDU8_RIMOC1	Q96RE7_NACC1	0,438205294	2,04526E-09	0,001915999	0,395770009	3,6946E-10	0,000342305
A6NDU8_RIMOC1	Q99549_MPHOSPH8	0,555237958	3,24322E-15	3,21034E-09	0,711111554	3,34121E-37	3,36241E-31
A6NDU8_RIMOC1	Q9BV79_MECR	0,629354165	2,99933E-20	3,01548E-14	0,7022129	6,15931E-36	6,19245E-30
A6NDU8_RIMOC1	Q9C0B1_FTO	0,407679939	3,12397E-08	0,028582557	0,307656258	1,68839E-06	1
A6NDU8_RIMOC1	Q9H910_JPT2	0,62872777	3,35197E-20	3,36969E-14	0,834342733	1,11768E-61	1,13425E-55
A6NDU8_RIMOC1	Q9NPJ3_ACOT13	0,586840905	3,31978E-17	3,31219E-11	0,672897622	4,42761E-32	4,43599E-26
A6NDU8_RIMOC1	Q9NQ29_LUC7L	0,42005424	1,06882E-08	0,009879336	0,263833707	4,54095E-05	1
A6NDU8_RIMOC1	Q9NX63_CHCHD3	0,428122975	5,18664E-09	0,004824045	0,59332582	1,50372E-23	1,48897E-17
A6NDU8_RIMOC1	Q9UL46_PSME2	0,575376197	1,85247E-16	1,84337E-10	0,232712135	0,000340451	1
A6NDU8_RIMOC1	Q9UMS0_NFU1	0,433645331	3,12729E-09	0,002920359	0,65375508	8,58999E-30	8,58532E-24
A6NDU8_RIMOC1	Q9Y266_NUDC	0,531679747	7,29545E-14	7,16847E-08	0,755298399	2,81994E-44	2,84926E-38
A6NDU8_RIMOC1	Q9Y2D5_AKAP2	0,545390837	1,22745E-14	1,21154E-08	0,30505971	2,0842E-06	1
A6NFN3_RBFOX3	A6NI73_LILRA5	0,499380805	3,58532E-12	3,47732E-06	0,328134546	2,9847E-07	0,262548898
A6NFN3_RBFOX3	B1AKI9_ISM1	0,421527828	9,37928E-09	0,008679225	0,340454154	9,88071E-08	0,087909197
A6NFN3_RBFOX3	O00182_LGALS9	0,560165119	1,63885E-15	1,62454E-09	0,467408917	4,77187E-14	4,57435E-08
A6NFN3_RBFOX3	O00203_AP3B1	0,45126839	5,84919E-10	0,000552752	0,48185073	6,0013E-15	5,78236E-09
A6NFN3_RBFOX3	O00220_TNFRSF10A	0,418167855	1,26222E-08	0,011649471	0,518275445	2,039E-17	1,98603E-11
A6NFN3_RBFOX3	O00244_ATOX1	0,4874745	1,36315E-11	1,31475E-05	0,403621316	1,53024E-10	0,000142424
A6NFN3_RBFOX3	O00273_DFFA	0,474680203	5,41245E-11	5,18593E-05	0,378136823	2,46319E-09	0,002256403
A6NFN3_RBFOX3	O00253_AGRP	0,445105239	1,06281E-09	0,001000383	0,114539338	0,081035245	1
A6NFN3_RBFOX3	O00300_TNFRSF11B	0,526442988	1,41117E-13	1,38396E-07	0,436639307	2,89379E-12	2,73903E-06
A6NFN3_RBFOX3	O00399_DCTN6	0,402068783	5,00939E-08	0,045611362	0,185485707	0,004500302	1
A6NFN3_RBFOX3	O00468_AGRN	0,65620995	1,9909E-22	2,00833E-16	0,514707445	3,66832E-17	3,56964E-11
A6NFN3_RBFOX3	O00548_DLL1	0,410831113	2,3871E-08	0,02189798	0,380499046	1,92282E-09	0,00176415
A6NFN3_RBFOX3	O00559_EBAG9	0,471442628	7,60405E-11	7,27327E-05	0,267400758	3,54497E-05	1
A6NFN3_RBFOX3	O00602_FCN1	0,412645499	2,04198E-08	0,018760554	0,254090725	8,77322E-05	1
A6NFN3_RBFOX3	O14578_CIT	0,711505508	1,08348E-27	1,0976E-21	0,653173537	1,00209E-29	1,00147E-23
A6NFN3_RBFOX3	O14625_CXCL11	0,510725514	9,56346E-13	9,32136E-07	0,458335705	1,67153E-13	1,5969E-07
A6NFN3_RBFOX3	O14737_PDCD5	0,471505028	7,55464E-11	7,22625E-05	0,371622211	4,82733E-09	0,004402057
A6NFN3_RBFOX3	O14763_TNFRSF10B	0,608378333	1,08643E-18	1,08856E-12	0,612446542	2,22024E-25	2,20551E-19
A6NFN3_RBFOX3	O14967_CLGN	0,413003096	1,97987E-08	0,018195268	0,398532576	2,71652E-10	0,000252097
A6NFN3_RBFOX3	O14933_UBE2L6	0,566534668	6,66783E-16	6,62058E-10	0,474161648	1,83201E-14	1,76047E-08
A6NFN3_RBFOX3	O15018_PDZD2	0,401027192	5,46309E-08	0,04969741	0,33164942	2,18804E-07	0,193115842
A6NFN3_RBFOX3	O15123_ANGPT2	0,414851081	1,6868E-08	0,015525907	0,415252179	3,97196E-11	3,7203E-05
A6NFN3_RBFOX3	O15182_CETN3	0,515914273	5,14012E-13	5,02063E-07	0,335026734	1,61766E-07	0,143230484
A6NFN3_RBFOX3	O15197_EPHB6	0,517385461	4,30216E-13	4,20478E-07	0,452586681	3,6294E-13	3,45911E-07
A6NFN3_RBFOX3	O15269_SPTLC1	0,542182063	1,87634E-14	1,85016E-08	0,527394193	4,40367E-18	4,29956E-12
A6NFN3_RBFOX3	O15354_GPR37	0,48500492	1,78679E-11	1,72127E-05	0,280487851	1,38646E-05	1
A6NFN3_RBFOX3	O15405_TOX3	0,441898865	1,4433E-09	0,00135557	0,286274822	9,01421E-06	1
A6NFN3_RBFOX3	O43184_ADAM12	0,628977368	3,20684E-20	3,22392E-14	0,501698144	2,94798E-16	2,85781E-10
A6NFN3_RBFOX3	O43240_KLK10	0,637814097	6,51788E-21	6,56065E-15	0,421475545	1,8889E-11	1,77491E-05
A6NFN3_RBFOX3	O43278_SPINT1	0,714354285	5,37003E-28	5,4409E-22	0,529682419	2,97595E-18	2,90734E-12
A6NFN3_RBFOX3	O43399_TPD52L2	0,446722826	9,09671E-10	0,000857116	0,305797786	1,96349E-06	1
A6NFN3_RBFOX3	O43464_HTRA2	0,569133847	4,59399E-16	4,56452E-10	0,410320921	7,08128E-11	6,61533E-05
A6NFN3_RBFOX3	O43310_CTIF	0,462999496	1,81513E-10	0,000172785	0,273290187	2,33731E-05	1
A6NFN3_RBFOX3	O43491_EPB41L2	0,434252526	2,95643E-09	0,002761927	0,334220353	1,7392E-07	0,153880939
A6NFN3_RBFOX3	O43493_TGOLN2	0,434182927	2,97555E-09	0,002779688	0,370173571	5,59513E-09	0,005096871
A6NFN3_RBFOX3	O43561_LAT	0,402668779	4,7647E-08	0,04340692	0,29488982	4,66466E-06	1
A6NFN3_RBFOX3	O43570_CA12	0,504005568	2,10436E-12	2,04511E-06	0,498668048	4,7299E-16	4,58138E-10
A6NFN3_RBFOX3	O43715_TRIAP1	0,666990664	2,29636E-23	2,31899E-17	0,509004907	9,24584E-17	8,98291E-11
A6NFN3_RBFOX3	O43896_KIF1C	0,446977224	8,87616E-10	0,000836467	0,387741298	8,88747E-10	0,000819322
A6NFN3_RBFOX3	O43927_CXCL13	0,473149015	6,35941E-11	6,08834E-05	0,442811443	1,31241E-12	1,24565E-06
A6NFN3_RBFOX3	O60220_TIMM8A	0,413595891	1,8809E-08	0,017294359	0,413120487	5,10571E-11	4,77671E-05
A6NFN3_RBFOX3	O60232_ZNRD2	0,612134303	5,82567E-19	5,8409E-13	0,600508305	3,19034E-24	3,16301E-18
A6NFN3_RBFOX3	O60238_BNIP3L	0,626678187	4,81393E-20	4,83788E-14	0,520754355	1,35036E-17	1,31617E-11
A6NFN3_RBFOX3	O60259_KLK8	0,587702498	2,9094E-17	2,90338E-11	0,382157345	1,61404E-09	0,001482544
A6NFN3_RBFOX3	O60437_PPL	0,764055488	5,43446E-34	5,51516E-28	0,753600255	5,61759E-44	5,6752E-38
A6NFN3_RBFOX3	O60476_MAN1A2	0,458521132	2,85224E-10	0,00027079	0,479817701	8,08315E-15	7,78271E-09
A6NFN3_RBFOX3	O60664_PLIN3	0,530498956	8,47402E-14	8,32312E-08	0,494412252	9,11644E-16	8,81873E-10
A6NFN3_RBFOX3	O60869_EDF1	0,484280126	1,9337E-11	1,86213E-05	0,419895986	2,28437E-11	2,1448E-05
A6NFN3_RBFOX3	O60907_TBL1X	0,41377109	1,85257E-08	0,017036336	0,227449786	0,000466703	1
A6NFN3_RBFOX3	O60936_NOL3	0,455993952	3,6703E-10	0,000347919	0,325353005	3,80557E-07	0,333859298
A6NFN3_RBFOX3	O60941_DTNB	0,656838745	1,75951E-22	1,77504E-16	0,735383629	6,51615E-41	6,57298E-35
A6NFN3_RBFOX3	O75146_HIP1R	0,499716802	3,45011E-12	3,34663E-06	0,679331595	6,88942E-33	6,90784E-27
A6NFN3_RBFOX3	O75380_NDUFS6	0,415724674	1,56325E-08	0,014398747	0,460844974	1,18619E-13	1,13434E-07
A6NFN3_RBFOX3	O75475_PSIP1	0,690126479	1,62157E-25	1,64061E-19	0,796636347	2,05617E-52	2,08325E-46
A6NFN3_RBFOX3	O75462_CRLF1	0,467833057	1,10624E-10	0,000105606	0,386774589	9,86257E-10	0,000908611
A6NFN3_RBFOX3	O75506_HSBP1	0,427395781	5,54021E-09	0,005150117	0,369183145	6,18664E-09	0,005631813
A6NFN3_RBFOX3	O75509_TNFRSF21	0,550289198	6,3656E-15	6,29212E-09	0,464142599	7,5255E-14	7,20548E-08
A6NFN3_RBFOX3	O75496_GMNN	0,435865313	2,54522E-09	0,002380516	0,438348835	2,32835E-12	2,20559E-06
A6NFN3_RBFOX3	O75528_TADA3	0,431595747	3,77724E-09	0,003522291	0,226812271	0,000484647	1
A6NFN3_RBFOX3	O75695_RP2	0,41744306	1,34515E-08	0,012407334	0,30766195	1,68761E-06	1
A6NFN3_RBFOX3	O75995_SASH3	0,403146375	4,57818E-08	0,041723825	0,374502415	3,59182E-09	0,003281996
A6NFN3_RBFOX3	O76061_STC2	0,460393117	2,36312E-10	0,000224606	0,371307248	4,98507E-09	0,004544963
A6NFN3_RBFOX3	O76070_SNCG	0,415556676	1,58631E-08	0,014609235	0,45824558	1,69216E-13	1,61654E-07
A6NFN3_RBFOX3	O77932_DXO	0,57750018	1,35401E-16	1,34805E-10	0,427227415	9,37411E-12	8,83304E-06
A6NFN3_RBFOX3	O94760_DDAH1	0,623114215	8,97623E-20	9,01606E-14	0,505865712	1,52677E-16	1,4819E-10
A6NFN3_RBFOX3	O94900_TOX	0,515537476	5,37908E-13	5,25322E-07	0,578381204	3,35388E-22	3,31175E-16
A6NFN3_RBFOX3	O95202_LETM1	0,806525548	2,00634E-40	2,03741E-34	0,703990733	3,47095E-36	3,49031E-30
A6NFN3_RBFOX3	O95239_KIF4A	0,52751818	1,23353E-13	1,21026E-07	0,620219108	3,68153E-26	3,66173E-20
A6NFN3_RBFOX3	O95232_LUC7L3	0,66375549	4,43206E-23	4,4745E-17	0,822818122	1,29348E-58	1,31215E-52
A6NFN3_RBFOX3	O95429_BAG4	0,459413925	2,60786E-10	0,000247724	0,46953302	3,5391E-14	3,39536E-08
A6NFN3_RBFOX3	O95407_TNFRSF6B	0,587176903	3,15342E-17	3,14643E-11	0,485960429	3,26714E-15	3,15206E-09
A6NFN3_RBFOX3	O95633_FSTL3	0,438303694	2,02646E-09	0,001898522	0,390686012	6,45877E-10	0,000596525
A6NFN3_RBFOX3	O95825_CRYZL1	0,47002664	8,81328E-11	8,42355E-05	0,262319608	5,03886E-05	1
A6NFN3_RBFOX3	O95831_AIFM1	0,512825497	7,44793E-13	7,26577E-07	0,392019862	5,58347E-10	0,000516101
A6NFN3_RBFOX3	O95835_LATS1	0,457565939	3,13823E-10	0,000297755	0,215881536	0,000910667	1
A6NFN3_RBFOX3	O95967_EFEMP2	0,460949912	2,23404E-10	0,000212405	0,334758256	1,65719E-07	0,146693772
A6NFN3_RBFOX3	O95998_IL18BP	0,529003768	1,02349E-13	1,00474E-07	0,509918489	7,98235E-17	7,7572E-11
A6NFN3_RBFOX3	O96007_MOCS2	0,504931961	1,8895E-12	1,83711E-06	0,316763622	7,9373E-07	0,690240341
A6NFN3_RBFOX3	P00390_GSR	0,55998032	1,68169E-15	1,66691E-09	0,436111838	3,09381E-12	2,9277E-06
A6NFN3_RBFOX3	P00519_ABL1	0,449070007	7,24775E-10	0,000683901	0,360116574	1,52824E-08	0,013817171
A6NFN3_RBFOX3	P00740_F9	0,406902345	3,33697E-08	0,030509139	0,452447225	3,69764E-13	3,52394E-07
A6NFN3_RBFOX3	P00751_CFB	0,467197062	1,18124E-10	0,000112724	0,447928644	6,73076E-13	6,4026E-07
A6NFN3_RBFOX3	P01009_SERPINA1	0,562807498	1,13119E-15	1,12209E-09	0,595476486	9,49113E-24	9,40166E-18
A6NFN3_RBFOX3	P01011_SERPINA3	0,622171023	1,05713E-19	1,06167E-13	0,669315392	1,22255E-31	1,22432E-25
A6NFN3_RBFOX3	P01033_TIMP1	0,522243022	2,37599E-13	2,32656E-07	0,7311155	3,13021E-40	3,15624E-34
A6NFN3_RBFOX3	P01258_CALCA	0,404161567	4,20474E-08	0,038354333	0,439556509	1,99539E-12	1,89117E-06
A6NFN3_RBFOX3	P01730_CD4	0,472837017	6,57117E-11	6,29003E-05	0,367154859	7,59235E-09	0,006901696
A6NFN3_RBFOX3	P01589_IL2RA	0,70504716	5,15729E-27	5,2228E-21	0,669831476	1,05705E-31	1,05865E-25
A6NFN3_RBFOX3	P02452_COL1A1	0,428878969	4,84216E-09	0,00450607	0,377343723	2,67558E-09	0,002449541
A6NFN3_RBFOX3	P02652_APOA2	0,407802338	3,09166E-08	0,028289778	0,219223749	0,000753352	1
A6NFN3_RBFOX3	P02745_C1QA	0,527832577	1,18584E-13	1,1636E-07	0,365199622	9,23662E-09	0,00838397
A6NFN3_RBFOX3	P02743_APCS	0,469409845	9,39646E-11	8,97786E-05	0,398036414	2,87138E-10	0,000266387
A6NFN3_RBFOX3	P02748_C9	0,61003192	8,26582E-19	8,28454E-13	0,635372434	9,5558E-28	9,52631E-22
A6NFN3_RBFOX3	P02750_LRG1	0,656572347	1,85413E-22	1,87044E-16	0,64708773	4,92542E-29	4,91835E-23
A6NFN3_RBFOX3	P02760_AMBP	0,592365661	1,41476E-17	1,41316E-11	0,365743218	8,74783E-09	0,007943434
A6NFN3_RBFOX3	P02763_ORM1	0,632812537	1,61621E-20	1,62571E-14	0,5993585	4,09983E-24	4,06389E-18
A6NFN3_RBFOX3	P02778_CXCL10	0,485722514	1,65204E-11	1,59204E-05	0,359969528	1,55046E-08	0,01401653
A6NFN3_RBFOX3	P03973_SLPI	0,712991096	7,52164E-28	7,62039E-22	0,554011415	3,81844E-20	3,75144E-14
A6NFN3_RBFOX3	P04080_CSTB	0,641562867	3,26373E-21	3,28666E-15	0,555612793	2,83071E-20	2,78193E-14
A6NFN3_RBFOX3	P04179_SOD2	0,617637459	2,30262E-19	2,31083E-13	0,60365414	1,59792E-24	1,58498E-18
A6NFN3_RBFOX3	P04233_CD74	0,434302926	2,94266E-09	0,002749205	0,411516262	6,16054E-11	5,75863E-05
A6NFN3_RBFOX3	P04818_TYMS	0,461353109	2,14485E-10	0,000203976	0,459281543	1,46929E-13	1,4042E-07
A6NFN3_RBFOX3	P04637_TP53	0,434914921	2,78032E-09	0,002598571	0,319574572	6,2558E-07	0,545620651
A6NFN3_RBFOX3	P04792_HSPB1	0,444570043	1,11876E-09	0,001052666	0,267516498	3,5164E-05	1
A6NFN3_RBFOX3	P05156_CFI	0,453154775	4,86041E-10	0,000459861	0,475741207	1,45998E-14	1,40374E-08
A6NFN3_RBFOX3	P05231_IL6	0,568029856	5,38375E-16	5,34772E-10	0,660531529	1,39083E-30	1,3913E-24
A6NFN3_RBFOX3	P05305_EDN1	0,502428781	2,52586E-12	2,45305E-06	0,280397726	1,39569E-05	1
A6NFN3_RBFOX3	P05362_ICAM1	0,419907841	1,08274E-08	0,010007128	0,388740262	7,97818E-10	0,000735967
A6NFN3_RBFOX3	P05412_JUN	0,678548972	2,04631E-24	2,06849E-18	0,71157546	2,8616E-37	2,87992E-31
A6NFN3_RBFOX3	P05455_SSB	0,50129119	2,87978E-12	2,79534E-06	0,621354683	2,81959E-26	2,80491E-20
A6NFN3_RBFOX3	P05783_KRT18	0,722079823	7,65978E-29	7,7635E-23	0,651766639	1,45273E-29	1,45157E-23
A6NFN3_RBFOX3	P06733_ENO1	0,508541532	1,23809E-12	1,20564E-06	0,397341978	3,10258E-10	0,000287716
A6NFN3_RBFOX3	P06744_GPI	0,600136799	4,14472E-18	4,14655E-12	0,563359745	6,50217E-21	6,40125E-15
A6NFN3_RBFOX3	P07108_DBI	0,431768546	3,71777E-09	0,003467234	0,348620424	4,62223E-08	0,041409591
A6NFN3_RBFOX3	P07306_ASGR1	0,517863057	4,05991E-13	3,96876E-07	0,520580746	1,39005E-17	1,35478E-11
A6NFN3_RBFOX3	P07307_ASGR2	0,561871505	1,29041E-15	1,27973E-09	0,560647458	1,093E-20	1,0754E-14
A6NFN3_RBFOX3	P07339_CTSD	0,434031728	3,01749E-09	0,002818577	0,429488128	7,09174E-12	6,68977E-06
A6NFN3_RBFOX3	P07711_CTSL	0,67619459	3,37862E-24	3,41459E-18	0,714745013	9,84541E-38	9,91162E-32
A6NFN3_RBFOX3	P08571_CD14	0,641918065	3,05518E-21	3,07681E-15	0,670180591	9,57842E-32	9,59325E-26
A6NFN3_RBFOX3	P08579_SNRPB2	0,499863201	3,39275E-12	3,29118E-06	0,782411782	2,05765E-49	2,08295E-43
A6NFN3_RBFOX3	P08582_MELTF	0,419202246	1,15234E-08	0,010644544	0,479103342	8,97062E-15	8,63502E-09
A6NFN3_RBFOX3	P08727_KRT19	0,825494996	7,74268E-44	7,86361E-38	0,819903766	7,10191E-58	7,20353E-52
A6NFN3_RBFOX3	P09104_ENO2	0,566837065	6,38607E-16	6,34132E-10	0,428170406	8,3463E-12	7,86814E-06
A6NFN3_RBFOX3	P09110_ACAA1	0,430429357	4,2034E-09	0,003916458	0,318594582	6,79904E-07	0,592410485
A6NFN3_RBFOX3	P09237_MMP7	0,626142991	5,2888E-20	5,31467E-14	0,375910262	3,10525E-09	0,002840115
A6NFN3_RBFOX3	P09341_CXCL1	0,453879569	4,52525E-10	0,000428364	0,463892146	7,79146E-14	7,45949E-08
A6NFN3_RBFOX3	P09382_LGALS1	0,460126719	2,42741E-10	0,00023068	0,430134182	6,54572E-12	6,17656E-06
A6NFN3_RBFOX3	P09466_PAEP	0,493431253	7,03329E-12	6,80297E-06	0,496844678	6,27238E-16	6,07211E-10
A6NFN3_RBFOX3	P09455_RBP1	0,50249358	2,50702E-12	2,43484E-06	0,489591041	1,89632E-15	1,83169E-09
A6NFN3_RBFOX3	P09529_INHBB	0,560606715	1,54075E-15	1,52744E-09	0,514644832	3,70609E-17	3,60631E-11
A6NFN3_RBFOX3	P09603_CSF1	0,634137327	1,27273E-20	1,28047E-14	0,663826307	5,64102E-31	5,64516E-25
A6NFN3_RBFOX3	P09874_PARP1	0,503921569	2,12498E-12	2,06509E-06	0,680283125	5,21115E-33	5,22578E-27
A6NFN3_RBFOX3	P09758_TACSTD2	0,561501908	1,35914E-15	1,34774E-09	0,474920595	1,64295E-14	1,57922E-08
A6NFN3_RBFOX3	P09958_FURIN	0,492087263	8,17495E-12	7,90239E-06	0,524867848	6,76437E-18	6,60009E-12
A6NFN3_RBFOX3	P0DPI2_GATD3	0,617097463	2,52423E-19	2,53302E-13	0,497135924	5,99656E-16	5,80556E-10
A6NFN3_RBFOX3	P10147_CCL3	0,515275878	5,55131E-13	5,42088E-07	0,524785313	6,85948E-18	6,69276E-12
A6NFN3_RBFOX3	P10586_PTPRF	0,564341085	9,10819E-16	9,03866E-10	0,535077583	1,16739E-18	1,14194E-12
A6NFN3_RBFOX3	P10451_SPP1	0,745362037	1,42171E-31	1,44215E-25	0,642529305	1,58561E-28	1,58236E-22
A6NFN3_RBFOX3	P10415_BCL2	0,46994744	8,88615E-11	8,49281E-05	0,317974143	7,16601E-07	0,623986937
A6NFN3_RBFOX3	P10145_CXCL8	0,476792186	4,32753E-11	4,15106E-05	0,589109869	3,66966E-23	3,63097E-17
A6NFN3_RBFOX3	P11274_BCR	0,417776658	1,30635E-08	0,012052781	0,317223734	7,63522E-07	0,664315825
A6NFN3_RBFOX3	P11532_DMD	0,426046992	6,25847E-09	0,005811957	0,40046884	2,1861E-10	0,00020309
A6NFN3_RBFOX3	P11836_MS4A1	0,412297502	2,10421E-08	0,019326613	0,222117235	0,000637828	1
A6NFN3_RBFOX3	P12111_COL6A3	0,52123743	2,6888E-13	2,63195E-07	0,41364416	4,80107E-11	4,49296E-05
A6NFN3_RBFOX3	P12270_TPR	0,641414069	3,35519E-21	3,37874E-15	0,735271684	6,7926E-41	6,85179E-35
A6NFN3_RBFOX3	P12277_CKB	0,663457892	4,70648E-23	4,75139E-17	0,619906991	3,96083E-26	3,93935E-20
A6NFN3_RBFOX3	P12872_MLN	0,460573115	2,32062E-10	0,000220588	0,283022734	1,14952E-05	1
A6NFN3_RBFOX3	P13686_ACP5	0,474922601	5,27566E-11	5,05556E-05	0,388815208	7,91372E-10	0,000730068
A6NFN3_RBFOX3	P13667_PDIA4	0,662953896	5,20972E-23	5,25921E-17	0,498281934	5,02193E-16	4,86367E-10
A6NFN3_RBFOX3	P13727_PRG2	0,496637627	4,89952E-12	4,74606E-06	0,543703016	2,52452E-19	2,47456E-13
A6NFN3_RBFOX3	P14207_FOLR2	0,498214414	4,09584E-12	3,97035E-06	0,397348619	3,10029E-10	0,000287504
A6NFN3_RBFOX3	P14174_MIF	0,492759258	7,58329E-12	7,33286E-06	0,363227308	1,12413E-08	0,010187987
A6NFN3_RBFOX3	P14543_NID1	0,460136319	2,42506E-10	0,000230459	0,522392732	1,0265E-17	1,00093E-11
A6NFN3_RBFOX3	P14555_PLA2G2A	0,459723522	2,52794E-10	0,000240175	0,403489449	1,55336E-10	0,000144563
A6NFN3_RBFOX3	P14778_IL1R1	0,469731442	9,08787E-11	8,68453E-05	0,452762188	3,54526E-13	3,3792E-07
A6NFN3_RBFOX3	P14854_COX6B1	0,42127343	9,59364E-09	0,00887566	0,338509352	1,18026E-07	0,104832429
A6NFN3_RBFOX3	P15090_FABP4	0,419670243	1,10572E-08	0,010217678	0,303289466	2,40325E-06	1
A6NFN3_RBFOX3	P15328_FOLR1	0,753200374	1,46354E-32	1,48491E-26	0,574835973	6,84508E-22	6,75454E-16
A6NFN3_RBFOX3	P15291_B4GALT1	0,647894017	9,92736E-22	1,0005E-15	0,568146803	2,56961E-21	2,53219E-15
A6NFN3_RBFOX3	P15311_EZR	0,56873305	4,86667E-16	4,835E-10	0,536704576	8,77459E-19	8,58674E-13
A6NFN3_RBFOX3	P15529_CD46	0,457928337	3,0266E-10	0,000287235	0,468940093	3,84782E-14	3,69078E-08
A6NFN3_RBFOX3	P15941_MUC1	0,61494468	3,63465E-19	3,64596E-13	0,539336225	5,51125E-19	5,39688E-13
A6NFN3_RBFOX3	P15907_ST6GAL1	0,446374829	9,407E-10	0,000886129	0,642747502	1,49999E-28	1,49696E-22
A6NFN3_RBFOX3	P16455_MGMT	0,494914441	5,95299E-12	5,76208E-06	0,242219844	0,000189073	1
A6NFN3_RBFOX3	P17174_GOT1	0,52254542	2,28906E-13	2,24168E-07	0,402987595	1,64449E-10	0,000152999
A6NFN3_RBFOX3	P18065_IGFBP2	0,645669235	1,51306E-21	1,5245E-15	0,637414002	5,75229E-28	5,73627E-22
A6NFN3_RBFOX3	P18075_BMP7	0,506741546	1,52959E-12	1,48835E-06	0,349490367	4,25741E-08	0,038168114
A6NFN3_RBFOX3	P18428_LBP	0,556721146	2,64396E-15	2,61834E-09	0,620103369	3,78276E-26	3,76235E-20
A6NFN3_RBFOX3	P18754_RCC1	0,609727122	8,69401E-19	8,71325E-13	0,743677971	2,82433E-42	2,85098E-36
A6NFN3_RBFOX3	P18827_SDC1	0,605579955	1,71923E-18	1,72179E-12	0,622504487	2,14985E-26	2,13903E-20
A6NFN3_RBFOX3	P19022_CDH2	0,524979	1,69356E-13	1,66002E-07	0,483657973	4,59782E-15	4,43281E-09
A6NFN3_RBFOX3	P19438_TNFRSF1A	0,667437061	2,09583E-23	2,11656E-17	0,638812362	4,05416E-28	4,04371E-22
A6NFN3_RBFOX3	P19971_TYMP	0,592137663	1,46592E-17	1,46418E-11	0,338466661	1,18486E-07	0,105235586
A6NFN3_RBFOX3	P19883_FST	0,419749442	1,09801E-08	0,010147099	0,350721759	3,78807E-08	0,033995657
A6NFN3_RBFOX3	P20155_SPINK2	0,570252238	3,90961E-16	3,88568E-10	0,502682878	2,52556E-16	2,44905E-10
A6NFN3_RBFOX3	P20333_TNFRSF1B	0,666069071	2,77173E-23	2,79882E-17	0,605822831	9,87645E-25	9,80017E-19
A6NFN3_RBFOX3	P20827_EFNA1	0,613919889	4,31926E-19	4,33193E-13	0,606015414	9,46168E-25	9,3889E-19
A6NFN3_RBFOX3	P20851_C4BPB	0,541481268	2,05733E-14	2,02822E-08	0,466518103	5,40574E-14	5,1804E-08
A6NFN3_RBFOX3	P20908_COL5A1	0,403849569	4,31627E-08	0,039360746	0,474879802	1,65261E-14	1,58849E-08
A6NFN3_RBFOX3	P21217_Q11128_FUT3_FUT5	0,595142439	9,15829E-18	9,1531E-12	0,530401521	2,62951E-18	2,56937E-12
A6NFN3_RBFOX3	P21757_MSR1	0,401427989	5,28402E-08	0,048085301	0,29318124	5,32484E-06	1
A6NFN3_RBFOX3	P21741_MDK	0,754803562	9,09657E-33	9,22978E-27	0,665500734	3,55035E-31	3,55368E-25
A6NFN3_RBFOX3	P21854_CD72	0,450104399	6,55355E-10	0,000618829	0,26091935	5,54469E-05	1
A6NFN3_RBFOX3	P21912_SDHB	0,56629227	6,90242E-16	6,85307E-10	0,455386247	2,4926E-13	2,37851E-07
A6NFN3_RBFOX3	P22301_IL10	0,521851825	2,49322E-13	2,441E-07	0,635598221	9,03588E-28	9,00827E-22
A6NFN3_RBFOX3	P22692_IGFBP4	0,519029448	3,52274E-13	3,44531E-07	0,524575654	7,10702E-18	6,9338E-12
A6NFN3_RBFOX3	P22897_MRC1	0,540991672	2,19376E-14	2,16235E-08	0,538653173	6,22076E-19	6,0905E-13
A6NFN3_RBFOX3	P23280_CA6	-0,501495188	2,81295E-12	2,73076E-06	-0,550747942	6,99268E-20	6,86517E-14
A6NFN3_RBFOX3	P23381_WARS1	0,424223006	7,37386E-09	0,006837909	0,362766248	1,17673E-08	0,010660874
A6NFN3_RBFOX3	P23526_AHCY	0,521765426	2,51986E-13	2,46699E-07	0,415993101	3,63849E-11	3,40926E-05
A6NFN3_RBFOX3	P24387_CRHBP	0,484745722	1,83804E-11	1,77043E-05	0,548979596	9,67891E-20	9,49869E-14
A6NFN3_RBFOX3	P24530_EDNRB	0,404763962	3,99717E-08	0,036479378	0,232086953	0,000353583	1
A6NFN3_RBFOX3	P24821_TNC	0,441687666	1,47252E-09	0,001382827	0,379851095	2,05839E-09	0,001887719
A6NFN3_RBFOX3	P25116_F2R	0,488405693	1,23022E-11	1,18708E-05	0,438201789	2,37241E-12	2,24719E-06
A6NFN3_RBFOX3	P26022_PTX3	0,422295822	8,75977E-09	0,008110746	0,446861375	7,74373E-13	7,36264E-07
A6NFN3_RBFOX3	P25942_CD40	0,510831113	9,44436E-13	9,20589E-07	0,381938199	1,65191E-09	0,001517085
A6NFN3_RBFOX3	P27144_AK4	0,574493004	2,10895E-16	2,09815E-10	0,576941102	4,48597E-22	4,42859E-16
A6NFN3_RBFOX3	P27348_YWHAQ	0,411164711	2,3197E-08	0,021285755	0,333828546	1,80137E-07	0,159327031
A6NFN3_RBFOX3	P29218_IMPA1	0,423387813	7,94635E-09	0,007363717	0,278998418	1,54655E-05	1
A6NFN3_RBFOX3	P29317_EPHA2	0,58002976	9,29415E-17	9,25879E-11	0,543983827	2,39997E-19	2,35263E-13
A6NFN3_RBFOX3	P28908_TNFRSF8	0,766930665	2,20486E-34	2,23774E-28	0,689113474	3,71065E-34	3,725E-28
A6NFN3_RBFOX3	P29459_P29460_IL12A_IL12B	0,45503156	4,03805E-10	0,000382548	0,28417159	1,05527E-05	1
A6NFN3_RBFOX3	P29692_EEF1D	0,445090839	1,06428E-09	0,001001755	0,594371269	1,20284E-23	1,19127E-17
A6NFN3_RBFOX3	P30046_DDT	0,477111383	4,1831E-11	4,01319E-05	0,376407372	2,94919E-09	0,002698342
A6NFN3_RBFOX3	P30044_PRDX5	0,422303022	8,75415E-09	0,008105606	0,281483969	1,28831E-05	1
A6NFN3_RBFOX3	P30047_GCHFR	0,580492956	8,67229E-17	8,64021E-11	0,464026859	7,64729E-14	7,3218E-08
A6NFN3_RBFOX3	P30048_PRDX3	0,626546188	4,92702E-20	4,95144E-14	0,535460852	1,09161E-18	1,06792E-12
A6NFN3_RBFOX3	P30086_PEBP1	0,416895865	1,41121E-08	0,0130111	0,320229164	5,91636E-07	0,516359766
A6NFN3_RBFOX3	P30084_ECHS1	0,481455348	2,62642E-11	2,52551E-05	0,302097919	2,64367E-06	1
A6NFN3_RBFOX3	P30533_LRPAP1	0,502126383	2,61558E-12	2,53985E-06	0,512632673	5,14527E-17	5,00395E-11
A6NFN3_RBFOX3	P30519_HMOX2	0,760109919	1,83566E-33	1,86277E-27	0,675283562	2,2332E-32	2,23806E-26
A6NFN3_RBFOX3	P30740_SERPINB1	0,413569491	1,8852E-08	0,017333675	0,359381344	1,64251E-08	0,014841143
A6NFN3_RBFOX3	P31350_RRM2	0,685360117	4,67102E-25	4,72421E-19	0,691075352	2,03665E-34	2,04495E-28
A6NFN3_RBFOX3	P32455_GBP1	0,51752706	4,2289E-13	4,13343E-07	0,407989056	9,27757E-11	8,65596E-05
A6NFN3_RBFOX3	P33681_CD80	0,432205342	3,57142E-09	0,003331787	0,351942715	3,37215E-08	0,030292532
A6NFN3_RBFOX3	P34096_RNASE4	0,47620899	4,60399E-11	4,41493E-05	0,499103494	4,42049E-16	4,28227E-10
A6NFN3_RBFOX3	P34896_SHMT1	0,449727602	6,79864E-10	0,000641798	0,233985269	0,000315098	1
A6NFN3_RBFOX3	P35237_SERPINB6	0,577828977	1,28962E-16	1,28402E-10	0,341311764	9,13232E-08	0,081313426
A6NFN3_RBFOX3	P35249_RFC4	0,600844793	3,69997E-18	3,70209E-12	0,538613328	6,26481E-19	6,13356E-13
A6NFN3_RBFOX3	P35318_ADM	0,595358437	8,8521E-18	8,84746E-12	0,370773139	5,26402E-09	0,004797357
A6NFN3_RBFOX3	P35442_THBS2	0,495646435	5,48105E-12	5,30704E-06	0,522937277	9,36777E-18	9,1357E-12
A6NFN3_RBFOX3	P35542_SAA4	0,454781962	4,1391E-10	0,000392059	0,42458533	1,29543E-11	1,21911E-05
A6NFN3_RBFOX3	P36222_CHI3L1	0,572820217	2,69319E-16	2,67836E-10	0,615233775	1,17233E-25	1,16511E-19
A6NFN3_RBFOX3	P36776_LONP1	0,594052848	1,08678E-17	1,08592E-11	0,561910156	8,58753E-21	8,45163E-15
A6NFN3_RBFOX3	P36941_LTBR	0,546178031	1,10533E-14	1,09124E-08	0,478205887	1,02214E-14	9,83592E-09
A6NFN3_RBFOX3	P36980_CFHR2	0,448935609	7,34301E-10	0,000692822	0,28515917	9,80164E-06	1
A6NFN3_RBFOX3	P37837_TALDO1	0,557287542	2,44489E-15	2,42163E-09	0,529422479	3,11188E-18	3,0399E-12
A6NFN3_RBFOX3	P38936_CDKN1A	0,432562939	3,45576E-09	0,003224691	0,256338156	7,55402E-05	1
A6NFN3_RBFOX3	P39900_MMP12	0,462118703	1,98489E-10	0,000188848	0,382509307	1,55498E-09	0,001428622
A6NFN3_RBFOX3	P39060_COL18A1	0,573595411	2,40506E-16	2,39228E-10	0,488321702	2,29525E-15	2,21617E-09
A6NFN3_RBFOX3	P40222_TXLNA	0,551909185	5,11095E-15	5,05434E-09	0,397018477	3,21635E-10	0,000298209
A6NFN3_RBFOX3	P40259_CD79B	0,499150407	3,681E-12	3,56973E-06	0,422239235	1,72243E-11	1,61904E-05
A6NFN3_RBFOX3	P41271_NBL1	0,412124703	2,13579E-08	0,019613831	0,35200343	3,35266E-08	0,030118787
A6NFN3_RBFOX3	P41236_PPP1R2	0,409880721	2,58962E-08	0,023737441	0,270980142	2,75531E-05	1
A6NFN3_RBFOX3	P42126_ECI1	0,754640363	9,54936E-33	9,68916E-27	0,726326545	1,75773E-39	1,7715E-33
A6NFN3_RBFOX3	P43489_TNFRSF4	0,602433581	2,86501E-18	2,86753E-12	0,467085416	4,99318E-14	4,78595E-08
A6NFN3_RBFOX3	P45984_MAPK9	0,404394365	4,12332E-08	0,037618658	0,481900062	5,95794E-15	5,74073E-09
A6NFN3_RBFOX3	P46013_MKI67	0,407660739	3,12907E-08	0,028628546	0,573937569	8,19029E-22	8,08039E-16
A6NFN3_RBFOX3	P46952_HAAO	0,521830225	2,49986E-13	2,44748E-07	0,368460248	6,65607E-09	0,006056133
A6NFN3_RBFOX3	P48307_TFPI2	0,586766506	3,35776E-17	3,35003E-11	0,541539069	3,72238E-19	3,64695E-13
A6NFN3_RBFOX3	P48551_IFNAR2	0,504113567	2,07814E-12	2,01973E-06	0,447221874	7,38598E-13	7,02366E-07
A6NFN3_RBFOX3	P49763_PGF	0,455173159	3,98178E-10	0,000377251	0,391202096	6,10538E-10	0,000564072
A6NFN3_RBFOX3	P49788_RARRES1	0,406374349	3,48949E-08	0,031889525	0,246528766	0,000143705	1
A6NFN3_RBFOX3	P50453_SERPINB9	0,413120695	1,95984E-08	0,018013141	0,156067023	0,01712213	1
A6NFN3_RBFOX3	P50135_HNMT	0,49870881	3,87136E-12	3,75359E-06	0,360384103	1,4886E-08	0,013461368
A6NFN3_RBFOX3	P50452_SERPINB8	0,454904361	4,08924E-10	0,000387362	0,419459592	2,40713E-11	2,25956E-05
A6NFN3_RBFOX3	P50895_BCAM	0,62869417	3,372E-20	3,3898E-14	0,597764711	5,79474E-24	5,74234E-18
A6NFN3_RBFOX3	P51532_SMARCA4	0,5625147	1,17881E-15	1,16924E-09	0,415303408	3,94798E-11	3,69793E-05
A6NFN3_RBFOX3	P51687_SUOX	0,475930593	4,74192E-11	4,54646E-05	0,369192632	6,1807E-09	0,005626459
A6NFN3_RBFOX3	P52630_STAT2	0,480615355	2,87523E-11	2,76362E-05	0,292430831	5,64206E-06	1
A6NFN3_RBFOX3	P52758_RIDA	0,446089231	9,66927E-10	0,000910661	0,180744186	0,005658732	1
A6NFN3_RBFOX3	P52823_STC1	0,542652459	1,76366E-14	1,73932E-08	0,513726506	4,30591E-17	4,18888E-11
A6NFN3_RBFOX3	P52798_EFNA4	0,56126911	1,40425E-15	1,39238E-09	0,582595257	1,42016E-22	1,40347E-16
A6NFN3_RBFOX3	P52888_THOP1	0,560781914	1,50343E-15	1,49052E-09	0,46336278	8,38417E-14	8,02536E-08
A6NFN3_RBFOX3	P53674_CRYBB1	0,498128015	4,13635E-12	4,00947E-06	0,398806746	2,63446E-10	0,000244519
A6NFN3_RBFOX3	P54687_BCAT1	0,565461876	7,76876E-16	7,71164E-10	0,621328119	2,83727E-26	2,82248E-20
A6NFN3_RBFOX3	P54727_RAD23B	0,455240358	3,95535E-10	0,000374762	0,277987121	1,66506E-05	1
A6NFN3_RBFOX3	P54760_EPHB4	0,495548036	5,54231E-12	5,36613E-06	0,516069755	2,93385E-17	2,85597E-11
A6NFN3_RBFOX3	P55268_LAMB2	0,438332493	2,02099E-09	0,001893452	0,371461884	4,90701E-09	0,004474278
A6NFN3_RBFOX3	P55285_CDH6	0,654745962	2,65145E-22	2,67425E-16	0,529274485	3,19198E-18	3,11799E-12
A6NFN3_RBFOX3	P55327_TPD52	0,517908657	4,03749E-13	3,94692E-07	0,309354402	1,46953E-06	1
A6NFN3_RBFOX3	P55735_SEC13	0,508131135	1,29938E-12	1,26512E-06	0,305606152	1,99418E-06	1
A6NFN3_RBFOX3	P55773_CCL23	0,496136031	5,18589E-12	5,0223E-06	0,488004842	2,407E-15	2,32385E-09
A6NFN3_RBFOX3	P55789_GFER	0,673943408	5,43353E-24	5,49037E-18	0,64106928	2,29622E-28	2,29109E-22
A6NFN3_RBFOX3	P55774_CCL18	0,452403581	5,23309E-10	0,000494897	0,407709194	9,58195E-11	8,93851E-05
A6NFN3_RBFOX3	P56159_GFRA1	0,666837065	2,36962E-23	2,39293E-17	0,628320868	5,35875E-27	5,33664E-21
A6NFN3_RBFOX3	P56182_RRP1	0,503887969	2,13328E-12	2,07313E-06	0,619629975	4,22612E-26	4,20299E-20
A6NFN3_RBFOX3	P56192_MARS1	0,440816473	1,59922E-09	0,00150091	0,369349165	6,08344E-09	0,005538555
A6NFN3_RBFOX3	P55809_OXCT1	0,553613171	4,05194E-15	4,00896E-09	0,543709657	2,5215E-19	2,47161E-13
A6NFN3_RBFOX3	P58107_EPPK1	0,604571963	2,02607E-18	2,02869E-12	0,585949803	7,10165E-23	7,02267E-17
A6NFN3_RBFOX3	P61218_POLR2F	0,449322005	7,07235E-10	0,000667458	0,689848704	2,96521E-34	2,97691E-28
A6NFN3_RBFOX3	P61457_PCBD1	0,70999592	1,56627E-27	1,58658E-21	0,622568049	2,11779E-26	2,10715E-20
A6NFN3_RBFOX3	P61769_B2M	0,530906953	8,04722E-14	7,9049E-08	0,443228864	1,24335E-12	1,18034E-06
A6NFN3_RBFOX3	P61916_NPC2	0,544510044	1,37972E-14	1,36147E-08	0,503520566	2,21335E-16	2,14685E-10
A6NFN3_RBFOX3	P62736_ACTA2	0,407039144	3,29851E-08	0,030161619	0,48108704	6,7132E-15	6,4666E-09
A6NFN3_RBFOX3	P63165_SUMO1	0,588566491	2,54782E-17	2,54296E-11	0,632815731	1,7947E-27	1,78848E-21
A6NFN3_RBFOX3	P63098_PPP3R1	0,538992488	2,84829E-14	2,80567E-08	0,302924223	2,47463E-06	1
A6NFN3_RBFOX3	P63313_TMSB10	0,605498356	1,74228E-18	1,74485E-12	0,498674689	4,72503E-16	4,57667E-10
A6NFN3_RBFOX3	P78310_CXADR	0,502018384	2,64837E-12	2,57156E-06	0,319190355	6,46364E-07	0,563520404
A6NFN3_RBFOX3	P78312_FAM193A	0,405651955	3,70905E-08	0,033875592	0,257028798	7,21257E-05	1
A6NFN3_RBFOX3	P78325_ADAM8	0,468034656	1,08344E-10	0,00010344	0,414459079	4,36182E-11	4,08371E-05
A6NFN3_RBFOX3	P78362_SRPK2	0,408560732	2,89849E-08	0,026539128	0,426592745	1,01342E-11	9,54624E-06
A6NFN3_RBFOX3	P78556_CCL20	0,404067967	4,2379E-08	0,038653613	0,329545239	2,63623E-07	0,232208723
A6NFN3_RBFOX3	P78549_NTHL1	0,407891137	3,06842E-08	0,028079007	0,345749707	6,05217E-08	0,054088702
A6NFN3_RBFOX3	P80098_CCL7	0,627772578	3,96924E-20	3,98961E-14	0,578930492	3,00059E-22	2,96319E-16
A6NFN3_RBFOX3	P80303_NUCB2	0,472904217	6,52499E-11	6,24604E-05	0,449961673	5,1463E-13	4,89961E-07
A6NFN3_RBFOX3	P98095_FBLN2	0,536489308	3,94017E-14	3,87802E-08	0,551259283	6,36301E-20	6,24775E-14
A6NFN3_RBFOX3	Q00796_SORD	0,423601411	7,79599E-09	0,007225619	0,110892598	0,091255648	1
A6NFN3_RBFOX3	Q01469_FABP5	0,483970528	1,99997E-11	1,92563E-05	0,403807258	1,49821E-10	0,000139457
A6NFN3_RBFOX3	Q02487_DSC2	0,615955072	3,06408E-19	3,07412E-13	0,585258213	8,19777E-23	8,10562E-17
A6NFN3_RBFOX3	Q02790_FKBP4	0,556776346	2,62389E-15	2,5985E-09	0,489839597	1,82657E-15	1,76445E-09
A6NFN3_RBFOX3	Q03014_HHEX	0,412242302	2,11425E-08	0,019417671	0,372779606	4,28809E-09	0,003913673
A6NFN3_RBFOX3	Q03169_TNFAIP2	0,413319893	1,92637E-08	0,017708393	0,464757346	6,90971E-14	6,61725E-08
A6NFN3_RBFOX3	Q03393_PTS	0,608020736	1,15235E-18	1,15452E-12	0,608127184	5,89954E-25	5,85617E-19
A6NFN3_RBFOX3	Q03405_PLAUR	0,580900953	8,15835E-17	8,12884E-11	0,615010834	1,23406E-25	1,22641E-19
A6NFN3_RBFOX3	Q03252_LMNB2	0,790918473	6,90709E-38	7,01288E-32	0,813261082	3,07807E-56	3,12125E-50
A6NFN3_RBFOX3	Q04637_EIF4G1	0,519216646	3,44323E-13	3,3678E-07	0,408941535	8,3104E-11	7,75748E-05
A6NFN3_RBFOX3	Q06033_ITIH3	0,517068663	4,47054E-13	4,36885E-07	0,583517378	1,17476E-22	1,16116E-16
A6NFN3_RBFOX3	Q06323_PSME1	0,534266926	5,24402E-14	5,15736E-08	0,319958789	6,05437E-07	0,52826295
A6NFN3_RBFOX3	Q07011_TNFRSF9	0,608191134	1,12046E-18	1,12261E-12	0,497710826	5,48649E-16	5,31271E-10
A6NFN3_RBFOX3	Q07065_CKAP4	0,800376797	2,1315E-39	2,1644E-33	0,783951496	9,99139E-50	1,01155E-43
A6NFN3_RBFOX3	Q07325_CXCL9	0,568471452	5,0531E-16	5,01984E-10	0,38595967	1,07644E-09	0,000991158
A6NFN3_RBFOX3	Q07812_BAX	0,441728466	1,46683E-09	0,001377513	0,406082202	1,15532E-10	0,000107673
A6NFN3_RBFOX3	Q08334_IL10RB	0,626644587	4,84247E-20	4,86654E-14	0,499316948	4,27614E-16	4,14269E-10
A6NFN3_RBFOX3	Q08345_DDR1	0,709309526	1,85054E-27	1,87446E-21	0,54001738	4,88296E-19	4,7824E-13
A6NFN3_RBFOX3	Q08380_LGALS3BP	0,455441956	3,87706E-10	0,000367392	0,380037985	2,01836E-09	0,001851246
A6NFN3_RBFOX3	Q08708_CD300C	0,441759666	1,4625E-09	0,001373479	0,437228439	2,68527E-12	2,54238E-06
A6NFN3_RBFOX3	Q08830_FGL1	0,648489212	8,86363E-22	8,93364E-16	0,615888366	1,00812E-25	1,00202E-19
A6NFN3_RBFOX3	Q10589_BST2	0,590359277	1,93208E-17	1,9291E-11	0,398242279	2,80612E-10	0,000260367
A6NFN3_RBFOX3	Q12774_ARHGEF5	0,440727674	1,61271E-09	0,001513478	0,577726612	3,82858E-22	3,7801E-16
A6NFN3_RBFOX3	Q13105_ZBTB17	0,721873425	8,07575E-29	8,18506E-23	0,746170164	1,07407E-42	1,08443E-36
A6NFN3_RBFOX3	Q13158_FADD	0,435334917	2,67395E-09	0,002499965	0,352440774	3,21544E-08	0,028896
A6NFN3_RBFOX3	Q13275_SEMA3F	0,570669835	3,6805E-16	3,65833E-10	0,465203227	6,49414E-14	6,22026E-08
A6NFN3_RBFOX3	Q13287_NMI	0,517798258	4,09198E-13	4,00004E-07	0,40388505	1,485E-10	0,000138234
A6NFN3_RBFOX3	Q13308_PTK7	0,711731106	1,02521E-27	1,0386E-21	0,643200024	1,33668E-28	1,33407E-22
A6NFN3_RBFOX3	Q13421_MSLN	0,579537764	1,00024E-16	9,96333E-11	0,436983679	2,77006E-12	2,62237E-06
A6NFN3_RBFOX3	Q13428_TCOF1	0,829567763	1,26453E-44	1,2843E-38	0,796527248	2,17257E-52	2,20117E-46
A6NFN3_RBFOX3	Q13522_PPP1R1A	0,459356325	2,62299E-10	0,000249156	0,272180227	2,53006E-05	1
A6NFN3_RBFOX3	Q13867_BLMH	0,503664771	2,18923E-12	2,12731E-06	0,419133245	2,5031E-11	2,34925E-05
A6NFN3_RBFOX3	Q13938_CAPS	0,586804906	3,33811E-17	3,33044E-11	0,563885316	5,87639E-21	5,78579E-15
A6NFN3_RBFOX3	Q14008_CKAP5	0,463628291	1,70263E-10	0,000162133	0,296679038	4,05718E-06	1
A6NFN3_RBFOX3	Q14108_SCARB2	0,432392541	3,51042E-09	0,003275322	0,369557875	5,95606E-09	0,005423388
A6NFN3_RBFOX3	Q14126_DSG2	0,5999688	4,2577E-18	4,25944E-12	0,489849083	1,82395E-15	1,76193E-09
A6NFN3_RBFOX3	Q14160_SCRIB	0,457393141	3,19285E-10	0,000302909	0,49987003	3,92325E-16	3,80138E-10
A6NFN3_RBFOX3	Q14151_SAFB2	0,422336621	8,72798E-09	0,008081596	0,546795726	1,44224E-19	1,41464E-13
A6NFN3_RBFOX3	Q14244_MAP7	0,633042936	1,55056E-20	1,55973E-14	0,546197106	1,60803E-19	1,57707E-13
A6NFN3_RBFOX3	Q14444_CAPRIN1	0,686490508	3,64115E-25	3,68294E-19	0,704131138	3,31663E-36	3,33519E-30
A6NFN3_RBFOX3	Q14508_WFDC2	0,840499676	7,62414E-47	7,74366E-41	0,69729682	2,94297E-35	2,95706E-29
A6NFN3_RBFOX3	Q14767_LTBP2	0,676720186	3,02203E-24	3,05434E-18	0,57113326	1,42888E-21	1,40895E-15
A6NFN3_RBFOX3	Q14BN4_SLMAP	0,474881801	5,29845E-11	5,07726E-05	0,404455209	1,39159E-10	0,000129577
A6NFN3_RBFOX3	Q14CS0_UBXN2B	0,552765978	4,54852E-15	4,49924E-09	0,380297925	1,96394E-09	0,00180165
A6NFN3_RBFOX3	Q15043_SLC39A14	0,457419541	3,18445E-10	0,000302116	0,463057304	8,74599E-14	8,37061E-08
A6NFN3_RBFOX3	Q15063_POSTN	0,402227182	4,94364E-08	0,045019821	0,410594142	6,85971E-11	6,40923E-05
A6NFN3_RBFOX3	Q15170_TCEAL1	0,466983464	1,20752E-10	0,000115216	0,351460783	3,53078E-08	0,031705459
A6NFN3_RBFOX3	Q15303_ERBB4	0,490409677	9,85436E-12	9,51824E-06	0,293215393	5,31081E-06	1
A6NFN3_RBFOX3	Q15370_ELOB	0,458960328	2,72937E-10	0,000259194	0,38386213	1,34684E-09	0,001238545
A6NFN3_RBFOX3	Q15388_TOMM20	0,576134591	1,65675E-16	1,64892E-10	0,418966276	2,55363E-11	2,39649E-05
A6NFN3_RBFOX3	Q15427_SF3B4	0,42629659	6,11912E-09	0,005683632	0,288726221	7,48971E-06	1
A6NFN3_RBFOX3	Q15527_SURF2	0,423519812	7,8531E-09	0,0072781	0,476569408	1,29556E-14	1,246E-08
A6NFN3_RBFOX3	Q15633_TARBP2	0,41373029	1,85913E-08	0,017096217	0,371794872	4,74292E-09	0,00432557
A6NFN3_RBFOX3	Q15714_TSC22D1	0,601355989	3,40822E-18	3,41045E-12	0,43480645	3,64849E-12	3,45055E-06
A6NFN3_RBFOX3	Q16566_CAMK4	0,475805794	4,80505E-11	4,6067E-05	0,480291094	7,54295E-15	7,26387E-09
A6NFN3_RBFOX3	Q16595_FXN	0,498903209	3,78641E-12	3,67156E-06	0,353011881	3,04438E-08	0,027370704
A6NFN3_RBFOX3	Q16625_OCLN	0,802085583	1,11456E-39	1,13177E-33	0,677124957	1,31102E-32	1,31418E-26
A6NFN3_RBFOX3	Q16643_DBN1	0,464295486	1,59065E-10	0,000151529	0,396100151	3,56182E-10	0,000330071
A6NFN3_RBFOX3	Q16651_PRSS8	0,701591187	1,16826E-26	1,18289E-20	0,542087408	3,37444E-19	3,3065E-13
A6NFN3_RBFOX3	Q16663_CCL15	0,403998368	4,26273E-08	0,038877531	0,380718192	1,87895E-09	0,001724149
A6NFN3_RBFOX3	Q16665_HIF1A	0,44497564	1,07611E-09	0,001012809	0,516162726	2,88935E-17	2,81272E-11
A6NFN3_RBFOX3	Q16718_NDUFA5	0,404166367	4,20304E-08	0,038338964	0,367635842	7,23345E-09	0,006577635
A6NFN3_RBFOX3	Q16740_CLPP	0,411411909	2,27094E-08	0,020842128	0,275951245	1,9302E-05	1
A6NFN3_RBFOX3	Q16698_DECR1	0,442674059	1,34076E-09	0,001259922	0,16860293	0,009930074	1
A6NFN3_RBFOX3	Q16881_TXNRD1	0,475724194	4,84676E-11	4,64649E-05	0,385895159	1,08391E-09	0,000998001
A6NFN3_RBFOX3	Q16891_IMMT	0,707847937	2,63533E-27	2,6692E-21	0,701206346	8,50625E-36	8,55109E-30
A6NFN3_RBFOX3	Q17RW2_COL24A1	0,440185279	1,69753E-09	0,00159248	0,373294741	4,06727E-09	0,003713426
A6NFN3_RBFOX3	Q1MSJ5_CSPP1	0,549912401	6,69792E-15	6,61998E-09	0,588344281	4,30904E-23	4,26298E-17
A6NFN3_RBFOX3	Q496F6_CD300E	0,606139151	1,56913E-18	1,57161E-12	0,531677501	2,10952E-18	2,0619E-12
A6NFN3_RBFOX3	Q53FA7_TP53I3	0,53500132	4,77243E-14	4,69469E-08	0,528591432	3,58863E-18	3,50485E-12
A6NFN3_RBFOX3	Q53H47_SETMAR	0,46876425	1,00469E-10	9,59612E-05	0,531767626	2,07687E-18	2,03003E-12
A6NFN3_RBFOX3	Q53H82_LACTB2	0,492341661	7,94587E-12	7,68194E-06	0,313787601	1,01857E-06	0,882971426
A6NFN3_RBFOX3	Q53LP3_SOWAHC	0,69001128	1,66397E-25	1,68349E-19	0,65321433	9,91331E-30	9,90723E-24
A6NFN3_RBFOX3	Q53T59_HS1BP3	0,403107975	4,59292E-08	0,041856905	0,3121663	1,16549E-06	1
A6NFN3_RBFOX3	Q5FWE3_PRRT3	0,414822281	1,69103E-08	0,015564444	0,306830903	1,80568E-06	1
A6NFN3_RBFOX3	Q5GAN6_RNASE10	0,475112199	5,17101E-11	4,95577E-05	0,437101316	2,72899E-12	2,58362E-06
A6NFN3_RBFOX3	Q5IJ48_CRB2	0,672820217	6,87631E-24	6,94758E-18	0,501789218	2,90618E-16	2,81735E-10
A6NFN3_RBFOX3	Q5JS54_PSMG4	0,406619147	3,41796E-08	0,03124232	0,179390414	0,006035266	1
A6NFN3_RBFOX3	Q5KU26_COLEC12	0,518124655	3,9329E-13	3,84503E-07	0,40203227	1,83252E-10	0,000170393
A6NFN3_RBFOX3	Q5T1M5_FKBP15	0,788019296	1,9354E-37	1,96496E-31	0,790605564	4,10732E-51	4,16003E-45
A6NFN3_RBFOX3	Q5T2T1_MPP7	0,5749922	1,96E-16	1,95018E-10	0,523765478	8,1486E-18	7,94848E-12
A6NFN3_RBFOX3	Q5T5P2_KIAA1217	0,40248158	4,83978E-08	0,044084435	0,340974033	9,42029E-08	0,083853309
A6NFN3_RBFOX3	Q5T9A4_ATAD3B	0,5499556	6,65898E-15	6,58158E-09	0,539225229	5,62088E-19	5,50407E-13
A6NFN3_RBFOX3	Q5TC82_RC3H1	0,571183431	3,41665E-16	3,39652E-10	0,726209856	1,83237E-39	1,84671E-33
A6NFN3_RBFOX3	Q5VX71_SUSD4	0,50130559	2,87502E-12	2,79074E-06	0,517189202	2,43995E-17	2,37591E-11
A6NFN3_RBFOX3	Q63HQ0_AP1AR	0,553478772	4,12703E-15	4,08306E-09	0,503498746	2,22098E-16	2,15424E-10
A6NFN3_RBFOX3	Q5ZPR3_CD276	0,426973384	5,75613E-09	0,005349204	0,457845236	1,78685E-13	1,70673E-07
A6NFN3_RBFOX3	Q63HN8_RNF213	0,467677059	1,1242E-10	0,00010731	0,342620948	8,09399E-08	0,072146435
A6NFN3_RBFOX3	Q676U5_ATG16L1	0,457124343	3,27964E-10	0,000311096	0,288551663	7,58961E-06	1
A6NFN3_RBFOX3	Q68D85_NCR3LG1	0,501435189	2,83245E-12	2,74962E-06	0,399795274	2,35808E-10	0,000218992
A6NFN3_RBFOX3	Q6BCY4_CYB5R2	0,46376989	1,67825E-10	0,000159822	0,493408545	1,06282E-15	1,02779E-09
A6NFN3_RBFOX3	Q6BAA4_FCRLB	0,421847025	9,11683E-09	0,00843842	0,37269707	4,32453E-09	0,003946677
A6NFN3_RBFOX3	Q6GQQ9_OTUD7B	0,485264118	1,73693E-11	1,67345E-05	0,339830869	1,04613E-07	0,093028308
A6NFN3_RBFOX3	Q6FHJ7_SFRP4	0,410840713	2,38514E-08	0,021880114	0,346043799	5,88807E-08	0,052636228
A6NFN3_RBFOX3	Q6FIF0_ZFAND6	0,407427941	3,19153E-08	0,029193268	0,346427067	5,68062E-08	0,050798363
A6NFN3_RBFOX3	Q6GTX8_LAIR1	0,54619963	1,10215E-14	1,08811E-08	0,462657908	9,24214E-14	8,84423E-08
A6NFN3_RBFOX3	Q6NV74_CRACDL	0,465735474	1,37274E-10	0,000130883	0,363509068	1,09312E-08	0,009908856
A6NFN3_RBFOX3	Q6P4E1_GOLM2	0,600196798	4,10508E-18	4,10694E-12	0,627869294	5,97534E-27	5,95019E-21
A6NFN3_RBFOX3	Q6PCB0_VWA1	0,489464084	1,09439E-11	1,05658E-05	0,650254437	2,16064E-29	2,15847E-23
A6NFN3_RBFOX3	Q6PKG0_LARP1	0,434862121	2,79398E-09	0,002611219	0,356791438	2,11441E-08	0,019066442
A6NFN3_RBFOX3	Q6UB28_METAP1D	0,693632851	7,34887E-26	7,43715E-20	0,521216364	1,25006E-17	1,21857E-11
A6NFN3_RBFOX3	Q6UWL6_KIRREL2	0,457189142	3,25851E-10	0,000309103	0,470383989	3,13792E-14	3,01141E-08
A6NFN3_RBFOX3	Q6UX15_LAYN	0,528540572	1,08493E-13	1,06487E-07	0,50193152	2,84201E-16	2,7553E-10
A6NFN3_RBFOX3	Q6UXD5_SEZ6L2	0,688134495	2,52951E-25	2,55886E-19	0,589045358	3,71973E-23	3,68046E-17
A6NFN3_RBFOX3	Q6UXH1_CRELD2	0,416046272	1,52E-08	0,014004047	0,475538188	1,5033E-14	1,44529E-08
A6NFN3_RBFOX3	Q6Y7W6_GIGYF2	0,443377253	1,25386E-09	0,001178805	0,569019592	2,16595E-21	2,13474E-15
A6NFN3_RBFOX3	Q76M96_CCDC80	0,596452828	7,44821E-18	7,44598E-12	0,570235805	1,70552E-21	1,68142E-15
A6NFN3_RBFOX3	Q7KYR7_BTN2A1	0,43377973	3,08867E-09	0,002884603	0,265403779	4,07383E-05	1
A6NFN3_RBFOX3	Q7L0Y3_TRMT10C	0,460712314	2,28826E-10	0,000217529	0,245561109	0,000152903	1
A6NFN3_RBFOX3	Q7L266_ASRGL1	0,49249046	7,81479E-12	7,55579E-06	0,408581035	8,66435E-11	8,0864E-05
A6NFN3_RBFOX3	Q7Z4V5_HDGFL2	0,456723546	3,41331E-10	0,0003237	0,528649302	3,55323E-18	3,47032E-12
A6NFN3_RBFOX3	Q7Z7D3_VTCN1	0,530208558	8,79115E-14	8,63353E-08	0,482914205	5,13155E-15	4,94606E-09
A6NFN3_RBFOX3	Q7Z739_YTHDF3	0,448652411	7,5477E-10	0,000712013	0,322517389	4,86307E-07	0,425409806
A6NFN3_RBFOX3	Q7Z7L7_ZER1	0,460342717	2,37516E-10	0,000225742	0,529777287	2,9278E-18	2,86036E-12
A6NFN3_RBFOX3	Q7Z7M9_GALNT5	0,531950944	7,04821E-14	6,92624E-08	0,422677527	1,63342E-11	1,53573E-05
A6NFN3_RBFOX3	Q86SX6_GLRX5	0,446569227	9,23242E-10	0,000869811	0,369339678	6,08929E-09	0,005543834
A6NFN3_RBFOX3	Q86UU1_PHLDB1	0,640686875	3,83956E-21	3,86618E-15	0,576117644	5,29422E-22	5,22555E-16
A6NFN3_RBFOX3	Q86VB7_CD163	0,484728922	1,84141E-11	1,77365E-05	0,328004576	3,01894E-07	0,265528845
A6NFN3_RBFOX3	Q86VZ4_LRP11	0,445647635	1,00888E-09	0,000949951	0,316821492	7,89869E-07	0,686926697
A6NFN3_RBFOX3	Q86X83_COMMD2	0,402219982	4,94661E-08	0,045046326	0,358149004	1,85276E-08	0,016724301
A6NFN3_RBFOX3	Q8IU54_IFNL1	0,653051576	3,68674E-22	3,71776E-16	0,531643348	2,12203E-18	2,07411E-12
A6NFN3_RBFOX3	Q8IUX7_AEBP1	0,414186287	1,78706E-08	0,016439591	0,493752917	1,00838E-15	9,75243E-10
A6NFN3_RBFOX3	Q8IUZ5_PHYKPL	0,480941752	2,77595E-11	2,66861E-05	0,290516388	6,53477E-06	1
A6NFN3_RBFOX3	Q8IVD9_NUDCD3	0,553077975	4,3591E-15	4,3122E-09	0,484156981	4,27059E-15	4,11796E-09
A6NFN3_RBFOX3	Q8IVT2_MISP	0,447711618	8,26808E-10	0,000779504	0,316176387	8,33948E-07	0,724774613
A6NFN3_RBFOX3	Q8IXS6_PALM2	0,573156215	2,56439E-16	2,55046E-10	0,543082577	2,82264E-19	2,76637E-13
A6NFN3_RBFOX3	Q8IY31_IFT20	0,415940672	1,53407E-08	0,014132403	0,27143551	2,66769E-05	1
A6NFN3_RBFOX3	Q8IYS5_OSCAR	0,493037656	7,35054E-12	7,10861E-06	0,378223153	2,44108E-09	0,002236316
A6NFN3_RBFOX3	Q8IZF2_ADGRF5	0,417051864	1,39206E-08	0,012836114	0,371439115	4,91843E-09	0,004484606
A6NFN3_RBFOX3	Q8N114_SHISA5	0,668836249	1,57227E-23	1,58802E-17	0,581653214	1,72281E-22	1,70226E-16
A6NFN3_RBFOX3	Q8N158_GPC2	0,412842297	2,00757E-08	0,01844734	0,445472501	9,28679E-13	8,82438E-07
A6NFN3_RBFOX3	Q8N163_CCAR2	0,615355077	3,39134E-19	3,4021E-13	0,659249857	1,96969E-30	1,97006E-24
A6NFN3_RBFOX3	Q8N183_NDUFAF2	0,502863177	2,40218E-12	2,33342E-06	0,521396614	1,21295E-17	1,18245E-11
A6NFN3_RBFOX3	Q8N3X1_FNBP4	0,786468908	3,33581E-37	3,38665E-31	0,818878238	1,28369E-57	1,30201E-51
A6NFN3_RBFOX3	Q8N4F0_BPIFB2	0,447906017	8,11398E-10	0,000765049	0,457557784	1,858E-13	1,77447E-07
A6NFN3_RBFOX3	Q8N668_COMMD1	0,56750906	5,80092E-16	5,76127E-10	0,471931293	2,51919E-14	2,419E-08
A6NFN3_RBFOX3	Q8N8S7_ENAH	0,527285382	1,27004E-13	1,24597E-07	0,558920853	1,51754E-20	1,4925E-14
A6NFN3_RBFOX3	Q8N9I9_DTX3	0,549634003	6,95428E-15	6,87275E-09	0,568022526	2,63279E-21	2,59438E-15
A6NFN3_RBFOX3	Q8N9V6_ANKRD53	0,476141791	4,63692E-11	4,44638E-05	0,36266379	1,18873E-08	0,010768934
A6NFN3_RBFOX3	Q8NBI3_DRAXIN	0,435579715	2,61377E-09	0,00244413	0,206549333	0,001523671	1
A6NFN3_RBFOX3	Q8NBS9_TXNDC5	0,494614443	6,15761E-12	5,95928E-06	0,445069311	9,78831E-13	9,29922E-07
A6NFN3_RBFOX3	Q8NC42_RNF149	0,455732354	3,76692E-10	0,000357025	0,361064309	1,39222E-08	0,012596698
A6NFN3_RBFOX3	Q8NDI1_EHBP1	0,459226726	2,65736E-10	0,000252401	0,30505971	2,0842E-06	1
A6NFN3_RBFOX3	Q8NHJ6_LILRB4	0,641800466	3,12274E-21	3,14479E-15	0,567244605	3,06447E-21	3,01927E-15
A6NFN3_RBFOX3	Q8NI22_MCFD2	0,549696402	6,896E-15	6,8153E-09	0,464962261	6,7156E-14	6,4318E-08
A6NFN3_RBFOX3	Q8TAE8_GADD45GIP1	0,49374325	6,7913E-12	6,56985E-06	0,548269032	1,10236E-19	1,08165E-13
A6NFN3_RBFOX3	Q8TDB6_DTX3L	0,47872417	3,52195E-11	3,3819E-05	0,453415831	3,24833E-13	3,09702E-07
A6NFN3_RBFOX3	Q8TDQ0_HAVCR2	0,639666883	4,63618E-21	4,66773E-15	0,570569742	1,59693E-21	1,57446E-15
A6NFN3_RBFOX3	Q8TDQ1_CD300LF	0,446742026	9,07988E-10	0,000855546	0,368370123	6,71695E-09	0,006111159
A6NFN3_RBFOX3	Q8TE58_ADAMTS15	0,608947128	9,89108E-19	9,91156E-13	0,405466506	1,23975E-10	0,0001155
A6NFN3_RBFOX3	Q8TED9_AFAP1L1	0,65627475	1,96574E-22	1,98296E-16	0,679891319	5,84676E-33	5,86285E-27
A6NFN3_RBFOX3	Q8WU39_MZB1	0,425562196	6,53794E-09	0,006069169	0,441104761	1,63576E-12	1,55139E-06
A6NFN3_RBFOX3	Q8WUF8_FAM172A	0,411351909	2,28268E-08	0,02094909	0,258189987	6,67097E-05	1
A6NFN3_RBFOX3	Q8WUW1_BRK1	0,720140639	1,25655E-28	1,27346E-22	0,717863336	3,3974E-38	3,42127E-32
A6NFN3_RBFOX3	Q8WV28_BLNK	0,551810786	5,17973E-15	5,1222E-09	0,257348505	7,05947E-05	1
A6NFN3_RBFOX3	Q8WVC0_LEO1	0,651851585	4,65027E-22	4,6887E-16	0,744404663	2,13298E-42	2,15326E-36
A6NFN3_RBFOX3	Q8WV99_ZFAND2B	0,465589075	1,3935E-10	0,000132853	0,259966872	5,91568E-05	1
A6NFN3_RBFOX3	Q8WVQ1_CANT1	0,513319893	7,02044E-13	6,85023E-07	0,538554509	6,33039E-19	6,19772E-13
A6NFN3_RBFOX3	Q8WXI7_MUC16	0,640643675	3,87039E-21	3,89722E-15	0,490217173	1,72538E-15	1,6669E-09
A6NFN3_RBFOX3	Q8WYQ3_CHCHD10	0,622831017	9,4286E-20	9,47004E-14	0,61584283	1,01877E-25	1,0126E-19
A6NFN3_RBFOX3	Q92599_SEPTIN8	0,646036432	1,41173E-21	1,42247E-15	0,648375094	3,52756E-29	3,52315E-23
A6NFN3_RBFOX3	Q92692_NECTIN2	0,653077975	3,66791E-22	3,69879E-16	0,689409463	3,39059E-34	3,40382E-28
A6NFN3_RBFOX3	Q92820_GGH	0,456675547	3,42967E-10	0,000325244	0,427444663	9,12692E-12	8,60096E-06
A6NFN3_RBFOX3	Q92876_KLK6	0,692332061	9,8697E-26	9,98725E-20	0,556709471	2,30393E-20	2,26479E-14
A6NFN3_RBFOX3	Q92917_GPKOW	0,608527132	1,0601E-18	1,06221E-12	0,770243015	5,08281E-47	5,1411E-41
A6NFN3_RBFOX3	Q92982_NINJ1	0,414140687	1,79415E-08	0,016504198	0,416899094	3,26758E-11	3,06314E-05
A6NFN3_RBFOX3	Q93091_RNASE6	0,51876545	3,63791E-13	3,55756E-07	0,478762765	9,42661E-15	9,07282E-09
A6NFN3_RBFOX3	Q969H8_MYDGF	0,449746802	6,78594E-10	0,000640609	0,342841042	7,93098E-08	0,070706799
A6NFN3_RBFOX3	Q969P0_IGSF8	0,617695058	2,28014E-19	2,2883E-13	0,55795699	1,82113E-20	1,79068E-14
A6NFN3_RBFOX3	Q969Z4_RELT	0,48871529	1,18888E-11	1,14736E-05	0,593651218	1,4029E-23	1,38924E-17
A6NFN3_RBFOX3	Q96A35_MRPL24	0,525691794	1,5498E-13	1,51952E-07	0,588514096	4,15838E-23	4,11406E-17
A6NFN3_RBFOX3	Q96A59_MARVELD3	0,552389181	4,788E-15	4,73562E-09	0,366227995	8,33308E-09	0,007569538
A6NFN3_RBFOX3	Q96AT1_KIAA1143	0,421568627	9,34533E-09	0,008648008	0,32060674	5,72867E-07	0,500158293
A6NFN3_RBFOX3	Q96C92_ENTR1	0,41503108	1,6606E-08	0,015287093	0,316264614	8,27784E-07	0,719485768
A6NFN3_RBFOX3	Q96C86_DCPS	0,4625315	1,9035E-10	0,000181147	0,481056682	6,74314E-15	6,49535E-09
A6NFN3_RBFOX3	Q96C23_GALM	0,605675955	1,6925E-18	1,69504E-12	0,434592996	3,74796E-12	3,54426E-06
A6NFN3_RBFOX3	Q96CG8_CTHRC1	0,612119903	5,8397E-19	5,85496E-13	0,626786846	7,75223E-27	7,71836E-21
A6NFN3_RBFOX3	Q96DC8_ECHDC3	0,518158255	3,91687E-13	3,82942E-07	0,387930086	8,70827E-10	0,000802899
A6NFN3_RBFOX3	Q96ED9_HOOK2	0,587364101	3,0643E-17	3,05764E-11	0,699342183	1,5412E-35	1,54895E-29
A6NFN3_RBFOX3	Q96EM0_L3HYPDH	0,705143159	5,04062E-27	5,10467E-21	0,502420092	2,6321E-16	2,55216E-10
A6NFN3_RBFOX3	Q96EY8_MMAB	0,449672403	6,83528E-10	0,000645232	0,334699438	1,66598E-07	0,147462076
A6NFN3_RBFOX3	Q96G28_CFAP36	0,453521972	4,68772E-10	0,000443631	0,226706018	0,000487699	1
A6NFN3_RBFOX3	Q96GE6_CALML4	0,423505412	7,86323E-09	0,007287347	0,306619346	1,83698E-06	1
A6NFN3_RBFOX3	Q96H15_TIMD4	0,475932993	4,74072E-11	4,54532E-05	0,438178072	2,3796E-12	2,25397E-06
A6NFN3_RBFOX3	Q96HD1_CRELD1	0,588976888	2,39183E-17	2,38747E-11	0,532789358	1,73969E-18	1,7009E-12
A6NFN3_RBFOX3	Q96I15_SCLY	0,4624907	1,9114E-10	0,000181894	0,218853762	0,000769442	1
A6NFN3_RBFOX3	Q96I25_RBM17	0,4375213	2,18065E-09	0,002041859	0,317236067	7,62727E-07	0,66363535
A6NFN3_RBFOX3	Q96J42_TXNDC15	0,48375213	2,04803E-11	1,97166E-05	0,404329034	1,41176E-10	0,000131447
A6NFN3_RBFOX3	Q96JA1_LRIG1	0,6124631	5,51418E-19	5,52892E-13	0,575747658	5,70245E-22	5,62809E-16
A6NFN3_RBFOX3	Q96KN2_CNDP1	-0,415434277	1,60332E-08	0,014764546	-0,373699829	3,90138E-09	0,00356294
A6NFN3_RBFOX3	Q96LC7_SIGLEC10	0,523954208	1,92324E-13	1,88446E-07	0,443437575	1,21017E-12	1,14895E-06
A6NFN3_RBFOX3	Q96MK3_FAM20A	0,579333765	1,03113E-16	1,02705E-10	0,635580196	9,07634E-28	9,04859E-22
A6NFN3_RBFOX3	Q96NY8_NECTIN4	0,67744258	2,59155E-24	2,61938E-18	0,64837794	3,52495E-29	3,52054E-23
A6NFN3_RBFOX3	Q96NZ9_PRAP1	0,506758346	1,52658E-12	1,48544E-06	0,321687291	5,22251E-07	0,456467142
A6NFN3_RBFOX3	Q96PD2_DCBLD2	0,618921449	1,84937E-19	1,85633E-13	0,545078608	1,96944E-19	1,93105E-13
A6NFN3_RBFOX3	Q96RE7_NACC1	0,567693858	5,6494E-16	5,61105E-10	0,672316079	5,22635E-32	5,2358E-26
A6NFN3_RBFOX3	Q96RU2_USP28	0,790978472	6,7602E-38	6,86376E-32	0,789747005	6,24046E-51	6,32011E-45
A6NFN3_RBFOX3	Q96S90_LYSMD1	0,505781554	1,71131E-12	1,66448E-06	0,381981838	1,6443E-09	0,001510139
A6NFN3_RBFOX3	Q99549_MPHOSPH8	0,580581755	8,5578E-17	8,52634E-11	0,417386718	3,08344E-11	2,89128E-05
A6NFN3_RBFOX3	Q99618_CDCA3	0,430791754	4,06626E-09	0,003789695	0,381625133	1,7075E-09	0,001567814
A6NFN3_RBFOX3	Q99807_COQ7	0,484184127	1,95402E-11	1,88159E-05	0,30524755	2,05283E-06	1
A6NFN3_RBFOX3	Q99942_RNF5	0,450898793	6,06451E-10	0,000572957	0,323916698	4,31018E-07	0,377587043
A6NFN3_RBFOX3	Q99969_RARRES2	0,461837905	2,04217E-10	0,000194264	0,463252733	8,5128E-14	8,14808E-08
A6NFN3_RBFOX3	Q99988_GDF15	0,591511268	1,61596E-17	1,61387E-11	0,525010151	6,60341E-18	6,44328E-12
A6NFN3_RBFOX3	Q9BRF8_CPPED1	0,417181463	1,37635E-08	0,012692568	0,224632195	0,000550953	1
A6NFN3_RBFOX3	Q9BRP8_PYM1	0,41629107	1,48785E-08	0,013710836	0,27013866	2,92441E-05	1
A6NFN3_RBFOX3	Q9BRQ6_CHCHD6	0,785379317	4,87737E-37	4,95164E-31	0,796692319	1,99886E-52	2,0252E-46
A6NFN3_RBFOX3	Q9BUP0_EFHD1	0,415242278	1,63035E-08	0,015011133	0,301905337	2,68462E-06	1
A6NFN3_RBFOX3	Q9BUQ8_DDX23	0,436998104	2,29001E-09	0,002143486	0,705502935	2,12381E-36	2,13601E-30
A6NFN3_RBFOX3	Q9BUH6_PAXX	0,535613315	4,41122E-14	4,34027E-08	0,505801201	1,54251E-16	1,49714E-10
A6NFN3_RBFOX3	Q9BUD6_SPON2	0,697285622	3,18335E-26	3,22239E-20	0,657775602	2,93302E-30	2,93304E-24
A6NFN3_RBFOX3	Q9BV79_MECR	0,51373269	6,68188E-13	6,52089E-07	0,35640058	2,19612E-08	0,019797509
A6NFN3_RBFOX3	Q9BW19_KIFC1	0,697088823	3,33118E-26	3,372E-20	0,780789533	4,37701E-49	4,43035E-43
A6NFN3_RBFOX3	Q9BX67_JAM3	0,441524468	1,49549E-09	0,001404246	0,423978173	1,39484E-11	1,31221E-05
A6NFN3_RBFOX3	Q9BXD5_NPL	0,54750762	9,25428E-15	9,13984E-09	0,455922253	2,31867E-13	2,21301E-07
A6NFN3_RBFOX3	Q9BXI3_NT5C1A	0,454033168	4,45714E-10	0,00042196	0,307968375	1,64596E-06	1
A6NFN3_RBFOX3	Q9BXI9_C1QTNF6	0,471764226	7,35271E-11	7,03399E-05	0,302297143	2,60193E-06	1
A6NFN3_RBFOX3	Q9BXR6_CFHR5	0,51875345	3,64323E-13	3,56274E-07	0,494661756	8,7746E-16	8,48889E-10
A6NFN3_RBFOX3	Q9BXY4_RSPO3	0,518962248	3,55171E-13	3,47356E-07	0,359990399	1,54729E-08	0,013988109
A6NFN3_RBFOX3	Q9BY76_ANGPTL4	0,472937816	6,50202E-11	6,22415E-05	0,421250707	1,94083E-11	1,82353E-05
A6NFN3_RBFOX3	Q9BZM5_ULBP2	0,583840929	5,23989E-17	5,22454E-11	0,547208403	1,33783E-19	1,31237E-13
A6NFN3_RBFOX3	Q9BZZ2_SIGLEC1	0,509273526	1,13568E-12	1,10626E-06	0,417250107	3,13399E-11	2,9385E-05
A6NFN3_RBFOX3	Q9C005_DPY30	0,864252286	2,65095E-52	2,6926E-46	0,871906816	1,40182E-73	1,4236E-67
A6NFN3_RBFOX3	Q9C0B1_FTO	0,703295174	7,81783E-27	7,91642E-21	0,64544461	7,52424E-29	7,51173E-23
A6NFN3_RBFOX3	Q9GZN4_PRSS22	0,560628315	1,5361E-15	1,52284E-09	0,557681872	1,91823E-20	1,88608E-14
A6NFN3_RBFOX3	Q9GZY6_LAT2	0,407658339	3,12971E-08	0,028634351	0,288637045	7,54058E-06	1
A6NFN3_RBFOX3	Q9GZV9_FGF23	0,505635155	1,7408E-12	1,69307E-06	0,288729067	7,48809E-06	1
A6NFN3_RBFOX3	Q9H008_LHPP	0,442057264	1,42175E-09	0,00133548	0,255602926	7,93417E-05	1
A6NFN3_RBFOX3	Q9H1B7_IRF2BPL	0,461374709	2,14017E-10	0,000203534	0,519762032	1,59319E-17	1,55244E-11
A6NFN3_RBFOX3	Q9H3U7_SMOC2	0,423404613	7,93442E-09	0,007352728	0,290965115	6,31421E-06	1
A6NFN3_RBFOX3	Q9H477_RBKS	0,442038064	1,42434E-09	0,001337897	0,198732179	0,00230633	1
A6NFN3_RBFOX3	Q9H4F8_SMOC1	0,526327789	1,43161E-13	1,40396E-07	0,558561302	1,62448E-20	1,59755E-14
A6NFN3_RBFOX3	Q9H5V8_CDCP1	0,682859337	8,07219E-25	8,16234E-19	0,661728768	1,00331E-30	1,00379E-24
A6NFN3_RBFOX3	Q9H6S3_EPS8L2	0,539239686	2,75806E-14	2,71704E-08	0,410662447	6,80538E-11	6,35869E-05
A6NFN3_RBFOX3	Q9H773_DCTPP1	0,691340869	1,23438E-25	1,24898E-19	0,659674867	1,75536E-30	1,75579E-24
A6NFN3_RBFOX3	Q9H777_ELAC1	0,414145487	1,7934E-08	0,016497399	0,271824471	2,59495E-05	1
A6NFN3_RBFOX3	Q9H7Z7_PTGES2	0,666957064	2,31219E-23	2,33497E-17	0,557861173	1,85439E-20	1,82335E-14
A6NFN3_RBFOX3	Q9H910_JPT2	0,484359325	1,9171E-11	1,84622E-05	0,269767724	3,00202E-05	1
A6NFN3_RBFOX3	Q9HAV5_EDA2R	0,429774162	4,46275E-09	0,004155987	0,460750105	1,20173E-13	1,14916E-07
A6NFN3_RBFOX3	Q9HAV7_GRPEL1	0,813903089	1,05038E-41	1,06671E-35	0,747321866	6,84433E-43	6,9111E-37
A6NFN3_RBFOX3	Q9HC35_EML4	0,504267166	2,04139E-12	1,98417E-06	0,357503899	1,97294E-08	0,017801002
A6NFN3_RBFOX3	Q9HC38_GLOD4	0,446768426	9,05679E-10	0,000853382	0,255296502	8,09785E-05	1
A6NFN3_RBFOX3	Q9HCB6_SPON1	0,646528428	1,28633E-21	1,29619E-15	0,536310872	9,40355E-19	9,20133E-13
A6NFN3_RBFOX3	Q9HCU4_CELSR2	0,480989752	2,76163E-11	2,65491E-05	0,274458966	2,1494E-05	1
A6NFN3_RBFOX3	Q9HCU5_PREB	0,493625651	6,88155E-12	6,65675E-06	0,620664041	3,31662E-26	3,299E-20
A6NFN3_RBFOX3	Q9NP84_TNFRSF12A	0,556416349	2,75755E-15	2,73059E-09	0,508179552	1,05544E-16	1,02515E-10
A6NFN3_RBFOX3	Q9NPA8_ENY2	0,478095375	3,76669E-11	3,61573E-05	0,47032612	3,16373E-14	3,03611E-08
A6NFN3_RBFOX3	Q9NPJ3_ACOT13	0,411738306	2,20806E-08	0,020270653	0,271694501	2,61904E-05	1
A6NFN3_RBFOX3	Q9NQ30_ESM1	0,446487628	9,30532E-10	0,000876622	0,459832728	1,36267E-13	1,30257E-07
A6NFN3_RBFOX3	Q9NQ29_LUC7L	0,655629155	2,23099E-22	2,2504E-16	0,734038395	1,07209E-40	1,08133E-34
A6NFN3_RBFOX3	Q9NQG5_RPRD1B	0,454227566	4,37237E-10	0,000413992	0,342335394	8,3103E-08	0,074055382
A6NFN3_RBFOX3	Q9NQ88_TIGAR	0,433856529	3,06681E-09	0,002864325	0,510749536	6,98095E-17	6,78563E-11
A6NFN3_RBFOX3	Q9NQR4_NIT2	0,451121991	5,93358E-10	0,000560664	0,33280966	1,9732E-07	0,174355362
A6NFN3_RBFOX3	Q9NQX5_NPDC1	0,497892817	4,2486E-12	4,11786E-06	0,434062681	4,00666E-12	3,78786E-06
A6NFN3_RBFOX3	Q9NRM6_IL17RB	0,485235318	1,7424E-11	1,6787E-05	0,242898153	0,00018114	1
A6NFN3_RBFOX3	Q9NS15_LTBP3	0,451333189	5,81221E-10	0,000549281	0,452728035	3,56149E-13	3,39463E-07
A6NFN3_RBFOX3	Q9NS18_GLRX2	0,427059784	5,71132E-09	0,005307824	0,357444132	1,98445E-08	0,017903837
A6NFN3_RBFOX3	Q9NSK7_C19orf12	0,43121175	3,91272E-09	0,003647727	0,277443525	1,73226E-05	1
A6NFN3_RBFOX3	Q9NTM9_CUTC	0,403460772	4,45925E-08	0,04065079	0,32227168	4,96691E-07	0,434379972
A6NFN3_RBFOX3	Q9NVF7_FBXO28	0,647262822	1,11921E-21	1,12789E-15	0,704362617	3,07688E-36	3,09416E-30
A6NFN3_RBFOX3	Q9NX63_CHCHD3	0,682835337	8,11446E-25	8,20507E-19	0,512907792	4,92018E-17	4,78536E-11
A6NFN3_RBFOX3	Q9NXV2_KCTD5	0,454834761	4,11752E-10	0,000390025	0,509192746	8,971E-17	8,71639E-11
A6NFN3_RBFOX3	Q9NY25_CLEC5A	0,540550076	2,32435E-14	2,29072E-08	0,526695013	4,96091E-18	4,84272E-12
A6NFN3_RBFOX3	Q9NZ53_PODXL2	0,48877289	1,18134E-11	1,14011E-05	0,503868733	2,095E-16	2,03228E-10
A6NFN3_RBFOX3	Q9NZC2_TREM2	0,613077495	4,97522E-19	4,9891E-13	0,483150427	4,95578E-15	4,77704E-09
A6NFN3_RBFOX3	Q9NZQ7_CD274	0,442086063	1,41786E-09	0,001331844	0,426966527	9,67958E-12	9,11976E-06
A6NFN3_RBFOX3	Q9P000_COMMD9	0,445215638	1,05161E-09	0,000989914	0,400189926	2,25578E-10	0,000209531
A6NFN3_RBFOX3	Q9P013_CWC15	0,537677299	3,3789E-14	3,32694E-08	0,677985413	1,0208E-32	1,02337E-26
A6NFN3_RBFOX3	Q9P0M4_IL17C	0,554750762	3,46755E-15	3,43191E-09	0,395868672	3,65443E-10	0,000338602
A6NFN3_RBFOX3	Q9P0V8_SLAMF8	0,434576523	2,86899E-09	0,002680834	0,30384919	2,29765E-06	1
A6NFN3_RBFOX3	Q9P260_RELCH	0,472573019	6,75567E-11	6,46561E-05	0,283442052	1,11423E-05	1
A6NFN3_RBFOX3	Q9P2J2_IGSF9	0,505973552	1,67336E-12	1,62773E-06	0,412839676	5,27673E-11	4,93592E-05
A6NFN3_RBFOX3	Q9P2M7_CGN	0,44622843	9,54057E-10	0,000898628	0,371865074	4,70901E-09	0,00429492
A6NFN3_RBFOX3	Q9UBV2_SEL1L	0,570489836	3,7776E-16	3,75471E-10	0,59091806	2,50693E-23	2,48136E-17
A6NFN3_RBFOX3	Q9UBX7_KLK11	0,760299518	1,7323E-33	1,75789E-27	0,518628355	1,92321E-17	1,87345E-11
A6NFN3_RBFOX3	Q9UDY4_DNAJB4	0,464549884	1,54986E-10	0,000147667	0,379894734	2,04897E-09	0,001879158
A6NFN3_RBFOX3	Q9UEW3_MARCO	0,503319173	2,27869E-12	2,21394E-06	0,212876106	0,001077405	1
A6NFN3_RBFOX3	Q9UGP4_LIMD1	0,43379893	3,08319E-09	0,002879514	0,203390216	0,001804812	1
A6NFN3_RBFOX3	Q9UGN4_CD300A	0,483624931	2,07654E-11	1,99897E-05	0,436492261	2,94825E-12	2,79039E-06
A6NFN3_RBFOX3	Q9UHD0_IL19	0,62874937	3,33916E-20	3,35683E-14	0,561192951	9,84969E-21	9,69218E-15
A6NFN3_RBFOX3	Q9UHI8_ADAMTS1	0,458569131	2,83856E-10	0,000269498	0,370380384	5,4787E-09	0,004991582
A6NFN3_RBFOX3	Q9UHV9_PFDN2	0,494933641	5,94012E-12	5,74966E-06	0,674867089	2,51775E-32	2,52309E-26
A6NFN3_RBFOX3	Q9UI42_CPA4	0,674267406	5,07571E-24	5,12895E-18	0,514782391	3,6236E-17	3,52619E-11
A6NFN3_RBFOX3	Q9UII2_ATP5IF1	0,446382029	9,40048E-10	0,000885522	0,253719789	8,99139E-05	1
A6NFN3_RBFOX3	Q9UKJ1_PILRA	0,403443972	4,46553E-08	0,040707587	0,239909799	0,000218592	1
A6NFN3_RBFOX3	Q9UKL0_RCOR1	0,518254254	3,87142E-13	3,78514E-07	0,691429211	1,82685E-34	1,83437E-28
A6NFN3_RBFOX3	Q9UKK9_NUDT5	0,526601387	1,38351E-13	1,35694E-07	0,425269331	1,19169E-11	1,12183E-05
A6NFN3_RBFOX3	Q9UKM9_RALY	0,401519188	5,24407E-08	0,047725305	0,739869006	1,21152E-41	1,22254E-35
A6NFN3_RBFOX3	Q9UKR3_KLK13	0,533856529	5,52702E-14	5,43489E-08	0,164129886	0,012110864	1
A6NFN3_RBFOX3	Q9UKU9_ANGPTL2	0,626968584	4,57402E-20	4,59695E-14	0,488429852	2,25829E-15	2,18053E-09
A6NFN3_RBFOX3	Q9UKY7_CDV3	0,469846641	8,97974E-11	8,5818E-05	0,291748728	5,94592E-06	1
A6NFN3_RBFOX3	Q9ULA0_DNPEP	0,540178079	2,44021E-14	2,40463E-08	0,336005776	1,48105E-07	0,131244905
A6NFN3_RBFOX3	Q9UL46_PSME2	0,555823553	2,99226E-15	2,96246E-09	0,366276378	8,29275E-09	0,007533255
A6NFN3_RBFOX3	Q9ULD2_MTUS1	0,45251878	5,17419E-10	0,000489361	0,501166881	3,20385E-16	3,10544E-10
A6NFN3_RBFOX3	Q9UN81_L1RE1	0,694136847	6,55257E-26	6,6315E-20	0,714121728	1,21577E-37	1,22389E-31
A6NFN3_RBFOX3	Q9UMS0_NFU1	0,604154367	2,16835E-18	2,17099E-12	0,43758135	2,56745E-12	2,4312E-06
A6NFN3_RBFOX3	Q9UMX1_SUFU	0,425442196	6,60895E-09	0,006134533	0,365043089	9,38219E-09	0,008515054
A6NFN3_RBFOX3	Q9UNT1_RABL2B	0,404420765	4,11418E-08	0,037536002	0,305711456	1,97726E-06	1
A6NFN3_RBFOX3	Q9UPV9_TRAK1	0,427366981	5,55468E-09	0,005163446	0,630691628	3,01623E-27	3,00488E-21
A6NFN3_RBFOX3	Q9UQ16_DNM3	0,430806154	4,0609E-09	0,003784773	0,362590742	1,19737E-08	0,010846452
A6NFN3_RBFOX3	Q9UQB8_BAIAP2	0,541426069	2,07229E-14	2,04291E-08	0,501887881	2,86154E-16	2,7742E-10
A6NFN3_RBFOX3	Q9Y266_NUDC	0,64868841	8,53324E-22	8,60086E-16	0,411188966	6,40039E-11	5,98185E-05
A6NFN3_RBFOX3	Q9Y250_LZTS1	0,507394341	1,41689E-12	1,37906E-06	0,549176922	9,33499E-20	9,16153E-14
A6NFN3_RBFOX3	Q9Y279_VSIG4	0,689166487	2,00998E-25	2,03344E-19	0,648516448	3,40028E-29	3,39608E-23
A6NFN3_RBFOX3	Q9Y2D5_AKAP2	0,567653059	5,68251E-16	5,64389E-10	0,583073394	1,28721E-22	1,27219E-16
A6NFN3_RBFOX3	Q9Y2J2_EPB41L3	0,554803562	3,44253E-15	3,40722E-09	0,329622082	2,61842E-07	0,230657069
A6NFN3_RBFOX3	Q9Y2W6_TDRKH	0,422168623	8,85957E-09	0,008202273	0,243836401	0,000170677	1
A6NFN3_RBFOX3	Q9Y3D6_FIS1	0,569325845	4,46871E-16	4,44028E-10	0,426341344	1,04515E-11	9,84385E-06
A6NFN3_RBFOX3	Q9Y5C1_ANGPTL3	0,431936545	3,66081E-09	0,003414483	0,441254653	1,6045E-12	1,52184E-06
A6NFN3_RBFOX3	Q9Y5U2_TSSC4	0,461674707	2,07619E-10	0,000197482	0,371145023	5,06825E-09	0,004620285
A6NFN3_RBFOX3	Q9Y624_F11R	0,514342285	6,21078E-13	6,06263E-07	0,368499144	6,62996E-09	0,006032501
A6NFN3_RBFOX3	Q9Y662_HS3ST3B1	0,437806898	2,12309E-09	0,001988363	0,247168179	0,000137913	1
A6NFN3_RBFOX3	Q9Y6D9_MAD1L1	0,774521804	1,9114E-35	1,94018E-29	0,859642232	2,56801E-69	2,60753E-63
A6NFN3_RBFOX3	Q9Y6Q6_TNFRSF11A	0,422826217	8,35514E-09	0,007739079	0,462109569	9,9683E-14	9,53705E-08
A6NFN3_RBFOX3	Q9Y6X8_ZHX2	0,509669523	1,08376E-12	1,05588E-06	0,645687473	7,06862E-29	7,05709E-23
A6NI73_LILRA5	O43464_HTRA2	0,489034488	1,14767E-11	1,10777E-05	0,336145232	1,46252E-07	0,129618189
A6NI73_LILRA5	O60238_BNIP3L	0,485996112	1,6033E-11	1,54528E-05	0,327739894	3,08984E-07	0,271695815
A6NI73_LILRA5	O60437_PPL	0,437036504	2,2818E-09	0,00213586	0,281361589	1,3E-05	1
A6NI73_LILRA5	O75475_PSIP1	0,421405429	9,48183E-09	0,008773215	0,295021687	4,61709E-06	1
A6NI73_LILRA5	O77932_DXO	0,445532436	1,02011E-09	0,000960454	0,287870508	7,99167E-06	1
A6NI73_LILRA5	O95202_LETM1	0,541771666	1,98035E-14	1,95251E-08	0,413277019	5,01273E-11	4,69009E-05
A6NI73_LILRA5	O95232_LUC7L3	0,528002976	1,16075E-13	1,13906E-07	0,3648913	9,52547E-09	0,008644069
A6NI73_LILRA5	O95831_AIFM1	0,404084767	4,23193E-08	0,038599824	0,319836409	6,11784E-07	0,533731628
A6NI73_LILRA5	P01011_SERPINA3	0,600338397	4,01301E-18	4,01494E-12	0,325921267	3,62199E-07	0,317931316
A6NI73_LILRA5	P01009_SERPINA1	0,518369453	3,81756E-13	3,73262E-07	0,248112119	0,000129762	1
A6NI73_LILRA5	P01589_IL2RA	0,633909329	1,32626E-20	1,33428E-14	0,315824425	8,5898E-07	0,746236634
A6NI73_LILRA5	P02748_C9	0,500621595	3,11017E-12	3,018E-06	0,358532272	1,78473E-08	0,016115099
A6NI73_LILRA5	P02750_LRG1	0,553461972	4,13651E-15	4,09241E-09	0,309004337	1,5123E-06	1
A6NI73_LILRA5	P02763_ORM1	0,597933617	5,89012E-18	5,89011E-12	0,373153387	4,12674E-09	0,00376738
A6NI73_LILRA5	P03973_SLPI	0,595516836	8,63395E-18	8,62971E-12	0,318297644	6,97237E-07	0,607331495
A6NI73_LILRA5	P04179_SOD2	0,522171023	2,39715E-13	2,34721E-07	0,383716981	1,36781E-09	0,001257705
A6NI73_LILRA5	P05412_JUN	0,449859601	6,71179E-10	0,000633661	0,244952054	0,000158972	1
A6NI73_LILRA5	P05231_IL6	0,452777978	5,04402E-10	0,000477116	0,368904232	6,36384E-09	0,005791955
A6NI73_LILRA5	P05783_KRT18	0,466587467	1,25774E-10	0,000119979	0,214748808	0,0009705	1
A6NI73_LILRA5	P06744_GPI	0,506436749	1,58515E-12	1,54223E-06	0,390616758	6,50768E-10	0,000601011
A6NI73_LILRA5	P07711_CTSL	0,627959776	3,84009E-20	3,8599E-14	0,397119037	3,18056E-10	0,000294908
A6NI73_LILRA5	P09104_ENO2	0,407209542	3,25121E-08	0,029733196	0,295831863	4,33477E-06	1
A6NI73_LILRA5	P0DPI2_GATD3	0,448484412	7,67173E-10	0,000723622	0,372666712	4,33801E-09	0,003958905
A6NI73_LILRA5	P10451_SPP1	0,502620779	2,47045E-12	2,39946E-06	0,255657001	7,9056E-05	1
A6NI73_LILRA5	P12270_TPR	0,484200926	1,95045E-11	1,87817E-05	0,224785882	0,000546017	1
A6NI73_LILRA5	P12277_CKB	0,444882041	1,08581E-09	0,00102187	0,166616386	0,010851578	1
A6NI73_LILRA5	P13667_PDIA4	0,601833585	3,15606E-18	3,15846E-12	0,319315582	6,39518E-07	0,55762579
A6NI73_LILRA5	P16455_MGMT	0,402668779	4,7647E-08	0,04340692	0,238927911	0,000232397	1
A6NI73_LILRA5	P18065_IGFBP2	0,448234814	7,85964E-10	0,000741224	0,161615874	0,013513165	1
A6NI73_LILRA5	P19971_TYMP	0,548040416	8,61653E-15	8,51122E-09	0,252437169	9,78568E-05	1
A6NI73_LILRA5	P21741_MDK	0,498401613	4,00939E-12	3,88687E-06	0,370625145	5,34394E-09	0,00486965
A6NI73_LILRA5	P27144_AK4	0,432800538	3,38093E-09	0,003155418	0,357378673	1,99712E-08	0,018017498
A6NI73_LILRA5	P28908_TNFRSF8	0,577238582	1,40748E-16	1,40119E-10	0,256066833	7,69227E-05	1
A6NI73_LILRA5	P30519_HMOX2	0,501483188	2,81684E-12	2,73453E-06	0,35528303	2,44691E-08	0,022039727
A6NI73_LILRA5	P32455_GBP1	0,451985984	5,45206E-10	0,000515475	0,276505277	1,85433E-05	1
A6NI73_LILRA5	P35249_RFC4	0,51374709	6,67036E-13	6,50969E-07	0,279301996	1,51256E-05	1
A6NI73_LILRA5	P35318_ADM	0,500707994	3,07946E-12	2,98834E-06	0,363893284	1,05215E-08	0,009540107
A6NI73_LILRA5	P36776_LONP1	0,475788994	4,81361E-11	4,61486E-05	0,347098735	5,33393E-08	0,047723404
A6NI73_LILRA5	P42126_ECI1	0,463942688	1,64894E-10	0,000157051	0,324676594	4,03571E-07	0,35381309
A6NI73_LILRA5	P50895_BCAM	0,432051744	3,62224E-09	0,003378799	0,225905329	0,000511278	1
A6NI73_LILRA5	P51532_SMARCA4	0,466796266	1,23101E-10	0,000117445	0,318568019	6,81437E-07	0,593726271
A6NI73_LILRA5	P55285_CDH6	0,466042672	1,33015E-10	0,000126847	0,196486644	0,002590803	1
A6NI73_LILRA5	P55789_GFER	0,546523628	1,05553E-14	1,04219E-08	0,352692175	3,13903E-08	0,028214772
A6NI73_LILRA5	P61457_PCBD1	0,523107015	2,13576E-13	2,09204E-07	0,403701954	1,51627E-10	0,00014113
A6NI73_LILRA5	Q02790_FKBP4	0,466515468	1,26709E-10	0,000120865	0,275726407	1,96181E-05	1
A6NI73_LILRA5	Q03252_LMNB2	0,569090647	4,62265E-16	4,59295E-10	0,343610425	7,38559E-08	0,065887925
A6NI73_LILRA5	Q03393_PTS	0,425552596	6,54359E-09	0,006074391	0,337421212	1,30298E-07	0,115615051
A6NI73_LILRA5	Q06323_PSME1	0,430376557	4,22375E-09	0,003935266	0,135396151	0,038910079	1
A6NI73_LILRA5	Q07065_CKAP4	0,592946456	1,29219E-17	1,29086E-11	0,322189145	5,00227E-07	0,437434146
A6NI73_LILRA5	Q08345_DDR1	0,51374229	6,6742E-13	6,51341E-07	0,231949393	0,000356535	1
A6NI73_LILRA5	Q08830_FGL1	0,488386493	1,23283E-11	1,18959E-05	0,274816619	2,09481E-05	1
A6NI73_LILRA5	Q13105_ZBTB17	0,548292414	8,33002E-15	8,22882E-09	0,276120111	1,90677E-05	1
A6NI73_LILRA5	Q13308_PTK7	0,426555788	5,97757E-09	0,00555318	0,199511048	0,002214502	1
A6NI73_LILRA5	Q13428_TCOF1	0,415347877	1,61543E-08	0,014875077	0,337724791	1,26756E-07	0,112506007
A6NI73_LILRA5	Q14244_MAP7	0,526771786	1,35435E-13	1,32842E-07	0,318986388	6,57664E-07	0,573269167
A6NI73_LILRA5	Q14508_WFDC2	0,402877577	4,68228E-08	0,042663703	0,170465197	0,009129825	1
A6NI73_LILRA5	Q14767_LTBP2	0,54001008	2,49436E-14	2,45786E-08	0,283316826	1,12466E-05	1
A6NI73_LILRA5	Q15388_TOMM20	0,446550028	9,24953E-10	0,000871411	0,309542241	1,44705E-06	1
A6NI73_LILRA5	Q16625_OCLN	0,55249718	4,71813E-15	4,66665E-09	0,360195315	1,51647E-08	0,013711521
A6NI73_LILRA5	Q16651_PRSS8	0,502728778	2,4398E-12	2,36981E-06	0,236522998	0,000269717	1
A6NI73_LILRA5	Q5IJ48_CRB2	0,405433557	3,778E-08	0,034498735	0,082418802	0,210047078	1
A6NI73_LILRA5	Q5T1M5_FKBP15	0,422216622	8,82178E-09	0,008167612	0,286733037	8,70852E-06	1
A6NI73_LILRA5	Q6P4E1_GOLM2	0,667429861	2,09892E-23	2,11968E-17	0,462257564	9,767E-14	9,34497E-08
A6NI73_LILRA5	Q6UB28_METAP1D	0,418967048	1,17649E-08	0,010865352	0,314792257	9,36602E-07	0,812754289
A6NI73_LILRA5	Q6UXD5_SEZ6L2	0,401365589	5,31153E-08	0,048332877	0,203370294	0,001806726	1
A6NI73_LILRA5	Q8IVD9_NUDCD3	0,471589027	7,48861E-11	7,16332E-05	0,335223111	1,58933E-07	0,140748268
A6NI73_LILRA5	Q8N163_CCAR2	0,424484604	7,20286E-09	0,006680786	0,259210771	6,22667E-05	1
A6NI73_LILRA5	Q8TAE8_GADD45GIP1	0,433090935	3,29158E-09	0,003072546	0,382914395	1,48959E-09	0,001368891
A6NI73_LILRA5	Q8TE58_ADAMTS15	0,533974128	5,44444E-14	5,35388E-08	0,098443969	0,134070397	1
A6NI73_LILRA5	Q8WUW1_BRK1	0,432118943	3,59992E-09	0,00335815	0,343728062	7,30545E-08	0,065178821
A6NI73_LILRA5	Q92599_SEPTIN8	0,46379869	1,67333E-10	0,000159356	0,282858612	1,16362E-05	1
A6NI73_LILRA5	Q92917_GPKOW	0,445652435	1,00841E-09	0,000949518	0,350641121	3,81722E-08	0,034254878
A6NI73_LILRA5	Q96CG8_CTHRC1	0,544049248	1,46657E-14	1,44697E-08	0,193434729	0,003028541	1
A6NI73_LILRA5	Q96DC8_ECHDC3	0,439189286	1,86463E-09	0,001747963	0,295522592	4,44055E-06	1
A6NI73_LILRA5	Q96ED9_HOOK2	0,44369405	1,21652E-09	0,001143947	0,294895512	4,6626E-06	1
A6NI73_LILRA5	Q96EM0_L3HYPDH	0,556365949	2,77679E-15	2,74959E-09	0,406568876	1,09256E-10	0,000101853
A6NI73_LILRA5	Q96I15_SCLY	0,47377301	5,95556E-11	5,70362E-05	0,164569127	0,011879469	1
A6NI73_LILRA5	Q96JA1_LRIG1	0,559905921	1,69924E-15	1,68428E-09	0,209009271	0,001333165	1
A6NI73_LILRA5	Q96NY8_NECTIN4	0,470499436	8,39015E-11	8,02114E-05	0,286290001	9,00392E-06	1
A6NI73_LILRA5	Q96RE7_NACC1	0,474555404	5,48421E-11	5,25441E-05	0,247781029	0,000132568	1
A6NI73_LILRA5	Q96RU2_USP28	0,459389925	2,61415E-10	0,000248319	0,243038558	0,000179537	1
A6NI73_LILRA5	Q99549_MPHOSPH8	0,513183095	7,13628E-13	6,96275E-07	0,303440307	2,37434E-06	1
A6NI73_LILRA5	Q9BRQ6_CHCHD6	0,514769482	5,90007E-13	5,76029E-07	0,33147581	2,22206E-07	0,196087817
A6NI73_LILRA5	Q9BUD6_SPON2	0,599167207	4,8396E-18	4,84082E-12	0,392522664	5,28433E-10	0,000488604
A6NI73_LILRA5	Q9BV79_MECR	0,508263134	1,27935E-12	1,24568E-06	0,329199918	2,71774E-07	0,239307599
A6NI73_LILRA5	Q9BXI9_C1QTNF6	0,453841169	4,54243E-10	0,000429977	0,112258702	0,087312575	1
A6NI73_LILRA5	Q9C005_DPY30	0,457330741	3,2128E-10	0,000304791	0,385395203	1,14353E-09	0,001052584
A6NI73_LILRA5	Q9C0B1_FTO	0,572827417	2,69036E-16	2,67555E-10	0,36811303	6,8936E-09	0,006270807
A6NI73_LILRA5	Q9H5V8_CDCP1	0,573288214	2,51545E-16	2,50189E-10	0,389132068	7,64673E-10	0,000705575
A6NI73_LILRA5	Q9H773_DCTPP1	0,504747162	1,93059E-12	1,87689E-06	0,355736501	2,34198E-08	0,021101718
A6NI73_LILRA5	Q9H7Z7_PTGES2	0,431972544	3,64871E-09	0,003403315	0,350764449	3,77273E-08	0,033859555
A6NI73_LILRA5	Q9HAV7_GRPEL1	0,500482396	3,16026E-12	3,06643E-06	0,342286062	8,34822E-08	0,074390108
A6NI73_LILRA5	Q9HCB6_SPON1	0,481827345	2,52303E-11	2,42649E-05	0,23647841	0,000270459	1
A6NI73_LILRA5	Q9NQ29_LUC7L	0,497808818	4,2894E-12	4,15722E-06	0,302978298	2,46394E-06	1
A6NI73_LILRA5	Q9NX63_CHCHD3	0,479710562	3,1688E-11	3,04438E-05	0,322191042	5,00146E-07	0,437364332
A6NI73_LILRA5	Q9P013_CWC15	0,460899513	2,24543E-10	0,000213482	0,25	0,000114794	1
A6NI73_LILRA5	Q9P2J2_IGSF9	0,463923489	1,65218E-10	0,000157355	0,342310728	8,32924E-08	0,074222772
A6NI73_LILRA5	Q9UBX7_KLK11	0,4375045	2,18408E-09	0,002045059	0,14269153	0,02944087	1
A6NI73_LILRA5	Q9UHD0_IL19	0,42620299	6,17102E-09	0,005731497	0,211925525	0,001135716	1
A6NI73_LILRA5	Q9UKU9_ANGPTL2	0,675652195	3,78985E-24	3,83002E-18	0,316438224	8,15781E-07	0,709187533
A6NI73_LILRA5	Q9UL46_PSME2	0,441058872	1,56295E-09	0,001467083	0,093582913	0,154468074	1
A6NI73_LILRA5	Q9UMS0_NFU1	0,503590371	2,2082E-12	2,14567E-06	0,29982013	3,16852E-06	1
A6NI73_LILRA5	Q9UQB8_BAIAP2	0,418213454	1,25717E-08	0,011603196	0,33366727	1,82758E-07	0,161619913
A6NI73_LILRA5	Q9Y266_NUDC	0,576031392	1,68214E-16	1,67414E-10	0,35863473	1,76696E-08	0,015955788
A6NI73_LILRA5	Q9Y2D5_AKAP2	0,581313749	7,66869E-17	7,64167E-11	0,35270261	3,13589E-08	0,028187044
A6NI73_LILRA5	Q9Y6D9_MAD1L1	0,459646723	2,54754E-10	0,000242026	0,347371007	5,19928E-08	0,04652971
A6NM11_LRRC37A2	O14793_MSTN	0,433316533	3,22374E-09	0,003009751	0,18278765	0,005130168	1
A6NM11_LRRC37A2	P19256_CD58	0,457040344	3,30723E-10	0,000313698	0,158971892	0,015139825	1
A6NM11_LRRC37A2	P28906_CD34	0,409695922	2,63087E-08	0,024111654	0,204291466	0,001720128	1
A6NM11_LRRC37A2	Q86YD3_TMEM25	0,416593467	1,44904E-08	0,013356692	0,28116616	1,31888E-05	1
A6NM11_LRRC37A2	Q8NFT8_DNER	0,476105791	4,65466E-11	4,46328E-05	0,231951291	0,000356494	1
A6NM11_LRRC37A2	Q9NTU7_CBLN4	0,449610003	6,87693E-10	0,000649136	0,144023482	0,027943969	1
A8K4G0_CD300LB	Q6P4E1_GOLM2	0,428226174	5,13826E-09	0,004779485	0,238562668	0,000237737	1
A8MVW5_HEPACAM2	P19256_CD58	0,455117959	4,00363E-10	0,000379307	0,425830003	1,11272E-11	1,04776E-05
A8MW92_PHF20L1	O75475_PSIP1	0,460796314	2,26895E-10	0,000215705	0,340309005	1,00131E-07	0,089075738
A8MW92_PHF20L1	O77932_DXO	0,511095111	9,1529E-13	8,92283E-07	0,485875047	3,30895E-15	3,19232E-09
A8MW92_PHF20L1	O95232_LUC7L3	0,435769314	2,56807E-09	0,0024017	0,222098261	0,000638529	1
A8MW92_PHF20L1	O95239_KIF4A	0,508176735	1,29242E-12	1,25837E-06	0,190679751	0,003480129	1
A8MW92_PHF20L1	P06744_GPI	0,49122327	9,00183E-12	8,69807E-06	0,502599394	2,55894E-16	2,48135E-10
A8MW92_PHF20L1	P23526_AHCY	0,437902897	2,10408E-09	0,001970699	0,479725679	8,19246E-15	7,88767E-09
A8MW92_PHF20L1	P35249_RFC4	0,52872537	1,06E-13	1,04047E-07	0,517398861	2,35698E-17	2,29521E-11
A8MW92_PHF20L1	P51532_SMARCA4	0,480622555	2,87301E-11	2,76149E-05	0,596885281	7,00796E-24	6,94359E-18
A8MW92_PHF20L1	P55735_SEC13	0,453349173	4,76823E-10	0,000451197	0,507333326	1,20841E-16	1,17342E-10
A8MW92_PHF20L1	Q14444_CAPRIN1	0,459085127	2,6954E-10	0,000255989	0,380138546	1,99714E-09	0,001831938
A8MW92_PHF20L1	Q5TC82_RC3H1	0,422043824	8,95856E-09	0,008293157	0,303030476	2,45366E-06	1
A8MW92_PHF20L1	Q6NV74_CRACDL	0,406955144	3,32208E-08	0,030374759	0,285790994	9,34802E-06	1
A8MW92_PHF20L1	Q92917_GPKOW	0,436736506	2,34665E-09	0,002196126	0,248005867	0,000130656	1
A8MW92_PHF20L1	Q99549_MPHOSPH8	0,414764682	1,69952E-08	0,015641658	0,522374707	1,02961E-17	1,00395E-11
A8MW92_PHF20L1	Q9BW19_KIFC1	0,413826289	1,84373E-08	0,016955874	0,195143308	0,002775862	1
A8MW92_PHF20L1	Q9Y6D9_MAD1L1	0,422934217	8,27498E-09	0,007665596	0,297611594	3,7712E-06	1
A9UHW6_MIF4GD	O15182_CETN3	0,665985072	2,81958E-23	2,84712E-17	0,851273893	1,2373E-66	1,25617E-60
A9UHW6_MIF4GD	O43464_HTRA2	0,502006384	2,65204E-12	2,5751E-06	0,63983694	3,13384E-28	3,1262E-22
A9UHW6_MIF4GD	O60238_BNIP3L	0,561581107	1,34412E-15	1,33288E-09	0,407170342	1,01956E-10	9,50802E-05
A9UHW6_MIF4GD	O77932_DXO	0,506424749	1,58738E-12	1,54439E-06	0,73217518	2,12606E-40	2,14396E-34
A9UHW6_MIF4GD	O95202_LETM1	0,514387885	6,17687E-13	6,02965E-07	0,51551098	3,2158E-17	3,12999E-11
A9UHW6_MIF4GD	O95831_AIFM1	0,527436581	1,24621E-13	1,22266E-07	0,709157265	6,39656E-37	6,43585E-31
A9UHW6_MIF4GD	P04179_SOD2	0,45872753	2,79385E-10	0,000265278	0,361393503	1,34777E-08	0,012197867
A9UHW6_MIF4GD	P06744_GPI	0,461821105	2,04565E-10	0,000194593	0,727523784	1,14579E-39	1,1549E-33
A9UHW6_MIF4GD	P09104_ENO2	0,56629707	6,89769E-16	6,8484E-10	0,789070593	8,66439E-51	8,77467E-45
A9UHW6_MIF4GD	P13667_PDIA4	0,545657235	1,18472E-14	1,16945E-08	0,803730604	5,31912E-54	5,3913E-48
A9UHW6_MIF4GD	P16455_MGMT	0,635145319	1,06035E-20	1,06692E-14	0,841253894	1,24683E-63	1,26555E-57
A9UHW6_MIF4GD	P23526_AHCY	0,435968512	2,52088E-09	0,002357892	0,742103156	5,17297E-42	5,22114E-36
A9UHW6_MIF4GD	P30048_PRDX3	0,420975832	9,85039E-09	0,00911129	0,607333136	7,04914E-25	6,99643E-19
A9UHW6_MIF4GD	P30519_HMOX2	0,440206878	1,69407E-09	0,00158926	0,324245891	4,18915E-07	0,367118243
A9UHW6_MIF4GD	P35249_RFC4	0,468349053	1,0488E-10	0,000100149	0,745841919	1,22071E-42	1,23245E-36
A9UHW6_MIF4GD	P36776_LONP1	0,517637459	4,17264E-13	4,0786E-07	0,626785897	7,75399E-27	7,72011E-21
A9UHW6_MIF4GD	P42126_ECI1	0,416024672	1,52286E-08	0,014030292	0,199679914	0,002195037	1
A9UHW6_MIF4GD	P51532_SMARCA4	0,504850361	1,90754E-12	1,85458E-06	0,757944278	9,5273E-45	9,62815E-39
A9UHW6_MIF4GD	P55735_SEC13	0,551618787	5,31654E-15	5,25723E-09	0,699085089	1,67225E-35	1,68061E-29
A9UHW6_MIF4GD	P55789_GFER	0,459094727	2,69281E-10	0,000255745	0,553821678	3,95586E-20	3,88628E-14
A9UHW6_MIF4GD	Q02790_FKBP4	0,535766914	4,32484E-14	4,25549E-08	0,644916193	8,61792E-29	8,60307E-23
A9UHW6_MIF4GD	Q04637_EIF4G1	0,737262102	1,36747E-30	1,38681E-24	0,804852897	2,94302E-54	2,98312E-48
A9UHW6_MIF4GD	Q06323_PSME1	0,519473444	3,337E-13	3,26431E-07	0,46200806	1,01087E-13	9,67103E-08
A9UHW6_MIF4GD	Q08830_FGL1	0,419046248	1,1683E-08	0,010790426	0,172457433	0,00833754	1
A9UHW6_MIF4GD	Q14444_CAPRIN1	0,471843425	7,29206E-11	6,97624E-05	0,544108104	2,34679E-19	2,30056E-13
A9UHW6_MIF4GD	Q15388_TOMM20	0,53873329	2,94599E-14	2,90166E-08	0,57897508	2,97357E-22	2,93655E-16
A9UHW6_MIF4GD	Q5T2T1_MPP7	0,579199366	1,05198E-16	1,04779E-10	0,588339538	4,31333E-23	4,26721E-17
A9UHW6_MIF4GD	Q6UB28_METAP1D	0,562593899	1,16574E-15	1,15629E-09	0,713758382	1,37452E-37	1,38365E-31
A9UHW6_MIF4GD	Q8IVD9_NUDCD3	0,631005352	2,2348E-20	2,24737E-14	0,721631508	9,21217E-39	9,28016E-33
A9UHW6_MIF4GD	Q8N3X1_FNBP4	0,408887129	2,81897E-08	0,025817833	0,20353916	0,001790559	1
A9UHW6_MIF4GD	Q8TAE8_GADD45GIP1	0,539239686	2,75806E-14	2,71704E-08	0,659494617	1,84329E-30	1,8437E-24
A9UHW6_MIF4GD	Q92599_SEPTIN8	0,482201742	2,42296E-11	2,33072E-05	0,327900221	3,04671E-07	0,267943445
A9UHW6_MIF4GD	Q96EM0_L3HYPDH	0,510653515	9,64549E-13	9,40101E-07	0,632538716	1,92087E-27	1,91414E-21
A9UHW6_MIF4GD	Q96RE7_NACC1	0,402954376	4,65231E-08	0,04239266	0,431746944	5,3552E-12	5,05708E-06
A9UHW6_MIF4GD	Q96S90_LYSMD1	0,555948352	2,94128E-15	2,91209E-09	0,572801046	1,02691E-21	1,01292E-15
A9UHW6_MIF4GD	Q99549_MPHOSPH8	0,518650251	3,6893E-13	3,60766E-07	0,82534257	2,88432E-59	2,92618E-53
A9UHW6_MIF4GD	Q9BV79_MECR	0,630429357	2,47686E-20	2,49056E-14	0,790872144	3,60563E-51	3,65194E-45
A9UHW6_MIF4GD	Q9BXI9_C1QTNF6	0,439923681	1,73996E-09	0,001631966	0,174832937	0,007473139	1
A9UHW6_MIF4GD	Q9H7Z7_PTGES2	0,416802266	1,42281E-08	0,013117125	0,658650289	2,31654E-30	2,3168E-24
A9UHW6_MIF4GD	Q9H910_JPT2	0,705680755	4,43362E-27	4,49006E-21	0,868753392	1,92129E-72	1,95109E-66
A9UHW6_MIF4GD	Q9NQ29_LUC7L	0,411872705	2,18266E-08	0,02003961	0,282078794	1,23287E-05	1
A9UHW6_MIF4GD	Q9NPJ3_ACOT13	0,698353613	2,48667E-26	2,51732E-20	0,849248453	5,21315E-66	5,29245E-60
A9UHW6_MIF4GD	Q9NX63_CHCHD3	0,508656731	1,2214E-12	1,18945E-06	0,686249398	8,83281E-34	8,86388E-28
A9UHW6_MIF4GD	Q9UI42_CPA4	0,424470204	7,21218E-09	0,006689358	0,161681333	0,013474918	1
A9UHW6_MIF4GD	Q9UL46_PSME2	0,482926537	2,24007E-11	2,15558E-05	0,074530496	0,25716517	1
A9UHW6_MIF4GD	Q9UMS0_NFU1	0,54248686	1,80256E-14	1,77758E-08	0,766028961	3,16656E-46	3,202E-40
A9UHW6_MIF4GD	Q9Y266_NUDC	0,474483404	5,52603E-11	5,29433E-05	0,802561826	9,81231E-54	9,9449E-48
A9UHW6_MIF4GD	Q9Y2D5_AKAP2	0,42378621	7,66812E-09	0,007108267	0,235171124	0,000293074	1
B1AKI9_ISM1	O14578_CIT	0,426766986	5,86457E-09	0,005449126	0,292154764	5,76322E-06	1
B1AKI9_ISM1	O15182_CETN3	0,484800922	1,82701E-11	1,75984E-05	0,084731693	0,197489856	1
B1AKI9_ISM1	O43278_SPINT1	0,420548636	1,02306E-08	0,009459865	0,312272553	1,15527E-06	0,999871669
B1AKI9_ISM1	O43240_KLK10	0,426342189	6,09398E-09	0,005660476	0,282882329	1,16157E-05	1
B1AKI9_ISM1	O43464_HTRA2	0,416178271	1,50258E-08	0,013845054	0,135495763	0,038765253	1
B1AKI9_ISM1	O60232_ZNRD2	0,470425037	8,4554E-11	8,08321E-05	0,296034881	4,26665E-06	1
B1AKI9_ISM1	O60238_BNIP3L	0,48870569	1,19014E-11	1,14856E-05	0,249732471	0,000116812	1
B1AKI9_ISM1	O60259_KLK8	0,465965872	1,34068E-10	0,000127842	0,353362894	2,94363E-08	0,026472396
B1AKI9_ISM1	O60437_PPL	0,499433605	3,56373E-12	3,45645E-06	0,334626389	1,67695E-07	0,148423869
B1AKI9_ISM1	O95202_LETM1	0,457237142	3,24295E-10	0,000307634	0,280218425	1,41421E-05	1
B1AKI9_ISM1	O95831_AIFM1	0,486024912	1,59825E-11	1,54043E-05	0,113522349	0,083787966	1
B1AKI9_ISM1	P01589_IL2RA	0,471149831	7,84011E-11	7,49786E-05	0,368074134	6,92072E-09	0,006295284
B1AKI9_ISM1	P03973_SLPI	0,537209302	3,59003E-14	3,53429E-08	0,215045746	0,000954475	1
B1AKI9_ISM1	P05412_JUN	0,435258118	2,6931E-09	0,002517723	0,33755972	1,2867E-07	0,11418595
B1AKI9_ISM1	P05783_KRT18	0,557083543	2,51484E-15	2,49076E-09	0,398992688	2,58018E-10	0,000239503
B1AKI9_ISM1	P07711_CTSL	0,503477572	2,23726E-12	2,17381E-06	0,354776433	2,56949E-08	0,023133916
B1AKI9_ISM1	P09104_ENO2	0,425086999	6,82352E-09	0,006331771	0,109123302	0,096572426	1
B1AKI9_ISM1	P10451_SPP1	0,61120551	6,80157E-19	6,81832E-13	0,457914489	1,7701E-13	1,69077E-07
B1AKI9_ISM1	P13667_PDIA4	0,472925817	6,51021E-11	6,23196E-05	0,110312952	0,092971123	1
B1AKI9_ISM1	P15328_FOLR1	0,510259918	1,01062E-12	9,8486E-07	0,330809834	2,35732E-07	0,207887484
B1AKI9_ISM1	P16455_MGMT	0,486699306	1,48435E-11	1,43114E-05	0,041432816	0,529143866	1
B1AKI9_ISM1	P19971_TYMP	0,565797874	7,40613E-16	7,35232E-10	0,159907295	0,014545744	1
B1AKI9_ISM1	P21741_MDK	0,524235006	1,85745E-13	1,82017E-07	0,281445073	1,29201E-05	1
B1AKI9_ISM1	P28908_TNFRSF8	0,462327501	1,94331E-10	0,000184912	0,397478588	3,05572E-10	0,000283394
B1AKI9_ISM1	P31350_RRM2	0,439544484	1,80329E-09	0,001690922	0,270532363	2,84411E-05	1
B1AKI9_ISM1	P32455_GBP1	0,418561452	1,21927E-08	0,011256589	0,177375409	0,006637291	1
B1AKI9_ISM1	P35318_ADM	0,649086807	7,90826E-22	7,97136E-16	0,505164635	1,70654E-16	1,65603E-10
B1AKI9_ISM1	P36776_LONP1	0,420162239	1,05866E-08	0,009786202	0,160872106	0,013954476	1
B1AKI9_ISM1	P50895_BCAM	0,546523628	1,05553E-14	1,04219E-08	0,379387188	2,16108E-09	0,001981267
B1AKI9_ISM1	P51687_SUOX	0,449425205	7,00172E-10	0,000660837	0,218889812	0,00076786	1
B1AKI9_ISM1	P55285_CDH6	0,449643603	6,85447E-10	0,000647034	0,3369611	1,35848E-07	0,120487218
B1AKI9_ISM1	P55789_GFER	0,517867857	4,05754E-13	3,96646E-07	0,250073997	0,000114242	1
B1AKI9_ISM1	P61457_PCBD1	0,516639067	4,70916E-13	4,60117E-07	0,165845106	0,011229219	1
B1AKI9_ISM1	Q02790_FKBP4	0,493896849	6,67515E-12	6,45788E-06	0,152458229	0,019896961	1
B1AKI9_ISM1	Q03252_LMNB2	0,579328965	1,03186E-16	1,02778E-10	0,439464487	2,01904E-12	1,91352E-06
B1AKI9_ISM1	Q03393_PTS	0,492260062	8,01866E-12	7,75192E-06	0,160659601	0,014082865	1
B1AKI9_ISM1	Q04637_EIF4G1	0,469253846	9,54978E-11	9,12355E-05	0,154685739	0,0181416	1
B1AKI9_ISM1	Q06323_PSME1	0,492082463	8,17934E-12	7,90661E-06	0,08400595	0,201369885	1
B1AKI9_ISM1	Q07065_CKAP4	0,502186383	2,59754E-12	2,52239E-06	0,38913776	7,64201E-10	0,000705142
B1AKI9_ISM1	Q08345_DDR1	0,494256846	6,41044E-12	6,20291E-06	0,370669733	5,31974E-09	0,004847782
B1AKI9_ISM1	Q08830_FGL1	0,414426285	1,75022E-08	0,016104238	0,206027557	0,001567153	1
B1AKI9_ISM1	Q13105_ZBTB17	0,518611851	3,70659E-13	3,62451E-07	0,371073872	5,10515E-09	0,004653641
B1AKI9_ISM1	Q13308_PTK7	0,519291046	3,41212E-13	3,33751E-07	0,405491172	1,23625E-10	0,000115176
B1AKI9_ISM1	Q13428_TCOF1	0,450687594	6,19097E-10	0,000584812	0,299408401	3,27342E-06	1
B1AKI9_ISM1	Q13938_CAPS	0,48500252	1,78726E-11	1,72171E-05	0,313358796	1,0556E-06	0,914682267
B1AKI9_ISM1	Q14244_MAP7	0,548587611	8,0062E-15	7,90971E-09	0,38887118	7,86591E-10	0,000725689
B1AKI9_ISM1	Q14508_WFDC2	0,452369981	5,25038E-10	0,000496518	0,414742736	4,21829E-11	3,94997E-05
B1AKI9_ISM1	Q14767_LTBP2	0,621391029	1,20973E-19	1,21478E-13	0,463351396	8,39739E-14	8,03795E-08
B1AKI9_ISM1	Q16625_OCLN	0,560467516	1,57103E-15	1,55741E-09	0,409926268	7,41364E-11	6,9243E-05
B1AKI9_ISM1	Q16651_PRSS8	0,560525116	1,55843E-15	1,54495E-09	0,410723163	6,75744E-11	6,31406E-05
B1AKI9_ISM1	Q16891_IMMT	0,452917177	4,97542E-10	0,000470672	0,374840147	3,46878E-09	0,003170329
B1AKI9_ISM1	Q1MSJ5_CSPP1	0,408678331	2,86959E-08	0,026277091	0,285110787	9,83722E-06	1
B1AKI9_ISM1	Q5T2T1_MPP7	0,52876617	1,05457E-13	1,03516E-07	0,31227445	1,15509E-06	0,999716733
B1AKI9_ISM1	Q6NV74_CRACDL	0,455962752	3,68169E-10	0,000348994	0,308430384	1,58501E-06	1
B1AKI9_ISM1	Q6P4E1_GOLM2	0,609892721	8,45875E-19	8,47774E-13	0,353559272	2,88868E-08	0,025982516
B1AKI9_ISM1	Q6UB28_METAP1D	0,443269254	1,26685E-09	0,001190931	0,147045988	0,024787141	1
B1AKI9_ISM1	Q7Z7M9_GALNT5	0,568013056	5,39674E-16	5,36058E-10	0,401473496	1,95199E-10	0,000181451
B1AKI9_ISM1	Q8IVD9_NUDCD3	0,575376197	1,85247E-16	1,84337E-10	0,149140682	0,022783835	1
B1AKI9_ISM1	Q8N3X1_FNBP4	0,45380997	4,55643E-10	0,000431296	0,394856426	4,08756E-10	0,000378496
B1AKI9_ISM1	Q8TAE8_GADD45GIP1	0,436122111	2,48506E-09	0,002324639	0,18636988	0,004309575	1
B1AKI9_ISM1	Q8TE58_ADAMTS15	0,688525692	2,31866E-25	2,34562E-19	0,563035295	6,9207E-21	6,81272E-15
B1AKI9_ISM1	Q92599_SEPTIN8	0,644690042	1,8194E-21	1,83295E-15	0,380739063	1,87483E-09	0,001720393
B1AKI9_ISM1	Q92876_KLK6	0,4625267	1,90443E-10	0,000181235	0,297086972	3,92963E-06	1
B1AKI9_ISM1	Q96CG8_CTHRC1	0,574409005	2,13507E-16	2,1241E-10	0,50405088	2,03558E-16	1,97475E-10
B1AKI9_ISM1	Q96EM0_L3HYPDH	0,506969544	1,48927E-12	1,44927E-06	0,155597424	0,017462974	1
B1AKI9_ISM1	Q96I15_SCLY	0,481395349	2,64348E-11	2,5418E-05	0,152998031	0,019458578	1
B1AKI9_ISM1	Q96NY8_NECTIN4	0,452228382	5,3239E-10	0,000503434	0,463808662	7,88214E-14	7,54604E-08
B1AKI9_ISM1	Q96RU2_USP28	0,472604219	6,7336E-11	6,44462E-05	0,426566182	1,01673E-11	9,57728E-06
B1AKI9_ISM1	Q96S90_LYSMD1	0,491691266	8,54435E-12	8,25791E-06	0,216512411	0,000878834	1
B1AKI9_ISM1	Q99549_MPHOSPH8	0,43379893	3,08319E-09	0,002879514	0,132710428	0,042990486	1
B1AKI9_ISM1	Q9BRQ6_CHCHD6	0,518619051	3,70334E-13	3,62136E-07	0,319521446	6,28415E-07	0,548061416
B1AKI9_ISM1	Q9BUD6_SPON2	0,551105191	5,70009E-15	5,63563E-09	0,493869605	9,90553E-16	9,58039E-10
B1AKI9_ISM1	Q9BV79_MECR	0,445395637	1,0336E-09	0,00097308	0,061011752	0,353843778	1
B1AKI9_ISM1	Q9BXI9_C1QTNF6	0,43625171	2,45523E-09	0,002296945	0,264945565	4,20525E-05	1
B1AKI9_ISM1	Q9C0B1_FTO	0,551129191	5,68158E-15	5,61737E-09	0,291205132	6,19917E-06	1
B1AKI9_ISM1	Q9GZN4_PRSS22	0,412854297	2,00549E-08	0,018428569	0,363626704	1,08041E-08	0,009794533
B1AKI9_ISM1	Q9H5V8_CDCP1	0,528564571	1,08166E-13	1,06167E-07	0,462377098	9,60731E-14	9,19252E-08
B1AKI9_ISM1	Q9H773_DCTPP1	0,500148799	3,28352E-12	3,18555E-06	0,337820608	1,25658E-07	0,111543299
B1AKI9_ISM1	Q9H7Z7_PTGES2	0,435094919	2,73424E-09	0,002555857	0,241536792	0,000197389	1
B1AKI9_ISM1	Q9H910_JPT2	0,508683131	1,2176E-12	1,18576E-06	0,074696516	0,256103902	1
B1AKI9_ISM1	Q9HAV7_GRPEL1	0,441358869	1,51916E-09	0,001426294	0,254393355	8,59891E-05	1
B1AKI9_ISM1	Q9HCB6_SPON1	0,589495284	2,2081E-17	2,20431E-11	0,438892431	2,17227E-12	2,05822E-06
B1AKI9_ISM1	Q9NQ29_LUC7L	0,477588979	3,9757E-11	3,8153E-05	0,33428012	1,7299E-07	0,153066327
B1AKI9_ISM1	Q9NX63_CHCHD3	0,534091727	5,36306E-14	5,27409E-08	0,177251132	0,00667612	1
B1AKI9_ISM1	Q9P013_CWC15	0,462034704	2,00186E-10	0,000190453	0,463252733	8,5128E-14	8,14808E-08
B1AKI9_ISM1	Q9P2J2_IGSF9	0,487071303	1,42494E-11	1,37409E-05	0,33567848	1,52544E-07	0,135141275
B1AKI9_ISM1	Q9UBX7_KLK11	0,458960328	2,72937E-10	0,000259194	0,323128342	4,61379E-07	0,403863353
B1AKI9_ISM1	Q9UHD0_IL19	0,458437133	2,87635E-10	0,000273061	0,320775606	5,64658E-07	0,493073989
B1AKI9_ISM1	Q9UI42_CPA4	0,426339789	6,0953E-09	0,005661684	0,207807288	0,001423341	1
B1AKI9_ISM1	Q9UKU9_ANGPTL2	0,490817673	9,41748E-12	9,09789E-06	0,342094428	8,49714E-08	0,075705981
B1AKI9_ISM1	Q9UL46_PSME2	0,514116687	6,38123E-13	6,22835E-07	0,16468961	0,011816683	1
B1AKI9_ISM1	Q9ULA0_DNPEP	0,431502148	3,80984E-09	0,003552435	0,086862437	0,186412882	1
B1AKI9_ISM1	Q9UMS0_NFU1	0,460585115	2,31782E-10	0,000220323	0,063091267	0,337648103	1
B1AKI9_ISM1	Q9Y266_NUDC	0,570912233	3,55358E-16	3,5324E-10	0,170364636	0,00917153	1
B1AKI9_ISM1	Q9Y2D5_AKAP2	0,700189598	1,62222E-26	1,64242E-20	0,50347408	2,22963E-16	2,16262E-10
C9J7I0_UMAD1	O15182_CETN3	0,562927497	1,11221E-15	1,10329E-09	0,574956455	6,68207E-22	6,59383E-16
C9J7I0_UMAD1	O60238_BNIP3L	0,496388029	5,04004E-12	4,88158E-06	0,508006891	1,08503E-16	1,05384E-10
C9J7I0_UMAD1	O77932_DXO	0,453041976	4,91469E-10	0,000464964	0,628119747	5,62522E-27	5,60184E-21
C9J7I0_UMAD1	O95831_AIFM1	0,451947584	5,47263E-10	0,000517408	0,575424157	6,08463E-22	6,00489E-16
C9J7I0_UMAD1	P06744_GPI	0,417831857	1,30003E-08	0,011995254	0,650685139	1,93011E-29	1,92827E-23
C9J7I0_UMAD1	P09104_ENO2	0,483262534	2,15989E-11	2,07878E-05	0,666233118	2,89673E-31	2,89974E-25
C9J7I0_UMAD1	P16455_MGMT	0,565579475	7,63991E-16	7,58399E-10	0,614859045	1,2779E-25	1,26996E-19
C9J7I0_UMAD1	P23526_AHCY	0,444920441	1,08182E-09	0,001018143	0,60882921	5,03824E-25	5,00175E-19
C9J7I0_UMAD1	P35249_RFC4	0,420812633	9,99399E-09	0,009242915	0,663890818	5,54159E-31	5,5457E-25
C9J7I0_UMAD1	P55735_SEC13	0,505222358	1,82666E-12	1,77623E-06	0,517381785	2,36363E-17	2,30168E-11
C9J7I0_UMAD1	Q02790_FKBP4	0,596978424	6,85383E-18	6,85245E-12	0,576515143	4,88762E-22	4,82466E-16
C9J7I0_UMAD1	Q04637_EIF4G1	0,717915857	2,20588E-28	2,23533E-22	0,742889615	3,82584E-42	3,8617E-36
C9J7I0_UMAD1	Q06323_PSME1	0,488964888	1,15654E-11	1,11628E-05	0,671549542	6,49964E-32	6,51087E-26
C9J7I0_UMAD1	Q5T2T1_MPP7	0,510869513	9,40141E-13	9,16424E-07	0,652143266	1,31551E-29	1,31453E-23
C9J7I0_UMAD1	Q6UB28_METAP1D	0,412686299	2,0348E-08	0,018695119	0,503202756	2,32707E-16	2,25693E-10
C9J7I0_UMAD1	Q8IVD9_NUDCD3	0,628437373	3,52894E-20	3,5474E-14	0,694224034	7,69842E-35	7,73269E-29
C9J7I0_UMAD1	Q8TAE8_GADD45GIP1	0,461888305	2,03177E-10	0,00019328	0,533730452	1,47698E-18	1,44435E-12
C9J7I0_UMAD1	Q92599_SEPTIN8	0,450586795	6,25222E-10	0,000590553	0,579295735	2,7862E-22	2,75169E-16
C9J7I0_UMAD1	Q96EM0_L3HYPDH	0,407096743	3,28245E-08	0,030015836	0,556903951	2,22114E-20	2,18351E-14
C9J7I0_UMAD1	Q96S90_LYSMD1	0,504492764	1,98857E-12	1,93303E-06	0,478862376	9,29095E-15	8,94256E-09
C9J7I0_UMAD1	Q99549_MPHOSPH8	0,465591475	1,39316E-10	0,000132821	0,663880382	5,55755E-31	5,56167E-25
C9J7I0_UMAD1	Q9BV79_MECR	0,529454964	9,66901E-14	9,49321E-08	0,591187486	2,36807E-23	2,34402E-17
C9J7I0_UMAD1	Q9H910_JPT2	0,732594139	4,85457E-30	4,92236E-24	0,727675573	1,0851E-39	1,09375E-33
C9J7I0_UMAD1	Q9NPJ3_ACOT13	0,604720762	1,97762E-18	1,98024E-12	0,635194082	9,98724E-28	9,95613E-22
C9J7I0_UMAD1	Q9UL46_PSME2	0,414479084	1,74222E-08	0,01603125	0,411927042	5,87185E-11	5,48988E-05
C9J7I0_UMAD1	Q9UMS0_NFU1	0,504231166	2,04995E-12	1,99244E-06	0,650128262	2,23318E-29	2,23089E-23
E9PB15_PTGES3L	O60238_BNIP3L	0,407883937	3,07029E-08	0,028096072	0,431040175	5,84842E-12	5,52096E-06
E9PB15_PTGES3L	Q15388_TOMM20	0,461590707	2,09392E-10	0,000199162	0,595436641	9,57269E-24	9,48236E-18
E9PB15_PTGES3L	Q5T2T1_MPP7	0,45245638	5,20601E-10	0,00049235	0,590279596	2,86875E-23	2,83914E-17
I3L3R5_CCER2	Q96NY8_NECTIN4	0,403895169	4,2998E-08	0,039212078	0,180146515	0,005822291	1
I3L3R5_CCER2	Q9BUD6_SPON2	0,402901577	4,67289E-08	0,042578976	0,127226087	0,052444616	1
NTproBNP_NT.proBNP	P10451_SPP1	0,436165311	2,47508E-09	0,002315386	0,157732911	0,015959329	1
NTproBNP_NT.proBNP	P35318_ADM	0,463088295	1,79882E-10	0,00017124	0,380608144	1,90086E-09	0,001744131
NTproBNP_NT.proBNP	Q14767_LTBP2	0,441783666	1,45917E-09	0,001370373	0,242771978	0,000182591	1
NTproBNP_NT.proBNP	Q6NV74_CRACDL	0,419586243	1,11395E-08	0,010293058	0,161410958	0,013633511	1
NTproBNP_NT.proBNP	Q8TE58_ADAMTS15	0,468241054	1,06058E-10	0,000101268	0,203548647	0,001789655	1
NTproBNP_NT.proBNP	Q92599_SEPTIN8	0,430707754	4,09766E-09	0,003818724	0,215637724	0,000923251	1
NTproBNP_NT.proBNP	Q96CG8_CTHRC1	0,444378045	1,13951E-09	0,001072069	0,263794811	4,55314E-05	1
NTproBNP_NT.proBNP	Q9HCB6_SPON1	0,509395925	1,11938E-12	1,09044E-06	0,257283994	7,09011E-05	1
NTproBNP_NT.proBNP	Q9Y2D5_AKAP2	0,545093239	1,27697E-14	1,2603E-08	0,258376878	6,58746E-05	1
O00151_PDLIM1	O14578_CIT	0,478594571	3,5711E-11	3,42888E-05	0,280862581	1,34873E-05	1
O00151_PDLIM1	O15182_CETN3	0,623553412	8,3164E-20	8,35389E-14	0,825759042	2,24656E-59	2,2792E-53
O00151_PDLIM1	O43464_HTRA2	0,55375717	3,97297E-15	3,93102E-09	0,67928511	6,98384E-33	7,0025E-27
O00151_PDLIM1	O60238_BNIP3L	0,640818873	3,74682E-21	3,77286E-15	0,489647962	1,88012E-15	1,81607E-09
O00151_PDLIM1	O60437_PPL	0,432867737	3,36004E-09	0,00313607	0,343111417	7,73504E-08	0,068976549
O00151_PDLIM1	O75475_PSIP1	0,452405981	5,23185E-10	0,00049478	0,466319828	5,55764E-14	5,32559E-08
O00151_PDLIM1	O77932_DXO	0,636105311	8,90561E-21	8,96206E-15	0,752605086	8,39122E-44	8,4766E-38
O00151_PDLIM1	O95202_LETM1	0,548969208	7,60575E-15	7,51497E-09	0,54791707	1,17559E-19	1,15342E-13
O00151_PDLIM1	O95831_AIFM1	0,532850937	6,28482E-14	6,17787E-08	0,758170065	8,67907E-45	8,77112E-39
O00151_PDLIM1	P01009_SERPINA1	0,485710514	1,65421E-11	1,59412E-05	0,317434342	7,50064E-07	0,65274583
O00151_PDLIM1	P02748_C9	0,416771066	1,4267E-08	0,013152699	0,334837946	1,64536E-07	0,145659047
O00151_PDLIM1	P03973_SLPI	0,401370389	5,30941E-08	0,048313793	0,307585106	1,69821E-06	1
O00151_PDLIM1	P04179_SOD2	0,48121295	2,69599E-11	2,59207E-05	0,402906957	1,65961E-10	0,000154401
O00151_PDLIM1	P06744_GPI	0,51504548	5,70742E-13	5,57284E-07	0,777988069	1,58756E-48	1,60658E-42
O00151_PDLIM1	P09104_ENO2	0,647094823	1,15546E-21	1,16438E-15	0,815018993	1,15218E-56	1,16844E-50
O00151_PDLIM1	P10451_SPP1	0,428322173	5,09365E-09	0,004738283	0,226727838	0,000487071	1
O00151_PDLIM1	P12277_CKB	0,410785514	2,39646E-08	0,021983135	0,27755547	1,71822E-05	1
O00151_PDLIM1	P13667_PDIA4	0,599796002	4,37704E-18	4,37871E-12	0,834296247	1,15118E-61	1,16824E-55
O00151_PDLIM1	P16455_MGMT	0,734055728	3,27427E-30	3,32016E-24	0,826062621	1,87167E-59	1,89888E-53
O00151_PDLIM1	P19971_TYMP	0,441654067	1,47722E-09	0,001387205	0,742681853	4,14365E-42	4,18243E-36
O00151_PDLIM1	P21912_SDHB	0,439297286	1,84577E-09	0,001730435	0,417038551	3,21385E-11	3,01306E-05
O00151_PDLIM1	P23526_AHCY	0,459209926	2,66184E-10	0,000252825	0,805076786	2,61405E-54	2,64969E-48
O00151_PDLIM1	P30048_PRDX3	0,483060936	2,20766E-11	2,12454E-05	0,665421045	3,6297E-31	3,63306E-25
O00151_PDLIM1	P30519_HMOX2	0,509405525	1,11811E-12	1,08921E-06	0,355137882	2,48144E-08	0,022348109
O00151_PDLIM1	P35249_RFC4	0,498384813	4,01708E-12	3,89429E-06	0,77523404	5,53227E-48	5,59759E-42
O00151_PDLIM1	P35318_ADM	0,562735498	1,14272E-15	1,1335E-09	0,074684183	0,256182635	1
O00151_PDLIM1	P36776_LONP1	0,576811386	1,49926E-16	1,49241E-10	0,679494769	6,56784E-33	6,58554E-27
O00151_PDLIM1	P42126_ECI1	0,444274846	1,15082E-09	0,001082631	0,265167557	4,14109E-05	1
O00151_PDLIM1	P50895_BCAM	0,437259702	2,23468E-09	0,002092058	0,272125203	2,53999E-05	1
O00151_PDLIM1	P51532_SMARCA4	0,559094727	1,90263E-15	1,88545E-09	0,789533551	6,92227E-51	7,01054E-45
O00151_PDLIM1	P55735_SEC13	0,574133007	2,22317E-16	2,21162E-10	0,722279459	7,34444E-39	7,39919E-33
O00151_PDLIM1	P55789_GFER	0,47625699	4,5806E-11	4,39259E-05	0,623110696	1,86258E-26	1,85338E-20
O00151_PDLIM1	P61457_PCBD1	0,463268294	1,76619E-10	0,00016815	0,256063038	7,69422E-05	1
O00151_PDLIM1	P78549_NTHL1	0,439011688	1,89605E-09	0,001777186	0,181535388	0,005448548	1
O00151_PDLIM1	Q02790_FKBP4	0,67120263	9,63518E-24	9,73365E-18	0,721289982	1,03781E-38	1,04543E-32
O00151_PDLIM1	Q03252_LMNB2	0,434322125	2,93743E-09	0,002744357	0,297588825	3,77795E-06	1
O00151_PDLIM1	Q04637_EIF4G1	0,761480308	1,206E-33	1,22384E-27	0,867318033	6,18531E-72	6,28114E-66
O00151_PDLIM1	Q06323_PSME1	0,650673195	5,83522E-22	5,88283E-16	0,490006565	1,78112E-15	1,72064E-09
O00151_PDLIM1	Q07065_CKAP4	0,44745482	8,47598E-10	0,000798974	0,30481495	2,12577E-06	1
O00151_PDLIM1	Q13105_ZBTB17	0,467302662	1,16846E-10	0,000111509	0,238970602	0,00023178	1
O00151_PDLIM1	Q13308_PTK7	0,413603091	1,87972E-08	0,017283712	0,276435074	1,86379E-05	1
O00151_PDLIM1	Q14244_MAP7	0,461883505	2,03276E-10	0,000193374	0,310952934	1,28847E-06	1
O00151_PDLIM1	Q14444_CAPRIN1	0,517231862	4,38301E-13	4,28357E-07	0,619555978	4,2999E-26	4,27629E-20
O00151_PDLIM1	Q14767_LTBP2	0,427604579	5,43638E-09	0,005054412	0,244978617	0,000158703	1
O00151_PDLIM1	Q15388_TOMM20	0,551325989	5,532E-15	5,46983E-09	0,639652896	3,28242E-28	3,27432E-22
O00151_PDLIM1	Q16625_OCLN	0,494650443	6,1327E-12	5,93532E-06	0,309189331	1,48955E-06	1
O00151_PDLIM1	Q5T1M5_FKBP15	0,41625267	1,49285E-08	0,013756427	0,399771557	2,36437E-10	0,000219573
O00151_PDLIM1	Q5T2T1_MPP7	0,684244126	5,9666E-25	6,03401E-19	0,676854582	1,41801E-32	1,42138E-26
O00151_PDLIM1	Q5TC82_RC3H1	0,460383517	2,36541E-10	0,000224822	0,510308398	7,49612E-17	7,28549E-11
O00151_PDLIM1	Q6NV74_CRACDL	0,439054888	1,88836E-09	0,001770041	0,183310375	0,005002285	1
O00151_PDLIM1	Q6P4E1_GOLM2	0,485206518	1,74789E-11	1,68396E-05	0,340029144	1,02731E-07	0,09136851
O00151_PDLIM1	Q6UB28_METAP1D	0,647421221	1,08606E-21	1,0945E-15	0,750492367	1,95467E-43	1,97425E-37
O00151_PDLIM1	Q7Z7M9_GALNT5	0,448078815	7,97933E-10	0,000752433	0,235926276	0,000279804	1
O00151_PDLIM1	Q8IVD9_NUDCD3	0,674505004	4,82811E-24	4,87887E-18	0,765286142	4,35412E-46	4,40263E-40
O00151_PDLIM1	Q8N163_CCAR2	0,410171119	2,52605E-08	0,023160918	0,258028711	6,74384E-05	1
O00151_PDLIM1	Q8N3X1_FNBP4	0,431730146	3,73091E-09	0,003479405	0,288713888	7,49672E-06	1
O00151_PDLIM1	Q8TAE8_GADD45GIP1	0,641049272	3,59017E-21	3,61522E-15	0,692349434	1,37595E-34	1,38178E-28
O00151_PDLIM1	Q8TE58_ADAMTS15	0,563839489	9,77831E-16	9,70234E-10	0,161021049	0,013865103	1
O00151_PDLIM1	Q92599_SEPTIN8	0,64502364	1,70876E-21	1,72155E-15	0,434566433	3,76052E-12	3,55608E-06
O00151_PDLIM1	Q96A59_MARVELD3	0,422838217	8,34619E-09	0,007730929	0,177655271	0,006550589	1
O00151_PDLIM1	Q96CG8_CTHRC1	0,402126383	4,98538E-08	0,045395149	0,312151122	1,16695E-06	1
O00151_PDLIM1	Q96EM0_L3HYPDH	0,575421797	1,84009E-16	1,83108E-10	0,704289569	3,15063E-36	3,1683E-30
O00151_PDLIM1	Q96I25_RBM17	0,403369573	4,49344E-08	0,040959419	0,799032722	6,08191E-53	6,16281E-47
O00151_PDLIM1	Q96NY8_NECTIN4	0,401929585	5,06785E-08	0,046137841	0,252215177	9,92966E-05	1
O00151_PDLIM1	Q96RE7_NACC1	0,524734202	1,74587E-13	1,71114E-07	0,497775336	5,43198E-16	5,26004E-10
O00151_PDLIM1	Q96RU2_USP28	0,403439172	4,46733E-08	0,040723599	0,279749775	1,46372E-05	1
O00151_PDLIM1	Q96S90_LYSMD1	0,569121847	4,60193E-16	4,5724E-10	0,624631436	1,29792E-26	1,29183E-20
O00151_PDLIM1	Q99549_MPHOSPH8	0,63379173	1,35473E-20	1,3629E-14	0,844080972	1,86195E-64	1,89005E-58
O00151_PDLIM1	Q9BV79_MECR	0,71130391	1,13829E-27	1,15312E-21	0,834145407	1,26689E-61	1,28565E-55
O00151_PDLIM1	Q9BXI9_C1QTNF6	0,45375957	4,57915E-10	0,000433432	0,178882868	0,006182113	1
O00151_PDLIM1	Q9C0B1_FTO	0,491115271	9,11073E-12	8,80285E-06	0,288708196	7,49996E-06	1
O00151_PDLIM1	Q9H773_DCTPP1	0,452242782	5,31638E-10	0,000502727	0,375332514	3,29668E-09	0,003014084
O00151_PDLIM1	Q9H7Z7_PTGES2	0,435975712	2,51919E-09	0,002356322	0,733796481	1,17214E-40	1,1822E-34
O00151_PDLIM1	Q9H910_JPT2	0,754532364	9,86111E-33	1,00054E-26	0,847075967	2,38204E-65	2,41818E-59
O00151_PDLIM1	Q9HAV7_GRPEL1	0,433290134	3,23161E-09	0,003017035	0,400234515	2,2445E-10	0,00020849
O00151_PDLIM1	Q9HCB6_SPON1	0,430450956	4,19511E-09	0,003908819	0,274270178	2,17875E-05	1
O00151_PDLIM1	Q9NPJ3_ACOT13	0,688264094	2,45765E-25	2,48619E-19	0,854610414	1,10406E-67	1,12097E-61
O00151_PDLIM1	Q9NQ29_LUC7L	0,507684739	1,36939E-12	1,33301E-06	0,359389882	1,64113E-08	0,014828867
O00151_PDLIM1	Q9NX63_CHCHD3	0,584709722	4,59335E-17	4,58075E-11	0,776686475	2,87034E-48	2,90448E-42
O00151_PDLIM1	Q9P013_CWC15	0,474284206	5,64334E-11	5,40618E-05	0,316453403	8,14739E-07	0,70829352
O00151_PDLIM1	Q9UKL0_RCOR1	0,439472484	1,81557E-09	0,001702331	0,321070647	5,50586E-07	0,480932687
O00151_PDLIM1	Q9UL46_PSME2	0,669846641	1,27633E-23	1,28922E-17	0,165023546	0,011644186	1
O00151_PDLIM1	Q9UMS0_NFU1	0,555777954	3,0111E-15	2,98106E-09	0,799513705	4,7533E-53	4,81667E-47
O00151_PDLIM1	Q9Y266_NUDC	0,591897665	1,52172E-17	1,51986E-11	0,821829594	2,31284E-58	2,34609E-52
O00151_PDLIM1	Q9Y2D5_AKAP2	0,587570499	2,96889E-17	2,96263E-11	0,312841763	1,10197E-06	0,95432366
O00151_PDLIM1	Q9Y6D9_MAD1L1	0,40754554	3,15983E-08	0,028907112	0,435865181	3,1919E-12	3,02016E-06
O00161_SNAP23	O15182_CETN3	0,688441692	2,36243E-25	2,38988E-19	0,712702497	1,96137E-37	1,97416E-31
O00161_SNAP23	O43464_HTRA2	0,511834305	8,38258E-13	8,17439E-07	0,657389488	3,25419E-30	3,25406E-24
O00161_SNAP23	O60238_BNIP3L	0,572205822	2,94525E-16	2,92863E-10	0,387778296	8,85207E-10	0,000816074
O00161_SNAP23	O75475_PSIP1	0,402635179	4,7781E-08	0,043528074	0,3651076	9,32193E-09	0,008460764
O00161_SNAP23	O77932_DXO	0,523536612	2,02528E-13	1,98414E-07	0,645238746	7,93302E-29	7,91962E-23
O00161_SNAP23	O95202_LETM1	0,455986752	3,67292E-10	0,000348166	0,521618606	1,16872E-17	1,1394E-11
O00161_SNAP23	O95831_AIFM1	0,549694002	6,89823E-15	6,81747E-09	0,671401547	6,77858E-32	6,79016E-26
O00161_SNAP23	P01009_SERPINA1	0,415455876	1,6003E-08	0,014736933	0,25549952	7,98905E-05	1
O00161_SNAP23	P02748_C9	0,40873833	2,85496E-08	0,026144361	0,244349639	0,000165196	1
O00161_SNAP23	P04179_SOD2	0,462903497	1,83293E-10	0,00017447	0,348955309	4,47836E-08	0,040131106
O00161_SNAP23	P06744_GPI	0,475594595	4,91374E-11	4,71038E-05	0,682793343	2,48231E-33	2,49002E-27
O00161_SNAP23	P09104_ENO2	0,596150431	7,81273E-18	7,80998E-12	0,753444671	5,98206E-44	6,04335E-38
O00161_SNAP23	P13667_PDIA4	0,56996424	4,07567E-16	4,05042E-10	0,791834109	2,24972E-51	2,27875E-45
O00161_SNAP23	P16455_MGMT	0,690313677	1,55492E-25	1,5732E-19	0,720748284	1,25328E-38	1,26242E-32
O00161_SNAP23	P30048_PRDX3	0,45495236	4,06985E-10	0,000385535	0,578245542	3,44725E-22	3,40386E-16
O00161_SNAP23	P35249_RFC4	0,493577651	6,91872E-12	6,69256E-06	0,716307495	5,78729E-38	5,82719E-32
O00161_SNAP23	P35318_ADM	0,457013944	3,31595E-10	0,000314519	0,072137916	0,272796673	1
O00161_SNAP23	P36776_LONP1	0,510691914	9,60166E-13	9,35845E-07	0,584772487	9,06541E-23	8,96264E-17
O00161_SNAP23	P51532_SMARCA4	0,489132887	1,13525E-11	1,09584E-05	0,726980188	1,3919E-39	1,4029E-33
O00161_SNAP23	P55735_SEC13	0,571785826	3,13067E-16	3,11263E-10	0,611444732	2,7888E-25	2,76983E-19
O00161_SNAP23	P55789_GFER	0,439246886	1,85455E-09	0,001738607	0,512139358	5,57442E-17	5,42056E-11
O00161_SNAP23	P61457_PCBD1	0,430167759	4,30516E-09	0,004010429	0,213019357	0,00106886	1
O00161_SNAP23	Q02790_FKBP4	0,603633571	2,35953E-18	2,36213E-12	0,605054398	1,17172E-24	1,16253E-18
O00161_SNAP23	Q04637_EIF4G1	0,771351429	5,3688E-35	5,44931E-29	0,783028426	1,54179E-49	1,56082E-43
O00161_SNAP23	Q06323_PSME1	0,4999424	3,36211E-12	3,26156E-06	0,46499926	6,68112E-14	6,39888E-08
O00161_SNAP23	Q14444_CAPRIN1	0,46124031	2,16945E-10	0,000206302	0,504953078	1,76475E-16	1,71241E-10
O00161_SNAP23	Q15388_TOMM20	0,557767538	2,28769E-15	2,26625E-09	0,631284556	2,61036E-27	2,60077E-21
O00161_SNAP23	Q5T2T1_MPP7	0,580303358	8,92175E-17	8,88837E-11	0,597626203	5,97109E-24	5,91699E-18
O00161_SNAP23	Q5TC82_RC3H1	0,474370605	5,59217E-11	5,35735E-05	0,455869127	2,33536E-13	2,22893E-07
O00161_SNAP23	Q6P4E1_GOLM2	0,447267622	8,63071E-10	0,000813471	0,298784167	3,4388E-06	1
O00161_SNAP23	Q6UB28_METAP1D	0,572990616	2,6271E-16	2,61273E-10	0,652520843	1,19079E-29	1,18996E-23
O00161_SNAP23	Q8IVD9_NUDCD3	0,638082895	6,20447E-21	6,2454E-15	0,693458446	9,76415E-35	9,80671E-29
O00161_SNAP23	Q8TAE8_GADD45GIP1	0,629709362	2,81579E-20	2,83109E-14	0,675751263	1,95134E-32	1,95571E-26
O00161_SNAP23	Q8TE58_ADAMTS15	0,415302278	1,62186E-08	0,014933631	0,099941941	0,128221213	1
O00161_SNAP23	Q92599_SEPTIN8	0,477159383	4,1618E-11	3,99288E-05	0,368065596	6,92668E-09	0,006300676
O00161_SNAP23	Q96EM0_L3HYPDH	0,553836369	3,93018E-15	3,88876E-09	0,686991268	7,06243E-34	7,08786E-28
O00161_SNAP23	Q96RE7_NACC1	0,439897281	1,7443E-09	0,001636016	0,401171814	2,01961E-10	0,000187701
O00161_SNAP23	Q96S90_LYSMD1	0,570660235	3,68562E-16	3,6634E-10	0,487447016	2,61679E-15	2,52593E-09
O00161_SNAP23	Q99549_MPHOSPH8	0,543586051	1,55923E-14	1,53816E-08	0,717794082	3,47918E-38	3,5036E-32
O00161_SNAP23	Q9BV79_MECR	0,653627571	3,29669E-22	3,32465E-16	0,757341864	1,22124E-44	1,23412E-38
O00161_SNAP23	Q9H7Z7_PTGES2	0,410151919	2,53021E-08	0,02319857	0,582008022	1,60203E-22	1,58301E-16
O00161_SNAP23	Q9H910_JPT2	0,745172439	1,50054E-31	1,5221E-25	0,756417846	1,78479E-44	1,8035E-38
O00161_SNAP23	Q9NPJ3_ACOT13	0,729085367	1,23651E-29	1,25361E-23	0,751441051	1,33851E-43	1,35202E-37
O00161_SNAP23	Q9NX63_CHCHD3	0,523351813	2,07211E-13	2,02986E-07	0,687861211	5,42836E-34	5,4485E-28
O00161_SNAP23	Q9UI42_CPA4	0,436184511	2,47065E-09	0,002311276	0,10642904	0,105138364	1
O00161_SNAP23	Q9UKL0_RCOR1	0,414243886	1,77815E-08	0,0163587	0,239596733	0,000222909	1
O00161_SNAP23	Q9UL46_PSME2	0,443442052	1,24614E-09	0,001171588	0,17101069	0,00890651	1
O00161_SNAP23	Q9UMS0_NFU1	0,572299422	2,90541E-16	2,88908E-10	0,742364044	4,68093E-42	4,72462E-36
O00161_SNAP23	Q9Y266_NUDC	0,480092159	3,0416E-11	2,92275E-05	0,747190947	7,20494E-43	7,27513E-37
O00161_SNAP23	Q9Y2D5_AKAP2	0,440283678	1,68183E-09	0,001577867	0,280799968	1,35497E-05	1
O00182_LGALS9	O14578_CIT	0,430419757	4,2071E-09	0,003919882	0,277983326	1,66552E-05	1
O00182_LGALS9	O43278_SPINT1	0,414395085	1,75497E-08	0,016147449	0,278619893	1,58994E-05	1
O00182_LGALS9	O43464_HTRA2	0,420587035	1,01958E-08	0,009428036	0,375344847	3,29247E-09	0,003010271
O00182_LGALS9	O60232_ZNRD2	0,489348885	1,10844E-11	1,07008E-05	0,379961142	2,03473E-09	0,001866168
O00182_LGALS9	O60238_BNIP3L	0,511171911	9,06977E-13	8,84204E-07	0,452747957	3,55201E-13	3,38562E-07
O00182_LGALS9	O60437_PPL	0,534929321	4,81677E-14	4,73813E-08	0,444170907	1,10027E-12	1,04493E-06
O00182_LGALS9	O75475_PSIP1	0,4250078	6,87227E-09	0,006376542	0,431024996	5,85948E-12	5,53139E-06
O00182_LGALS9	O77932_DXO	0,417435861	1,346E-08	0,012415102	0,327184914	3,24372E-07	0,285076948
O00182_LGALS9	O95202_LETM1	0,543559652	1,56468E-14	1,54351E-08	0,508577999	9,9015E-17	9,61856E-11
O00182_LGALS9	O95232_LUC7L3	0,523623011	2,00375E-13	1,96311E-07	0,524694239	6,96596E-18	6,79644E-12
O00182_LGALS9	O95831_AIFM1	0,431660547	3,75483E-09	0,003501547	0,376085769	3,04926E-09	0,002789284
O00182_LGALS9	P01011_SERPINA3	0,476084191	4,66533E-11	4,47346E-05	0,335248726	1,58567E-07	0,140427077
O00182_LGALS9	P01589_IL2RA	0,644615643	1,84502E-21	1,85875E-15	0,462083006	1,00049E-13	9,57189E-08
O00182_LGALS9	P02750_LRG1	0,464787482	1,51268E-10	0,000144146	0,278202472	1,63912E-05	1
O00182_LGALS9	P02763_ORM1	0,50746874	1,40457E-12	1,36713E-06	0,334219404	1,73935E-07	0,153893687
O00182_LGALS9	P03973_SLPI	0,644226846	1,98475E-21	1,99941E-15	0,50869279	9,72085E-17	9,4434E-11
O00182_LGALS9	P04179_SOD2	0,461679507	2,07518E-10	0,000197387	0,355797217	2,32827E-08	0,020978935
O00182_LGALS9	P05231_IL6	0,442407661	1,37518E-09	0,001292016	0,406670386	1,07989E-10	0,000100678
O00182_LGALS9	P05412_JUN	0,469335445	9,46928E-11	9,04706E-05	0,414497976	4,34186E-11	4,06513E-05
O00182_LGALS9	P05783_KRT18	0,581169751	7,83615E-17	7,80829E-11	0,46890594	3,86638E-14	3,70854E-08
O00182_LGALS9	P06744_GPI	0,503508772	2,22918E-12	2,166E-06	0,390469712	6,61271E-10	0,000610663
O00182_LGALS9	P07711_CTSL	0,667261862	2,1724E-23	2,19386E-17	0,554917408	3,22425E-20	3,16823E-14
O00182_LGALS9	P08727_KRT19	0,45501956	4,04285E-10	0,000382999	0,346218357	5,7927E-08	0,051791038
O00182_LGALS9	P09237_MMP7	0,476108191	4,65347E-11	4,46215E-05	0,362598331	1,19647E-08	0,010838386
O00182_LGALS9	P0DPI2_GATD3	0,47122663	7,77751E-11	7,43836E-05	0,416218888	3,5424E-11	3,31959E-05
O00182_LGALS9	P10451_SPP1	0,533141335	6,05616E-14	5,95369E-08	0,448110791	6,57131E-13	6,25145E-07
O00182_LGALS9	P12270_TPR	0,470485036	8,40274E-11	8,03313E-05	0,334409141	1,70998E-07	0,151320068
O00182_LGALS9	P12277_CKB	0,41869825	1,20468E-08	0,011123027	0,30047567	3,00808E-06	1
O00182_LGALS9	P13667_PDIA4	0,538610891	2,99325E-14	2,94809E-08	0,360605146	1,45659E-08	0,013174459
O00182_LGALS9	P15328_FOLR1	0,467033864	1,20127E-10	0,000114623	0,385275669	1,15825E-09	0,001066061
O00182_LGALS9	P18065_IGFBP2	0,421187031	9,66751E-09	0,008943441	0,295115607	4,58349E-06	1
O00182_LGALS9	P19971_TYMP	0,666580267	2,49725E-23	2,52178E-17	0,336014314	1,47991E-07	0,131144816
O00182_LGALS9	P21741_MDK	0,560177119	1,6361E-15	1,62182E-09	0,492927562	1,1437E-15	1,10583E-09
O00182_LGALS9	P27144_AK4	0,549070007	7,50328E-15	7,41391E-09	0,482415197	5,52311E-15	5,32261E-09
O00182_LGALS9	P28908_TNFRSF8	0,632759738	1,63164E-20	1,6412E-14	0,478319729	1,00538E-14	9,67501E-09
O00182_LGALS9	P30519_HMOX2	0,530282958	8,70882E-14	8,55289E-08	0,433488728	4,30625E-12	4,07004E-06
O00182_LGALS9	P31350_RRM2	0,45121799	5,87811E-10	0,000555462	0,314558881	9,5506E-07	0,828582442
O00182_LGALS9	P32455_GBP1	0,597609619	6,20113E-18	6,20068E-12	0,428056564	8,4643E-12	7,97885E-06
O00182_LGALS9	P35249_RFC4	0,47244582	6,84635E-11	6,55197E-05	0,360531149	1,46723E-08	0,013269969
O00182_LGALS9	P35318_ADM	0,534036528	5,40111E-14	5,31137E-08	0,549289815	9,14365E-20	8,97397E-14
O00182_LGALS9	P36776_LONP1	0,427837377	5,32282E-09	0,00494971	0,406557492	1,09399E-10	0,000101985
O00182_LGALS9	P42126_ECI1	0,488888089	1,1664E-11	1,12576E-05	0,371856536	4,71312E-09	0,004298623
O00182_LGALS9	P50895_BCAM	0,546610027	1,04343E-14	1,03026E-08	0,415160157	4,0154E-11	3,76076E-05
O00182_LGALS9	P51687_SUOX	0,482237742	2,41355E-11	2,3217E-05	0,361253097	1,36656E-08	0,012366374
O00182_LGALS9	P54687_BCAT1	0,493196054	7,22123E-12	6,98408E-06	0,404474183	1,38858E-10	0,000129298
O00182_LGALS9	P55285_CDH6	0,535807714	4,30217E-14	4,23326E-08	0,269740212	3,00785E-05	1
O00182_LGALS9	P55789_GFER	0,573050616	2,6042E-16	2,59E-10	0,496266929	6,85679E-16	6,63665E-10
O00182_LGALS9	P58107_EPPK1	0,426709386	5,89518E-09	0,005477297	0,318608812	6,79084E-07	0,591704662
O00182_LGALS9	P61457_PCBD1	0,582972136	5,97509E-17	5,95642E-11	0,472368636	2,36709E-14	2,27334E-08
O00182_LGALS9	P80098_CCL7	0,466460268	1,2743E-10	0,000121549	0,527619031	4,23788E-18	4,13791E-12
O00182_LGALS9	Q02790_FKBP4	0,462754698	1,86085E-10	0,000177112	0,362695097	1,18505E-08	0,010735883
O00182_LGALS9	Q03252_LMNB2	0,650807594	5,68638E-22	5,73288E-16	0,53645697	9,16515E-19	8,96839E-13
O00182_LGALS9	Q03393_PTS	0,449715602	6,80658E-10	0,000642542	0,392147934	5,50576E-10	0,000508962
O00182_LGALS9	Q06323_PSME1	0,49247846	7,82528E-12	7,56585E-06	0,288144678	7,82746E-06	1
O00182_LGALS9	Q07065_CKAP4	0,622039024	1,08156E-19	1,08618E-13	0,448384012	6,33902E-13	6,03117E-07
O00182_LGALS9	Q08345_DDR1	0,518556652	3,73158E-13	3,64883E-07	0,35372624	2,84273E-08	0,025573033
O00182_LGALS9	Q08830_FGL1	0,425139799	6,79121E-09	0,00630209	0,250076843	0,00011422	1
O00182_LGALS9	Q13105_ZBTB17	0,593212854	1,23951E-17	1,2383E-11	0,482094542	5,78998E-15	5,57922E-09
O00182_LGALS9	Q13308_PTK7	0,528962968	1,02876E-13	1,0099E-07	0,345278211	6,32449E-08	0,056500181
O00182_LGALS9	Q13428_TCOF1	0,491806466	8,43525E-12	8,15306E-06	0,50136231	3,10729E-16	3,012E-10
O00182_LGALS9	Q13938_CAPS	0,49749682	4,44431E-12	4,30674E-06	0,370137521	5,61567E-09	0,005115445
O00182_LGALS9	Q14244_MAP7	0,526894185	1,33378E-13	1,3083E-07	0,463078175	8,7208E-14	8,34656E-08
O00182_LGALS9	Q14444_CAPRIN1	0,405829553	3,65387E-08	0,033376794	0,410535323	6,90683E-11	6,45301E-05
O00182_LGALS9	Q14508_WFDC2	0,502783978	2,42428E-12	2,35482E-06	0,437464662	2,60584E-12	2,46746E-06
O00182_LGALS9	Q14767_LTBP2	0,596985624	6,84602E-18	6,84466E-12	0,407587763	9,71702E-11	9,06383E-05
O00182_LGALS9	Q16625_OCLN	0,602174383	2,98737E-18	2,98984E-12	0,555572948	2,85193E-20	2,80273E-14
O00182_LGALS9	Q16651_PRSS8	0,579355365	1,02781E-16	1,02376E-10	0,48549083	3,50366E-15	3,3798E-09
O00182_LGALS9	Q16891_IMMT	0,475558596	4,9325E-11	4,7283E-05	0,41812764	2,82282E-11	2,64793E-05
O00182_LGALS9	Q1MSJ5_CSPP1	0,431454148	3,82667E-09	0,00356801	0,360203853	1,5152E-08	0,013700102
O00182_LGALS9	Q5T1M5_FKBP15	0,438918089	1,91281E-09	0,001792776	0,422391973	1,69089E-11	1,58953E-05
O00182_LGALS9	Q6P4E1_GOLM2	0,604754362	1,96684E-18	1,96946E-12	0,49457258	8,89532E-16	8,6054E-10
O00182_LGALS9	Q6UB28_METAP1D	0,440648475	1,62484E-09	0,00152479	0,360822395	1,42579E-08	0,012898183
O00182_LGALS9	Q8IU54_IFNL1	0,425437397	6,61181E-09	0,006137137	0,402776987	1,68426E-10	0,000156678
O00182_LGALS9	Q8IVD9_NUDCD3	0,515448676	5,43695E-13	5,30952E-07	0,367213678	7,54755E-09	0,006861353
O00182_LGALS9	Q8N163_CCAR2	0,510847913	9,42555E-13	9,18767E-07	0,440188333	1,84017E-12	1,74452E-06
O00182_LGALS9	Q8N3X1_FNBP4	0,450123599	6,54129E-10	0,000617678	0,39234526	5,38806E-10	0,000498136
O00182_LGALS9	Q8TAE8_GADD45GIP1	0,402164783	4,96944E-08	0,045251537	0,431171093	5,75384E-12	5,43196E-06
O00182_LGALS9	Q8TE58_ADAMTS15	0,482820937	2,26585E-11	2,18025E-05	0,365357104	9,09237E-09	0,008254024
O00182_LGALS9	Q92599_SEPTIN8	0,522067823	2,42781E-13	2,37714E-07	0,482913256	5,13226E-15	4,94674E-09
O00182_LGALS9	Q92917_GPKOW	0,479496964	3,24223E-11	3,11463E-05	0,511744705	5,94281E-17	5,77815E-11
O00182_LGALS9	Q96CG8_CTHRC1	0,640110879	4,27126E-21	4,30059E-15	0,39250369	5,29533E-10	0,000489619
O00182_LGALS9	Q96DC8_ECHDC3	0,438498092	1,98982E-09	0,001864429	0,327726612	3,09344E-07	0,272008297
O00182_LGALS9	Q96ED9_HOOK2	0,443146855	1,28172E-09	0,001204805	0,393904896	4,53984E-10	0,000420125
O00182_LGALS9	Q96EM0_L3HYPDH	0,545585235	1,19612E-14	1,18067E-08	0,444095961	1,11104E-12	1,05512E-06
O00182_LGALS9	Q96I15_SCLY	0,430609355	4,13474E-09	0,00385303	0,216989599	0,00085544	1
O00182_LGALS9	Q96JA1_LRIG1	0,475515396	4,95511E-11	4,74989E-05	0,313055217	1,0826E-06	0,937755485
O00182_LGALS9	Q96NY8_NECTIN4	0,531938944	7,05897E-14	6,9368E-08	0,436199117	3,05981E-12	2,89562E-06
O00182_LGALS9	Q96RE7_NACC1	0,449502004	6,94959E-10	0,000655958	0,389149144	7,63259E-10	0,000704276
O00182_LGALS9	Q96RU2_USP28	0,570429837	3,81052E-16	3,78737E-10	0,459091806	1,50784E-13	1,44093E-07
O00182_LGALS9	Q99549_MPHOSPH8	0,477658579	3,94632E-11	3,78725E-05	0,300723277	2,94952E-06	1
O00182_LGALS9	Q9BRQ6_CHCHD6	0,584798522	4,53184E-17	4,5195E-11	0,445152795	9,68235E-13	9,19889E-07
O00182_LGALS9	Q9BUD6_SPON2	0,657925937	1,42009E-22	1,43282E-16	0,50215541	2,74386E-16	2,66031E-10
O00182_LGALS9	Q9BV79_MECR	0,430578155	4,14656E-09	0,003863974	0,349224736	4,36575E-08	0,03913116
O00182_LGALS9	Q9C005_DPY30	0,552165983	4,93561E-15	4,8813E-09	0,522334863	1,03652E-17	1,01067E-11
O00182_LGALS9	Q9C0B1_FTO	0,608320733	1,09679E-18	1,09892E-12	0,551177696	6,45961E-20	6,34248E-14
O00182_LGALS9	Q9H5V8_CDCP1	0,696584827	3,74122E-26	3,78697E-20	0,595292441	9,87367E-24	9,78028E-18
O00182_LGALS9	Q9H773_DCTPP1	0,566904265	6,32505E-16	6,28085E-10	0,474099984	1,84827E-14	1,77606E-08
O00182_LGALS9	Q9H7Z7_PTGES2	0,464185087	1,60867E-10	0,000153238	0,38176459	1,68252E-09	0,001545012
O00182_LGALS9	Q9HAV7_GRPEL1	0,525658195	1,5563E-13	1,52587E-07	0,423637595	1,45382E-11	1,36747E-05
O00182_LGALS9	Q9HCB6_SPON1	0,516442268	4,82257E-13	4,7116E-07	0,375807804	3,13839E-09	0,002870257
O00182_LGALS9	Q9NQ29_LUC7L	0,524554204	1,78533E-13	1,74971E-07	0,464565712	7,09619E-14	6,79545E-08
O00182_LGALS9	Q9NX63_CHCHD3	0,410305518	2,49714E-08	0,022898539	0,369676461	5,88484E-09	0,00535897
O00182_LGALS9	Q9P013_CWC15	0,467809058	1,10899E-10	0,000105867	0,486421489	3,05014E-15	2,94315E-09
O00182_LGALS9	Q9P2J2_IGSF9	0,537022104	3,67803E-14	3,62066E-08	0,512290199	5,4396E-17	5,28973E-11
O00182_LGALS9	Q9UBX7_KLK11	0,524419805	1,81536E-13	1,77905E-07	0,323855034	4,33322E-07	0,379576434
O00182_LGALS9	Q9UHD0_IL19	0,474027408	5,79815E-11	5,55374E-05	0,369168915	6,19557E-09	0,00563985
O00182_LGALS9	Q9UI42_CPA4	0,401651187	5,18676E-08	0,04720871	0,205266713	0,001632594	1
O00182_LGALS9	Q9UKU9_ANGPTL2	0,644555644	1,86594E-21	1,8798E-15	0,471963548	2,50765E-14	2,40796E-08
O00182_LGALS9	Q9UL46_PSME2	0,53505892	4,73724E-14	4,66017E-08	0,320751889	5,65804E-07	0,494064567
O00182_LGALS9	Q9ULA0_DNPEP	0,436890105	2,31323E-09	0,002165072	0,272028438	2,55755E-05	1
O00182_LGALS9	Q9UMS0_NFU1	0,466786666	1,23223E-10	0,000117561	0,326910744	3,32243E-07	0,291918998
O00182_LGALS9	Q9UQB8_BAIAP2	0,421436629	9,45559E-09	0,008749159	0,446901219	7,70337E-13	7,32445E-07
O00182_LGALS9	Q9Y266_NUDC	0,600506396	3,90639E-18	3,9084E-12	0,356545728	2,16542E-08	0,019523167
O00182_LGALS9	Q9Y2D5_AKAP2	0,616526268	2,78136E-19	2,79074E-13	0,642784501	1,48593E-28	1,48294E-22
O00182_LGALS9	Q9Y6D9_MAD1L1	0,498447212	3,98861E-12	3,86679E-06	0,504654243	1,8503E-16	1,79528E-10
O00194_RAB27B	O15182_CETN3	0,595557636	8,57862E-18	8,57449E-12	0,764499683	6,09231E-46	6,15985E-40
O00194_RAB27B	O60238_BNIP3L	0,44124127	1,53618E-09	0,001442163	0,452969001	3,44856E-13	3,28731E-07
O00194_RAB27B	O95831_AIFM1	0,420239038	1,05149E-08	0,009720379	0,752145923	1,00915E-43	1,01939E-37
O00194_RAB27B	P09104_ENO2	0,481779346	2,53615E-11	2,43904E-05	0,779233691	8,9732E-49	9,08168E-43
O00194_RAB27B	P13667_PDIA4	0,419617443	1,11088E-08	0,010265026	0,802576056	9,73967E-54	9,87129E-48
O00194_RAB27B	P16455_MGMT	0,53119015	7,76335E-14	7,62678E-08	0,766114343	3,0525E-46	3,08668E-40
O00194_RAB27B	P55735_SEC13	0,438536492	1,98265E-09	0,001857774	0,675453376	2,1265E-32	2,13117E-26
O00194_RAB27B	Q02790_FKBP4	0,482055344	2,46162E-11	2,36773E-05	0,629661358	3,87434E-27	3,85918E-21
O00194_RAB27B	Q04637_EIF4G1	0,639916481	4,42743E-21	4,45773E-15	0,827402162	8,32757E-60	8,44903E-54
O00194_RAB27B	Q15388_TOMM20	0,492250462	8,02727E-12	7,7602E-06	0,762345222	1,51885E-45	1,53546E-39
O00194_RAB27B	Q5T2T1_MPP7	0,478124175	3,75513E-11	3,60471E-05	0,652484793	1,20218E-29	1,20133E-23
O00194_RAB27B	Q5TC82_RC3H1	0,409256726	2,73146E-08	0,025024008	0,439451205	2,02247E-12	1,91676E-06
O00194_RAB27B	Q6UB28_METAP1D	0,418609451	1,21413E-08	0,011209558	0,695092079	5,87437E-35	5,90114E-29
O00194_RAB27B	Q8IVD9_NUDCD3	0,507017544	1,48092E-12	1,44117E-06	0,730835639	3,46585E-40	3,49455E-34
O00194_RAB27B	Q8TAE8_GADD45GIP1	0,495384837	5,64538E-12	5,4655E-06	0,695164179	5,74365E-35	5,76987E-29
O00194_RAB27B	Q96EM0_L3HYPDH	0,437367701	2,21222E-09	0,002071193	0,742179999	5,02296E-42	5,06977E-36
O00194_RAB27B	Q96S90_LYSMD1	0,482686539	2,29909E-11	2,2121E-05	0,524717008	6,93919E-18	6,77038E-12
O00194_RAB27B	Q99549_MPHOSPH8	0,433090935	3,29158E-09	0,003072546	0,7839126	1,01761E-49	1,03025E-43
O00194_RAB27B	Q9BV79_MECR	0,561554708	1,34911E-15	1,33782E-09	0,802282913	1,13493E-53	1,15025E-47
O00194_RAB27B	Q9H910_JPT2	0,64499724	1,71727E-21	1,73012E-15	0,796392535	2,32533E-52	2,35592E-46
O00194_RAB27B	Q9NPJ3_ACOT13	0,639815681	4,5106E-21	4,54141E-15	0,854618952	1,09717E-67	1,11397E-61
O00194_RAB27B	Q9UMS0_NFU1	0,460808314	2,2662E-10	0,000215446	0,775615411	4,65891E-48	4,71409E-42
O00203_AP3B1	O14578_CIT	0,507787938	1,35288E-12	1,31701E-06	0,437550043	2,5777E-12	2,44088E-06
O00203_AP3B1	O15182_CETN3	0,643468452	2,2878E-21	2,30448E-15	0,735857971	5,46294E-41	5,51078E-35
O00203_AP3B1	O43278_SPINT1	0,416886265	1,41239E-08	0,013021953	0,358844389	1,73112E-08	0,015635219
O00203_AP3B1	O43464_HTRA2	0,549118007	7,45495E-15	7,36626E-09	0,632450488	1,96285E-27	1,95595E-21
O00203_AP3B1	O60238_BNIP3L	0,618645451	1,93876E-19	1,94596E-13	0,632458078	1,95921E-27	1,95232E-21
O00203_AP3B1	O60437_PPL	0,467763458	1,11422E-10	0,000106362	0,511752295	5,9355E-17	5,77107E-11
O00203_AP3B1	O75475_PSIP1	0,558921929	1,94893E-15	1,93123E-09	0,590952213	2,48889E-23	2,46352E-17
O00203_AP3B1	O77932_DXO	0,644229246	1,98386E-21	1,99851E-15	0,672936518	4,37871E-32	4,38702E-26
O00203_AP3B1	O95202_LETM1	0,608373533	1,08729E-18	1,08942E-12	0,724250824	3,67152E-39	3,69957E-33
O00203_AP3B1	O95232_LUC7L3	0,531142151	7,81077E-14	7,67325E-08	0,513938062	4,15981E-17	4,047E-11
O00203_AP3B1	O95239_KIF4A	0,430074159	4,34214E-09	0,004044589	0,379981064	2,03047E-09	0,001862294
O00203_AP3B1	O95831_AIFM1	0,601588787	3,28294E-18	3,28527E-12	0,771413691	3,03653E-47	3,0716E-41
O00203_AP3B1	P01009_SERPINA1	0,433026136	3,31131E-09	0,003090857	0,411702204	6,02819E-11	5,63541E-05
O00203_AP3B1	P01011_SERPINA3	0,414541484	1,7328E-08	0,015945417	0,532630928	1,78821E-18	1,74826E-12
O00203_AP3B1	P01589_IL2RA	0,403345573	4,50248E-08	0,041041005	0,478725766	9,47749E-15	9,1217E-09
O00203_AP3B1	P02748_C9	0,409575923	2,658E-08	0,024357803	0,390669885	6,47013E-10	0,000597568
O00203_AP3B1	P02750_LRG1	0,418647851	1,21003E-08	0,011172057	0,477612011	1,11413E-14	1,07191E-08
O00203_AP3B1	P02763_ORM1	0,43496052	2,76858E-09	0,002587689	0,511844317	5,84763E-17	5,68578E-11
O00203_AP3B1	P04179_SOD2	0,564312286	9,14542E-16	9,0755E-10	0,569880997	1,82886E-21	1,80287E-15
O00203_AP3B1	P05412_JUN	0,470187439	8,6671E-11	8,2846E-05	0,424747555	1,27006E-11	1,19534E-05
O00203_AP3B1	P05783_KRT18	0,479578563	3,21399E-11	3,0876E-05	0,355197649	2,46717E-08	0,022220601
O00203_AP3B1	P06744_GPI	0,683113735	7,63715E-25	7,72264E-19	0,788395131	1,20099E-50	1,21622E-44
O00203_AP3B1	P08727_KRT19	0,419276646	1,14481E-08	0,010575527	0,4286438	7,87254E-12	7,42312E-06
O00203_AP3B1	P09104_ENO2	0,646406029	1,31647E-21	1,32655E-15	0,701096299	8,81112E-36	8,85742E-30
O00203_AP3B1	P0DPI2_GATD3	0,55745794	2,38791E-15	2,36533E-09	0,73015733	4,43398E-40	4,47037E-34
O00203_AP3B1	P10451_SPP1	0,408423933	2,93245E-08	0,026846941	0,376428243	2,9428E-09	0,002692536
O00203_AP3B1	P12270_TPR	0,51877505	3,63366E-13	3,55342E-07	0,488614846	2,1964E-15	2,12087E-09
O00203_AP3B1	P13667_PDIA4	0,631600547	2,00904E-20	2,02051E-14	0,819820281	7,45357E-58	7,5602E-52
O00203_AP3B1	P15328_FOLR1	0,402294382	4,916E-08	0,044770914	0,346846385	5,46173E-08	0,048857134
O00203_AP3B1	P16455_MGMT	0,638159695	6,11767E-21	6,1581E-15	0,657848651	2,87588E-30	2,87592E-24
O00203_AP3B1	P18754_RCC1	0,447910817	8,11021E-10	0,000764694	0,476810373	1,25122E-14	1,20345E-08
O00203_AP3B1	P19971_TYMP	0,602059184	3,04338E-18	3,04582E-12	0,640254361	2,82096E-28	2,81427E-22
O00203_AP3B1	P21741_MDK	0,424465404	7,21528E-09	0,006692225	0,455406169	2,48591E-13	2,37214E-07
O00203_AP3B1	P21912_SDHB	0,476002592	4,70587E-11	4,51212E-05	0,582346702	1,49452E-22	1,47688E-16
O00203_AP3B1	P23526_AHCY	0,53631171	4,03153E-14	3,96765E-08	0,685472426	1,11565E-33	1,11947E-27
O00203_AP3B1	P27144_AK4	0,402683179	4,75897E-08	0,043355253	0,426331857	1,04637E-11	9,85519E-06
O00203_AP3B1	P28908_TNFRSF8	0,444742842	1,10039E-09	0,001035501	0,449138216	5,73857E-13	5,46175E-07
O00203_AP3B1	P30048_PRDX3	0,480401757	2,94206E-11	2,82753E-05	0,735681515	5,83348E-41	5,88449E-35
O00203_AP3B1	P30519_HMOX2	0,645448436	1,57738E-21	1,58925E-15	0,591442682	2,24354E-23	2,22083E-17
O00203_AP3B1	P31350_RRM2	0,443206854	1,27441E-09	0,001197984	0,424711505	1,27565E-11	1,20059E-05
O00203_AP3B1	P32455_GBP1	0,444867641	1,08731E-09	0,001023269	0,47282685	2,21736E-14	2,12983E-08
O00203_AP3B1	P35249_RFC4	0,668416253	1,71423E-23	1,73134E-17	0,794482835	6,05959E-52	6,13869E-46
O00203_AP3B1	P36776_LONP1	0,603122375	2,56319E-18	2,56578E-12	0,72431154	3,5936E-39	3,62108E-33
O00203_AP3B1	P42126_ECI1	0,548470012	8,13371E-15	8,03535E-09	0,465983994	5,82448E-14	5,5805E-08
O00203_AP3B1	P50895_BCAM	0,430815753	4,05733E-09	0,003781471	0,344444318	6,83525E-08	0,061020075
O00203_AP3B1	P51532_SMARCA4	0,515895073	5,15204E-13	5,03223E-07	0,683254403	2,16445E-33	2,17129E-27
O00203_AP3B1	P54687_BCAT1	0,408222334	2,9832E-08	0,027306824	0,589859329	3,13445E-23	3,10185E-17
O00203_AP3B1	P55735_SEC13	0,594362445	1,03526E-17	1,03451E-11	0,654928602	6,288E-30	6,28557E-24
O00203_AP3B1	P55789_GFER	0,523085415	2,14146E-13	2,09762E-07	0,728828224	7,16944E-40	7,22732E-34
O00203_AP3B1	P58107_EPPK1	0,412028704	2,15353E-08	0,019775086	0,441154093	1,6254E-12	1,54161E-06
O00203_AP3B1	P61457_PCBD1	0,575085799	1,93324E-16	1,92359E-10	0,478002869	1,05272E-14	1,01294E-08
O00203_AP3B1	P63165_SUMO1	0,545318837	1,23926E-14	1,22316E-08	0,593852339	1,34394E-23	1,3309E-17
O00203_AP3B1	P80098_CCL7	0,445285238	1,04461E-09	0,000983384	0,421947041	1,78436E-11	1,67702E-05
O00203_AP3B1	Q02790_FKBP4	0,689368085	1,92149E-25	1,94394E-19	0,637192958	6,07836E-28	6,0612E-22
O00203_AP3B1	Q03252_LMNB2	0,489375285	1,1052E-11	1,06697E-05	0,522498985	1,00836E-17	9,83259E-12
O00203_AP3B1	Q03393_PTS	0,525125399	1,66302E-13	1,63018E-07	0,381936302	1,65224E-09	0,001517384
O00203_AP3B1	Q04637_EIF4G1	0,733107735	4,22842E-30	4,28754E-24	0,808903777	3,36428E-55	3,41082E-49
O00203_AP3B1	Q06323_PSME1	0,658338733	1,3088E-22	1,3206E-16	0,537491984	7,63798E-19	7,47603E-13
O00203_AP3B1	Q07065_CKAP4	0,504857561	1,90594E-12	1,85303E-06	0,510042767	7,82411E-17	7,60369E-11
O00203_AP3B1	Q08345_DDR1	0,449413205	7,00989E-10	0,000661605	0,374251963	3,68577E-09	0,003367204
O00203_AP3B1	Q13105_ZBTB17	0,586485708	3,50497E-17	3,4967E-11	0,487026749	2,78656E-15	2,6894E-09
O00203_AP3B1	Q13308_PTK7	0,404715962	4,01334E-08	0,036625359	0,435086311	3,52196E-12	3,33128E-06
O00203_AP3B1	Q13428_TCOF1	0,507259942	1,43941E-12	1,40093E-06	0,452111391	3,86715E-13	3,68501E-07
O00203_AP3B1	Q14244_MAP7	0,540410877	2,36706E-14	2,33272E-08	0,42938567	7,18231E-12	6,77491E-06
O00203_AP3B1	Q14444_CAPRIN1	0,627124583	4,45001E-20	4,47244E-14	0,74079587	8,52048E-42	8,59865E-36
O00203_AP3B1	Q15388_TOMM20	0,619310246	1,73026E-19	1,73687E-13	0,681782994	3,34872E-33	3,35867E-27
O00203_AP3B1	Q16625_OCLN	0,53496292	4,79603E-14	4,71782E-08	0,534693366	1,24853E-18	1,22121E-12
O00203_AP3B1	Q16651_PRSS8	0,418021456	1,27856E-08	0,011798864	0,363153311	1,13242E-08	0,010262523
O00203_AP3B1	Q16665_HIF1A	0,413252694	1,9376E-08	0,017810744	0,25902388	6,30587E-05	1
O00203_AP3B1	Q16891_IMMT	0,471903425	7,24643E-11	6,93283E-05	0,503628716	2,1759E-16	2,11061E-10
O00203_AP3B1	Q5T1M5_FKBP15	0,565370677	7,87014E-16	7,8121E-10	0,613371508	1,79748E-25	1,78583E-19
O00203_AP3B1	Q5T2T1_MPP7	0,704907961	5,33119E-27	5,39886E-21	0,741780604	5,85241E-42	5,90671E-36
O00203_AP3B1	Q5TC82_RC3H1	0,625708594	5,70769E-20	5,73521E-14	0,594066742	1,28377E-23	1,27136E-17
O00203_AP3B1	Q6P4E1_GOLM2	0,499546404	3,51805E-12	3,41232E-06	0,436866042	2,81174E-12	2,6617E-06
O00203_AP3B1	Q6UB28_METAP1D	0,59748242	6,32757E-18	6,32696E-12	0,767487088	1,68883E-46	1,70791E-40
O00203_AP3B1	Q6UXD5_SEZ6L2	0,411728706	2,20989E-08	0,020287254	0,412033295	5,79934E-11	5,42249E-05
O00203_AP3B1	Q8IVD9_NUDCD3	0,713859889	6,06943E-28	6,14938E-22	0,800231858	3,28566E-53	3,32961E-47
O00203_AP3B1	Q8N163_CCAR2	0,478040176	3,78895E-11	3,63698E-05	0,376836177	2,82069E-09	0,002581459
O00203_AP3B1	Q8N3X1_FNBP4	0,509218326	1,14311E-12	1,11347E-06	0,446941064	7,66322E-13	7,28638E-07
O00203_AP3B1	Q8TAE8_GADD45GIP1	0,688028896	2,58958E-25	2,61961E-19	0,748613973	4,11631E-43	4,15696E-37
O00203_AP3B1	Q8TE58_ADAMTS15	0,45248518	5,1913E-10	0,000490965	0,262201971	5,07963E-05	1
O00203_AP3B1	Q8WUW1_BRK1	0,433201334	3,25821E-09	0,003041681	0,615536405	1,09337E-25	1,08671E-19
O00203_AP3B1	Q8WVC0_LEO1	0,422797418	8,37664E-09	0,007758869	0,636462472	7,29092E-28	7,26957E-22
O00203_AP3B1	Q92599_SEPTIN8	0,641327669	3,40945E-21	3,43334E-15	0,607858707	6,26591E-25	6,21956E-19
O00203_AP3B1	Q92917_GPKOW	0,539822881	2,55608E-14	2,51849E-08	0,530910964	2,40834E-18	2,35357E-12
O00203_AP3B1	Q96A59_MARVELD3	0,417354261	1,35566E-08	0,012503482	0,313185187	1,07096E-06	0,927820285
O00203_AP3B1	Q96DC8_ECHDC3	0,420126239	1,06203E-08	0,009817142	0,295283524	4,52399E-06	1
O00203_AP3B1	Q96ED9_HOOK2	0,520399837	2,97964E-13	2,9157E-07	0,513380236	4,55595E-17	4,43165E-11
O00203_AP3B1	Q96EM0_L3HYPDH	0,67122183	9,59679E-24	9,69489E-18	0,737637701	2,80982E-41	2,83484E-35
O00203_AP3B1	Q96I15_SCLY	0,454664363	4,18755E-10	0,00039662	0,241335671	0,000199902	1
O00203_AP3B1	Q96JA1_LRIG1	0,473605011	6,06178E-11	5,80484E-05	0,436708561	2,86849E-12	2,71518E-06
O00203_AP3B1	Q96RE7_NACC1	0,609203926	9,48017E-19	9,5002E-13	0,661057099	1,20528E-30	1,20577E-24
O00203_AP3B1	Q96RU2_USP28	0,487712098	1,32797E-11	1,28096E-05	0,431587565	5,46275E-12	5,15824E-06
O00203_AP3B1	Q96S90_LYSMD1	0,506914345	1,49894E-12	1,45864E-06	0,605288722	1,11227E-24	1,10359E-18
O00203_AP3B1	Q99549_MPHOSPH8	0,690085679	1,63647E-25	1,65568E-19	0,775354523	5,24017E-48	5,30211E-42
O00203_AP3B1	Q9BRQ6_CHCHD6	0,48129215	2,67307E-11	2,57012E-05	0,55809455	1,77441E-20	1,74479E-14
O00203_AP3B1	Q9BUD6_SPON2	0,440941272	1,58045E-09	0,001483403	0,336267612	1,44644E-07	0,128206639
O00203_AP3B1	Q9BV79_MECR	0,665325077	3,22481E-23	3,25613E-17	0,737348353	3,13172E-41	3,15955E-35
O00203_AP3B1	Q9BW19_KIFC1	0,498598411	3,92043E-12	3,80092E-06	0,444917521	9,98388E-13	9,48442E-07
O00203_AP3B1	Q9BXI9_C1QTNF6	0,425072599	6,83236E-09	0,006339878	0,337397495	1,30578E-07	0,115861872
O00203_AP3B1	Q9C005_DPY30	0,536477308	3,94628E-14	3,884E-08	0,680118054	5,47017E-33	5,48541E-27
O00203_AP3B1	Q9C0B1_FTO	0,620735834	1,35442E-19	1,35992E-13	0,483792686	4,50714E-15	4,34554E-09
O00203_AP3B1	Q9H773_DCTPP1	0,517260662	4,36774E-13	4,26867E-07	0,446419288	8,20556E-13	7,80028E-07
O00203_AP3B1	Q9H7Z7_PTGES2	0,540127679	2,45633E-14	2,42047E-08	0,751830011	1,14547E-43	1,15706E-37
O00203_AP3B1	Q9H910_JPT2	0,666486668	2,54543E-23	2,57042E-17	0,722098261	7,82537E-39	7,88356E-33
O00203_AP3B1	Q9HAV7_GRPEL1	0,571939424	3,06157E-16	3,04406E-10	0,619196427	4,67683E-26	4,65094E-20
O00203_AP3B1	Q9NPJ3_ACOT13	0,614930281	3,64349E-19	3,6548E-13	0,741212342	7,27047E-42	7,33753E-36
O00203_AP3B1	Q9NQ29_LUC7L	0,552681979	4,60087E-15	4,55091E-09	0,547316553	1,31172E-19	1,28679E-13
O00203_AP3B1	Q9NVF7_FBXO28	0,440650875	1,62447E-09	0,001524449	0,478851941	9,30507E-15	8,95612E-09
O00203_AP3B1	Q9NX63_CHCHD3	0,559581923	1,7778E-15	1,762E-09	0,722158028	7,6634E-39	7,72041E-33
O00203_AP3B1	Q9P013_CWC15	0,547627619	9,10675E-15	8,99444E-09	0,481131628	6,66945E-15	6,42453E-09
O00203_AP3B1	Q9UKL0_RCOR1	0,57880817	1,11507E-16	1,11051E-10	0,499147133	4,3906E-16	4,25338E-10
O00203_AP3B1	Q9UKU9_ANGPTL2	0,49873041	3,86183E-12	3,74439E-06	0,376316299	2,9772E-09	0,002723828
O00203_AP3B1	Q9UL46_PSME2	0,582240142	6,67201E-17	6,64992E-11	0,268737454	3,22792E-05	1
O00203_AP3B1	Q9UMS0_NFU1	0,686948904	3,29027E-25	3,32819E-19	0,826292202	1,62992E-59	1,65363E-53
O00203_AP3B1	Q9UN81_L1RE1	0,402716778	4,74563E-08	0,043235083	0,480500753	7,31513E-15	7,04499E-09
O00203_AP3B1	Q9Y266_NUDC	0,635306118	1,02985E-20	1,03626E-14	0,758927115	6,34402E-45	6,41174E-39
O00203_AP3B1	Q9Y2D5_AKAP2	0,505443156	1,78023E-12	1,73128E-06	0,496675812	6,43796E-16	6,23204E-10
O00203_AP3B1	Q9Y6D9_MAD1L1	0,608289534	1,10244E-18	1,10458E-12	0,637310595	5,90262E-28	5,8861E-22
O00206_TLR4	P19256_CD58	0,418146255	1,26462E-08	0,011671381	0,343308743	7,59499E-08	0,067740208
O00206_TLR4	Q86YD3_TMEM25	0,430074159	4,34214E-09	0,004044589	0,163388964	0,012510188	1
O00214_LGALS8	O15182_CETN3	0,665872273	2,88511E-23	2,91327E-17	0,681200502	3,97742E-33	3,98902E-27
O00214_LGALS8	O43464_HTRA2	0,548880409	7,69716E-15	7,60508E-09	0,663254251	6,60329E-31	6,60759E-25
O00214_LGALS8	O60238_BNIP3L	0,566460268	6,73899E-16	6,69104E-10	0,508672867	9,75197E-17	9,47353E-11
O00214_LGALS8	O75475_PSIP1	0,433129335	3,27993E-09	0,003061763	0,520823609	1,33484E-17	1,30107E-11
O00214_LGALS8	O77932_DXO	0,51744786	4,26972E-13	4,17319E-07	0,68858316	4,36033E-34	4,37689E-28
O00214_LGALS8	O95202_LETM1	0,460693114	2,2927E-10	0,000217948	0,63806385	4,89022E-28	4,87703E-22
O00214_LGALS8	O95831_AIFM1	0,550941992	5,82751E-15	5,7614E-09	0,722491965	6,8175E-39	6,86844E-33
O00214_LGALS8	P01009_SERPINA1	0,418271054	1,25082E-08	0,011545149	0,322542055	4,85276E-07	0,424518652
O00214_LGALS8	P01011_SERPINA3	0,475875393	4,76974E-11	4,57299E-05	0,49192765	1,33161E-15	1,28715E-09
[truncated: 104,107 more rows]
