# Supplementary material for: Deep plasma proteomics identifies and validates an eight-protein biomarker panel that separate benign from malignant tumors in ovarian cancer
Source: Commun Med (Lond). 2025 Jun 12;5:230. doi: 10.1038/s43856-025-00945-0 (PMC12162877; doi:10.1038/s43856-025-00945-0)
Supplement: Supplementary file 7 — Supplementary Data 5 [file 43856_2025_945_MOESM7_ESM.csv]

# Supplementary Data 5.
# Cluster_X - list of proteins (UniPROT and shortname) in each of the 15 clusters identified in the correlation network analysis.
Cluster_1	Cluster_2	Cluster_3	Cluster_4	Cluster_5	Cluster_6	Cluster_7	Cluster_8	Cluster_9	Cluster_10	Cluster_11	Cluster_12	Cluster_13	Cluster_14	Cluster_15
A6NFN3_RBFOX3	O00273_DFFA	O00559_EBAG9	O14737_PDCD5	O14933_UBE2L6	O15354_GPR37	P01011_SERPINA3	P01589_IL2RA	P02753_RBP4	P12277_CKB	P19256_CD58	P19438_TNFRSF1A	P63313_TMSB10	Q6NYC8_PPP1R18	Q8WWV3_RTN4IP1
O95202_LETM1	O60502_OGA	O14828_SCAMP3	O43598_DNPH1	O75223_GGCT	P35318_ADM	P02750_LRG1	P20333_TNFRSF1B	P02766_TTR	P18065_IGFBP2	P43121_MCAM	Q9BUD6_SPON2	Q9Y2D5_AKAP2	Q8TE58_ADAMTS15	Q9NPJ3_ACOT13
P04179_SOD2	O75475_PSIP1	O15357_INPPL1	O43765_SGTA	O95825_CRYZL1		P02763_ORM1	P28908_TNFRSF8
P05783_KRT18	O77932_DXO	O43310_CTIF	P00441_SOD1	P04792_HSPB1
P08579_SNRPB2	O94900_TOX	O43399_TPD52L2	P04040_CAT	P09104_ENO2
P12270_TPR	O95232_LUC7L3	O75061_DNAJC6	P11441_UBL4A	P14174_MIF
P15328_FOLR1	P06733_ENO1	O75347_TBCA	P30566_ADSL	P16455_MGMT
P30519_HMOX2	P06744_GPI	O75791_GRAP2	P50502_ST13	P30086_PEBP1
P42126_ECI1	P30740_SERPINB1	O95260_ATE1	P78318_IGBP1	P50579_METAP2
P52888_THOP1	P35249_RFC4	O95630_STAMBP	Q06323_PSME1	P53674_CRYBB1
P61457_PCBD1	P37837_TALDO1	P07311_ACYP1	Q5JS54_PSMG4	Q02790_FKBP4
Q03252_LMNB2	P40222_TXLNA	P07741_APRT	Q96CD2_PPCDC	Q16595_FXN
Q07065_CKAP4	Q14444_CAPRIN1	P09543_CNP	Q96G28_CFAP36	Q53H82_LACTB2
Q13105_ZBTB17	Q7Z739_YTHDF3	P13861_PRKAR2A	Q9BSL1_UBAC1	Q8IVD9_NUDCD3
Q13428_TCOF1	Q96AT1_KIAA1143	P14868_DARS1	Q9BT73_PSMG3	Q5T2T1_MPP7
Q16625_OCLN	Q99549_MPHOSPH8	P25325_MPST	Q9H008_LHPP	Q9BV79_MECR
Q5T1M5_FKBP15	Q9BW19_KIFC1	P42574_CASP3	Q9HC38_GLOD4	Q92599_SEPTIN8
Q8N3X1_FNBP4	Q9HC35_EML4	P46109_CRKL	Q9UL46_PSME2
Q92917_GPKOW	P78362_SRPK2	P50453_SERPINB9	Q86X76_NIT1
Q96EM0_L3HYPDH	Q14149_MORC3	P50851_LRBA	Q9P2X3_IMPACT
Q9C005_DPY30	Q7Z4V5_HDGFL2	P51617_IRAK1	Q9UL15_BAG5
Q9C0B1_FTO	Q8TDB6_DTX3L	P53990_IST1	Q53FA7_TP53I3
P08727_KRT19	Q96RE7_NACC1	P54577_YARS1	Q9BTE6_AARSD1
Q14508_WFDC2	Q9Y266_NUDC	P78560_CRADD	Q9NR45_NANS
Q9HAV7_GRPEL1	Q9BRF8_CPPED1	Q04637_EIF4G1	Q9NVM6_DNAJC17
Q9Y6D9_MAD1L1		Q13158_FADD
Q03393_PTS		Q5T5Y3_CAMSAP1
Q9BRQ6_CHCHD6		Q6IBS0_TWF2
Q8WUW1_BRK1		Q6P1N0_CC2D1A
		Q8IXJ6_SIRT2
		Q8N9N2_ASCC1
		Q96HC4_PDLIM5
		Q99426_TBCB
		Q9BRP8_PYM1
		Q9BZE9_ASPSCR1
		Q9H3K6_BOLA2
		Q9H446_RWDD1
		Q9H910_JPT2
		Q14653_IRF3
		Q15276_RABEP1
		Q15633_TARBP2
		Q15643_TRIP11
		Q5JTD0_TJAP1
		Q676U5_ATG16L1
		Q6FI81_CIAPIN1
		Q6PL24_TMED8
		Q8TEQ0_SNX29
		Q92805_GOLGA1
		Q99615_DNAJC7
		Q9H5N1_RABEP2
		Q9H939_PSTPIP2
		Q9HB71_CACYBP
		Q9NWZ3_IRAK4
		Q9NZ52_GGA3
		Q9P260_RELCH
		Q9UHP3_USP25
		Q9UNZ2_NSFL1C
		Q9Y450_HBS1L
		Q9Y5X1_SNX9
