# Supplementary material for: Deep plasma proteomics identifies and validates an eight-protein biomarker panel that separate benign from malignant tumors in ovarian cancer
Source: Commun Med (Lond). 2025 Jun 12;5:230. doi: 10.1038/s43856-025-00945-0 (PMC12162877; doi:10.1038/s43856-025-00945-0)
Supplement: Supplementary file 8 — Supplementary Data 6 [file 43856_2025_945_MOESM8_ESM.xlsx]

## Sheet: Figure1_A
## main PCA
PC1	PC2	color
-0.479326582626726	18.3610291122406	#FFFF00CC
-9.78023445511406	-0.0418678086370424	#BEBEBECC
-25.4061604777369	13.4362101702492	#BEBEBECC
-2.91972940336989	59.1423393691697	#8B0000CC
-7.85356026829584	-15.5968523960048	#FF0000CC
-14.3574723710681	-8.15740676144054	#BEBEBECC
-7.56504755182589	-17.2769435745488	#8B0000CC
-8.42073265187	-14.6386327550335	#BEBEBECC
-19.2071885668896	18.7583847769375	#BEBEBECC
-6.94514093682099	-8.42428855444787	#8B0000CC
-17.8864935801038	20.78098083098	#BEBEBECC
-27.6117922226318	3.5516975776582	#8B0000CC
-28.9689541357626	20.4234938055206	#BEBEBECC
-18.001182330684	13.7779103775749	#8B0000CC
3.09516503348766	48.1680608620503	#FF0000CC
-30.192309322388	24.9475775021244	#BEBEBECC
68.687882171488	0.251020745740472	#BEBEBECC
52.9382030036013	6.63051164155968	#8B0000CC
0.263612311449867	-24.7506952439617	#8B0000CC
-12.2260000095432	32.2958054609667	#BEBEBECC
-25.5200274793685	-1.77429739869706	#BEBEBECC
-21.2616718379553	20.1568218333385	#BEBEBECC
37.3974829909774	16.7472507316256	#BEBEBECC
-26.7310949768849	5.30483786536099	#BEBEBECC
9.20464867417132	14.5188934814282	#8B0000CC
-6.25060205687538	-10.0691121715093	#8B0000CC
-16.0335777213581	-3.63314807782751	#BEBEBECC
-42.9579331180018	7.93284790402303	#BEBEBECC
-6.26337194849133	-2.64333681673582	#FFFF00CC
-33.265306477745	5.61150175720957	#8B0000CC
-5.27573422958813	3.24043876628165	#BEBEBECC
26.9209433198781	-8.50946615651898	#FF0000CC
14.0885411333553	-6.40715678175001	#BEBEBECC
20.9299533789217	-7.34977965188453	#BEBEBECC
-24.4406797048307	14.3398691074089	#BEBEBECC
-0.86386258829553	9.61232483683571	#BEBEBECC
9.4689789614909	-1.58498422318403	#BEBEBECC
-3.74299208697521	2.38662055516908	#FF0000CC
23.0579238587879	-6.21647671260139	#FFFF00CC
-27.9490247226101	15.530501638903	#BEBEBECC
-5.58777344310424	-2.69069975064965	#BEBEBECC
0.661834563815273	-6.55117439264642	#BEBEBECC
73.9539270719044	-5.14165612812154	#FF0000CC
0.590314486084251	38.8113127749914	#8B0000CC
-22.7870281296286	17.1436034204207	#BEBEBECC
69.7098578264053	-8.98648777111983	#FF0000CC
-30.55913718857	10.0149697315272	#FFFF00CC
-17.8469908224559	23.8939675394921	#BEBEBECC
-12.5624289129438	1.5173777965738	#BEBEBECC
5.33060056861975	17.4133496176503	#FFA500CC
81.9896726432085	11.6280880234485	#BEBEBECC
-34.5877481326093	2.91682649055302	#BEBEBECC
72.3204465050768	51.9835907789896	#FF0000CC
97.281397794574	13.4151697534484	#FFA500CC
-2.31187821651716	19.5907149398147	#BEBEBECC
-1.71262887086318	20.4754358525466	#BEBEBECC
-17.0245174455569	43.1711939514039	#FFFF00CC
-7.70487778018883	-0.0475195659148163	#BEBEBECC
-23.5974733201455	-1.70934537967022	#FFFF00CC
69.5098573444439	5.52427160724139	#8B0000CC
-0.473657568307708	-2.25305835757134	#BEBEBECC
-17.6263725530091	-4.57060086362588	#FF0000CC
41.4111322270697	-4.30038924456227	#BEBEBECC
-15.4767958562901	-13.9078391390973	#BEBEBECC
-45.4190381641992	-1.55444647604556	#BEBEBECC
-22.1530343292358	-9.43919145181901	#BEBEBECC
-23.9288358130741	7.79933926741893	#BEBEBECC
-30.3335352032688	-6.46783545848159	#BEBEBECC
-0.370217918361188	-5.52640341468426	#BEBEBECC
-41.5114811335234	0.926884805270263	#8B0000CC
83.7374648338592	-3.16625453805696	#8B0000CC
-17.1746831425085	23.1918959203546	#BEBEBECC
34.5168308333137	30.9840301633131	#BEBEBECC
-41.1540247726697	24.564614164479	#BEBEBECC
-12.3713755358544	15.0968484723748	#BEBEBECC
42.6784241181364	17.9444857441964	#FF0000CC
-17.7242144770292	10.9729220381171	#8B0000CC
-55.5464574802777	9.7243002278607	#BEBEBECC
47.8457509928124	20.246170416317	#BEBEBECC
-27.2723555499232	17.8086678534522	#BEBEBECC
-41.8839088043372	29.8482488948208	#BEBEBECC
-20.1721253570672	-4.92078393134268	#FFA500CC
-12.5080275853865	-6.7610653544323	#FFFF00CC
-23.1842216514329	-13.1366328974202	#8B0000CC
-7.56938890312188	-10.8886775684216	#8B0000CC
17.0737270942532	-10.7671415476804	#FF0000CC
-21.9446176359914	-4.52163432735219	#FF0000CC
87.3606762479121	6.50303992844583	#8B0000CC
10.7487817414638	-10.1412731298641	#BEBEBECC
88.7108772799414	-0.7535762702223	#FF0000CC
-22.3150531139689	1.99360046673577	#BEBEBECC
65.4860446473129	1.41580137214669	#FF0000CC
71.933006442036	1.16279648165418	#8B0000CC
94.046484749376	-5.53415520771401	#8B0000CC
3.55322785767149	-20.7456169517015	#FF0000CC
3.26984226259336	0.966011811721038	#BEBEBECC
5.57008064123358	-6.76356780065662	#BEBEBECC
-28.7196196167001	-6.40155916621222	#FFFF00CC
-48.7570276141131	1.90590836687122	#BEBEBECC
35.1497409473639	-11.3538425675364	#FF0000CC
-6.06092038160119	-5.90626297394062	#FF0000CC
-4.24414087822388	-9.04180711146619	#BEBEBECC
-23.2340620155101	17.2832287447552	#BEBEBECC
25.3702092798744	-18.7980456742242	#FF0000CC
-12.0043413799679	-10.707626057792	#FF0000CC
0.433126440433911	-10.0318089477065	#FF0000CC
6.65485454612543	-13.5476924897396	#FFA500CC
19.7071918478077	-8.11341665836987	#BEBEBECC
-24.9799286365494	0.140692287193502	#BEBEBECC
30.4358053578265	-12.3723499085974	#FF0000CC
68.2238947847597	-2.46592494519397	#FF0000CC
46.62223687852	11.8619824289469	#FF0000CC
-31.8617998041914	9.07425102217455	#FFA500CC
3.96284078317559	-10.5727030430023	#BEBEBECC
-29.3811559083505	-5.10389992619331	#8B0000CC
19.5539609802485	-18.15734271316	#BEBEBECC
-25.3546190303253	-8.70073019081265	#BEBEBECC
9.31258787858883	-20.8111162120185	#BEBEBECC
-27.48860792601	-15.6907181065019	#BEBEBECC
-2.32209731204475	-15.4856941057972	#FFA500CC
6.46947955508092	-23.7529591522972	#FFA500CC
-8.44732215471281	-31.2099832126296	#FF0000CC
42.8013091756323	12.7379253216988	#BEBEBECC
5.46999230385749	-28.4635184343408	#FF0000CC
2.19926029387846	-15.5186588076186	#FF0000CC
16.9190908456819	-28.9919035156581	#8B0000CC
-33.6612229911571	-7.30248739153802	#8B0000CC
-34.0425657256372	13.421040512634	#FFA500CC
-15.2090019836153	-18.4729494995717	#BEBEBECC
-34.4141807453309	14.2668601750387	#BEBEBECC
-16.877161326193	12.192015946569	#BEBEBECC
-1.24803211043242	12.3167199587521	#FFFF00CC
-1.68937652610303	-14.2889828280866	#BEBEBECC
17.8490578611503	4.54752094145499	#FFFF00CC
-9.67591973645494	-7.28962652212891	#FFFF00CC
-29.0058258149454	-16.3438421082731	#FFA500CC
-15.7327283600619	-11.9374204886867	#FF0000CC
-1.78454408012914	-28.2736826827959	#FF0000CC
-10.7811723517628	-19.827958917812	#FF0000CC
1.38424186608708	-15.7536211673277	#BEBEBECC
-35.1759423088886	0.511095591201645	#FF0000CC
-13.4966532794986	29.2314565560778	#BEBEBECC
-10.4454112381896	-17.2558512116307	#BEBEBECC
-12.1174335635711	-26.7644667216909	#BEBEBECC
9.02457034351933	4.93081318777856	#FF0000CC
-10.8877213684872	-0.0414916769211661	#BEBEBECC
-5.25476760283063	-21.3313634489474	#BEBEBECC
-1.03530242708679	-25.2410923424338	#BEBEBECC
-25.7711787209903	-18.2742420096901	#BEBEBECC
-41.6878071486556	-14.9972095295729	#BEBEBECC
16.6020198804026	-39.5792475212219	#FF0000CC
-10.2026290107914	20.4529719420192	#FF0000CC
-0.6145171603383	-28.7877019616918	#FF0000CC
-22.0299543778095	-22.249779810064	#FF0000CC
-10.0387941300727	-23.5645085404907	#BEBEBECC
32.4413468241941	-14.1353322057457	#FFFF00CC
-13.6230951517525	14.9203153529702	#BEBEBECC
-21.7024965465601	-22.5709009551505	#FF0000CC
-15.1043063834408	-10.5354679387088	#BEBEBECC
-11.1123708647809	-15.6092407049133	#BEBEBECC
21.8617816080465	-19.2607502502171	#BEBEBECC
18.7286988425202	-13.7238670814496	#FF0000CC
-11.1716125452794	8.87973524717416	#FF0000CC
3.95810169510542	8.68755499220424	#BEBEBECC
17.6878952958383	7.38470320031176	#FFA500CC
-1.87054414183914	15.159740203282	#BEBEBECC
-5.77984383340223	-15.6060800077327	#FFFF00CC
-20.13853191689	-6.45792962046525	#FF0000CC
-2.05362489456322	-14.058265762626	#BEBEBECC
63.0961730026251	21.3127661805322	#FFA500CC
-26.1980430760968	13.2806376552738	#BEBEBECC
## density benign PC1
x	y	col
0	-61.0400543294394	grey
0	-59.4327299423936	grey
0	-57.8254055553478	grey
0	-56.218081168302	grey
0	-54.6107567812561	grey
0	-53.0034323942103	grey
0	-51.3961080071645	grey
0	-49.7887836201187	grey
0	-48.1814592330729	grey
0	-46.574134846027	grey
0	-44.9668104589812	grey
0	-43.3594860719354	grey
0	-41.7521616848896	grey
0	-40.1448372978438	grey
0	-38.5375129107979	grey
0	-36.9301885237521	grey
0	-35.3228641367063	grey
0	-33.7155397496605	grey
0	-32.1082153626146	grey
0	-30.5008909755688	grey
0	-28.893566588523	grey
1.16279069767442	-27.2862422014772	grey
1.16279069767442	-25.6789178144314	grey
1.16279069767442	-24.0715934273855	grey
1.16279069767442	-22.4642690403397	grey
2.32558139534884	-20.8569446532939	grey
2.32558139534884	-19.2496202662481	grey
3.48837209302326	-17.6422958792022	grey
3.48837209302326	-16.0349714921564	grey
3.48837209302326	-14.4276471051106	grey
3.48837209302326	-12.8203227180648	grey
3.48837209302326	-11.212998331019	grey
3.48837209302326	-9.60567394397314	grey
3.48837209302326	-7.99834955692732	grey
4.65116279069767	-6.39102516988149	grey
4.65116279069767	-4.78370078283567	grey
4.65116279069767	-3.17637639578985	grey
4.65116279069767	-1.56905200874403	grey
4.65116279069767	0.0382723783017909	grey
4.65116279069767	1.64559676534762	grey
2.32558139534884	3.25292115239344	grey
2.32558139534884	4.86024553943926	grey
2.32558139534884	6.46756992648508	grey
2.32558139534884	8.0748943135309	grey
2.32558139534884	9.68221870057673	grey
2.32558139534884	11.2895430876225	grey
2.32558139534884	12.8968674746684	grey
3.48837209302326	14.5041918617142	grey
3.48837209302326	16.11151624876	grey
3.48837209302326	17.7188406358058	grey
3.48837209302326	19.3261650228517	grey
2.32558139534884	20.9334894098975	grey
2.32558139534884	22.5408137969433	grey
1.16279069767442	24.1481381839891	grey
1.16279069767442	25.7554625710349	grey
1.16279069767442	27.3627869580808	grey
1.16279069767442	28.9701113451266	grey
1.16279069767442	30.5774357321724	grey
1.16279069767442	32.1847601192182	grey
0	33.792084506264	grey
0	35.3994088933099	grey
0	37.0067332803557	grey
0	38.6140576674015	grey
0	40.2213820544473	grey
0	41.8287064414932	grey
0	43.436030828539	grey
0	45.0433552155848	grey
0	46.6506796026306	grey
0	48.2580039896764	grey
0	49.8653283767223	grey
0	51.4726527637681	grey
0	53.0799771508139	grey
0	54.6873015378597	grey
0	56.2946259249055	grey
0	57.9019503119514	grey
0	59.5092746989972	grey
0	61.116599086043	grey
0	62.7239234730888	grey
0	64.3312478601347	grey
0	65.9385722471805	grey
0	67.5458966342263	grey
0	69.1532210212721	grey
0	70.760545408318	grey
0	72.3678697953638	grey
0	73.9751941824096	grey
0	75.5825185694554	grey
0	77.1898429565012	grey
0	78.7971673435471	grey
0	80.4044917305929	grey
0	82.0118161176387	grey
0	83.6191405046845	grey
0	85.2264648917303	grey
0	86.8337892787762	grey
0	88.441113665822	grey
0	90.0484380528678	grey
0	91.6557624399136	grey
0	93.2630868269595	grey
0	94.8704112140053	grey
0	96.4777356010511	grey
## density malign PC1
x	y	col
0	-61.0400543294394	red
0	-59.4327299423936	red
0	-57.8254055553478	red
0	-56.218081168302	red
0	-54.6107567812561	red
0	-53.0034323942103	red
0	-51.3961080071645	red
0	-49.7887836201187	red
0	-48.1814592330729	red
0	-46.574134846027	red
0	-44.9668104589812	red
0	-43.3594860719354	red
0	-41.7521616848896	red
0	-40.1448372978438	red
0	-38.5375129107979	red
0	-36.9301885237521	red
0	-35.3228641367063	red
0	-33.7155397496605	red
0	-32.1082153626146	red
0	-30.5008909755688	red
0	-28.893566588523	red
1.17647058823529	-27.2862422014772	red
2.35294117647059	-25.6789178144314	red
2.35294117647059	-24.0715934273855	red
2.35294117647059	-22.4642690403397	red
2.35294117647059	-20.8569446532939	red
2.35294117647059	-19.2496202662481	red
2.35294117647059	-17.6422958792022	red
2.35294117647059	-16.0349714921564	red
3.52941176470588	-14.4276471051106	red
3.52941176470588	-12.8203227180648	red
3.52941176470588	-11.212998331019	red
4.70588235294118	-9.60567394397314	red
4.70588235294118	-7.99834955692732	red
4.70588235294118	-6.39102516988149	red
4.70588235294118	-4.78370078283567	red
3.52941176470588	-3.17637639578985	red
2.35294117647059	-1.56905200874403	red
2.35294117647059	0.0382723783017909	red
2.35294117647059	1.64559676534762	red
2.35294117647059	3.25292115239344	red
2.35294117647059	4.86024553943926	red
2.35294117647059	6.46756992648508	red
2.35294117647059	8.0748943135309	red
2.35294117647059	9.68221870057673	red
2.35294117647059	11.2895430876225	red
2.35294117647059	12.8968674746684	red
2.35294117647059	14.5041918617142	red
2.35294117647059	16.11151624876	red
2.35294117647059	17.7188406358058	red
0	19.3261650228517	red
0	20.9334894098975	red
0	22.5408137969433	red
0	24.1481381839891	red
0	25.7554625710349	red
0	27.3627869580808	red
0	28.9701113451266	red
0	30.5774357321724	red
0	32.1847601192182	red
0	33.792084506264	red
0	35.3994088933099	red
0	37.0067332803557	red
0	38.6140576674015	red
0	40.2213820544473	red
0	41.8287064414932	red
0	43.436030828539	red
0	45.0433552155848	red
0	46.6506796026306	red
0	48.2580039896764	red
0	49.8653283767223	red
0	51.4726527637681	red
0	53.0799771508139	red
0	54.6873015378597	red
0	56.2946259249055	red
0	57.9019503119514	red
0	59.5092746989972	red
0	61.116599086043	red
0	62.7239234730888	red
0	64.3312478601347	red
0	65.9385722471805	red
0	67.5458966342263	red
0	69.1532210212721	red
0	70.760545408318	red
0	72.3678697953638	red
0	73.9751941824096	red
0	75.5825185694554	red
0	77.1898429565012	red
0	78.7971673435471	red
0	80.4044917305929	red
0	82.0118161176387	red
0	83.6191405046845	red
0	85.2264648917303	red
0	86.8337892787762	red
0	88.441113665822	red
0	90.0484380528678	red
0	91.6557624399136	red
0	93.2630868269595	red
0	94.8704112140053	red
0	96.4777356010511	red
## density benign PC2
x	y	col
0	-61.0400543294394	grey
0	-59.4327299423936	grey
0	-57.8254055553478	grey
0	-56.218081168302	grey
0	-54.6107567812561	grey
0	-53.0034323942103	grey
0	-51.3961080071645	grey
0	-49.7887836201187	grey
0	-48.1814592330729	grey
1.16279069767442	-46.574134846027	grey
1.16279069767442	-44.9668104589812	grey
1.16279069767442	-43.3594860719354	grey
1.16279069767442	-41.7521616848896	grey
0	-40.1448372978438	grey
0	-38.5375129107979	grey
0	-36.9301885237521	grey
1.16279069767442	-35.3228641367063	grey
1.16279069767442	-33.7155397496605	grey
1.16279069767442	-32.1082153626146	grey
1.16279069767442	-30.5008909755688	grey
2.32558139534884	-28.893566588523	grey
4.65116279069767	-27.2862422014772	grey
4.65116279069767	-25.6789178144314	grey
4.65116279069767	-24.0715934273855	grey
2.32558139534884	-22.4642690403397	grey
1.16279069767442	-20.8569446532939	grey
1.16279069767442	-19.2496202662481	grey
2.32558139534884	-17.6422958792022	grey
3.48837209302326	-16.0349714921564	grey
3.48837209302326	-14.4276471051106	grey
3.48837209302326	-12.8203227180648	grey
3.48837209302326	-11.212998331019	grey
2.32558139534884	-9.60567394397314	grey
2.32558139534884	-7.99834955692732	grey
2.32558139534884	-6.39102516988149	grey
2.32558139534884	-4.78370078283567	grey
3.48837209302326	-3.17637639578985	grey
3.48837209302326	-1.56905200874403	grey
3.48837209302326	0.0382723783017909	grey
3.48837209302326	1.64559676534762	grey
1.16279069767442	3.25292115239344	grey
1.16279069767442	4.86024553943926	grey
1.16279069767442	6.46756992648508	grey
1.16279069767442	8.0748943135309	grey
1.16279069767442	9.68221870057673	grey
1.16279069767442	11.2895430876225	grey
1.16279069767442	12.8968674746684	grey
0	14.5041918617142	grey
0	16.11151624876	grey
0	17.7188406358058	grey
1.16279069767442	19.3261650228517	grey
1.16279069767442	20.9334894098975	grey
1.16279069767442	22.5408137969433	grey
0	24.1481381839891	grey
0	25.7554625710349	grey
0	27.3627869580808	grey
0	28.9701113451266	grey
0	30.5774357321724	grey
0	32.1847601192182	grey
0	33.792084506264	grey
0	35.3994088933099	grey
0	37.0067332803557	grey
0	38.6140576674015	grey
0	40.2213820544473	grey
0	41.8287064414932	grey
0	43.436030828539	grey
0	45.0433552155848	grey
0	46.6506796026306	grey
0	48.2580039896764	grey
0	49.8653283767223	grey
0	51.4726527637681	grey
0	53.0799771508139	grey
0	54.6873015378597	grey
0	56.2946259249055	grey
0	57.9019503119514	grey
0	59.5092746989972	grey
0	61.116599086043	grey
0	62.7239234730888	grey
0	64.3312478601347	grey
0	65.9385722471805	grey
0	67.5458966342263	grey
0	69.1532210212721	grey
0	70.760545408318	grey
0	72.3678697953638	grey
0	73.9751941824096	grey
0	75.5825185694554	grey
0	77.1898429565012	grey
0	78.7971673435471	grey
0	80.4044917305929	grey
0	82.0118161176387	grey
0	83.6191405046845	grey
0	85.2264648917303	grey
0	86.8337892787762	grey
0	88.441113665822	grey
0	90.0484380528678	grey
0	91.6557624399136	grey
0	93.2630868269595	grey
0	94.8704112140053	grey
0	96.4777356010511	grey
## density malign PC2
x	y	col
0	-61.0400543294394	red
0	-59.4327299423936	red
0	-57.8254055553478	red
0	-56.218081168302	red
0	-54.6107567812561	red
0	-53.0034323942103	red
0	-51.3961080071645	red
0	-49.7887836201187	red
0	-48.1814592330729	red
0	-46.574134846027	red
0	-44.9668104589812	red
0	-43.3594860719354	red
0	-41.7521616848896	red
0	-40.1448372978438	red
0	-38.5375129107979	red
0	-36.9301885237521	red
1.17647058823529	-35.3228641367063	red
1.17647058823529	-33.7155397496605	red
1.17647058823529	-32.1082153626146	red
1.17647058823529	-30.5008909755688	red
1.17647058823529	-28.893566588523	red
1.17647058823529	-27.2862422014772	red
1.17647058823529	-25.6789178144314	red
1.17647058823529	-24.0715934273855	red
2.35294117647059	-22.4642690403397	red
2.35294117647059	-20.8569446532939	red
2.35294117647059	-19.2496202662481	red
1.17647058823529	-17.6422958792022	red
1.17647058823529	-16.0349714921564	red
1.17647058823529	-14.4276471051106	red
1.17647058823529	-12.8203227180648	red
2.35294117647059	-11.212998331019	red
3.52941176470588	-9.60567394397314	red
3.52941176470588	-7.99834955692732	red
3.52941176470588	-6.39102516988149	red
3.52941176470588	-4.78370078283567	red
3.52941176470588	-3.17637639578985	red
2.35294117647059	-1.56905200874403	red
2.35294117647059	0.0382723783017909	red
2.35294117647059	1.64559676534762	red
2.35294117647059	3.25292115239344	red
2.35294117647059	4.86024553943926	red
2.35294117647059	6.46756992648508	red
2.35294117647059	8.0748943135309	red
0	9.68221870057673	red
0	11.2895430876225	red
0	12.8968674746684	red
0	14.5041918617142	red
1.17647058823529	16.11151624876	red
1.17647058823529	17.7188406358058	red
1.17647058823529	19.3261650228517	red
1.17647058823529	20.9334894098975	red
1.17647058823529	22.5408137969433	red
1.17647058823529	24.1481381839891	red
1.17647058823529	25.7554625710349	red
1.17647058823529	27.3627869580808	red
1.17647058823529	28.9701113451266	red
1.17647058823529	30.5774357321724	red
1.17647058823529	32.1847601192182	red
1.17647058823529	33.792084506264	red
0	35.3994088933099	red
0	37.0067332803557	red
0	38.6140576674015	red
0	40.2213820544473	red
0	41.8287064414932	red
0	43.436030828539	red
0	45.0433552155848	red
0	46.6506796026306	red
0	48.2580039896764	red
0	49.8653283767223	red
0	51.4726527637681	red
0	53.0799771508139	red
0	54.6873015378597	red
0	56.2946259249055	red
0	57.9019503119514	red
0	59.5092746989972	red
0	61.116599086043	red
0	62.7239234730888	red
1.17647058823529	64.3312478601347	red
1.17647058823529	65.9385722471805	red
1.17647058823529	67.5458966342263	red
1.17647058823529	69.1532210212721	red
1.17647058823529	70.760545408318	red
1.17647058823529	72.3678697953638	red
1.17647058823529	73.9751941824096	red
0	75.5825185694554	red
0	77.1898429565012	red
0	78.7971673435471	red
0	80.4044917305929	red
0	82.0118161176387	red
0	83.6191405046845	red
1.17647058823529	85.2264648917303	red
1.17647058823529	86.8337892787762	red
1.17647058823529	88.441113665822	red
0	90.0484380528678	red
0	91.6557624399136	red
0	93.2630868269595	red
1.17647058823529	94.8704112140053	red
1.17647058823529	96.4777356010511	red

## Sheet: Figure1_B
## main PCA
PC1	PC2	color
-24.2457395700874	-4.63755140989505	#BEBEBECC
11.2830852713987	-5.6359996055425	#8B0000CC
33.459562235069	18.7159155929317	#BEBEBECC
-35.3578986495267	-17.9649990348932	#BEBEBECC
10.323131307636	6.33875762734022	#BEBEBECC
18.3920844154747	-24.5849795317986	#FF0000CC
61.0082963748261	-13.9453513412973	#8B0000CC
-16.8416426452374	-0.463612324358383	#BEBEBECC
-25.1606434603667	17.2894540490513	#BEBEBECC
20.2932403974398	-10.6759817762189	#FFA500CC
-10.1424481073119	-4.68195593279956	#FF0000CC
-49.7664645954722	-8.34809149171608	#BEBEBECC
33.0750383019451	-8.31561384383224	#BEBEBECC
13.7503440259789	-4.10296885366559	#8B0000CC
8.92420977750439	-31.0650985296215	#FF0000CC
-23.4675457953904	-9.67636267642665	#8B0000CC
-10.188043469283	-17.2647053281231	#BEBEBECC
31.4032088249168	-12.6272154810648	#FF0000CC
-27.5493525057701	-0.636058271256297	#FF0000CC
-2.56011891379078	-0.62386606498058	#BEBEBECC
16.3503932985013	-11.4173377226124	#FF0000CC
0.451687813905035	-3.99769887692178	#FF0000CC
31.1204550458053	5.34703386622149	#FF0000CC
-15.4099397718225	54.1809533827874	#BEBEBECC
-14.3788626786825	-8.48795934618404	#BEBEBECC
28.68727975301	-11.442804391275	#FF0000CC
13.9158520394087	5.98778240277662	#FF0000CC
-45.0204619463299	-3.63997100307146	#BEBEBECC
-17.4189201129026	-12.4483186920975	#BEBEBECC
3.53149804964089	3.2138007746258	#BEBEBECC
-25.2944531790825	2.52374425739932	#8B0000CC
-31.3189898957497	-8.85987255023617	#BEBEBECC
-0.916208686511937	-7.89617118798995	#FF0000CC
26.0201256693958	10.584313663975	#BEBEBECC
-19.7876639037052	3.89201599035893	#FF0000CC
36.3442529480665	-3.08081452206457	#8B0000CC
-2.07394010929741	14.2832841825151	#FFFF00CC
7.78405184058702	-18.7741877151381	#8B0000CC
-0.16633212281595	12.8875676887048	#8B0000CC
26.9618721773969	0.10005269990206	#FFA500CC
-13.3614470318787	1.99598583455962	#FF0000CC
-16.6134485547012	-0.0634625309750973	#BEBEBECC
-17.3611260947507	1.17474886221627	#FFA500CC
16.7447761317414	-9.31447266098911	#8B0000CC
-14.0182886241601	-14.5716452429213	#BEBEBECC
6.44677796225849	-21.5228497888649	#BEBEBECC
-17.8211636431885	4.69767865405847	#BEBEBECC
6.71441859452107	-9.272773432937	#8B0000CC
-27.3854470009832	10.3759975294638	#BEBEBECC
74.7092842303502	-13.9538862325815	#8B0000CC
-3.0528911974318	-18.9410119708293	#8B0000CC
-19.6455108451963	4.84711457450153	#FFFF00CC
-18.5817199536467	-4.33548533232622	#BEBEBECC
8.11776959044855	3.69285854454434	#FF0000CC
19.7583190898019	-20.3964561775618	#FF0000CC
11.2939433497192	11.3056895643052	#BEBEBECC
11.5017568057197	-10.0486519667113	#FF0000CC
-22.5036827490656	1.7778464651167	#BEBEBECC
-11.2538402847863	-6.10122356839166	#FF0000CC
8.33512281028945	37.309701868879	#BEBEBECC
-5.91722054532226	4.81923522358317	#BEBEBECC
-0.943617208792127	-9.30049742831688	#8B0000CC
3.752175533937	-2.53522299699816	#FFA500CC
-25.7895391147774	13.3135795313435	#BEBEBECC
-31.1464157579827	5.89596493932151	#BEBEBECC
50.155113660627	1.61314900978364	#FF0000CC
-23.2877094843222	6.42251882684867	#BEBEBECC
-32.2615145835014	-0.611919758365324	#BEBEBECC
-13.7630405717531	2.34656282104796	#FF0000CC
11.368599785306	11.1746764723181	#BEBEBECC
35.0669152512061	-11.9827119676246	#8B0000CC
-0.367320002209507	15.2990577054805	#BEBEBECC
33.4924012267646	5.04392201394031	#FF0000CC
-34.2876454093671	-2.48130093482223	#FF0000CC
6.77097270768057	-2.06144371387335	#BEBEBECC
40.5257672778127	16.5255558267181	#FF0000CC
-10.5463559677964	-10.5168267609321	#BEBEBECC
-3.33353744002018	-16.6387952258097	#FF0000CC
2.27061705355235	-13.4504471417932	#8B0000CC
-10.7044437774815	4.9700459231448	#BEBEBECC
7.89321840541153	-22.7670423433244	#8B0000CC
11.065097839674	4.61119143440226	#FFFF00CC
-20.6052377861504	4.31087761940519	#FF0000CC
27.330248206694	-17.8716683923759	#FF0000CC
37.7016197558175	11.6965937969806	#8B0000CC
6.96924449968025	13.2954926231967	#FF0000CC
-26.5554155128595	-24.0463178184006	#BEBEBECC
16.7389608824214	9.92387551891611	#FF0000CC
-3.1331425646375	-24.9666431368401	#8B0000CC
-9.43935120511749	-6.79036715801245	#8B0000CC
26.9611643995613	-28.2789686842759	#8B0000CC
0.887886743670344	-26.2338630966732	#8B0000CC
-9.0902109967323	-10.8129868018502	#FF0000CC
12.7692610522593	-28.1245799503068	#FF0000CC
-6.99779061523435	-20.4136503806698	#8B0000CC
-5.32374990950908	-15.8773688441621	#8B0000CC
-3.19125899642938	-6.8261700925613	#FFFF00CC
-8.61396814006798	-1.79018832549039	#FF0000CC
7.88518686615638	6.06762741771362	#8B0000CC
-11.2215156807833	-29.1538848780242	#FF0000CC
26.3031665010534	-27.6779444102023	#FF0000CC
9.60773199437169	-12.6151300028231	#FF0000CC
41.4797473610588	-20.7988185383597	#FF0000CC
-19.9141159151825	-10.5712296238248	#BEBEBECC
-40.2322483308732	-9.91703267343575	#BEBEBECC
16.2249452083377	-28.7049921459994	#FF0000CC
-28.3457888326372	-4.4306294217337	#BEBEBECC
27.6223579251797	-3.99868513658003	#FF0000CC
-22.4067203077462	5.62103443640497	#BEBEBECC
-5.48160060362657	-10.7378134925861	#FF0000CC
7.99182068850798	-5.62215748505529	#8B0000CC
-19.6472437178804	-14.8730230912221	#FF0000CC
-7.73062232938044	-17.7792678080592	#BEBEBECC
-34.2978815300662	-3.63823734263732	#FFFF00CC
9.77531154635918	-16.9600322634777	#8B0000CC
16.755231330149	3.27616903662323	#BEBEBECC
18.2742896875806	-0.796411419807999	#BEBEBECC
38.2179642899852	15.0941921749291	#BEBEBECC
19.9498920595783	-14.037194846249	#8B0000CC
19.8667217646929	-10.6778106749079	#8B0000CC
24.42803935229	-3.36357315852065	#FFA500CC
-3.21846040135404	-6.38831230498908	#BEBEBECC
-13.3133810319922	-3.61891086232411	#BEBEBECC
8.15889807251239	-4.27463274435724	#FF0000CC
5.40516975464192	2.37667406008483	#BEBEBECC
4.78402287340953	-1.48640576965577	#FF0000CC
-32.233606172583	-10.4554169287637	#BEBEBECC
2.01846504735561	9.78325994981564	#BEBEBECC
-11.8364246029532	-0.482944569823523	#FFFF00CC
-31.2263114304113	0.782518502255897	#BEBEBECC
42.9245907599197	-13.3864529981941	#FF0000CC
4.02445415313673	-5.74507426376599	#8B0000CC
-8.69517219904622	1.27258366333104	#8B0000CC
10.1691014769115	-2.59600785666777	#FFFF00CC
-5.37506373471959	15.4753608062612	#BEBEBECC
10.9198813967597	1.77207833548371	#FF0000CC
17.3923332553005	9.1044659969403	#FFFF00CC
-6.50917232971063	7.06582931424858	#BEBEBECC
-1.33350029343704	33.6126501143936	#BEBEBECC
20.4704219476935	-19.8750897880375	#FF0000CC
-11.1421635040886	15.1790034958982	#8B0000CC
-6.04491936937202	3.33477841107423	#FF0000CC
-15.0625124707636	21.8612488173486	#BEBEBECC
43.3388654374393	3.85435208422032	#FF0000CC
21.9643419658584	4.65169065700388	#FF0000CC
-8.0297645097502	20.8704089385772	#BEBEBECC
-16.0382939069379	8.60107068839403	#BEBEBECC
-7.58090956400921	-5.47748152019861	#8B0000CC
27.3424978866392	12.276325222017	#8B0000CC
10.357242878384	-19.0655993468728	#FF0000CC
-3.92067006600741	-13.7542194466755	#8B0000CC
-40.0858564494633	-1.94745790963761	#FFFF00CC
-14.289881549034	-13.635332748608	#FF0000CC
-2.50842649804622	-3.0167830921367	#FFA500CC
2.89229800345167	-2.68968589159294	#8B0000CC
19.7374210506736	24.0086132112974	#8B0000CC
-18.2754506847924	19.1169705052731	#FF0000CC
-61.8437165229623	13.7421247007292	#FFFF00CC
35.5299828085268	28.9153295022542	#FFFF00CC
10.8545225086577	7.51235125885896	#8B0000CC
30.3502256902645	-9.02918820884387	#8B0000CC
30.6428375847329	-9.53965084247702	#FF0000CC
-15.1940404780402	-10.2053520437525	#BEBEBECC
-2.16111192715749	-1.25866759428137	#8B0000CC
19.5223884554587	-14.8850423492205	#FFA500CC
-16.2604053457111	12.7064019277686	#BEBEBECC
36.410453585463	-21.9373014320692	#BEBEBECC
9.77482186598277	-23.1907081003299	#8B0000CC
6.09053265775005	-21.8302447408127	#FFA500CC
4.83330723169492	11.5394861164267	#BEBEBECC
-13.3954021846011	-2.33339916627114	#FF0000CC
23.1989586101985	0.42458254818101	#FF0000CC
18.8098350623553	17.243613233777	#FF0000CC
-20.7696984720449	3.66773224812736	#8B0000CC
-32.9173684725913	12.9017737040086	#FF0000CC
9.8161695538205	25.7491097715621	#FF0000CC
-12.1125942752775	6.34568465710763	#8B0000CC
-14.4029268179852	15.5276321165736	#BEBEBECC
1.12683973707724	-15.8851759188572	#FF0000CC
31.3492942104498	-3.81141269963287	#FF0000CC
11.8626107479387	1.09050705569135	#FF0000CC
3.03978268573106	-0.686717685777965	#FF0000CC
11.3888928758841	14.101733107859	#FF0000CC
-11.0901736592513	0.571853247869368	#BEBEBECC
30.2267900550131	-25.2259153500773	#FF0000CC
-43.9444826266417	8.30524060150826	#FF0000CC
-15.178882762539	-4.1501823677343	#BEBEBECC
-24.4809957757228	-2.85442554788082	#FFA500CC
3.22438563890362	1.83706231307734	#FF0000CC
23.7916721682075	-14.359241016617	#FF0000CC
-9.34916496464619	-2.6427792841128	#FF0000CC
6.3546144875918	-3.89808880007771	#FF0000CC
1.60096639962001	0.516063105608616	#FF0000CC
5.99441648206645	-5.13121061866199	#FF0000CC
7.47052049720874	0.858858586795692	#FF0000CC
3.27725223727796	0.569507603178946	#BEBEBECC
-26.7310481560439	7.37072814144139	#FF0000CC
36.0405722336546	27.5414786555924	#8B0000CC
13.2232231401426	-10.6328223655554	#FF0000CC
-28.4579745158522	17.6758472793423	#BEBEBECC
-2.3136952893458	8.33465862631573	#FF0000CC
-20.9428836827706	-6.68505125390601	#FF0000CC
1.09334661962282	3.82601133429851	#BEBEBECC
-16.2144575020892	5.77773171609978	#8B0000CC
12.3642922866045	2.4732822177913	#BEBEBECC
-2.70934839236772	-5.07308040364627	#BEBEBECC
11.3297820234562	-1.32515709728763	#FF0000CC
0.175782650336623	7.77662954150229	#FFA500CC
14.0966766515311	13.87467531506	#BEBEBECC
-23.9016785476195	14.0206815044728	#8B0000CC
-0.705595496757081	-6.43042642573771	#BEBEBECC
4.08808833677407	-11.834239274571	#8B0000CC
-5.08658758264913	-3.6607148657322	#BEBEBECC
-2.41441645078165	-1.18392869141992	#BEBEBECC
-19.7973515692018	-4.43666621223633	#BEBEBECC
-3.85106694937302	2.18283346073817	#BEBEBECC
-22.9839526335449	-0.453004159504866	#FF0000CC
26.479170349038	-33.0706342076568	#FF0000CC
37.2777843423458	15.0769556229824	#FFFF00CC
-11.3809605594183	-0.848015050139502	#8B0000CC
11.6081164455198	-15.6091051268766	#FF0000CC
-7.08896641288865	-10.6876517944392	#BEBEBECC
15.1542183332793	-0.503390232288327	#FFFF00CC
-21.3282109134035	-0.700733460138493	#BEBEBECC
-23.0836670092385	3.51701113937987	#BEBEBECC
31.0393725215483	-0.998884660435491	#FF0000CC
5.88401886499124	2.0096445884823	#BEBEBECC
19.2325275642145	-2.2422335018198	#FF0000CC
19.6278601180326	13.7700686460752	#BEBEBECC
25.0807555769376	-4.21584902579884	#8B0000CC
12.2436636189338	-4.52850620545722	#BEBEBECC
24.0309172075664	-4.27398557718448	#FF0000CC
31.7455774322123	-21.0266277665536	#8B0000CC
## density benign PC1
x	y	col
0	-61.0400543294394	grey
0	-59.4327299423936	grey
0	-57.8254055553478	grey
0	-56.218081168302	grey
0	-54.6107567812561	grey
0	-53.0034323942103	grey
0	-51.3961080071645	grey
0	-49.7887836201187	grey
0	-48.1814592330729	grey
0	-46.574134846027	grey
0	-44.9668104589812	grey
0	-43.3594860719354	grey
0	-41.7521616848896	grey
0	-40.1448372978438	grey
0	-38.5375129107979	grey
0	-36.9301885237521	grey
0	-35.3228641367063	grey
0	-33.7155397496605	grey
0	-32.1082153626146	grey
0	-30.5008909755688	grey
0	-28.893566588523	grey
0	-27.2862422014772	grey
0	-25.6789178144314	grey
1.23456790123457	-24.0715934273855	grey
1.23456790123457	-22.4642690403397	grey
1.23456790123457	-20.8569446532939	grey
1.23456790123457	-19.2496202662481	grey
1.23456790123457	-17.6422958792022	grey
1.23456790123457	-16.0349714921564	grey
1.23456790123457	-14.4276471051106	grey
1.23456790123457	-12.8203227180648	grey
3.7037037037037	-11.212998331019	grey
3.7037037037037	-9.60567394397314	grey
3.7037037037037	-7.99834955692732	grey
3.7037037037037	-6.39102516988149	grey
3.7037037037037	-4.78370078283567	grey
3.7037037037037	-3.17637639578985	grey
3.7037037037037	-1.56905200874403	grey
4.93827160493827	0.0382723783017909	grey
4.93827160493827	1.64559676534762	grey
4.93827160493827	3.25292115239344	grey
4.93827160493827	4.86024553943926	grey
4.93827160493827	6.46756992648508	grey
2.46913580246914	8.0748943135309	grey
2.46913580246914	9.68221870057673	grey
2.46913580246914	11.2895430876225	grey
2.46913580246914	12.8968674746684	grey
2.46913580246914	14.5041918617142	grey
2.46913580246914	16.11151624876	grey
2.46913580246914	17.7188406358058	grey
1.23456790123457	19.3261650228517	grey
1.23456790123457	20.9334894098975	grey
1.23456790123457	22.5408137969433	grey
0	24.1481381839891	grey
0	25.7554625710349	grey
0	27.3627869580808	grey
0	28.9701113451266	grey
0	30.5774357321724	grey
0	32.1847601192182	grey
0	33.792084506264	grey
0	35.3994088933099	grey
0	37.0067332803557	grey
0	38.6140576674015	grey
0	40.2213820544473	grey
0	41.8287064414932	grey
0	43.436030828539	grey
0	45.0433552155848	grey
0	46.6506796026306	grey
0	48.2580039896764	grey
0	49.8653283767223	grey
0	51.4726527637681	grey
0	53.0799771508139	grey
0	54.6873015378597	grey
0	56.2946259249055	grey
0	57.9019503119514	grey
0	59.5092746989972	grey
0	61.116599086043	grey
0	62.7239234730888	grey
0	64.3312478601347	grey
0	65.9385722471805	grey
0	67.5458966342263	grey
0	69.1532210212721	grey
0	70.760545408318	grey
0	72.3678697953638	grey
0	73.9751941824096	grey
0	75.5825185694554	grey
0	77.1898429565012	grey
0	78.7971673435471	grey
0	80.4044917305929	grey
0	82.0118161176387	grey
0	83.6191405046845	grey
0	85.2264648917303	grey
0	86.8337892787762	grey
0	88.441113665822	grey
0	90.0484380528678	grey
0	91.6557624399136	grey
0	93.2630868269595	grey
0	94.8704112140053	grey
0	96.4777356010511	grey
## density malign PC1
x	y	col
0	-61.0400543294394	red
0	-59.4327299423936	red
0	-57.8254055553478	red
0	-56.218081168302	red
0	-54.6107567812561	red
0	-53.0034323942103	red
0	-51.3961080071645	red
0	-49.7887836201187	red
0	-48.1814592330729	red
0	-46.574134846027	red
0	-44.9668104589812	red
0	-43.3594860719354	red
0	-41.7521616848896	red
0	-40.1448372978438	red
0	-38.5375129107979	red
0	-36.9301885237521	red
0	-35.3228641367063	red
0	-33.7155397496605	red
0.657894736842105	-32.1082153626146	red
0.657894736842105	-30.5008909755688	red
0.657894736842105	-28.893566588523	red
0.657894736842105	-27.2862422014772	red
1.97368421052632	-25.6789178144314	red
1.97368421052632	-24.0715934273855	red
1.97368421052632	-22.4642690403397	red
2.63157894736842	-20.8569446532939	red
2.63157894736842	-19.2496202662481	red
2.63157894736842	-17.6422958792022	red
2.63157894736842	-16.0349714921564	red
2.63157894736842	-14.4276471051106	red
4.60526315789474	-12.8203227180648	red
4.60526315789474	-11.212998331019	red
4.60526315789474	-9.60567394397314	red
4.60526315789474	-7.99834955692732	red
4.60526315789474	-6.39102516988149	red
5.92105263157895	-4.78370078283567	red
5.92105263157895	-3.17637639578985	red
5.92105263157895	-1.56905200874403	red
5.92105263157895	0.0382723783017909	red
5.26315789473684	1.64559676534762	red
3.94736842105263	3.25292115239344	red
3.94736842105263	4.86024553943926	red
3.28947368421053	6.46756992648508	red
2.63157894736842	8.0748943135309	red
2.63157894736842	9.68221870057673	red
1.31578947368421	11.2895430876225	red
1.31578947368421	12.8968674746684	red
0.657894736842105	14.5041918617142	red
0.657894736842105	16.11151624876	red
0.657894736842105	17.7188406358058	red
0.657894736842105	19.3261650228517	red
0.657894736842105	20.9334894098975	red
0.657894736842105	22.5408137969433	red
0.657894736842105	24.1481381839891	red
0.657894736842105	25.7554625710349	red
0.657894736842105	27.3627869580808	red
0.657894736842105	28.9701113451266	red
0	30.5774357321724	red
0	32.1847601192182	red
0	33.792084506264	red
0	35.3994088933099	red
0	37.0067332803557	red
0	38.6140576674015	red
0	40.2213820544473	red
0	41.8287064414932	red
0	43.436030828539	red
0	45.0433552155848	red
0	46.6506796026306	red
0	48.2580039896764	red
0	49.8653283767223	red
0	51.4726527637681	red
0	53.0799771508139	red
0	54.6873015378597	red
0	56.2946259249055	red
0	57.9019503119514	red
0	59.5092746989972	red
0	61.116599086043	red
0	62.7239234730888	red
0	64.3312478601347	red
0	65.9385722471805	red
0	67.5458966342263	red
0	69.1532210212721	red
0	70.760545408318	red
0	72.3678697953638	red
0	73.9751941824096	red
0	75.5825185694554	red
0	77.1898429565012	red
0	78.7971673435471	red
0	80.4044917305929	red
0	82.0118161176387	red
0	83.6191405046845	red
0	85.2264648917303	red
0	86.8337892787762	red
0	88.441113665822	red
0	90.0484380528678	red
0	91.6557624399136	red
0	93.2630868269595	red
0	94.8704112140053	red
0	96.4777356010511	red
## density benign PC2
x	y	col
0	-61.0400543294394	grey
0	-59.4327299423936	grey
0	-57.8254055553478	grey
0	-56.218081168302	grey
0	-54.6107567812561	grey
0	-53.0034323942103	grey
0	-51.3961080071645	grey
0	-49.7887836201187	grey
0	-48.1814592330729	grey
0	-46.574134846027	grey
0	-44.9668104589812	grey
0	-43.3594860719354	grey
0	-41.7521616848896	grey
0	-40.1448372978438	grey
0	-38.5375129107979	grey
0	-36.9301885237521	grey
0	-35.3228641367063	grey
1.23456790123457	-33.7155397496605	grey
2.46913580246914	-32.1082153626146	grey
2.46913580246914	-30.5008909755688	grey
2.46913580246914	-28.893566588523	grey
2.46913580246914	-27.2862422014772	grey
2.46913580246914	-25.6789178144314	grey
2.46913580246914	-24.0715934273855	grey
2.46913580246914	-22.4642690403397	grey
3.7037037037037	-20.8569446532939	grey
3.7037037037037	-19.2496202662481	grey
3.7037037037037	-17.6422958792022	grey
3.7037037037037	-16.0349714921564	grey
3.7037037037037	-14.4276471051106	grey
3.7037037037037	-12.8203227180648	grey
2.46913580246914	-11.212998331019	grey
2.46913580246914	-9.60567394397314	grey
2.46913580246914	-7.99834955692732	grey
2.46913580246914	-6.39102516988149	grey
2.46913580246914	-4.78370078283567	grey
2.46913580246914	-3.17637639578985	grey
2.46913580246914	-1.56905200874403	grey
2.46913580246914	0.0382723783017909	grey
2.46913580246914	1.64559676534762	grey
2.46913580246914	3.25292115239344	grey
2.46913580246914	4.86024553943926	grey
2.46913580246914	6.46756992648508	grey
2.46913580246914	8.0748943135309	grey
2.46913580246914	9.68221870057673	grey
1.23456790123457	11.2895430876225	grey
1.23456790123457	12.8968674746684	grey
1.23456790123457	14.5041918617142	grey
1.23456790123457	16.11151624876	grey
1.23456790123457	17.7188406358058	grey
1.23456790123457	19.3261650228517	grey
0	20.9334894098975	grey
0	22.5408137969433	grey
0	24.1481381839891	grey
0	25.7554625710349	grey
0	27.3627869580808	grey
0	28.9701113451266	grey
0	30.5774357321724	grey
0	32.1847601192182	grey
0	33.792084506264	grey
1.23456790123457	35.3994088933099	grey
1.23456790123457	37.0067332803557	grey
1.23456790123457	38.6140576674015	grey
0	40.2213820544473	grey
0	41.8287064414932	grey
0	43.436030828539	grey
0	45.0433552155848	grey
0	46.6506796026306	grey
0	48.2580039896764	grey
0	49.8653283767223	grey
0	51.4726527637681	grey
0	53.0799771508139	grey
0	54.6873015378597	grey
0	56.2946259249055	grey
0	57.9019503119514	grey
0	59.5092746989972	grey
0	61.116599086043	grey
0	62.7239234730888	grey
0	64.3312478601347	grey
0	65.9385722471805	grey
0	67.5458966342263	grey
0	69.1532210212721	grey
0	70.760545408318	grey
0	72.3678697953638	grey
0	73.9751941824096	grey
0	75.5825185694554	grey
0	77.1898429565012	grey
0	78.7971673435471	grey
0	80.4044917305929	grey
0	82.0118161176387	grey
0	83.6191405046845	grey
0	85.2264648917303	grey
0	86.8337892787762	grey
0	88.441113665822	grey
0	90.0484380528678	grey
0	91.6557624399136	grey
0	93.2630868269595	grey
0	94.8704112140053	grey
0	96.4777356010511	grey
## density malign PC2
x	y	col
0	-61.0400543294394	red
0	-59.4327299423936	red
0	-57.8254055553478	red
0	-56.218081168302	red
0	-54.6107567812561	red
0	-53.0034323942103	red
0	-51.3961080071645	red
0	-49.7887836201187	red
0	-48.1814592330729	red
0	-46.574134846027	red
0	-44.9668104589812	red
0	-43.3594860719354	red
0	-41.7521616848896	red
0	-40.1448372978438	red
0	-38.5375129107979	red
0	-36.9301885237521	red
0	-35.3228641367063	red
0	-33.7155397496605	red
0	-32.1082153626146	red
0	-30.5008909755688	red
0	-28.893566588523	red
0.657894736842105	-27.2862422014772	red
0.657894736842105	-25.6789178144314	red
1.31578947368421	-24.0715934273855	red
1.97368421052632	-22.4642690403397	red
1.97368421052632	-20.8569446532939	red
1.97368421052632	-19.2496202662481	red
1.31578947368421	-17.6422958792022	red
1.31578947368421	-16.0349714921564	red
1.31578947368421	-14.4276471051106	red
1.97368421052632	-12.8203227180648	red
2.63157894736842	-11.212998331019	red
2.63157894736842	-9.60567394397314	red
1.97368421052632	-7.99834955692732	red
1.97368421052632	-6.39102516988149	red
1.97368421052632	-4.78370078283567	red
2.63157894736842	-3.17637639578985	red
2.63157894736842	-1.56905200874403	red
2.63157894736842	0.0382723783017909	red
2.63157894736842	1.64559676534762	red
2.63157894736842	3.25292115239344	red
3.28947368421053	4.86024553943926	red
3.28947368421053	6.46756992648508	red
4.60526315789474	8.0748943135309	red
4.60526315789474	9.68221870057673	red
4.60526315789474	11.2895430876225	red
1.97368421052632	12.8968674746684	red
1.97368421052632	14.5041918617142	red
1.97368421052632	16.11151624876	red
1.97368421052632	17.7188406358058	red
1.31578947368421	19.3261650228517	red
1.31578947368421	20.9334894098975	red
1.31578947368421	22.5408137969433	red
1.97368421052632	24.1481381839891	red
1.97368421052632	25.7554625710349	red
1.97368421052632	27.3627869580808	red
1.97368421052632	28.9701113451266	red
1.31578947368421	30.5774357321724	red
1.31578947368421	32.1847601192182	red
1.31578947368421	33.792084506264	red
1.31578947368421	35.3994088933099	red
0.657894736842105	37.0067332803557	red
0.657894736842105	38.6140576674015	red
0.657894736842105	40.2213820544473	red
0.657894736842105	41.8287064414932	red
0.657894736842105	43.436030828539	red
0	45.0433552155848	red
0	46.6506796026306	red
0	48.2580039896764	red
0	49.8653283767223	red
0	51.4726527637681	red
0	53.0799771508139	red
0	54.6873015378597	red
0	56.2946259249055	red
0	57.9019503119514	red
0	59.5092746989972	red
0	61.116599086043	red
0	62.7239234730888	red
0	64.3312478601347	red
0	65.9385722471805	red
0	67.5458966342263	red
0	69.1532210212721	red
0	70.760545408318	red
0	72.3678697953638	red
0	73.9751941824096	red
0	75.5825185694554	red
0	77.1898429565012	red
0	78.7971673435471	red
0	80.4044917305929	red
0	82.0118161176387	red
0	83.6191405046845	red
0	85.2264648917303	red
0	86.8337892787762	red
0	88.441113665822	red
0	90.0484380528678	red
0	91.6557624399136	red
0	93.2630868269595	red
0	94.8704112140053	red
0	96.4777356010511	red

## Sheet: Figure1_CDE
## Benign vs Early Stage
x	y	col	symbol
1.30958713978716	5.72546201515335	red	3
1.70109523734082	5.55529418717377	red	3
1.09194648525564	5.08999114989623	#BEBEBECC	20
1.41327808555404	4.75834017123962	#BEBEBECC	20
1.3482073951083	4.74418234297796	#BEBEBECC	20
1.07427865208356	4.64568764432703	#BEBEBECC	20
1.0620313597937	4.03794564202131	#BEBEBECC	20
0.83041549730633	3.90885480139629	#BEBEBECC	20
1.12897598545524	3.88329614636708	#BEBEBECC	20
1.59171582190314	3.87054923725853	#BEBEBECC	20
1.76093549374969	3.87054923725853	#BEBEBECC	20
1.74357495675854	3.85782393610943	#BEBEBECC	20
0.6736079324613	3.7945214355761	#BEBEBECC	20
1.01376370878751	3.78192571349466	#BEBEBECC	20
1.14681092575854	3.69435984928314	#BEBEBECC	20
1.48273082545823	3.6201443267051	#BEBEBECC	20
0.900267196674647	3.58332740859314	#BEBEBECC	20
0.679900834927713	3.52239642777908	#BEBEBECC	20
1.80831226755712	3.47403887880422	#BEBEBECC	20
0.729942950856361	3.42602528608212	#BEBEBECC	20
0.650450801323312	3.40214739914836	#BEBEBECC	20
0.638534175414747	3.3902406699132	#BEBEBECC	20
0.384688547998932	3.3546492936734	#BEBEBECC	20
0.512647875032857	3.3546492936734	#BEBEBECC	20
0.622816206948711	3.33102901420642	#BEBEBECC	20
0.330122915354792	3.28404584761695	#BEBEBECC	20
-0.225166799369843	3.24903356791661	#BEBEBECC	20
0.576718587458592	3.21421410833928	#BEBEBECC	20
1.00269112541202	3.21421410833928	#BEBEBECC	20
-0.251139934309425	3.19110820418621	#BEBEBECC	20
0.887034247710276	3.08819067612503	#BEBEBECC	20
0.759970860459239	3.08819067612503	#BEBEBECC	20
0.688359011323472	3.0430052764644	#BEBEBECC	20
0.897756868283875	3.02054069381072	#BEBEBECC	20
0.785287445809317	2.99816147671479	#BEBEBECC	20
1.1660629624195	2.97586759039368	#BEBEBECC	20
0.649117453328241	2.87660012278887	#BEBEBECC	20
0.903513464558867	2.87660012278887	#BEBEBECC	20
-0.326455037458385	2.84389423348302	#BEBEBECC	20
0.572474302423604	2.84389423348302	#BEBEBECC	20
0.540711286280962	2.81137977161656	#BEBEBECC	20
0.730119307527924	2.75761405349836	#BEBEBECC	20
0.416421577338938	2.74692462502901	#BEBEBECC	20
0.624222031593724	2.73625642378272	#BEBEBECC	20
0.471237485813684	2.73625642378272	#BEBEBECC	20
0.781716233478264	2.73625642378272	#BEBEBECC	20
0.625904038855952	2.72560944493473	#BEBEBECC	20
0.508592042956974	2.70437913503073	#BEBEBECC	20
1.00200354478929	2.70437913503073	#BEBEBECC	20
0.903197022779831	2.70437913503073	#BEBEBECC	20
0.929077179109352	2.69379579422098	#BEBEBECC	20
0.620003973749202	2.63074083677853	#BEBEBECC	20
0.620384308610506	2.63074083677853	#BEBEBECC	20
-0.291162133216788	2.62030581193036	#BEBEBECC	20
0.615781920968222	2.5787773409316	#BEBEBECC	20
0.800440363200551	2.55814001078886	#BEBEBECC	20
1.72741097850071	2.55814001078886	#BEBEBECC	20
0.539049681755495	2.54785305398028	#BEBEBECC	20
0.721360978177076	2.54785305398028	#BEBEBECC	20
0.765612110646322	2.53758722906717	#BEBEBECC	20
0.821200562999301	2.53758722906717	#BEBEBECC	20
-0.34829579595365	2.52734253081127	#BEBEBECC	20
0.553861678676855	2.47643575444055	#BEBEBECC	20
0.311497744622491	2.47643575444055	#BEBEBECC	20
-0.3365165646166	2.45622074456686	#BEBEBECC	20
0.835206587012991	2.44614486821681	#BEBEBECC	20
0.538013043714318	2.44614486821681	#BEBEBECC	20
-0.35518017023711	2.44614486821681	#BEBEBECC	20
0.387569149897169	2.43609007033416	#BEBEBECC	20
1.05124787135681	2.42605634544608	#BEBEBECC	20
0.651497757979493	2.40605209264148	#BEBEBECC	20
-0.283179139894229	2.38613206553531	#BEBEBECC	20
-0.12018292282716	2.34654450938172	#BEBEBECC	20
0.24950652073265	2.34654450938172	#BEBEBECC	20
0.465286339838935	2.33670019114247	#BEBEBECC	20
0.426814907019552	2.33670019114247	#BEBEBECC	20
0.464409957033158	2.32687688982078	#BEBEBECC	20
0.36057474372944	2.31707459967123	#BEBEBECC	20
0.743500251945556	2.30729331492282	#BEBEBECC	20
0.551420692441148	2.29753302977885	#BEBEBECC	20
0.266133776159861	2.29753302977885	#BEBEBECC	20
1.05624733310873	2.2877937384168	#BEBEBECC	20
0.353466564780147	2.26837811361829	#BEBEBECC	20
1.34319775307171	2.25870176840635	#BEBEBECC	20
0.438674744784386	2.25870176840635	#BEBEBECC	20
0.584883821321441	2.25870176840635	#BEBEBECC	20
0.858871753823121	2.24904639342505	#BEBEBECC	20
0.379619865664062	2.23941198272062	#BEBEBECC	20
0.768552507025575	2.22979853031261	#BEBEBECC	20
0.571512048343097	2.22979853031261	#BEBEBECC	20
0.615657956893606	2.1820454315184	#BEBEBECC	20
0.472493610446123	2.1820454315184	#BEBEBECC	20
0.517097108864985	2.17255760178815	#BEBEBECC	20
0.526808532468688	2.17255760178815	#BEBEBECC	20
-0.205953292558437	2.16309068773253	#BEBEBECC	20
0.521344595121481	2.16309068773253	#BEBEBECC	20
0.557319886953331	2.14421958182149	#BEBEBECC	20
0.562872921484369	2.14421958182149	#BEBEBECC	20
0.42230124337786	2.14421958182149	#BEBEBECC	20
0.58933785005029	2.14421958182149	#BEBEBECC	20
0.918811501791631	2.12543206385738	#BEBEBECC	20
0.74070440836515	2.12543206385738	#BEBEBECC	20
0.441526875509923	2.12543206385738	#BEBEBECC	20
0.752963675368609	2.12543206385738	#BEBEBECC	20
-0.281212545814533	2.11606963462945	#BEBEBECC	20
0.80584912810283	2.09740740398048	#BEBEBECC	20
-0.406498481809377	2.08810758979267	#BEBEBECC	20
-0.198116050574648	2.07882863446987	#BEBEBECC	20
-0.247912285430891	2.07882863446987	#BEBEBECC	20
0.348638813779125	2.06033327456592	#BEBEBECC	20
0.825837457186389	2.05111685698461	#BEBEBECC	20
1.74608587588327	2.05111685698461	#BEBEBECC	20
0.57510521886884	2.04192127226767	#BEBEBECC	20
1.48443204003273	2.03274651384084	#BEBEBECC	20
0.447748063721056	2.0235925750999	#BEBEBECC	20
-0.331733908519893	2.0235925750999	#BEBEBECC	20
0.37939353756084	2.01445944941051	#BEBEBECC	20
0.337210223051494	1.9962556104975	#BEBEBECC	20
0.682675200095017	1.98718488385318	#BEBEBECC	20
0.755377207188746	1.97813494341868	#BEBEBECC	20
0.159696630258451	1.96910578240666	#BEBEBECC	20
0.365354238723495	1.96910578240666	#BEBEBECC	20
0.483304850000175	1.96910578240666	#BEBEBECC	20
0.419565245421413	1.96009739399869	#BEBEBECC	20
0.470208827986715	1.95110977134508	#BEBEBECC	20
0.586803642898331	1.95110977134508	#BEBEBECC	20
1.50654784497657	1.95110977134508	#BEBEBECC	20
0.422417847453169	1.9421429075647	#BEBEBECC	20
0.935919866374954	1.9421429075647	#BEBEBECC	20
0.25356911599646	1.92427142894105	#BEBEBECC	20
-0.324738100070387	1.92427142894105	#BEBEBECC	20
0.43865212987152	1.91536680017692	#BEBEBECC	20
1.03316632270031	1.91536680017692	#BEBEBECC	20
0.688836722167829	1.90648290244393	#BEBEBECC	20
0.592340329642015	1.90648290244393	#BEBEBECC	20
-0.280158903183141	1.89761972870133	#BEBEBECC	20
1.34313400905654	1.89761972870133	#BEBEBECC	20
0.419820709054725	1.89761972870133	#BEBEBECC	20
0.773705471601521	1.88877727187589	#BEBEBECC	20
0.67589025871167	1.88877727187589	#BEBEBECC	20
0.372667453768116	1.86237413167998	#BEBEBECC	20
0.245540993693571	1.83615718595124	#BEBEBECC	20
-0.17834726883032	1.83615718595124	#BEBEBECC	20
0.621013456851974	1.83615718595124	#BEBEBECC	20
0.846130803977683	1.82745954673369	#BEBEBECC	20
0.69270540348905	1.82745954673369	#BEBEBECC	20
-0.21550597484285	1.8187825666585	#BEBEBECC	20
0.363414574285877	1.8187825666585	#BEBEBECC	20
-0.264585184529362	1.8187825666585	#BEBEBECC	20
-0.11758553603363	1.8187825666585	#BEBEBECC	20
0.408690416738961	1.81012623835252	#BEBEBECC	20
1.29859708944259	1.80149055440839	#BEBEBECC	20
0.397250334742842	1.78428108980397	#BEBEBECC	20
0.549461975142965	1.78428108980397	#BEBEBECC	20
0.351209082637595	1.77570729415616	#BEBEBECC	20
0.33501085214733	1.77570729415616	#BEBEBECC	20
0.31878483996538	1.76715411289481	#BEBEBECC	20
0.329581251918617	1.75862153843865	#BEBEBECC	20
0.49376920384079	1.75862153843865	#BEBEBECC	20
0.308330117411892	1.7501095631711	#BEBEBECC	20
0.359508358827426	1.7501095631711	#BEBEBECC	20
-0.58932149880025	1.74161817944002	#BEBEBECC	20
-0.250231984726976	1.73314737955759	#BEBEBECC	20
0.576249786674814	1.73314737955759	#BEBEBECC	20
-0.757415272016183	1.73314737955759	#BEBEBECC	20
-0.322690428006908	1.73314737955759	#BEBEBECC	20
0.553782585931647	1.73314737955759	#BEBEBECC	20
-0.153901947572164	1.72469715580004	#BEBEBECC	20
0.476880483555726	1.72469715580004	#BEBEBECC	20
-0.420166469659608	1.72469715580004	#BEBEBECC	20
-0.179942468581755	1.71626750040753	#BEBEBECC	20
0.517950861491535	1.71626750040753	#BEBEBECC	20
-1.31622631176414	1.71626750040753	#BEBEBECC	20
0.429669864199264	1.70785840558391	#BEBEBECC	20
0.497866659940964	1.70785840558391	#BEBEBECC	20
-0.437820617209307	1.69946986349654	#BEBEBECC	20
-0.340144765288452	1.69946986349654	#BEBEBECC	20
0.402775947286178	1.69946986349654	#BEBEBECC	20
-0.42571363395905	1.69946986349654	#BEBEBECC	20
0.284778037583561	1.69110186627609	#BEBEBECC	20
-0.196158389116942	1.69110186627609	#BEBEBECC	20
0.296172166837503	1.69110186627609	#BEBEBECC	20
0.627441378733376	1.69110186627609	#BEBEBECC	20
0.360151523941495	1.68275440601635	#BEBEBECC	20
-0.293486527336562	1.68275440601635	#BEBEBECC	20
0.432328891135323	1.68275440601635	#BEBEBECC	20
0.803994478773202	1.67442747477404	#BEBEBECC	20
-0.393584350382306	1.66612106456857	#BEBEBECC	20
0.316712089839059	1.65783516738189	#BEBEBECC	20
0.65760553753537	1.65783516738189	#BEBEBECC	20
0.424519402827854	1.65783516738189	#BEBEBECC	20
1.02605264188611	1.65783516738189	#BEBEBECC	20
0.695007280906407	1.65783516738189	#BEBEBECC	20
0.48934859573606	1.64956977515828	#BEBEBECC	20
0.528963382636447	1.64956977515828	#BEBEBECC	20
0.372465340826231	1.64956977515828	#BEBEBECC	20
-0.190873549437871	1.64132487980411	#BEBEBECC	20
0.377134159296276	1.63310047318768	#BEBEBECC	20
-0.229461600072775	1.63310047318768	#BEBEBECC	20
0.387884970460017	1.63310047318768	#BEBEBECC	20
0.278844245963507	1.63310047318768	#BEBEBECC	20
0.717119235942029	1.62489654713898	#BEBEBECC	20
-0.514151241981568	1.61671309344952	#BEBEBECC	20
-0.277134257144019	1.61671309344952	#BEBEBECC	20
0.247608325704226	1.61671309344952	#BEBEBECC	20
0.693921738154389	1.60855010387209	#BEBEBECC	20
0.463245292387673	1.60040757012059	#BEBEBECC	20
0.466011565859824	1.60040757012059	#BEBEBECC	20
0.535587082023889	1.60040757012059	#BEBEBECC	20
0.392418264694237	1.60040757012059	#BEBEBECC	20
0.785902620239882	1.59228548386978	#BEBEBECC	20
0.246840338312088	1.59228548386978	#BEBEBECC	20
0.68503128779965	1.58418383675508	#BEBEBECC	20
-0.254941515605292	1.58418383675508	#BEBEBECC	20
-0.324636217695847	1.58418383675508	#BEBEBECC	20
-0.480245553343166	1.58418383675508	#BEBEBECC	20
0.24435147640039	1.57610262037239	#BEBEBECC	20
0.406881383223226	1.56804182627785	#BEBEBECC	20
-0.252363206082032	1.56804182627785	#BEBEBECC	20
0.560390530898344	1.56804182627785	#BEBEBECC	20
0.543289187415608	1.56804182627785	#BEBEBECC	20
0.474860832675394	1.56804182627785	#BEBEBECC	20
-0.14213767072696	1.56000144598762	#BEBEBECC	20
0.435734747429165	1.56000144598762	#BEBEBECC	20
0.20041411811251	1.56000144598762	#BEBEBECC	20
-1.25925789871745	1.56000144598762	#BEBEBECC	20
1.13017708432618	1.56000144598762	#BEBEBECC	20
0.563062782706584	1.56000144598762	#BEBEBECC	20
0.305747762381372	1.55198147097768	#BEBEBECC	20
-0.266302625200841	1.55198147097768	#BEBEBECC	20
0.432336127560323	1.55198147097768	#BEBEBECC	20
0.277757797781269	1.55198147097768	#BEBEBECC	20
-0.934855276327566	1.55198147097768	#BEBEBECC	20
-0.838633475729545	1.54398189268361	#BEBEBECC	20
0.302944899238333	1.54398189268361	#BEBEBECC	20
-0.257537427693486	1.53600270250038	#BEBEBECC	20
0.874675924583203	1.53600270250038	#BEBEBECC	20
0.933615786172847	1.53600270250038	#BEBEBECC	20
0.682497320546343	1.53600270250038	#BEBEBECC	20
0.428377061921289	1.53600270250038	#BEBEBECC	20
-0.272239348658275	1.52804389178211	#BEBEBECC	20
0.615329720293922	1.52804389178211	#BEBEBECC	20
0.553544904880004	1.52804389178211	#BEBEBECC	20
0.326117279491418	1.52804389178211	#BEBEBECC	20
0.375564610148778	1.52804389178211	#BEBEBECC	20
-0.212868814208749	1.52804389178211	#BEBEBECC	20
-0.356683535397333	1.52804389178211	#BEBEBECC	20
0.258171220710757	1.52010545184189	#BEBEBECC	20
-0.215932980311	1.52010545184189	#BEBEBECC	20
0.504406069681882	1.52010545184189	#BEBEBECC	20
-0.306481387095547	1.52010545184189	#BEBEBECC	20
1.02257373572912	1.51218737395152	#BEBEBECC	20
0.315590853406655	1.51218737395152	#BEBEBECC	20
0.52482295566022	1.51218737395152	#BEBEBECC	20
-0.347280545090642	1.51218737395152	#BEBEBECC	20
0.545652860538172	1.5042896493413	#BEBEBECC	20
0.539135202967088	1.5042896493413	#BEBEBECC	20
-0.309609234169328	1.49641226919982	#BEBEBECC	20
-0.204931307376741	1.49641226919982	#BEBEBECC	20
0.586134428152093	1.49641226919982	#BEBEBECC	20
0.334348517631002	1.49641226919982	#BEBEBECC	20
-0.677260488344531	1.49641226919982	#BEBEBECC	20
-0.193677253336529	1.48855522467371	#BEBEBECC	20
0.46966147857127	1.48071850686746	#BEBEBECC	20
-1.15367408083217	1.48071850686746	#BEBEBECC	20
0.366028053328681	1.48071850686746	#BEBEBECC	20
0.637256307568866	1.48071850686746	#BEBEBECC	20
0.313610939861422	1.48071850686746	#BEBEBECC	20
0.48018846074241	1.47290210684315	#BEBEBECC	20
0.330043693438547	1.47290210684315	#BEBEBECC	20
0.600081878460777	1.47290210684315	#BEBEBECC	20
-0.167574867000829	1.47290210684315	#BEBEBECC	20
0.324415863100743	1.46510601562022	#BEBEBECC	20
0.857602091404271	1.46510601562022	#BEBEBECC	20
-0.133163403107791	1.45733022417529	#BEBEBECC	20
0.608809459312277	1.45733022417529	#BEBEBECC	20
0.450468068157816	1.45733022417529	#BEBEBECC	20
0.442639085154152	1.44957472344186	#BEBEBECC	20
0.922116421350076	1.44957472344186	#BEBEBECC	20
-0.31294957854375	1.44957472344186	#BEBEBECC	20
-0.191339044160745	1.44957472344186	#BEBEBECC	20
0.470512206871152	1.44957472344186	#BEBEBECC	20
-0.228559026721102	1.44957472344186	#BEBEBECC	20
-0.284005553684408	1.44957472344186	#BEBEBECC	20
0.709689785816253	1.44570963576455	#BEBEBECC	20
0.111120691041706	1.44183950431017	#BEBEBECC	20
0.278205384957663	1.44183950431017	#BEBEBECC	20
0.296147651122062	1.44183950431017	#BEBEBECC	20
0.416476426110514	1.44183950431017	#BEBEBECC	20
0.260933829389468	1.44183950431017	#BEBEBECC	20
-0.724849733606128	1.43412455762685	#BEBEBECC	20
0.550051929001763	1.43412455762685	#BEBEBECC	20
0.454141056751104	1.43412455762685	#BEBEBECC	20
0.599345484026886	1.43412455762685	#BEBEBECC	20
0.465548906904377	1.42642987419481	#BEBEBECC	20
0.183003028626035	1.42642987419481	#BEBEBECC	20
0.333544935219661	1.42642987419481	#BEBEBECC	20
0.443408947478159	1.42642987419481	#BEBEBECC	20
-0.216984989934704	1.42642987419481	#BEBEBECC	20
0.364677777088107	1.42642987419481	#BEBEBECC	20
0.28508600059654	1.4187554447729	#BEBEBECC	20
0.341289611348126	1.4187554447729	#BEBEBECC	20
-1.0531027852381	1.4187554447729	#BEBEBECC	20
0.467984594602699	1.4187554447729	#BEBEBECC	20
0.522562558413207	1.41110126007575	#BEBEBECC	20
0.592987726219446	1.41110126007575	#BEBEBECC	20
0.85038245105993	1.41110126007575	#BEBEBECC	20
-0.190999959080757	1.41110126007575	#BEBEBECC	20
0.3066801562281	1.41110126007575	#BEBEBECC	20
0.456747492653087	1.41110126007575	#BEBEBECC	20
-0.360511220633351	1.41110126007575	#BEBEBECC	20
-0.192092985765009	1.41110126007575	#BEBEBECC	20
0.282546347363465	1.41110126007575	#BEBEBECC	20
0.925209637372315	1.40346731077349	#BEBEBECC	20
0.341797422207235	1.40346731077349	#BEBEBECC	20
0.366587113972041	1.40346731077349	#BEBEBECC	20
0.506358921876295	1.40346731077349	#BEBEBECC	20
0.440409961374496	1.40346731077349	#BEBEBECC	20
-0.244941234173873	1.39585358749151	#BEBEBECC	20
0.225428821357644	1.39585358749151	#BEBEBECC	20
-0.251153872099657	1.39585358749151	#BEBEBECC	20
0.322816486814992	1.39585358749151	#BEBEBECC	20
0.0943439739008651	1.39585358749151	#BEBEBECC	20
-0.227056177034283	1.39585358749151	#BEBEBECC	20
0.496782877488998	1.39585358749151	#BEBEBECC	20
0.334304539415427	1.38826008081026	#BEBEBECC	20
0.379508087836472	1.38068678126497	#BEBEBECC	20
-0.805204292584057	1.38068678126497	#BEBEBECC	20
-0.166424015001461	1.38068678126497	#BEBEBECC	20
0.438684968803575	1.38068678126497	#BEBEBECC	20
0.555403898987455	1.38068678126497	#BEBEBECC	20
0.233316140378222	1.38068678126497	#BEBEBECC	20
-0.330500731438926	1.3731336793454	#BEBEBECC	20
0.396007815514043	1.3731336793454	#BEBEBECC	20
0.539409174132317	1.3731336793454	#BEBEBECC	20
0.194588163654369	1.36560076549565	#BEBEBECC	20
-0.273814891879466	1.36560076549565	#BEBEBECC	20
0.713181289854434	1.36560076549565	#BEBEBECC	20
-0.272842079000355	1.36560076549565	#BEBEBECC	20
-0.389208127188053	1.36560076549565	#BEBEBECC	20
0.378798675831639	1.36560076549565	#BEBEBECC	20
0.279634152239649	1.36560076549565	#BEBEBECC	20
0.386923441854425	1.36560076549565	#BEBEBECC	20
0.411021516652171	1.35808803011386	#BEBEBECC	20
0.755336854131013	1.35808803011386	#BEBEBECC	20
0.357915894851121	1.35808803011386	#BEBEBECC	20
0.602586565231189	1.35059546355198	#BEBEBECC	20
0.194109349732676	1.35059546355198	#BEBEBECC	20
0.274227730865309	1.35059546355198	#BEBEBECC	20
0.499928522868516	1.34312305611554	#BEBEBECC	20
0.209037293558578	1.34312305611554	#BEBEBECC	20
1.39526540828714	1.34312305611554	#BEBEBECC	20
-0.567443287485274	1.34312305611554	#BEBEBECC	20
0.404508947241487	1.33567079806339	#BEBEBECC	20
-0.419702542834484	1.33567079806339	#BEBEBECC	20
0.425591017704033	1.33567079806339	#BEBEBECC	20
0.708793748831221	1.33195682908441	#BEBEBECC	20
-0.152366868619962	1.32823867960743	#BEBEBECC	20
-0.145047042437765	1.32823867960743	#BEBEBECC	20
1.30796544998981	1.32823867960743	#BEBEBECC	20
1.19447065046242	1.32823867960743	#BEBEBECC	20
0.355058105378013	1.32823867960743	#BEBEBECC	20
0.2026526602319	1.3208266909124	#BEBEBECC	20
0.425918508550718	1.3208266909124	#BEBEBECC	20
-0.23032198823574	1.3208266909124	#BEBEBECC	20
0.893931995595709	1.3208266909124	#BEBEBECC	20
0.538093979562486	1.3208266909124	#BEBEBECC	20
0.367835424841443	1.31343482209558	#BEBEBECC	20
0.33543718304458	1.31343482209558	#BEBEBECC	20
0.627703147738108	1.31343482209558	#BEBEBECC	20
0.176441732542918	1.31343482209558	#BEBEBECC	20
0.331184237455455	1.31343482209558	#BEBEBECC	20
0.424499430002549	1.31343482209558	#BEBEBECC	20
-0.350497013440356	1.30606306322658	#BEBEBECC	20
0.550140848402778	1.30606306322658	#BEBEBECC	20
-0.180125897575561	1.30606306322658	#BEBEBECC	20
-0.501340512855066	1.29871140432706	#BEBEBECC	20
0.804674123383811	1.29871140432706	#BEBEBECC	20
0.169887332267362	1.29871140432706	#BEBEBECC	20
0.464265218247389	1.29871140432706	#BEBEBECC	20
1.06163313758233	1.29871140432706	#BEBEBECC	20
0.228203793057003	1.29137983537047	#BEBEBECC	20
0.318652916656688	1.29137983537047	#BEBEBECC	20
-0.563195338595398	1.29137983537047	#BEBEBECC	20
0.515703266660001	1.29137983537047	#BEBEBECC	20
0.356075002802135	1.29137983537047	#BEBEBECC	20
0.233107246668358	1.29137983537047	#BEBEBECC	20
1.14099347666425	1.29137983537047	#BEBEBECC	20
-0.26255254053809	1.28406834628181	#BEBEBECC	20
0.296767451294418	1.28406834628181	#BEBEBECC	20
0.296482607061897	1.28406834628181	#BEBEBECC	20
0.428727508797318	1.28406834628181	#BEBEBECC	20
-0.225488380324883	1.28406834628181	#BEBEBECC	20
0.461412852856486	1.28406834628181	#BEBEBECC	20
0.158166254605749	1.27677692693735	#BEBEBECC	20
0.278446427570582	1.27677692693735	#BEBEBECC	20
-0.260535769125212	1.2695055671644	#BEBEBECC	20
0.427655633335036	1.2695055671644	#BEBEBECC	20
-0.691754821652598	1.2695055671644	#BEBEBECC	20
0.201916170923159	1.2695055671644	#BEBEBECC	20
0.221845328822947	1.2695055671644	#BEBEBECC	20
0.416739381968457	1.262254256741	#BEBEBECC	20
0.549925425929026	1.262254256741	#BEBEBECC	20
-0.430810352132711	1.262254256741	#BEBEBECC	20
-0.375413225010099	1.262254256741	#BEBEBECC	20
-0.179872759866707	1.262254256741	#BEBEBECC	20
-0.424743758420123	1.262254256741	#BEBEBECC	20
0.143497490422681	1.262254256741	#BEBEBECC	20
-0.188885975686164	1.262254256741	#BEBEBECC	20
1.28250698590746	1.25502298539572	#BEBEBECC	20
-0.373489382374528	1.25502298539572	#BEBEBECC	20
-0.801884664728554	1.25502298539572	#BEBEBECC	20
0.464746219383527	1.25502298539572	#BEBEBECC	20
0.227369424615386	1.25502298539572	#BEBEBECC	20
-0.138711769205861	1.25502298539572	#BEBEBECC	20
0.475524794119525	1.25502298539572	#BEBEBECC	20
0.514329802467778	1.25502298539572	#BEBEBECC	20
0.25303280749751	1.25502298539572	#BEBEBECC	20
0.349234322175561	1.24781174280734	#BEBEBECC	20
0.245603680585592	1.24781174280734	#BEBEBECC	20
0.472330034295477	1.24781174280734	#BEBEBECC	20
0.232973730617862	1.24781174280734	#BEBEBECC	20
-0.17719736205452	1.24781174280734	#BEBEBECC	20
-0.191907658220002	1.2406205186046	#BEBEBECC	20
0.175835462856339	1.2406205186046	#BEBEBECC	20
0.125824278984535	1.2406205186046	#BEBEBECC	20
-0.182006066809866	1.2406205186046	#BEBEBECC	20
0.249909915833969	1.2406205186046	#BEBEBECC	20
-0.936168590276778	1.23344930236596	#BEBEBECC	20
-0.483879992490851	1.23344930236596	#BEBEBECC	20
0.215589082388525	1.2262980836193	#BEBEBECC	20
0.200138882741436	1.2262980836193	#BEBEBECC	20
0.471584582884475	1.2262980836193	#BEBEBECC	20
-0.267394350185985	1.2262980836193	#BEBEBECC	20
0.380552294379921	1.2262980836193	#BEBEBECC	20
0.33611254967139	1.2262980836193	#BEBEBECC	20
-0.698310306305409	1.21916685184166	#BEBEBECC	20
-0.18101044526173	1.21916685184166	#BEBEBECC	20
0.441180973303199	1.21916685184166	#BEBEBECC	20
0.548876043951263	1.21916685184166	#BEBEBECC	20
0.345134708584447	1.21916685184166	#BEBEBECC	20
0.316808583630486	1.21205559645896	#BEBEBECC	20
-0.156299259773848	1.21205559645896	#BEBEBECC	20
-0.155336376900674	1.21205559645896	#BEBEBECC	20
0.373129385435917	1.21205559645896	#BEBEBECC	20
0.379394872034787	1.21205559645896	#BEBEBECC	20
0.394666510149515	1.21205559645896	#BEBEBECC	20
0.399134131395628	1.20496430684575	#BEBEBECC	20
0.285363272033764	1.19789297232493	#BEBEBECC	20
-0.215904920593991	1.19789297232493	#BEBEBECC	20
-0.232174620185256	1.19789297232493	#BEBEBECC	20
0.260277378902293	1.19789297232493	#BEBEBECC	20
0.474410234229472	1.19789297232493	#BEBEBECC	20
1.04718204025428	1.19789297232493	#BEBEBECC	20
-0.177622414993037	1.19789297232493	#BEBEBECC	20
-0.27202024892464	1.19084158216745	#BEBEBECC	20
0.256589837894556	1.19084158216745	#BEBEBECC	20
0.463232808729005	1.19084158216745	#BEBEBECC	20
-0.599290940773557	1.19084158216745	#BEBEBECC	20
0.0744062065751368	1.19084158216745	#BEBEBECC	20
-0.799744992015833	1.19084158216745	#BEBEBECC	20
0.691199531300784	1.19084158216745	#BEBEBECC	20
0.424921618382312	1.18381012559205	#BEBEBECC	20
0.450896936941576	1.18381012559205	#BEBEBECC	20
0.364217500435501	1.18381012559205	#BEBEBECC	20
-1.04346503907537	1.18030588347879	#BEBEBECC	20
-0.233193327742106	1.17679859176501	#BEBEBECC	20
0.242289425899563	1.17679859176501	#BEBEBECC	20
0.465979628974009	1.17679859176501	#BEBEBECC	20
0.289854178679118	1.17679859176501	#BEBEBECC	20
0.318552097639239	1.17679859176501	#BEBEBECC	20
0.728013596627965	1.17679859176501	#BEBEBECC	20
-0.146919863738875	1.16980696979982	#BEBEBECC	20
0.358208299093486	1.16980696979982	#BEBEBECC	20
0.461600021171756	1.16980696979982	#BEBEBECC	20
0.181343783922479	1.16980696979982	#BEBEBECC	20
-0.108343098123312	1.16980696979982	#BEBEBECC	20
1.06657078324493	1.16980696979982	#BEBEBECC	20
0.304599481788672	1.16980696979982	#BEBEBECC	20
1.02586893987201	1.16283524875693	#BEBEBECC	20
0.357909756605263	1.16283524875693	#BEBEBECC	20
0.299807232851741	1.16283524875693	#BEBEBECC	20
-0.98476684028046	1.16283524875693	#BEBEBECC	20
0.135397704601906	1.15588341764347	#BEBEBECC	20
0.537996901668498	1.15588341764347	#BEBEBECC	20
0.436697304661634	1.15588341764347	#BEBEBECC	20
-0.625077232357284	1.15588341764347	#BEBEBECC	20
0.185874301483985	1.15588341764347	#BEBEBECC	20
0.258107982931759	1.15588341764347	#BEBEBECC	20
-0.222057772332596	1.14895146541295	#BEBEBECC	20
0.437404027592431	1.14895146541295	#BEBEBECC	20
0.490897170328972	1.14895146541295	#BEBEBECC	20
0.397320457653879	1.14895146541295	#BEBEBECC	20
0.537272899950291	1.14895146541295	#BEBEBECC	20
0.313266773779927	1.14203938096499	#BEBEBECC	20
0.47401871683536	1.14203938096499	#BEBEBECC	20
0.365588941698678	1.14203938096499	#BEBEBECC	20
-0.257241692804368	1.14203938096499	#BEBEBECC	20
0.424597346258022	1.14203938096499	#BEBEBECC	20
0.196044584846587	1.14203938096499	#BEBEBECC	20
0.34107645017383	1.14203938096499	#BEBEBECC	20
0.465124790152402	1.13514715314502	#BEBEBECC	20
0.15803540843085	1.13514715314502	#BEBEBECC	20
0.472748043435529	1.13514715314502	#BEBEBECC	20
0.699913498033814	1.13514715314502	#BEBEBECC	20
-0.138465480314827	1.12827477074401	#BEBEBECC	20
0.156335122400086	1.12827477074401	#BEBEBECC	20
0.376784162207561	1.12827477074401	#BEBEBECC	20
0.519726055002883	1.12827477074401	#BEBEBECC	20
0.202884201698639	1.12827477074401	#BEBEBECC	20
0.682298401214808	1.12827477074401	#BEBEBECC	20
1.07654366071018	1.12827477074401	#BEBEBECC	20
0.579125535606752	1.12827477074401	#BEBEBECC	20
0.420964897290343	1.12142222249817	#BEBEBECC	20
-0.319060888026676	1.12142222249817	#BEBEBECC	20
1.32801801186155	1.12142222249817	#BEBEBECC	20
0.327432747180571	1.12142222249817	#BEBEBECC	20
0.321086950439785	1.12142222249817	#BEBEBECC	20
0.350336558318432	1.11458949708865	#BEBEBECC	20
1.53630296818891	1.11458949708865	#BEBEBECC	20
1.02817668579846	1.11458949708865	#BEBEBECC	20
0.120973394615072	1.11458949708865	#BEBEBECC	20
0.256422944550484	1.10777658314129	#BEBEBECC	20
0.284445388680984	1.10777658314129	#BEBEBECC	20
-0.112360654314196	1.10777658314129	#BEBEBECC	20
0.321745659016821	1.10777658314129	#BEBEBECC	20
0.424888955086192	1.10777658314129	#BEBEBECC	20
0.193728608780052	1.10777658314129	#BEBEBECC	20
-0.247730223604771	1.10777658314129	#BEBEBECC	20
0.30576990423291	1.10098346922626	#BEBEBECC	20
-1.04383976292233	1.10098346922626	#BEBEBECC	20
0.407671530049025	1.10098346922626	#BEBEBECC	20
0.201815097003754	1.10098346922626	#BEBEBECC	20
0.418457786640989	1.10098346922626	#BEBEBECC	20
0.349031676570645	1.10098346922626	#BEBEBECC	20
0.404083803774902	1.10098346922626	#BEBEBECC	20
0.210608832652012	1.10098346922626	#BEBEBECC	20
-0.218961967070676	1.09421014385782	#BEBEBECC	20
-0.250183113963856	1.09421014385782	#BEBEBECC	20
-0.323702959299529	1.09421014385782	#BEBEBECC	20
-0.180993986956655	1.09421014385782	#BEBEBECC	20
-1.37862333864747	1.09421014385782	#BEBEBECC	20
-0.481090093390119	1.09421014385782	#BEBEBECC	20
0.273149726774063	1.09421014385782	#BEBEBECC	20
-0.226334540467605	1.09421014385782	#BEBEBECC	20
0.29481556603937	1.08745659549402	#BEBEBECC	20
-0.150462687212878	1.08745659549402	#BEBEBECC	20
-0.748324718273881	1.08745659549402	#BEBEBECC	20
0.35913728761862	1.08745659549402	#BEBEBECC	20
-0.291110455000069	1.08745659549402	#BEBEBECC	20
-0.152143919109874	1.08745659549402	#BEBEBECC	20
-0.619051806394493	1.08745659549402	#BEBEBECC	20
-0.193182800023643	1.08745659549402	#BEBEBECC	20
0.273561176315287	1.08745659549402	#BEBEBECC	20
0.616423171392017	1.08745659549402	#BEBEBECC	20
0.782002294179595	1.08745659549402	#BEBEBECC	20
0.13718045659259	1.08072281253638	#BEBEBECC	20
0.324394917365725	1.08072281253638	#BEBEBECC	20
0.216968188750864	1.08072281253638	#BEBEBECC	20
0.304102881461177	1.08072281253638	#BEBEBECC	20
-0.268458750627252	1.08072281253638	#BEBEBECC	20
0.144393783352724	1.08072281253638	#BEBEBECC	20
0.396757206592076	1.08072281253638	#BEBEBECC	20
0.731740057786131	1.08072281253638	#BEBEBECC	20
0.340705297094025	1.07400878332959	#BEBEBECC	20
0.744499281996336	1.07400878332959	#BEBEBECC	20
0.534619759457188	1.07400878332959	#BEBEBECC	20
1.30728035252668	1.07400878332959	#BEBEBECC	20
0.371547339452996	1.07400878332959	#BEBEBECC	20
0.281204174599889	1.07400878332959	#BEBEBECC	20
0.296923397792964	1.07400878332959	#BEBEBECC	20
-0.506075875215665	1.07400878332959	#BEBEBECC	20
0.445468273977078	1.07400878332959	#BEBEBECC	20
0.281200819361483	1.07400878332959	#BEBEBECC	20
0.710268053249464	1.06731449616124	#BEBEBECC	20
0.376460747529902	1.06731449616124	#BEBEBECC	20
0.27952348180354	1.06731449616124	#BEBEBECC	20
0.234524728222156	1.06731449616124	#BEBEBECC	20
-0.110590246297118	1.06731449616124	#BEBEBECC	20
0.570352848484276	1.06731449616124	#BEBEBECC	20
0.316593947260023	1.06731449616124	#BEBEBECC	20
-0.552483851701827	1.06731449616124	#BEBEBECC	20
-0.803952685024925	1.0606399392615	#BEBEBECC	20
-0.328437177725946	1.0606399392615	#BEBEBECC	20
0.32589138176596	1.0606399392615	#BEBEBECC	20
-0.235706804210497	1.0606399392615	#BEBEBECC	20
0.449221008430076	1.0606399392615	#BEBEBECC	20
0.434986334748996	1.0606399392615	#BEBEBECC	20
-0.20210136034689	1.0606399392615	#BEBEBECC	20
0.515876428357163	1.0606399392615	#BEBEBECC	20
0.237799398592451	1.0606399392615	#BEBEBECC	20
0.483506612095999	1.0606399392615	#BEBEBECC	20
0.288617433452373	1.0606399392615	#BEBEBECC	20
0.413124926762312	1.05398510080279	#BEBEBECC	20
0.797215670927288	1.05398510080279	#BEBEBECC	20
0.411118325336972	1.05398510080279	#BEBEBECC	20
0.87273633190367	1.05398510080279	#BEBEBECC	20
-0.302511507650787	1.05398510080279	#BEBEBECC	20
-0.344627600757762	1.05398510080279	#BEBEBECC	20
0.740449040873871	1.04734996889954	#BEBEBECC	20
-0.166068462900565	1.04734996889954	#BEBEBECC	20
0.361952484858867	1.04734996889954	#BEBEBECC	20
-0.126595715230316	1.04734996889954	#BEBEBECC	20
0.333006490967177	1.04734996889954	#BEBEBECC	20
0.270304969571063	1.04734996889954	#BEBEBECC	20
0.803430302424252	1.04734996889954	#BEBEBECC	20
0.439208751334672	1.04734996889954	#BEBEBECC	20
-0.158409145351746	1.04734996889954	#BEBEBECC	20
0.774433227318243	1.04734996889954	#BEBEBECC	20
0.682405690014002	1.04073453160784	#BEBEBECC	20
0.788493651096213	1.04073453160784	#BEBEBECC	20
0.326790109368657	1.04073453160784	#BEBEBECC	20
-0.16110509095285	1.04073453160784	#BEBEBECC	20
-0.675214389958741	1.04073453160784	#BEBEBECC	20
0.208090480805173	1.04073453160784	#BEBEBECC	20
-0.529420257526878	1.03413877692513	#BEBEBECC	20
0.0898190176273753	1.03413877692513	#BEBEBECC	20
-0.143896451441297	1.03413877692513	#BEBEBECC	20
-0.177070545218374	1.03413877692513	#BEBEBECC	20
0.233568947291432	1.03413877692513	#BEBEBECC	20
1.12557294453189	1.03413877692513	#BEBEBECC	20
-0.12084301811519	1.03413877692513	#BEBEBECC	20
0.244231448477701	1.03413877692513	#BEBEBECC	20
0.778705723101083	1.03413877692513	#BEBEBECC	20
0.733308926565547	1.03413877692513	#BEBEBECC	20
-0.356819138863851	1.03413877692513	#BEBEBECC	20
-0.228623070704861	1.03413877692513	#BEBEBECC	20
0.531413815887251	1.03413877692513	#BEBEBECC	20
-0.350665194479579	1.03413877692513	#BEBEBECC	20
-0.190980370277309	1.03413877692513	#BEBEBECC	20
-0.297129762750564	1.0275626927899	#BEBEBECC	20
0.395750130305658	1.0275626927899	#BEBEBECC	20
0.52346571410666	1.0275626927899	#BEBEBECC	20
-0.140955011907153	1.0275626927899	#BEBEBECC	20
0.113582204349061	1.0275626927899	#BEBEBECC	20
-0.143214819303817	1.0275626927899	#BEBEBECC	20
0.28085763096618	1.0275626927899	#BEBEBECC	20
-0.370103603657881	1.0275626927899	#BEBEBECC	20
0.358537521959425	1.0275626927899	#BEBEBECC	20
0.266942743881858	1.0275626927899	#BEBEBECC	20
-0.0644310482560433	1.02100626708141	#BEBEBECC	20
0.662026651023539	1.02100626708141	#BEBEBECC	20
0.408093141651206	1.02100626708141	#BEBEBECC	20
0.254380357117729	1.02100626708141	#BEBEBECC	20
0.34337962893672	1.02100626708141	#BEBEBECC	20
0.457730094096934	1.01446948761932	#BEBEBECC	20
0.60105678090915	1.01446948761932	#BEBEBECC	20
0.415088419782016	1.01446948761932	#BEBEBECC	20
0.10951765862097	1.01446948761932	#BEBEBECC	20
0.407089748345423	1.01446948761932	#BEBEBECC	20
0.490510313920292	1.01446948761932	#BEBEBECC	20
-0.259002711004998	1.00795234216344	#BEBEBECC	20
0.150724745015036	1.00795234216344	#BEBEBECC	20
0.431628141114494	1.00795234216344	#BEBEBECC	20
-0.166365451433796	1.00795234216344	#BEBEBECC	20
-0.524413022639502	1.00795234216344	#BEBEBECC	20
0.237028056860892	1.00795234216344	#BEBEBECC	20
0.155791549464213	1.00795234216344	#BEBEBECC	20
0.330672871274725	1.00795234216344	#BEBEBECC	20
0.295146105455016	1.00795234216344	#BEBEBECC	20
0.135246656633034	1.00795234216344	#BEBEBECC	20
-0.27481278954601	1.00795234216344	#BEBEBECC	20
0.301352363899489	1.00795234216344	#BEBEBECC	20
0.134989705691777	1.00795234216344	#BEBEBECC	20
0.448539261650049	1.00795234216344	#BEBEBECC	20
0.319992036844609	1.00145481841337	#BEBEBECC	20
0.799864483555987	1.00145481841337	#BEBEBECC	20
0.208893375489662	1.00145481841337	#BEBEBECC	20
0.366214109282392	1.00145481841337	#BEBEBECC	20
0.25257091689223	1.00145481841337	#BEBEBECC	20
0.343002573284703	1.00145481841337	#BEBEBECC	20
0.336862515675085	1.00145481841337	#BEBEBECC	20
0.317166661748104	1.00145481841337	#BEBEBECC	20
-0.365595736871192	0.994976904008199	#BEBEBECC	20
0.212343706288564	0.994976904008199	#BEBEBECC	20
0.460685160229281	0.994976904008199	#BEBEBECC	20
0.327773848321672	0.994976904008199	#BEBEBECC	20
0.413341556361424	0.994976904008199	#BEBEBECC	20
-0.185430634787175	0.994976904008199	#BEBEBECC	20
0.360430107847656	0.994976904008199	#BEBEBECC	20
-0.263940360619329	0.994976904008199	#BEBEBECC	20
-0.199597377826352	0.994976904008199	#BEBEBECC	20
-0.946100045835941	0.994976904008199	#BEBEBECC	20
0.377634711064087	0.994976904008199	#BEBEBECC	20
0.466427280468633	0.994976904008199	#BEBEBECC	20
-1.19988813079837	0.991748586527464	#BEBEBECC	20
0.722457824203143	0.988518586526194	#BEBEBECC	20
0.197694394123256	0.988518586526194	#BEBEBECC	20
0.594173865162049	0.988518586526194	#BEBEBECC	20
-0.244719214527079	0.988518586526194	#BEBEBECC	20
0.35397235209297	0.988518586526194	#BEBEBECC	20
0.407469712862069	0.988518586526194	#BEBEBECC	20
0.246631321386728	0.988518586526194	#BEBEBECC	20
0.313084560078301	0.988518586526194	#BEBEBECC	20
-0.384673140289046	0.988518586526194	#BEBEBECC	20
0.186213858868553	0.982079853484486	#BEBEBECC	20
0.285343561972758	0.982079853484486	#BEBEBECC	20
-0.233585833132287	0.982079853484486	#BEBEBECC	20
-0.200944526377543	0.982079853484486	#BEBEBECC	20
-0.169285553825703	0.982079853484486	#BEBEBECC	20
-0.675440702929146	0.982079853484486	#BEBEBECC	20
-1.10034923990231	0.982079853484486	#BEBEBECC	20
0.182184701472961	0.982079853484486	#BEBEBECC	20
-0.40418340248466	0.982079853484486	#BEBEBECC	20
-0.190653632432344	0.982079853484486	#BEBEBECC	20
0.426035574415745	0.982079853484486	#BEBEBECC	20
0.474932677831456	0.982079853484486	#BEBEBECC	20
0.0848823998447048	0.975660692338735	#BEBEBECC	20
-0.185115023864216	0.975660692338735	#BEBEBECC	20
-0.165812925905572	0.975660692338735	#BEBEBECC	20
-0.153910003712453	0.975660692338735	#BEBEBECC	20
0.354163133141692	0.975660692338735	#BEBEBECC	20
0.321292064601226	0.975660692338735	#BEBEBECC	20
-0.307005391418644	0.975660692338735	#BEBEBECC	20
0.139520261126391	0.975660692338735	#BEBEBECC	20
0.329246388428339	0.969261090482817	#BEBEBECC	20
0.335106441222927	0.969261090482817	#BEBEBECC	20
0.225363601793583	0.969261090482817	#BEBEBECC	20
0.303834486503598	0.969261090482817	#BEBEBECC	20
0.233901800317255	0.969261090482817	#BEBEBECC	20
0.491128731786349	0.969261090482817	#BEBEBECC	20
0.328903579933438	0.969261090482817	#BEBEBECC	20
0.203776420690664	0.962881035248506	#BEBEBECC	20
-0.12149023396571	0.962881035248506	#BEBEBECC	20
0.1846408894099	0.962881035248506	#BEBEBECC	20
0.146724749990556	0.962881035248506	#BEBEBECC	20
0.284697981908956	0.962881035248506	#BEBEBECC	20
0.265318165449934	0.962881035248506	#BEBEBECC	20
-0.19146427789725	0.956520513905142	#BEBEBECC	20
0.434420201326464	0.956520513905142	#BEBEBECC	20
0.464135344269083	0.956520513905142	#BEBEBECC	20
-0.108921368171095	0.956520513905142	#BEBEBECC	20
0.313306861198791	0.956520513905142	#BEBEBECC	20
0.554725508810564	0.956520513905142	#BEBEBECC	20
-0.877671049839004	0.953350719017373	#BEBEBECC	20
0.160567522339319	0.95017951365931	#BEBEBECC	20
0.324542888299034	0.95017951365931	#BEBEBECC	20
0.440033039041462	0.95017951365931	#BEBEBECC	20
0.108141789461428	0.95017951365931	#BEBEBECC	20
0.358663721221776	0.95017951365931	#BEBEBECC	20
0.203385592031916	0.95017951365931	#BEBEBECC	20
-0.165957873381505	0.95017951365931	#BEBEBECC	20
0.374227412907997	0.95017951365931	#BEBEBECC	20
0.176509231153278	0.95017951365931	#BEBEBECC	20
0.407085953517204	0.94385802165452	#BEBEBECC	20
0.313964278744693	0.94385802165452	#BEBEBECC	20
0.323610629389212	0.94385802165452	#BEBEBECC	20
-0.122251073078508	0.94385802165452	#BEBEBECC	20
-0.413246583179305	0.94385802165452	#BEBEBECC	20
-0.103516201254843	0.937556024970861	#BEBEBECC	20
0.441276531001944	0.937556024970861	#BEBEBECC	20
-0.148824293612828	0.937556024970861	#BEBEBECC	20
0.381797641373301	0.937556024970861	#BEBEBECC	20
1.10903085553878	0.937556024970861	#BEBEBECC	20
0.230744820750546	0.937556024970861	#BEBEBECC	20
0.206853958865949	0.937556024970861	#BEBEBECC	20
-0.284109052199894	0.937556024970861	#BEBEBECC	20
0.326746313637128	0.931273510624694	#BEBEBECC	20
0.297086460748842	0.931273510624694	#BEBEBECC	20
-0.181280132498108	0.931273510624694	#BEBEBECC	20
0.244528272001645	0.931273510624694	#BEBEBECC	20
0.397162658937028	0.931273510624694	#BEBEBECC	20
-0.105699382056747	0.931273510624694	#BEBEBECC	20
0.195857148729065	0.931273510624694	#BEBEBECC	20
0.217388604323058	0.931273510624694	#BEBEBECC	20
0.324964097669367	0.931273510624694	#BEBEBECC	20
-0.18415793220665	0.925010465568305	#BEBEBECC	20
-0.989624315250424	0.925010465568305	#BEBEBECC	20
0.402403263117167	0.925010465568305	#BEBEBECC	20
-0.266252820690109	0.925010465568305	#BEBEBECC	20
0.193495347545408	0.925010465568305	#BEBEBECC	20
0.321808809996287	0.925010465568305	#BEBEBECC	20
0.738174375536367	0.925010465568305	#BEBEBECC	20
0.489480110359796	0.918766876689577	#BEBEBECC	20
0.362863275567812	0.918766876689577	#BEBEBECC	20
0.450055941986684	0.918766876689577	#BEBEBECC	20
0.209814458357027	0.918766876689577	#BEBEBECC	20
0.545389730662839	0.918766876689577	#BEBEBECC	20
0.272498350301753	0.918766876689577	#BEBEBECC	20
-0.0963532594639671	0.918766876689577	#BEBEBECC	20
0.290427576837014	0.912542730811662	#BEBEBECC	20
0.233374956519397	0.912542730811662	#BEBEBECC	20
-0.13149836886401	0.912542730811662	#BEBEBECC	20
-0.213122350242609	0.912542730811662	#BEBEBECC	20
-0.150030857967569	0.912542730811662	#BEBEBECC	20
0.447725474267467	0.912542730811662	#BEBEBECC	20
0.20086758410845	0.912542730811662	#BEBEBECC	20
0.274971741913176	0.912542730811662	#BEBEBECC	20
0.189254127936506	0.90633801469264	#BEBEBECC	20
0.39599898813198	0.90633801469264	#BEBEBECC	20
0.295126829426155	0.90633801469264	#BEBEBECC	20
-0.0762901343500875	0.90633801469264	#BEBEBECC	20
0.743304922476083	0.90633801469264	#BEBEBECC	20
-0.060185392131311	0.90633801469264	#BEBEBECC	20
0.2586079721539	0.90633801469264	#BEBEBECC	20
0.332403161283581	0.90633801469264	#BEBEBECC	20
0.190632528932953	0.90633801469264	#BEBEBECC	20
0.215718533376538	0.90633801469264	#BEBEBECC	20
0.221713864560643	0.900152715025185	#BEBEBECC	20
-0.341299865414774	0.900152715025185	#BEBEBECC	20
-0.19166895465065	0.900152715025185	#BEBEBECC	20
0.206177877096415	0.900152715025185	#BEBEBECC	20
-0.542225527840493	0.900152715025185	#BEBEBECC	20
0.163477085329062	0.900152715025185	#BEBEBECC	20
-0.125693026149573	0.900152715025185	#BEBEBECC	20
0.35147844300905	0.900152715025185	#BEBEBECC	20
-0.145511138527043	0.900152715025185	#BEBEBECC	20
0.758619028197941	0.900152715025185	#BEBEBECC	20
0.307072480389277	0.900152715025185	#BEBEBECC	20
0.253391614914558	0.900152715025185	#BEBEBECC	20
-0.334667902977906	0.900152715025185	#BEBEBECC	20
-0.172509271187972	0.900152715025185	#BEBEBECC	20
0.5484670162124	0.900152715025185	#BEBEBECC	20
0.206413624561775	0.900152715025185	#BEBEBECC	20
0.0994570451742883	0.89398681843622	#BEBEBECC	20
-0.187517564765823	0.89398681843622	#BEBEBECC	20
-0.15850845198905	0.89398681843622	#BEBEBECC	20
-0.368170308784261	0.89398681843622	#BEBEBECC	20
0.327475147869963	0.89398681843622	#BEBEBECC	20
0.47716491504751	0.89398681843622	#BEBEBECC	20
-0.171639418315232	0.89398681843622	#BEBEBECC	20
0.217609011819345	0.89398681843622	#BEBEBECC	20
0.346883905205982	0.89398681843622	#BEBEBECC	20
0.845578885357463	0.89398681843622	#BEBEBECC	20
0.659251883301461	0.89398681843622	#BEBEBECC	20
0.243871408894	0.89398681843622	#BEBEBECC	20
0.236034590224622	0.89398681843622	#BEBEBECC	20
0.299380583767262	0.89398681843622	#BEBEBECC	20
0.189521668169648	0.887840311486601	#BEBEBECC	20
-0.15038037029931	0.887840311486601	#BEBEBECC	20
0.570327306242823	0.887840311486601	#BEBEBECC	20
0.693979267520567	0.887840311486601	#BEBEBECC	20
0.190913011938615	0.887840311486601	#BEBEBECC	20
0.826500066658788	0.887840311486601	#BEBEBECC	20
0.39287326533354	0.887840311486601	#BEBEBECC	20
0.497001852657459	0.881713180670741	#BEBEBECC	20
0.539860863519627	0.881713180670741	#BEBEBECC	20
0.31447650279348	0.881713180670741	#BEBEBECC	20
0.318167317510858	0.881713180670741	#BEBEBECC	20
-1.17258864803305	0.881713180670741	#BEBEBECC	20
0.324209016636065	0.881713180670741	#BEBEBECC	20
0.238762185626164	0.881713180670741	#BEBEBECC	20
0.400703845552105	0.875605412416302	#BEBEBECC	20
0.341165483750508	0.875605412416302	#BEBEBECC	20
0.34194235693137	0.875605412416302	#BEBEBECC	20
-0.138064092887765	0.875605412416302	#BEBEBECC	20
-0.177519895862278	0.875605412416302	#BEBEBECC	20
0.481623427783406	0.875605412416302	#BEBEBECC	20
-0.312874552317116	0.875605412416302	#BEBEBECC	20
0.532179771904624	0.875605412416302	#BEBEBECC	20
0.174995854991712	0.875605412416302	#BEBEBECC	20
0.401928991904204	0.869516993083826	#BEBEBECC	20
0.517549085557063	0.869516993083826	#BEBEBECC	20
0.344712415675952	0.869516993083826	#BEBEBECC	20
0.408279739801825	0.869516993083826	#BEBEBECC	20
0.120367848178374	0.869516993083826	#BEBEBECC	20
0.217408563380598	0.869516993083826	#BEBEBECC	20
-0.104570498304296	0.869516993083826	#BEBEBECC	20
-0.161997738207901	0.869516993083826	#BEBEBECC	20
0.332798340432809	0.869516993083826	#BEBEBECC	20
0.250640478066117	0.869516993083826	#BEBEBECC	20
0.354283229685346	0.869516993083826	#BEBEBECC	20
0.26729296719019	0.863447908966411	#BEBEBECC	20
0.0597002547909127	0.863447908966411	#BEBEBECC	20
0.231547688457298	0.863447908966411	#BEBEBECC	20
0.13574975700953	0.863447908966411	#BEBEBECC	20
0.248722716990355	0.863447908966411	#BEBEBECC	20
0.675527402806276	0.863447908966411	#BEBEBECC	20
0.520400438837956	0.863447908966411	#BEBEBECC	20
0.210842725868109	0.863447908966411	#BEBEBECC	20
0.293454256510994	0.863447908966411	#BEBEBECC	20
-0.14800944053572	0.863447908966411	#BEBEBECC	20
-0.384386206806559	0.863447908966411	#BEBEBECC	20
-0.137281756231097	0.863447908966411	#BEBEBECC	20
-0.302362157970804	0.863447908966411	#BEBEBECC	20
0.342515091174198	0.863447908966411	#BEBEBECC	20
0.449695700705751	0.863447908966411	#BEBEBECC	20
-0.309219775885659	0.863447908966411	#BEBEBECC	20
-0.209142820333741	0.863447908966411	#BEBEBECC	20
-0.591471818367169	0.857398146289349	#BEBEBECC	20
0.329469805741877	0.857398146289349	#BEBEBECC	20
0.159078740513741	0.857398146289349	#BEBEBECC	20
0.0910549907275377	0.857398146289349	#BEBEBECC	20
0.195181032650791	0.857398146289349	#BEBEBECC	20
0.391131499925866	0.857398146289349	#BEBEBECC	20
0.302051514873664	0.857398146289349	#BEBEBECC	20
-0.699343065704357	0.857398146289349	#BEBEBECC	20
0.330214628218992	0.857398146289349	#BEBEBECC	20
-0.440656601988561	0.857398146289349	#BEBEBECC	20
0.381740892634827	0.857398146289349	#BEBEBECC	20
-0.189342775371579	0.857398146289349	#BEBEBECC	20
0.618597311349117	0.857398146289349	#BEBEBECC	20
0.129715159486811	0.851367691209788	#BEBEBECC	20
-0.15388199975776	0.851367691209788	#BEBEBECC	20
-0.154381670961772	0.851367691209788	#BEBEBECC	20
-0.863266589198998	0.851367691209788	#BEBEBECC	20
-0.137681180432004	0.851367691209788	#BEBEBECC	20
0.393983959201944	0.851367691209788	#BEBEBECC	20
0.0554285288007551	0.851367691209788	#BEBEBECC	20
-0.322835618346067	0.845356529816377	#BEBEBECC	20
0.563477136451495	0.845356529816377	#BEBEBECC	20
0.255392109696987	0.845356529816377	#BEBEBECC	20
0.314357446527603	0.845356529816377	#BEBEBECC	20
-0.210233110086519	0.845356529816377	#BEBEBECC	20
-0.165773146864015	0.845356529816377	#BEBEBECC	20
0.492139836058547	0.845356529816377	#BEBEBECC	20
0.24272403681441	0.845356529816377	#BEBEBECC	20
0.325541455221662	0.845356529816377	#BEBEBECC	20
-0.194797836715374	0.845356529816377	#BEBEBECC	20
1.01282281312898	0.845356529816377	#BEBEBECC	20
0.224855798586744	0.845356529816377	#BEBEBECC	20
0.314778128396136	0.845356529816377	#BEBEBECC	20
0.21530255215394	0.845356529816377	#BEBEBECC	20
0.322334070743086	0.845356529816377	#BEBEBECC	20
0.380335480990622	0.845356529816377	#BEBEBECC	20
-0.184667932973579	0.845356529816377	#BEBEBECC	20
0.549438528343944	0.839364648128921	#BEBEBECC	20
0.278385303915781	0.839364648128921	#BEBEBECC	20
-0.150578382794893	0.839364648128921	#BEBEBECC	20
0.505521085954399	0.839364648128921	#BEBEBECC	20
0.35809891780745	0.839364648128921	#BEBEBECC	20
0.35205301474056	0.839364648128921	#BEBEBECC	20
0.809567085033718	0.839364648128921	#BEBEBECC	20
0.225004966806315	0.839364648128921	#BEBEBECC	20
0.677222161333633	0.839364648128921	#BEBEBECC	20
0.316243405259358	0.839364648128921	#BEBEBECC	20
0.375713676124836	0.839364648128921	#BEBEBECC	20
0.114168569025297	0.839364648128921	#BEBEBECC	20
0.150959498483428	0.839364648128921	#BEBEBECC	20
0.264940588067982	0.839364648128921	#BEBEBECC	20
0.434552662182393	0.839364648128921	#BEBEBECC	20
0.121576151369364	0.839364648128921	#BEBEBECC	20
0.617501640719477	0.836378638872545	#BEBEBECC	20
0.414499396052244	0.833392032098026	#BEBEBECC	20
0.266377814592486	0.833392032098026	#BEBEBECC	20
0.219724034664739	0.833392032098026	#BEBEBECC	20
0.808225680477522	0.833392032098026	#BEBEBECC	20
0.424865243025258	0.833392032098026	#BEBEBECC	20
-0.119870748945597	0.833392032098026	#BEBEBECC	20
0.165466370424148	0.833392032098026	#BEBEBECC	20
-0.0876592617256511	0.833392032098026	#BEBEBECC	20
-0.162847994329626	0.833392032098026	#BEBEBECC	20
-0.952129784298379	0.833392032098026	#BEBEBECC	20
0.210319617027958	0.833392032098026	#BEBEBECC	20
0.44421933175046	0.833392032098026	#BEBEBECC	20
0.286360361587882	0.827438667604752	#BEBEBECC	20
-0.148879775903541	0.827438667604752	#BEBEBECC	20
0.472372421764518	0.827438667604752	#BEBEBECC	20
-0.368736089112998	0.827438667604752	#BEBEBECC	20
0.28380197437497	0.827438667604752	#BEBEBECC	20
0.2917045921732	0.827438667604752	#BEBEBECC	20
0.261571398602886	0.827438667604752	#BEBEBECC	20
0.347540442594998	0.827438667604752	#BEBEBECC	20
0.226983467578721	0.827438667604752	#BEBEBECC	20
0.409596257513887	0.82150454046025	#BEBEBECC	20
0.388912702402388	0.82150454046025	#BEBEBECC	20
0.359632436176441	0.82150454046025	#BEBEBECC	20
0.363265945037753	0.82150454046025	#BEBEBECC	20
0.61981710670078	0.82150454046025	#BEBEBECC	20
-0.537163781119308	0.82150454046025	#BEBEBECC	20
0.229025670990473	0.82150454046025	#BEBEBECC	20
0.373487176655408	0.82150454046025	#BEBEBECC	20
0.285157114525606	0.82150454046025	#BEBEBECC	20
1.00086061908563	0.82150454046025	#BEBEBECC	20
0.0816893172142638	0.82150454046025	#BEBEBECC	20
0.293781412175174	0.82150454046025	#BEBEBECC	20
0.979291314899866	0.82150454046025	#BEBEBECC	20
0.201458343585653	0.82150454046025	#BEBEBECC	20
0.141316675728785	0.82150454046025	#BEBEBECC	20
0.714294022638052	0.82150454046025	#BEBEBECC	20
0.195706992511661	0.82150454046025	#BEBEBECC	20
0.263082827565552	0.82150454046025	#BEBEBECC	20
0.466363523748187	0.815589636405407	#BEBEBECC	20
0.388100358191458	0.815589636405407	#BEBEBECC	20
0.196184311420587	0.815589636405407	#BEBEBECC	20
0.307162894207953	0.815589636405407	#BEBEBECC	20
0.124722354619296	0.815589636405407	#BEBEBECC	20
0.249394965926861	0.815589636405407	#BEBEBECC	20
0.591477066713084	0.815589636405407	#BEBEBECC	20
0.336171072066122	0.815589636405407	#BEBEBECC	20
-0.436059582688708	0.815589636405407	#BEBEBECC	20
-0.408302660207156	0.815589636405407	#BEBEBECC	20
0.710284770530806	0.809693941110499	#BEBEBECC	20
0.190310497668393	0.809693941110499	#BEBEBECC	20
0.357478268313921	0.809693941110499	#BEBEBECC	20
0.413720281678208	0.809693941110499	#BEBEBECC	20
0.699225010213173	0.809693941110499	#BEBEBECC	20
0.139605167038216	0.809693941110499	#BEBEBECC	20
0.158645943143829	0.809693941110499	#BEBEBECC	20
0.245100927237628	0.809693941110499	#BEBEBECC	20
0.276807139151225	0.809693941110499	#BEBEBECC	20
0.427973026537028	0.809693941110499	#BEBEBECC	20
0.186175231286345	0.803817440174828	#BEBEBECC	20
0.794128025710113	0.803817440174828	#BEBEBECC	20
0.105988299989432	0.803817440174828	#BEBEBECC	20
-0.251782465079728	0.803817440174828	#BEBEBECC	20
-0.137236029837794	0.803817440174828	#BEBEBECC	20
0.260449485030381	0.803817440174828	#BEBEBECC	20
-0.0687203329759788	0.803817440174828	#BEBEBECC	20
0.184619541299268	0.803817440174828	#BEBEBECC	20
0.248851605961065	0.803817440174828	#BEBEBECC	20
0.188088286896753	0.797960119126353	#BEBEBECC	20
-0.281273199773662	0.797960119126353	#BEBEBECC	20
-0.0848324076914372	0.797960119126353	#BEBEBECC	20
-0.164437604464192	0.797960119126353	#BEBEBECC	20
-0.159725638081292	0.797960119126353	#BEBEBECC	20
0.697676254627892	0.797960119126353	#BEBEBECC	20
-0.235690514205217	0.797960119126353	#BEBEBECC	20
0.204576139642542	0.797960119126353	#BEBEBECC	20
-0.283260452344383	0.797960119126353	#BEBEBECC	20
0.748111948786589	0.797960119126353	#BEBEBECC	20
0.535982946902299	0.797960119126353	#BEBEBECC	20
0.353734799553076	0.797960119126353	#BEBEBECC	20
-0.165127535706134	0.792121963421338	#BEBEBECC	20
0.164410647309455	0.792121963421338	#BEBEBECC	20
-0.150042863084823	0.792121963421338	#BEBEBECC	20
-0.526349157024243	0.792121963421338	#BEBEBECC	20
0.253145057173471	0.792121963421338	#BEBEBECC	20
-0.220455143550266	0.792121963421338	#BEBEBECC	20
0.161856428917671	0.792121963421338	#BEBEBECC	20
0.2053146515065	0.792121963421338	#BEBEBECC	20
0.141560314835867	0.792121963421338	#BEBEBECC	20
0.260400404813057	0.792121963421338	#BEBEBECC	20
-0.0903267970184679	0.792121963421338	#BEBEBECC	20
0.166942820951149	0.792121963421338	#BEBEBECC	20
0.179112761345403	0.786302958443993	#BEBEBECC	20
0.331343301652563	0.786302958443993	#BEBEBECC	20
-0.103582204826642	0.786302958443993	#BEBEBECC	20
-0.918923063269657	0.786302958443993	#BEBEBECC	20
0.144995827641347	0.786302958443993	#BEBEBECC	20
0.191216125038761	0.786302958443993	#BEBEBECC	20
0.415216161838139	0.786302958443993	#BEBEBECC	20
-1.10081206411794	0.786302958443993	#BEBEBECC	20
0.567644565313565	0.783403143044201	#BEBEBECC	20
0.903142133262355	0.780503089506105	#BEBEBECC	20
0.450613729392874	0.780503089506105	#BEBEBECC	20
-0.112971919600301	0.780503089506105	#BEBEBECC	20
0.34595257136055	0.780503089506105	#BEBEBECC	20
0.179135432366756	0.780503089506105	#BEBEBECC	20
0.59725389144313	0.780503089506105	#BEBEBECC	20
0.0871785893051993	0.780503089506105	#BEBEBECC	20
0.361716558420038	0.780503089506105	#BEBEBECC	20
0.280247123164464	0.780503089506105	#BEBEBECC	20
-1.22504205717714	0.780503089506105	#BEBEBECC	20
-1.23741861174914	0.780503089506105	#BEBEBECC	20
0.333870113168863	0.780503089506105	#BEBEBECC	20
0.446330388510262	0.780503089506105	#BEBEBECC	20
0.218568282836688	0.774722341846668	#BEBEBECC	20
0.357510408584169	0.774722341846668	#BEBEBECC	20
-0.0825880417250734	0.774722341846668	#BEBEBECC	20
0.300163950068414	0.774722341846668	#BEBEBECC	20
-0.228699981424993	0.774722341846668	#BEBEBECC	20
0.816211499749617	0.774722341846668	#BEBEBECC	20
0.0336987505192407	0.774722341846668	#BEBEBECC	20
0.232121279632002	0.774722341846668	#BEBEBECC	20
0.204253249175433	0.774722341846668	#BEBEBECC	20
0.38944489176903	0.774722341846668	#BEBEBECC	20
0.169462135322437	0.774722341846668	#BEBEBECC	20
0.324071882943571	0.774722341846668	#BEBEBECC	20
-0.730412786955978	0.774722341846668	#BEBEBECC	20
0.225685245636726	0.774722341846668	#BEBEBECC	20
0.254898344323555	0.774722341846668	#BEBEBECC	20
0.369264019834545	0.768960700631532	#BEBEBECC	20
-0.122086224755079	0.768960700631532	#BEBEBECC	20
0.218368232986142	0.768960700631532	#BEBEBECC	20
0.309475330090004	0.768960700631532	#BEBEBECC	20
-0.131086061523256	0.768960700631532	#BEBEBECC	20
0.415224588234385	0.768960700631532	#BEBEBECC	20
1.09879562564486	0.768960700631532	#BEBEBECC	20
0.183444483071204	0.768960700631532	#BEBEBECC	20
0.484610398545375	0.768960700631532	#BEBEBECC	20
0.166275068529439	0.768960700631532	#BEBEBECC	20
0.230950164092653	0.768960700631532	#BEBEBECC	20
-0.389404004338794	0.763218150953011	#BEBEBECC	20
-0.380023494347297	0.763218150953011	#BEBEBECC	20
0.12545959155042	0.763218150953011	#BEBEBECC	20
0.171705212817115	0.763218150953011	#BEBEBECC	20
0.595043727624227	0.763218150953011	#BEBEBECC	20
0.528253917883502	0.763218150953011	#BEBEBECC	20
0.333915914890564	0.763218150953011	#BEBEBECC	20
0.0697839739338288	0.763218150953011	#BEBEBECC	20
0.386744810945172	0.763218150953011	#BEBEBECC	20
-0.741760283687672	0.763218150953011	#BEBEBECC	20
0.46881801454707	0.763218150953011	#BEBEBECC	20
-0.371399683362288	0.763218150953011	#BEBEBECC	20
-0.167802029466003	0.763218150953011	#BEBEBECC	20
-0.566897737104762	0.763218150953011	#BEBEBECC	20
0.0885364860790583	0.763218150953011	#BEBEBECC	20
-0.461854620398581	0.757494677829543	#BEBEBECC	20
0.134438212115343	0.757494677829543	#BEBEBECC	20
-0.231306906249871	0.757494677829543	#BEBEBECC	20
0.266987245732304	0.757494677829543	#BEBEBECC	20
0.404667166393811	0.757494677829543	#BEBEBECC	20
0.515520630085244	0.757494677829543	#BEBEBECC	20
-0.398364148492281	0.757494677829543	#BEBEBECC	20
0.361064213758913	0.757494677829543	#BEBEBECC	20
0.514159862216759	0.757494677829543	#BEBEBECC	20
-0.296237205651803	0.757494677829543	#BEBEBECC	20
0.325581287207807	0.757494677829543	#BEBEBECC	20
0.780705304434074	0.757494677829543	#BEBEBECC	20
0.253076510560161	0.757494677829543	#BEBEBECC	20
0.410529792108655	0.757494677829543	#BEBEBECC	20
-0.183242382478659	0.757494677829543	#BEBEBECC	20
0.236598183341393	0.757494677829543	#BEBEBECC	20
0.22713596332025	0.751790266205296	#BEBEBECC	20
0.170910305246067	0.751790266205296	#BEBEBECC	20
-0.131099378437329	0.751790266205296	#BEBEBECC	20
-0.257491707163121	0.751790266205296	#BEBEBECC	20
-0.0725331636376652	0.751790266205296	#BEBEBECC	20
0.273880423996549	0.751790266205296	#BEBEBECC	20
-0.452859013405743	0.751790266205296	#BEBEBECC	20
0.37493907100688	0.751790266205296	#BEBEBECC	20
0.357674769244878	0.751790266205296	#BEBEBECC	20
0.480368878012572	0.751790266205296	#BEBEBECC	20
0.631590131373119	0.751790266205296	#BEBEBECC	20
0.519214767317174	0.751790266205296	#BEBEBECC	20
-0.186561488753438	0.751790266205296	#BEBEBECC	20
0.25676512783816	0.751790266205296	#BEBEBECC	20
0.277303297379198	0.751790266205296	#BEBEBECC	20
0.268358689541999	0.751790266205296	#BEBEBECC	20
0.329853095854493	0.746104900949816	#BEBEBECC	20
0.257102000772249	0.746104900949816	#BEBEBECC	20
0.18810244815779	0.746104900949816	#BEBEBECC	20
0.231804035655547	0.746104900949816	#BEBEBECC	20
0.21322697066514	0.746104900949816	#BEBEBECC	20
0.29318582394278	0.746104900949816	#BEBEBECC	20
0.197204614466435	0.746104900949816	#BEBEBECC	20
0.474866752548437	0.746104900949816	#BEBEBECC	20
0.158201748580831	0.746104900949816	#BEBEBECC	20
-0.117865727114466	0.746104900949816	#BEBEBECC	20
0.200226774064598	0.746104900949816	#BEBEBECC	20
-0.134813497682921	0.746104900949816	#BEBEBECC	20
0.279326758907442	0.746104900949816	#BEBEBECC	20
0.31021475346418	0.746104900949816	#BEBEBECC	20
0.0347764452644512	0.746104900949816	#BEBEBECC	20
0.206179861958516	0.740438566857632	#BEBEBECC	20
0.122724844700164	0.740438566857632	#BEBEBECC	20
0.0393128307576466	0.740438566857632	#BEBEBECC	20
0.366281452853486	0.740438566857632	#BEBEBECC	20
0.11495110863953	0.740438566857632	#BEBEBECC	20
0.165711921956163	0.740438566857632	#BEBEBECC	20
0.185743396947437	0.740438566857632	#BEBEBECC	20
0.206467882063119	0.740438566857632	#BEBEBECC	20
0.261172187822153	0.740438566857632	#BEBEBECC	20
0.562870119032179	0.740438566857632	#BEBEBECC	20
0.209671412618023	0.740438566857632	#BEBEBECC	20
0.150153123505774	0.740438566857632	#BEBEBECC	20
-0.170870069084623	0.740438566857632	#BEBEBECC	20
-0.106682456967118	0.740438566857632	#BEBEBECC	20
0.290055929580293	0.740438566857632	#BEBEBECC	20
0.335062010011372	0.734791248647904	#BEBEBECC	20
0.337122182446648	0.734791248647904	#BEBEBECC	20
-0.296847831627599	0.734791248647904	#BEBEBECC	20
0.264547734220663	0.734791248647904	#BEBEBECC	20
0.161999878674185	0.734791248647904	#BEBEBECC	20
0.209446145314959	0.734791248647904	#BEBEBECC	20
0.436012745774371	0.734791248647904	#BEBEBECC	20
-0.199865183728075	0.734791248647904	#BEBEBECC	20
-0.295235051370104	0.734791248647904	#BEBEBECC	20
0.50351779572659	0.734791248647904	#BEBEBECC	20
-0.0902159299245971	0.734791248647904	#BEBEBECC	20
0.254813777248297	0.734791248647904	#BEBEBECC	20
0.190776250900817	0.734791248647904	#BEBEBECC	20
-0.164096841814715	0.734791248647904	#BEBEBECC	20
0.235011556017121	0.729162930964032	#BEBEBECC	20
0.21995466617168	0.729162930964032	#BEBEBECC	20
0.291589008578788	0.729162930964032	#BEBEBECC	20
0.338601294590053	0.729162930964032	#BEBEBECC	20
0.319732587354074	0.729162930964032	#BEBEBECC	20
-0.0962824042839912	0.729162930964032	#BEBEBECC	20
0.497805861453239	0.729162930964032	#BEBEBECC	20
0.206291341315964	0.729162930964032	#BEBEBECC	20
0.121401766646576	0.729162930964032	#BEBEBECC	20
-0.155457090221295	0.729162930964032	#BEBEBECC	20
-0.475060373328071	0.729162930964032	#BEBEBECC	20
-0.164690296495757	0.729162930964032	#BEBEBECC	20
-0.127502446478794	0.729162930964032	#BEBEBECC	20
0.135894757209334	0.729162930964032	#BEBEBECC	20
0.12850542230356	0.729162930964032	#BEBEBECC	20
0.902403082371135	0.729162930964032	#BEBEBECC	20
0.24864050978866	0.723553598373287	#BEBEBECC	20
0.198493125663711	0.723553598373287	#BEBEBECC	20
0.163160078556736	0.723553598373287	#BEBEBECC	20
0.250132668083452	0.723553598373287	#BEBEBECC	20
-0.245572512072336	0.723553598373287	#BEBEBECC	20
-0.114358950174974	0.723553598373287	#BEBEBECC	20
1.01972764376513	0.723553598373287	#BEBEBECC	20
-0.112642107007773	0.723553598373287	#BEBEBECC	20
0.39952151883717	0.723553598373287	#BEBEBECC	20
-0.120908570805379	0.723553598373287	#BEBEBECC	20
0.314557923507176	0.717963235366432	#BEBEBECC	20
-0.196292369136989	0.717963235366432	#BEBEBECC	20
-0.408143762871368	0.717963235366432	#BEBEBECC	20
0.268222484641146	0.717963235366432	#BEBEBECC	20
0.206962263219159	0.717963235366432	#BEBEBECC	20
0.06721415970365	0.717963235366432	#BEBEBECC	20
0.266657114541711	0.717963235366432	#BEBEBECC	20
0.389959638517735	0.717963235366432	#BEBEBECC	20
0.376620293453288	0.717963235366432	#BEBEBECC	20
-0.117120399575976	0.717963235366432	#BEBEBECC	20
-0.170135803901968	0.717963235366432	#BEBEBECC	20
0.578384203127512	0.717963235366432	#BEBEBECC	20
0.521641001861462	0.717963235366432	#BEBEBECC	20
0.113936400773333	0.712391826357345	#BEBEBECC	20
0.220700938044813	0.712391826357345	#BEBEBECC	20
0.61763741000353	0.712391826357345	#BEBEBECC	20
0.217617882488796	0.712391826357345	#BEBEBECC	20
0.668418326243137	0.712391826357345	#BEBEBECC	20
-0.581004157001249	0.712391826357345	#BEBEBECC	20
0.27111351750099	0.712391826357345	#BEBEBECC	20
-0.743462128067641	0.712391826357345	#BEBEBECC	20
0.102921928642312	0.712391826357345	#BEBEBECC	20
0.206148145246144	0.712391826357345	#BEBEBECC	20
0.212428951481643	0.712391826357345	#BEBEBECC	20
0.280355841280686	0.712391826357345	#BEBEBECC	20
-0.0137659100179541	0.712391826357345	#BEBEBECC	20
0.289225296130507	0.712391826357345	#BEBEBECC	20
0.201192958556946	0.712391826357345	#BEBEBECC	20
0.465293715836222	0.706839355682628	#BEBEBECC	20
0.226162985504931	0.706839355682628	#BEBEBECC	20
0.242235066197602	0.706839355682628	#BEBEBECC	20
-0.140434166926189	0.706839355682628	#BEBEBECC	20
-0.184882085810213	0.706839355682628	#BEBEBECC	20
-0.531035351626771	0.706839355682628	#BEBEBECC	20
0.557140381444556	0.706839355682628	#BEBEBECC	20
0.661049096680291	0.704072437568015	#BEBEBECC	20
-0.514690216768352	0.70130580760124	#BEBEBECC	20
0.639486818748439	0.70130580760124	#BEBEBECC	20
0.255477773816144	0.70130580760124	#BEBEBECC	20
0.361366174408755	0.70130580760124	#BEBEBECC	20
0.717332015113203	0.70130580760124	#BEBEBECC	20
0.323127920733153	0.70130580760124	#BEBEBECC	20
0.051304539604119	0.70130580760124	#BEBEBECC	20
0.472764569339287	0.70130580760124	#BEBEBECC	20
0.731793291991933	0.70130580760124	#BEBEBECC	20
0.232007243444928	0.70130580760124	#BEBEBECC	20
0.203190898082372	0.70130580760124	#BEBEBECC	20
0.157997208644801	0.70130580760124	#BEBEBECC	20
0.391377911907882	0.695791166294106	#BEBEBECC	20
0.215690655337273	0.695791166294106	#BEBEBECC	20
-0.180880282920414	0.695791166294106	#BEBEBECC	20
0.215055048288083	0.695791166294106	#BEBEBECC	20
0.221379131086632	0.695791166294106	#BEBEBECC	20
0.277536497796532	0.695791166294106	#BEBEBECC	20
0.0709774795150969	0.695791166294106	#BEBEBECC	20
-0.144934257194699	0.695791166294106	#BEBEBECC	20
0.182898509970527	0.695791166294106	#BEBEBECC	20
0.309980477975164	0.695791166294106	#BEBEBECC	20
0.175220287863021	0.695791166294106	#BEBEBECC	20
0.240597428551007	0.690295415863735	#BEBEBECC	20
0.197955824936578	0.690295415863735	#BEBEBECC	20
0.103015016019502	0.690295415863735	#BEBEBECC	20
0.357749291908779	0.690295415863735	#BEBEBECC	20
0.094540543440848	0.690295415863735	#BEBEBECC	20
0.111099696470902	0.690295415863735	#BEBEBECC	20
0.200529862177464	0.690295415863735	#BEBEBECC	20
-0.193034450156967	0.690295415863735	#BEBEBECC	20
-0.372867629429715	0.690295415863735	#BEBEBECC	20
-0.642959824027324	0.690295415863735	#BEBEBECC	20
-0.436553649203092	0.690295415863735	#BEBEBECC	20
0.533783228248835	0.690295415863735	#BEBEBECC	20
0.120814248627892	0.68481854033383	#BEBEBECC	20
-0.0992171190477119	0.68481854033383	#BEBEBECC	20
0.167631750983905	0.68481854033383	#BEBEBECC	20
-0.161352555133688	0.68481854033383	#BEBEBECC	20
0.372649882455004	0.68481854033383	#BEBEBECC	20
0.499839511105646	0.68481854033383	#BEBEBECC	20
0.233035753428121	0.68481854033383	#BEBEBECC	20
0.329110345932816	0.68481854033383	#BEBEBECC	20
0.0900714361748857	0.68481854033383	#BEBEBECC	20
0.277684732992435	0.68481854033383	#BEBEBECC	20
0.267314372365867	0.68481854033383	#BEBEBECC	20
0.228916170518516	0.68481854033383	#BEBEBECC	20
0.271789105353418	0.68481854033383	#BEBEBECC	20
0.236913656580297	0.679360523648915	#BEBEBECC	20
0.198733078982097	0.679360523648915	#BEBEBECC	20
0.178037869014222	0.679360523648915	#BEBEBECC	20
0.150122293875757	0.679360523648915	#BEBEBECC	20
0.330488547442583	0.679360523648915	#BEBEBECC	20
-0.116825692810334	0.679360523648915	#BEBEBECC	20
0.159881868298106	0.679360523648915	#BEBEBECC	20
-0.487720122832431	0.679360523648915	#BEBEBECC	20
-0.27800049363155	0.679360523648915	#BEBEBECC	20
0.237858571796685	0.679360523648915	#BEBEBECC	20
0.284941029515568	0.673921349673928	#BEBEBECC	20
0.108043879940642	0.673921349673928	#BEBEBECC	20
0.320143659617229	0.673921349673928	#BEBEBECC	20
-0.195965036826199	0.673921349673928	#BEBEBECC	20
0.295707204513752	0.673921349673928	#BEBEBECC	20
0.216026045214252	0.673921349673928	#BEBEBECC	20
0.169762989364958	0.673921349673928	#BEBEBECC	20
0.268953818808294	0.673921349673928	#BEBEBECC	20
0.287038225707639	0.673921349673928	#BEBEBECC	20
0.163857216290251	0.673921349673928	#BEBEBECC	20
-0.133946200852974	0.673921349673928	#BEBEBECC	20
-0.269663561422356	0.673921349673928	#BEBEBECC	20
-0.117375724543144	0.673921349673928	#BEBEBECC	20
0.0409595483964468	0.673921349673928	#BEBEBECC	20
-0.160767772508214	0.668501002193853	#BEBEBECC	20
0.215221888785671	0.668501002193853	#BEBEBECC	20
0.238970660220418	0.668501002193853	#BEBEBECC	20
-0.149104198355701	0.668501002193853	#BEBEBECC	20
0.398294002676397	0.668501002193853	#BEBEBECC	20
0.181544131889895	0.668501002193853	#BEBEBECC	20
0.23382838548065	0.668501002193853	#BEBEBECC	20
0.342249403466912	0.668501002193853	#BEBEBECC	20
-0.501556936184131	0.668501002193853	#BEBEBECC	20
0.0495691267055879	0.668501002193853	#BEBEBECC	20
0.168725370818809	0.668501002193853	#BEBEBECC	20
0.209521935120817	0.668501002193853	#BEBEBECC	20
-0.0680453025572476	0.668501002193853	#BEBEBECC	20
-0.237213482469006	0.668501002193853	#BEBEBECC	20
-0.244377045279007	0.668501002193853	#BEBEBECC	20
0.235571222138895	0.668501002193853	#BEBEBECC	20
0.309393243181044	0.668501002193853	#BEBEBECC	20
0.594368450952188	0.668501002193853	#BEBEBECC	20
0.0789999200051118	0.668501002193853	#BEBEBECC	20
0.261788859621717	0.668501002193853	#BEBEBECC	20
-0.162249179801771	0.668501002193853	#BEBEBECC	20
0.209762853340345	0.668501002193853	#BEBEBECC	20
-0.24230169384165	0.668501002193853	#BEBEBECC	20
-0.300748011908959	0.66309946491331	#BEBEBECC	20
0.146055033121423	0.66309946491331	#BEBEBECC	20
0.166625613883094	0.66309946491331	#BEBEBECC	20
0.31605195801871	0.66309946491331	#BEBEBECC	20
0.165483878571325	0.66309946491331	#BEBEBECC	20
0.524493598110672	0.66309946491331	#BEBEBECC	20
-0.250079721907422	0.66309946491331	#BEBEBECC	20
0.220888160381871	0.66309946491331	#BEBEBECC	20
0.220420772102823	0.66309946491331	#BEBEBECC	20
0.235734316487178	0.66309946491331	#BEBEBECC	20
0.324200526577169	0.66309946491331	#BEBEBECC	20
0.115498356131908	0.66309946491331	#BEBEBECC	20
-0.262394878325794	0.66309946491331	#BEBEBECC	20
0.332488455853374	0.66309946491331	#BEBEBECC	20
0.14261218956029	0.657716721456184	#BEBEBECC	20
0.308859207559223	0.657716721456184	#BEBEBECC	20
-0.366392756537203	0.657716721456184	#BEBEBECC	20
0.242201619565611	0.657716721456184	#BEBEBECC	20
0.179819023607327	0.657716721456184	#BEBEBECC	20
0.344319878783806	0.657716721456184	#BEBEBECC	20
0.185853599312722	0.657716721456184	#BEBEBECC	20
0.177637525358773	0.657716721456184	#BEBEBECC	20
0.271859001200757	0.657716721456184	#BEBEBECC	20
0.585391256545807	0.657716721456184	#BEBEBECC	20
0.141884455138129	0.657716721456184	#BEBEBECC	20
0.310325329191188	0.657716721456184	#BEBEBECC	20
-0.118117820677376	0.657716721456184	#BEBEBECC	20
0.18969863786198	0.657716721456184	#BEBEBECC	20
0.267393325070082	0.657716721456184	#BEBEBECC	20
0.289933586890359	0.657716721456184	#BEBEBECC	20
0.223745570961187	0.657716721456184	#BEBEBECC	20
0.153248077686684	0.657716721456184	#BEBEBECC	20
0.151656638720858	0.657716721456184	#BEBEBECC	20
0.250400798157221	0.657716721456184	#BEBEBECC	20
0.281563605746781	0.657716721456184	#BEBEBECC	20
0.229358064436984	0.657716721456184	#BEBEBECC	20
0.203612690365878	0.657716721456184	#BEBEBECC	20
0.181159013128899	0.657716721456184	#BEBEBECC	20
0.34925100301982	0.657716721456184	#BEBEBECC	20
0.219205862473057	0.657716721456184	#BEBEBECC	20
0.486624783622728	0.657716721456184	#BEBEBECC	20
0.119238163326502	0.652352755365212	#BEBEBECC	20
0.344646048322722	0.652352755365212	#BEBEBECC	20
-0.215081354558159	0.652352755365212	#BEBEBECC	20
0.68060517506811	0.652352755365212	#BEBEBECC	20
0.270867983876808	0.652352755365212	#BEBEBECC	20
0.352519199826331	0.652352755365212	#BEBEBECC	20
0.550050726941025	0.652352755365212	#BEBEBECC	20
0.229818890446027	0.652352755365212	#BEBEBECC	20
0.230277028534105	0.652352755365212	#BEBEBECC	20
-0.146382712747437	0.652352755365212	#BEBEBECC	20
0.441445366028429	0.652352755365212	#BEBEBECC	20
0.403052993248682	0.652352755365212	#BEBEBECC	20
0.565582479813744	0.652352755365212	#BEBEBECC	20
-0.358979248109156	0.647007550101607	#BEBEBECC	20
0.156023578751101	0.647007550101607	#BEBEBECC	20
0.372256174354914	0.647007550101607	#BEBEBECC	20
0.59133438764625	0.647007550101607	#BEBEBECC	20
-0.345095015263578	0.647007550101607	#BEBEBECC	20
0.263600238676119	0.647007550101607	#BEBEBECC	20
0.108208872255618	0.647007550101607	#BEBEBECC	20
0.264893341627358	0.647007550101607	#BEBEBECC	20
-0.277368910225056	0.647007550101607	#BEBEBECC	20
0.346699822946745	0.647007550101607	#BEBEBECC	20
0.411897070282251	0.647007550101607	#BEBEBECC	20
0.37192479094838	0.647007550101607	#BEBEBECC	20
0.246125072643491	0.647007550101607	#BEBEBECC	20
-0.254103036307185	0.647007550101607	#BEBEBECC	20
0.225669364132443	0.647007550101607	#BEBEBECC	20
0.20948015608045	0.64168108904466	#BEBEBECC	20
0.27026777288969	0.64168108904466	#BEBEBECC	20
0.19421827705374	0.64168108904466	#BEBEBECC	20
-0.135400542246053	0.64168108904466	#BEBEBECC	20
-0.235774850401363	0.64168108904466	#BEBEBECC	20
-0.2670298545313	0.64168108904466	#BEBEBECC	20
0.208299263666518	0.64168108904466	#BEBEBECC	20
0.542711316959252	0.64168108904466	#BEBEBECC	20
0.0231564444721821	0.636373355491332	#BEBEBECC	20
0.0714835261628733	0.636373355491332	#BEBEBECC	20
0.351965215299325	0.636373355491332	#BEBEBECC	20
-0.117924078565722	0.636373355491332	#BEBEBECC	20
-0.141288427637316	0.636373355491332	#BEBEBECC	20
0.949125872853649	0.636373355491332	#BEBEBECC	20
0.173797149779577	0.636373355491332	#BEBEBECC	20
-0.316184040490684	0.636373355491332	#BEBEBECC	20
-0.157971570970211	0.636373355491332	#BEBEBECC	20
0.37175568025245	0.636373355491332	#BEBEBECC	20
0.0387128025976392	0.636373355491332	#BEBEBECC	20
0.276332373544302	0.631084332655876	#BEBEBECC	20
-0.153058550990765	0.631084332655876	#BEBEBECC	20
0.197295908909542	0.631084332655876	#BEBEBECC	20
-0.111822414769262	0.631084332655876	#BEBEBECC	20
-0.131371417247139	0.631084332655876	#BEBEBECC	20
-0.40672708916526	0.631084332655876	#BEBEBECC	20
0.202928762199488	0.631084332655876	#BEBEBECC	20
-0.259844982204705	0.631084332655876	#BEBEBECC	20
0.209913191615446	0.631084332655876	#BEBEBECC	20
-0.11050658555915	0.631084332655876	#BEBEBECC	20
0.129448636263138	0.631084332655876	#BEBEBECC	20
0.418300205009832	0.631084332655876	#BEBEBECC	20
0.219721166841022	0.631084332655876	#BEBEBECC	20
0.362818590739957	0.631084332655876	#BEBEBECC	20
-0.528363085494296	0.631084332655876	#BEBEBECC	20
0.262131034674054	0.631084332655876	#BEBEBECC	20
-1.02387616132959	0.631084332655876	#BEBEBECC	20
0.355348429594804	0.625814003669423	#BEBEBECC	20
0.243695983730586	0.625814003669423	#BEBEBECC	20
0.302799347735913	0.625814003669423	#BEBEBECC	20
0.357256758823878	0.625814003669423	#BEBEBECC	20
0.170934878404664	0.625814003669423	#BEBEBECC	20
-0.615889868908563	0.625814003669423	#BEBEBECC	20
-0.699221986478975	0.625814003669423	#BEBEBECC	20
-0.134484497138757	0.625814003669423	#BEBEBECC	20
0.643511073990968	0.625814003669423	#BEBEBECC	20
0.157418339795345	0.625814003669423	#BEBEBECC	20
0.571804318023969	0.625814003669423	#BEBEBECC	20
0.0576342809258772	0.625814003669423	#BEBEBECC	20
0.860253172062344	0.625814003669423	#BEBEBECC	20
-0.307171985484175	0.625814003669423	#BEBEBECC	20
0.168373299592872	0.625814003669423	#BEBEBECC	20
0.179504193732755	0.625814003669423	#BEBEBECC	20
0.235939668409767	0.625814003669423	#BEBEBECC	20
0.324880741478268	0.625814003669423	#BEBEBECC	20
0.280178385154953	0.625814003669423	#BEBEBECC	20
0.230158732385873	0.625814003669423	#BEBEBECC	20
0.167241215103257	0.625814003669423	#BEBEBECC	20
0.285903412319809	0.625814003669423	#BEBEBECC	20
0.0773107397614392	0.620562351579597	#BEBEBECC	20
0.179259793982092	0.620562351579597	#BEBEBECC	20
0.307867913309443	0.620562351579597	#BEBEBECC	20
0.244676383014187	0.620562351579597	#BEBEBECC	20
0.133497667796512	0.620562351579597	#BEBEBECC	20
-0.150477869853694	0.620562351579597	#BEBEBECC	20
0.299399896124048	0.620562351579597	#BEBEBECC	20
-0.140372784480538	0.620562351579597	#BEBEBECC	20
0.213476788499756	0.620562351579597	#BEBEBECC	20
0.34341258343698	0.620562351579597	#BEBEBECC	20
0.186428954891145	0.620562351579597	#BEBEBECC	20
0.251119925775083	0.620562351579597	#BEBEBECC	20
-0.00176393538192365	0.620562351579597	#BEBEBECC	20
-0.618192457149107	0.620562351579597	#BEBEBECC	20
0.296760325097348	0.620562351579597	#BEBEBECC	20
-0.408118088874354	0.620562351579597	#BEBEBECC	20
0.283714501970754	0.620562351579597	#BEBEBECC	20
0.284929933759739	0.620562351579597	#BEBEBECC	20
0.133869397350329	0.620562351579597	#BEBEBECC	20
0.305139808663836	0.620562351579597	#BEBEBECC	20
0.206677497350454	0.615329359350106	#BEBEBECC	20
0.085502750532335	0.615329359350106	#BEBEBECC	20
0.215414783965857	0.615329359350106	#BEBEBECC	20
0.324127251621909	0.615329359350106	#BEBEBECC	20
0.250801757278508	0.615329359350106	#BEBEBECC	20
0.162219258752535	0.615329359350106	#BEBEBECC	20
0.624424558953165	0.615329359350106	#BEBEBECC	20
-0.259542673414963	0.615329359350106	#BEBEBECC	20
0.175955097458163	0.615329359350106	#BEBEBECC	20
-0.27620121969448	0.615329359350106	#BEBEBECC	20
0.250150323937313	0.615329359350106	#BEBEBECC	20
0.264569601996541	0.615329359350106	#BEBEBECC	20
0.801622788893291	0.615329359350106	#BEBEBECC	20
0.158018215270677	0.615329359350106	#BEBEBECC	20
0.207459216091428	0.615329359350106	#BEBEBECC	20
0.199373327257886	0.610115009860342	#BEBEBECC	20
0.316990240837396	0.610115009860342	#BEBEBECC	20
0.251552420012593	0.610115009860342	#BEBEBECC	20
-0.0823717498089334	0.610115009860342	#BEBEBECC	20
0.246963941887932	0.610115009860342	#BEBEBECC	20
0.113966089779731	0.610115009860342	#BEBEBECC	20
0.343527536016548	0.610115009860342	#BEBEBECC	20
0.381933802168882	0.610115009860342	#BEBEBECC	20
0.31274087747257	0.610115009860342	#BEBEBECC	20
0.221395821409125	0.610115009860342	#BEBEBECC	20
-0.209452827537355	0.610115009860342	#BEBEBECC	20
-0.0781605820671833	0.610115009860342	#BEBEBECC	20
0.269104674413091	0.610115009860342	#BEBEBECC	20
0.322704176966269	0.610115009860342	#BEBEBECC	20
0.206010061022414	0.610115009860342	#BEBEBECC	20
0.265452411822526	0.610115009860342	#BEBEBECC	20
-0.180848690855596	0.604919285904988	#BEBEBECC	20
-0.0622601674681246	0.604919285904988	#BEBEBECC	20
-0.146194597184818	0.604919285904988	#BEBEBECC	20
0.426372413168349	0.604919285904988	#BEBEBECC	20
-0.143989499029888	0.604919285904988	#BEBEBECC	20
0.478014987783652	0.604919285904988	#BEBEBECC	20
-0.114946752521696	0.604919285904988	#BEBEBECC	20
-0.18463131682766	0.604919285904988	#BEBEBECC	20
0.252193691054273	0.604919285904988	#BEBEBECC	20
0.290992909703334	0.604919285904988	#BEBEBECC	20
0.104730269981995	0.604919285904988	#BEBEBECC	20
0.0445130656909826	0.604919285904988	#BEBEBECC	20
0.454256091858972	0.604919285904988	#BEBEBECC	20
0.121141084636127	0.604919285904988	#BEBEBECC	20
-0.345277187261842	0.604919285904988	#BEBEBECC	20
-0.0557635399741033	0.604919285904988	#BEBEBECC	20
0.0477594232548078	0.599742170193599	#BEBEBECC	20
-0.131434037202763	0.599742170193599	#BEBEBECC	20
0.206758289898266	0.599742170193599	#BEBEBECC	20
-0.0265981220218451	0.599742170193599	#BEBEBECC	20
0.45831290897742	0.599742170193599	#BEBEBECC	20
0.235361114015326	0.599742170193599	#BEBEBECC	20
0.151731553441768	0.599742170193599	#BEBEBECC	20
0.130077469902585	0.599742170193599	#BEBEBECC	20
-0.229849360255483	0.599742170193599	#BEBEBECC	20
0.0847130018425319	0.599742170193599	#BEBEBECC	20
-0.104599962470027	0.599742170193599	#BEBEBECC	20
-0.0697984086170156	0.599742170193599	#BEBEBECC	20
0.130609263106857	0.599742170193599	#BEBEBECC	20
0.373899432578504	0.599742170193599	#BEBEBECC	20
0.131888875807522	0.599742170193599	#BEBEBECC	20
-0.261773365678222	0.599742170193599	#BEBEBECC	20
0.223606643207796	0.599742170193599	#BEBEBECC	20
0.256672441073145	0.599742170193599	#BEBEBECC	20
0.249715117176076	0.599742170193599	#BEBEBECC	20
0.291755694080417	0.599742170193599	#BEBEBECC	20
-0.2185410930153	0.599742170193599	#BEBEBECC	20
-0.116686492645951	0.599742170193599	#BEBEBECC	20
-0.129373573376317	0.599742170193599	#BEBEBECC	20
0.346315605782388	0.599742170193599	#BEBEBECC	20
0.174441673333401	0.599742170193599	#BEBEBECC	20
0.520429471447483	0.599742170193599	#BEBEBECC	20
0.152209051497815	0.599742170193599	#BEBEBECC	20
0.133034646087761	0.599742170193599	#BEBEBECC	20
0.338687008530063	0.599742170193599	#BEBEBECC	20
0.348418690825388	0.599742170193599	#BEBEBECC	20
0.261626385785728	0.599742170193599	#BEBEBECC	20
-0.673251155967453	0.594583645350217	#BEBEBECC	20
0.251873347627844	0.594583645350217	#BEBEBECC	20
-0.102398927554978	0.594583645350217	#BEBEBECC	20
0.17375330807252	0.594583645350217	#BEBEBECC	20
0.145254325950454	0.594583645350217	#BEBEBECC	20
0.0593153613676326	0.594583645350217	#BEBEBECC	20
-0.184390298861257	0.594583645350217	#BEBEBECC	20
0.149564040683728	0.594583645350217	#BEBEBECC	20
-0.0848659067208563	0.594583645350217	#BEBEBECC	20
0.243341409851703	0.594583645350217	#BEBEBECC	20
0.125975044668258	0.594583645350217	#BEBEBECC	20
-0.23028057656693	0.594583645350217	#BEBEBECC	20
-0.148127894448543	0.594583645350217	#BEBEBECC	20
0.194116798128315	0.594583645350217	#BEBEBECC	20
0.215192026266821	0.594583645350217	#BEBEBECC	20
0.6233410501873	0.589443693912951	#BEBEBECC	20
-0.127967135654824	0.589443693912951	#BEBEBECC	20
0.19419078795297	0.589443693912951	#BEBEBECC	20
0.275345658222285	0.589443693912951	#BEBEBECC	20
0.19300034733802	0.589443693912951	#BEBEBECC	20
0.19684662003838	0.589443693912951	#BEBEBECC	20
-0.102389163563671	0.589443693912951	#BEBEBECC	20
0.259080401536004	0.589443693912951	#BEBEBECC	20
0.238613939803292	0.589443693912951	#BEBEBECC	20
0.895573640365531	0.589443693912951	#BEBEBECC	20
0.484011674445172	0.589443693912951	#BEBEBECC	20
-0.032505717124586	0.589443693912951	#BEBEBECC	20
0.27948752595418	0.589443693912951	#BEBEBECC	20
0.0695258561175003	0.589443693912951	#BEBEBECC	20
0.814780890723701	0.589443693912951	#BEBEBECC	20
0.109668807216779	0.58432229833358	#BEBEBECC	20
0.844377467623033	0.58432229833358	#BEBEBECC	20
0.302575102654986	0.58432229833358	#BEBEBECC	20
0.375192089815262	0.58432229833358	#BEBEBECC	20
0.277695628473114	0.58432229833358	#BEBEBECC	20
0.241848595784854	0.58432229833358	#BEBEBECC	20
0.139659401523943	0.58432229833358	#BEBEBECC	20
0.294808448764815	0.58432229833358	#BEBEBECC	20
-0.0956002616010629	0.58432229833358	#BEBEBECC	20
0.254351864505914	0.58432229833358	#BEBEBECC	20
-0.196073984859803	0.58432229833358	#BEBEBECC	20
-0.319265862539144	0.58432229833358	#BEBEBECC	20
0.267191948683318	0.58432229833358	#BEBEBECC	20
0.422158681505395	0.58432229833358	#BEBEBECC	20
-0.191944602940437	0.58432229833358	#BEBEBECC	20
0.327576041537999	0.58432229833358	#BEBEBECC	20
-0.499911800889575	0.58432229833358	#BEBEBECC	20
-0.344210107613867	0.58432229833358	#BEBEBECC	20
0.248019233157165	0.58432229833358	#BEBEBECC	20
0.127173327422618	0.58432229833358	#BEBEBECC	20
0.305593519803615	0.58432229833358	#BEBEBECC	20
0.309443415231631	0.58432229833358	#BEBEBECC	20
0.341581499267784	0.58432229833358	#BEBEBECC	20
-0.621894215182376	0.58432229833358	#BEBEBECC	20
0.347490265450482	0.58432229833358	#BEBEBECC	20
0.415763154511837	0.581770336378627	#BEBEBECC	20
-0.0566420467648434	0.579219440977142	#BEBEBECC	20
-0.0831954746502273	0.579219440977142	#BEBEBECC	20
-0.0903107359093104	0.579219440977142	#BEBEBECC	20
0.0259511561194821	0.579219440977142	#BEBEBECC	20
0.481793099604069	0.579219440977142	#BEBEBECC	20
-0.547954503074781	0.579219440977142	#BEBEBECC	20
-0.125184388302304	0.579219440977142	#BEBEBECC	20
0.210503194430446	0.579219440977142	#BEBEBECC	20
0.182922778854827	0.579219440977142	#BEBEBECC	20
0.235593797445524	0.579219440977142	#BEBEBECC	20
0.313239723759261	0.579219440977142	#BEBEBECC	20
0.192950424276092	0.579219440977142	#BEBEBECC	20
-0.794838134266145	0.574135104121531	#BEBEBECC	20
-0.0128733438117574	0.574135104121531	#BEBEBECC	20
-0.13891596291314	0.574135104121531	#BEBEBECC	20
-0.670264831407237	0.574135104121531	#BEBEBECC	20
0.180347714679344	0.574135104121531	#BEBEBECC	20
-0.153789571707836	0.574135104121531	#BEBEBECC	20
0.308615008335564	0.574135104121531	#BEBEBECC	20
0.192703233912161	0.574135104121531	#BEBEBECC	20
0.207100132655883	0.574135104121531	#BEBEBECC	20
0.344160292643311	0.574135104121531	#BEBEBECC	20
-0.762866953803591	0.574135104121531	#BEBEBECC	20
0.295884003970631	0.574135104121531	#BEBEBECC	20
-0.0423968812473304	0.574135104121531	#BEBEBECC	20
0.283182265176029	0.574135104121531	#BEBEBECC	20
-0.147456533380235	0.574135104121531	#BEBEBECC	20
0.178328709391783	0.574135104121531	#BEBEBECC	20
0.204885420516644	0.574135104121531	#BEBEBECC	20
0.399922067276695	0.574135104121531	#BEBEBECC	20
-0.227283138674409	0.574135104121531	#BEBEBECC	20
0.359463683293398	0.574135104121531	#BEBEBECC	20
0.0666937650777532	0.574135104121531	#BEBEBECC	20
0.0124674262637113	0.574135104121531	#BEBEBECC	20
0.561475643478106	0.569069269957083	#BEBEBECC	20
-0.197274832806846	0.569069269957083	#BEBEBECC	20
0.469385631110814	0.569069269957083	#BEBEBECC	20
0.140485067828964	0.569069269957083	#BEBEBECC	20
-0.128932866000179	0.569069269957083	#BEBEBECC	20
-0.0864846970843924	0.569069269957083	#BEBEBECC	20
-0.680743536261393	0.569069269957083	#BEBEBECC	20
0.10221198120624	0.569069269957083	#BEBEBECC	20
0.213119944266738	0.569069269957083	#BEBEBECC	20
-0.161954973395823	0.569069269957083	#BEBEBECC	20
0.103363453203306	0.569069269957083	#BEBEBECC	20
0.072105068151692	0.569069269957083	#BEBEBECC	20
0.362380186148012	0.569069269957083	#BEBEBECC	20
-0.201327153755407	0.569069269957083	#BEBEBECC	20
0.300990532770708	0.569069269957083	#BEBEBECC	20
-0.099592855055229	0.569069269957083	#BEBEBECC	20
0.363181542820756	0.569069269957083	#BEBEBECC	20
-0.157040840948576	0.569069269957083	#BEBEBECC	20
-0.0449578050904631	0.56402192058617	#BEBEBECC	20
0.275633715607087	0.56402192058617	#BEBEBECC	20
-0.762516836663204	0.56402192058617	#BEBEBECC	20
-0.213065335483998	0.56402192058617	#BEBEBECC	20
0.472642448539605	0.56402192058617	#BEBEBECC	20
0.136159012660116	0.56402192058617	#BEBEBECC	20
-0.226551362405324	0.56402192058617	#BEBEBECC	20
-0.169439685101735	0.56402192058617	#BEBEBECC	20
0.247971715213299	0.56402192058617	#BEBEBECC	20
-0.0945385757130836	0.56402192058617	#BEBEBECC	20
0.153008357920876	0.56402192058617	#BEBEBECC	20
-0.615021875781226	0.56402192058617	#BEBEBECC	20
0.166801529255348	0.56402192058617	#BEBEBECC	20
0.200449480844052	0.56402192058617	#BEBEBECC	20
0.334643331479867	0.56402192058617	#BEBEBECC	20
-0.332395573336441	0.56402192058617	#BEBEBECC	20
0.0783222770212786	0.56402192058617	#BEBEBECC	20
0.390606797144883	0.56402192058617	#BEBEBECC	20
0.215737642544581	0.558993038022789	#BEBEBECC	20
-0.137855129868587	0.558993038022789	#BEBEBECC	20
0.294450067446344	0.558993038022789	#BEBEBECC	20
0.275618991263667	0.558993038022789	#BEBEBECC	20
0.329051439866263	0.558993038022789	#BEBEBECC	20
0.317115399033195	0.558993038022789	#BEBEBECC	20
0.26126438114668	0.558993038022789	#BEBEBECC	20
0.232039038572983	0.558993038022789	#BEBEBECC	20
-0.147275071196534	0.558993038022789	#BEBEBECC	20
0.306445308858787	0.558993038022789	#BEBEBECC	20
0.301184053233367	0.558993038022789	#BEBEBECC	20
-0.197153974582595	0.558993038022789	#BEBEBECC	20
0.508656209279003	0.558993038022789	#BEBEBECC	20
-0.39627343714907	0.558993038022789	#BEBEBECC	20
0.150545755845803	0.558993038022789	#BEBEBECC	20
0.267333054170255	0.558993038022789	#BEBEBECC	20
0.18717570476198	0.558993038022789	#BEBEBECC	20
-0.688032341977197	0.558993038022789	#BEBEBECC	20
0.342580353480271	0.558993038022789	#BEBEBECC	20
0.288828997417912	0.558993038022789	#BEBEBECC	20
-0.0411304639680646	0.553982604192154	#BEBEBECC	20
0.165969954119971	0.553982604192154	#BEBEBECC	20
0.331110430710057	0.553982604192154	#BEBEBECC	20
0.0740276646924398	0.553982604192154	#BEBEBECC	20
0.448298689824159	0.553982604192154	#BEBEBECC	20
0.119180325113314	0.553982604192154	#BEBEBECC	20
0.173434574454746	0.553982604192154	#BEBEBECC	20
0.745449923015207	0.553982604192154	#BEBEBECC	20
0.772299101100049	0.553982604192154	#BEBEBECC	20
-0.0962837822317136	0.553982604192154	#BEBEBECC	20
0.400912070765199	0.553982604192154	#BEBEBECC	20
0.180355975302105	0.553982604192154	#BEBEBECC	20
0.273254747289385	0.553982604192154	#BEBEBECC	20
0.206336670631413	0.553982604192154	#BEBEBECC	20
0.490852969353192	0.553982604192154	#BEBEBECC	20
0.0291828114360967	0.553982604192154	#BEBEBECC	20
0.246124322287766	0.553982604192154	#BEBEBECC	20
-0.234432489928079	0.553982604192154	#BEBEBECC	20
-0.551130257779586	0.553982604192154	#BEBEBECC	20
0.440686164969841	0.548990600930278	#BEBEBECC	20
-0.0663647228321159	0.548990600930278	#BEBEBECC	20
0.388617616557238	0.548990600930278	#BEBEBECC	20
0.231128875655208	0.548990600930278	#BEBEBECC	20
0.207011509474564	0.548990600930278	#BEBEBECC	20
-0.271593967911022	0.548990600930278	#BEBEBECC	20
-0.158681958624246	0.548990600930278	#BEBEBECC	20
0.220497805918259	0.548990600930278	#BEBEBECC	20
0.215266024989932	0.548990600930278	#BEBEBECC	20
0.225508182327181	0.548990600930278	#BEBEBECC	20
0.0780637259041609	0.548990600930278	#BEBEBECC	20
0.380551640342371	0.548990600930278	#BEBEBECC	20
0.188901012046659	0.548990600930278	#BEBEBECC	20
-0.294144348187893	0.544017009983564	#BEBEBECC	20
0.34875457047708	0.544017009983564	#BEBEBECC	20
-0.0918596593354965	0.544017009983564	#BEBEBECC	20
-0.165528590306444	0.544017009983564	#BEBEBECC	20
0.228870858560959	0.544017009983564	#BEBEBECC	20
-0.0608736795173271	0.544017009983564	#BEBEBECC	20
0.0922070874503451	0.544017009983564	#BEBEBECC	20
0.20896203941137	0.544017009983564	#BEBEBECC	20
0.112840117852662	0.544017009983564	#BEBEBECC	20
0.409503979341424	0.544017009983564	#BEBEBECC	20
0.111586014134088	0.544017009983564	#BEBEBECC	20
-0.0996100680026508	0.544017009983564	#BEBEBECC	20
0.129502121109725	0.544017009983564	#BEBEBECC	20
-0.0730205401692601	0.544017009983564	#BEBEBECC	20
0.183667608499857	0.544017009983564	#BEBEBECC	20
0.194366352533911	0.539061813008394	#BEBEBECC	20
0.213231736692229	0.539061813008394	#BEBEBECC	20
-0.0525445011703111	0.539061813008394	#BEBEBECC	20
0.320320542422177	0.539061813008394	#BEBEBECC	20
0.0210970335866996	0.539061813008394	#BEBEBECC	20
0.307902816418028	0.539061813008394	#BEBEBECC	20
-0.352127315230404	0.539061813008394	#BEBEBECC	20
0.212688758368915	0.539061813008394	#BEBEBECC	20
0.332355752353335	0.539061813008394	#BEBEBECC	20
0.168177305557726	0.539061813008394	#BEBEBECC	20
0.12980511170995	0.539061813008394	#BEBEBECC	20
0.278348876565755	0.539061813008394	#BEBEBECC	20
-0.130859401569124	0.539061813008394	#BEBEBECC	20
-0.167433705191558	0.539061813008394	#BEBEBECC	20
-0.121739585591054	0.539061813008394	#BEBEBECC	20
-0.188124305366737	0.539061813008394	#BEBEBECC	20
0.314791415587292	0.539061813008394	#BEBEBECC	20
-0.334887593478118	0.539061813008394	#BEBEBECC	20
-0.175772441695419	0.539061813008394	#BEBEBECC	20
0.238246959843551	0.539061813008394	#BEBEBECC	20
0.0407355040445049	0.539061813008394	#BEBEBECC	20
0.24521904964842	0.534124991570709	#BEBEBECC	20
-0.0822609594937769	0.534124991570709	#BEBEBECC	20
0.186515974305751	0.534124991570709	#BEBEBECC	20
0.225796175771585	0.534124991570709	#BEBEBECC	20
-0.177359202623065	0.534124991570709	#BEBEBECC	20
0.303608398591798	0.534124991570709	#BEBEBECC	20
0.240823323795728	0.534124991570709	#BEBEBECC	20
0.670460065854018	0.534124991570709	#BEBEBECC	20
-0.0545286661578071	0.534124991570709	#BEBEBECC	20
0.20650281487743	0.534124991570709	#BEBEBECC	20
0.534395501557515	0.534124991570709	#BEBEBECC	20
0.171569109806932	0.534124991570709	#BEBEBECC	20
0.391992016282841	0.534124991570709	#BEBEBECC	20
-0.133304869116488	0.534124991570709	#BEBEBECC	20
0.150705051733499	0.534124991570709	#BEBEBECC	20
-0.225999019886279	0.534124991570709	#BEBEBECC	20
-0.125485524094022	0.534124991570709	#BEBEBECC	20
0.440286426654884	0.534124991570709	#BEBEBECC	20
0.356575532373838	0.534124991570709	#BEBEBECC	20
0.400395689457327	0.534124991570709	#BEBEBECC	20
-0.54426569554935	0.529206527145596	#BEBEBECC	20
0.204548407186012	0.529206527145596	#BEBEBECC	20
-0.113367194217652	0.529206527145596	#BEBEBECC	20
0.130159410990035	0.529206527145596	#BEBEBECC	20
0.262577648895021	0.529206527145596	#BEBEBECC	20
0.159221969682188	0.529206527145596	#BEBEBECC	20
0.141931488503605	0.529206527145596	#BEBEBECC	20
-0.596868180045102	0.529206527145596	#BEBEBECC	20
0.227467640043536	0.529206527145596	#BEBEBECC	20
0.212750663171956	0.529206527145596	#BEBEBECC	20
0.204829220994922	0.529206527145596	#BEBEBECC	20
0.0791961199899886	0.529206527145596	#BEBEBECC	20
0.0560591028403976	0.529206527145596	#BEBEBECC	20
-0.1298163246468	0.529206527145596	#BEBEBECC	20
-0.687098996784771	0.529206527145596	#BEBEBECC	20
-0.231380918042845	0.529206527145596	#BEBEBECC	20
0.265694925391979	0.529206527145596	#BEBEBECC	20
0.38505562325245	0.529206527145596	#BEBEBECC	20
0.0679807527577443	0.529206527145596	#BEBEBECC	20
0.121678154760295	0.529206527145596	#BEBEBECC	20
0.341748613465817	0.529206527145596	#BEBEBECC	20
-0.148142662730685	0.529206527145596	#BEBEBECC	20
0.215604959145549	0.524306401116879	#BEBEBECC	20
0.237322303831966	0.524306401116879	#BEBEBECC	20
0.691728150435159	0.524306401116879	#BEBEBECC	20
0.211697318241613	0.524306401116879	#BEBEBECC	20
0.131580558222815	0.524306401116879	#BEBEBECC	20
0.199836669594808	0.524306401116879	#BEBEBECC	20
0.0903050244410134	0.524306401116879	#BEBEBECC	20
-0.0833426389310015	0.524306401116879	#BEBEBECC	20
-0.0671407258187009	0.524306401116879	#BEBEBECC	20
0.229851855833016	0.524306401116879	#BEBEBECC	20
-0.349040165108097	0.524306401116879	#BEBEBECC	20
0.264359481405425	0.524306401116879	#BEBEBECC	20
0.290454469007079	0.524306401116879	#BEBEBECC	20
0.150853443165773	0.524306401116879	#BEBEBECC	20
0.239345096990474	0.524306401116879	#BEBEBECC	20
0.23198750957927	0.524306401116879	#BEBEBECC	20
-0.528598617368277	0.524306401116879	#BEBEBECC	20
0.136005562493209	0.524306401116879	#BEBEBECC	20
-0.249953353820275	0.524306401116879	#BEBEBECC	20
0.157756653283187	0.524306401116879	#BEBEBECC	20
0.28419851121867	0.524306401116879	#BEBEBECC	20
0.499364727074247	0.524306401116879	#BEBEBECC	20
-0.0932581072734502	0.524306401116879	#BEBEBECC	20
-0.573951281566705	0.519424594776689	#BEBEBECC	20
0.230633338265773	0.519424594776689	#BEBEBECC	20
0.296283984822486	0.519424594776689	#BEBEBECC	20
0.188589290396372	0.519424594776689	#BEBEBECC	20
0.0837809334619177	0.519424594776689	#BEBEBECC	20
0.261173797147496	0.519424594776689	#BEBEBECC	20
0.266274282386826	0.519424594776689	#BEBEBECC	20
0.117437332488982	0.519424594776689	#BEBEBECC	20
-0.223470048280983	0.519424594776689	#BEBEBECC	20
0.245270625219016	0.519424594776689	#BEBEBECC	20
-0.0759284495536737	0.519424594776689	#BEBEBECC	20
-0.0818176980465504	0.519424594776689	#BEBEBECC	20
-0.271832327213724	0.519424594776689	#BEBEBECC	20
0.205006837292137	0.519424594776689	#BEBEBECC	20
0.129086451029871	0.519424594776689	#BEBEBECC	20
0.284699280692713	0.519424594776689	#BEBEBECC	20
0.590295673106326	0.519424594776689	#BEBEBECC	20
-0.117656377804334	0.519424594776689	#BEBEBECC	20
0.247842841093926	0.519424594776689	#BEBEBECC	20
0.311298369630027	0.519424594776689	#BEBEBECC	20
0.353372166026675	0.516992112367084	#BEBEBECC	20
0.0991610352276839	0.514561089325061	#BEBEBECC	20
0.23611064958853	0.514561089325061	#BEBEBECC	20
-0.188072660221585	0.514561089325061	#BEBEBECC	20
0.168756635430873	0.514561089325061	#BEBEBECC	20
0.0475554532061799	0.514561089325061	#BEBEBECC	20
0.146393864349259	0.514561089325061	#BEBEBECC	20
0.365924117955947	0.514561089325061	#BEBEBECC	20
0.220927483544799	0.514561089325061	#BEBEBECC	20
0.192688758414687	0.514561089325061	#BEBEBECC	20
0.466222038401457	0.514561089325061	#BEBEBECC	20
0.313267340984949	0.514561089325061	#BEBEBECC	20
-0.18655255511482	0.514561089325061	#BEBEBECC	20
0.338741139864845	0.514561089325061	#BEBEBECC	20
0.189108150345804	0.514561089325061	#BEBEBECC	20
0.142135444402376	0.514561089325061	#BEBEBECC	20
0.238567590089028	0.514561089325061	#BEBEBECC	20
0.351693000543954	0.509715865869508	#BEBEBECC	20
-0.173323378515426	0.509715865869508	#BEBEBECC	20
-0.230588968278279	0.509715865869508	#BEBEBECC	20
-0.0114354363964869	0.509715865869508	#BEBEBECC	20
0.316973607114488	0.509715865869508	#BEBEBECC	20
-0.76035934825022	0.509715865869508	#BEBEBECC	20
-0.101737911282755	0.509715865869508	#BEBEBECC	20
0.204903992972057	0.509715865869508	#BEBEBECC	20
0.220625694033046	0.509715865869508	#BEBEBECC	20
0.378390909445489	0.509715865869508	#BEBEBECC	20
-0.105720213466907	0.509715865869508	#BEBEBECC	20
-0.101552659198896	0.509715865869508	#BEBEBECC	20
0.403726974710843	0.509715865869508	#BEBEBECC	20
0.106718218430695	0.509715865869508	#BEBEBECC	20
0.200464402421875	0.509715865869508	#BEBEBECC	20
0.161672326162423	0.509715865869508	#BEBEBECC	20
-0.615241138277852	0.509715865869508	#BEBEBECC	20
0.0344050569312677	0.509715865869508	#BEBEBECC	20
0.436394196938055	0.504888905424603	#BEBEBECC	20
0.0705074309446512	0.504888905424603	#BEBEBECC	20
0.313863204396284	0.504888905424603	#BEBEBECC	20
-0.226068353933	0.504888905424603	#BEBEBECC	20
0.100953285412861	0.504888905424603	#BEBEBECC	20
0.0216309610694009	0.504888905424603	#BEBEBECC	20
-0.199849615488103	0.504888905424603	#BEBEBECC	20
0.27466460373889	0.504888905424603	#BEBEBECC	20
-0.382408694298284	0.504888905424603	#BEBEBECC	20
0.443018464257672	0.504888905424603	#BEBEBECC	20
0.326667440494737	0.504888905424603	#BEBEBECC	20
-0.11376067095558	0.504888905424603	#BEBEBECC	20
-0.177071444623043	0.500080188911564	#BEBEBECC	20
0.274941517729378	0.500080188911564	#BEBEBECC	20
0.231773830187326	0.500080188911564	#BEBEBECC	20
-0.0379960081698914	0.500080188911564	#BEBEBECC	20
0.403758807589655	0.500080188911564	#BEBEBECC	20
0.241217219212068	0.500080188911564	#BEBEBECC	20
0.119670669156981	0.500080188911564	#BEBEBECC	20
0.625253810561398	0.500080188911564	#BEBEBECC	20
0.377919320184978	0.500080188911564	#BEBEBECC	20
0.21352389619146	0.500080188911564	#BEBEBECC	20
-0.15164408044341	0.500080188911564	#BEBEBECC	20
0.156317260456531	0.500080188911564	#BEBEBECC	20
-0.302010177498146	0.500080188911564	#BEBEBECC	20
-0.0819902441564005	0.500080188911564	#BEBEBECC	20
0.415004879707236	0.500080188911564	#BEBEBECC	20
0.471253558923232	0.500080188911564	#BEBEBECC	20
0.309005319434351	0.500080188911564	#BEBEBECC	20
0.171456788738878	0.500080188911564	#BEBEBECC	20
-0.0025221067936318	0.500080188911564	#BEBEBECC	20
0.248787745195154	0.500080188911564	#BEBEBECC	20
0.189206872454052	0.500080188911564	#BEBEBECC	20
-0.0728465643084046	0.49528969715783	#BEBEBECC	20
0.0720253416999423	0.49528969715783	#BEBEBECC	20
0.216711700956278	0.49528969715783	#BEBEBECC	20
0.305703645363498	0.49528969715783	#BEBEBECC	20
0.46511577445252	0.49528969715783	#BEBEBECC	20
0.199580604416093	0.49528969715783	#BEBEBECC	20
0.382695404992887	0.49528969715783	#BEBEBECC	20
-0.325710608974498	0.49528969715783	#BEBEBECC	20
0.108539522021809	0.49528969715783	#BEBEBECC	20
0.258830413529034	0.49528969715783	#BEBEBECC	20
-0.26782579264338	0.49528969715783	#BEBEBECC	20
-0.0587447673248725	0.49528969715783	#BEBEBECC	20
0.376429341885709	0.49528969715783	#BEBEBECC	20
-0.773832136195024	0.49528969715783	#BEBEBECC	20
0.132060050202051	0.49528969715783	#BEBEBECC	20
0.186330789471602	0.49528969715783	#BEBEBECC	20
0.294782999836708	0.490517410896644	#BEBEBECC	20
-0.0878079563828837	0.490517410896644	#BEBEBECC	20
-0.180565005721276	0.490517410896644	#BEBEBECC	20
-0.1320666953717	0.490517410896644	#BEBEBECC	20
0.32492583817456	0.490517410896644	#BEBEBECC	20
0.126940604034607	0.490517410896644	#BEBEBECC	20
-0.250619041157995	0.490517410896644	#BEBEBECC	20
0.112113931271036	0.490517410896644	#BEBEBECC	20
0.0837011686992254	0.490517410896644	#BEBEBECC	20
0.238152804848744	0.490517410896644	#BEBEBECC	20
0.37756946802351	0.490517410896644	#BEBEBECC	20
-0.0372680475411445	0.490517410896644	#BEBEBECC	20
-0.807927021992193	0.490517410896644	#BEBEBECC	20
-0.0838642750791926	0.490517410896644	#BEBEBECC	20
0.13075680666955	0.490517410896644	#BEBEBECC	20
0.217399568128517	0.490517410896644	#BEBEBECC	20
-0.0070120499355602	0.490517410896644	#BEBEBECC	20
-0.140135558817423	0.490517410896644	#BEBEBECC	20
0.133043647353862	0.490517410896644	#BEBEBECC	20
0.107825826620406	0.490517410896644	#BEBEBECC	20
0.0559958362936062	0.490517410896644	#BEBEBECC	20
0.616484307078241	0.490517410896644	#BEBEBECC	20
0.101124861111407	0.490517410896644	#BEBEBECC	20
0.853648016203412	0.488139546209939	#BEBEBECC	20
-0.190650239838994	0.485763310766631	#BEBEBECC	20
0.168900985199522	0.485763310766631	#BEBEBECC	20
0.22509586002102	0.485763310766631	#BEBEBECC	20
0.107013145814727	0.485763310766631	#BEBEBECC	20
0.273253219159009	0.485763310766631	#BEBEBECC	20
-0.633544522615975	0.485763310766631	#BEBEBECC	20
0.130854130484439	0.485763310766631	#BEBEBECC	20
0.0743687191309482	0.485763310766631	#BEBEBECC	20
0.0728594514235792	0.485763310766631	#BEBEBECC	20
0.0555603977047096	0.485763310766631	#BEBEBECC	20
-0.0999300138427799	0.485763310766631	#BEBEBECC	20
0.0915440181887072	0.485763310766631	#BEBEBECC	20
0.0868562883932051	0.485763310766631	#BEBEBECC	20
-0.415092393838323	0.485763310766631	#BEBEBECC	20
0.438070732063314	0.485763310766631	#BEBEBECC	20
0.344799955141182	0.485763310766631	#BEBEBECC	20
0.151677323492998	0.485763310766631	#BEBEBECC	20
0.0896495987449459	0.485763310766631	#BEBEBECC	20
-0.320505989580811	0.485763310766631	#BEBEBECC	20
-0.143051114046995	0.485763310766631	#BEBEBECC	20
-0.426114918669602	0.485763310766631	#BEBEBECC	20
0.640382678398944	0.481027377311378	#BEBEBECC	20
0.717374199626438	0.481027377311378	#BEBEBECC	20
-0.158442385332222	0.481027377311378	#BEBEBECC	20
0.533984454654407	0.481027377311378	#BEBEBECC	20
-0.191128745560987	0.481027377311378	#BEBEBECC	20
-0.260863455136059	0.481027377311378	#BEBEBECC	20
0.300145928367243	0.481027377311378	#BEBEBECC	20
0.302614133044374	0.481027377311378	#BEBEBECC	20
0.419500544505094	0.481027377311378	#BEBEBECC	20
0.191261181635562	0.481027377311378	#BEBEBECC	20
0.157328597786287	0.481027377311378	#BEBEBECC	20
-0.0630542436808243	0.481027377311378	#BEBEBECC	20
-0.136207775302458	0.481027377311378	#BEBEBECC	20
0.179544586071923	0.481027377311378	#BEBEBECC	20
-0.250084771740813	0.481027377311378	#BEBEBECC	20
0.287849345317167	0.481027377311378	#BEBEBECC	20
0.256548477622329	0.481027377311378	#BEBEBECC	20
-0.0623316181351272	0.481027377311378	#BEBEBECC	20
0.0757932351652425	0.481027377311378	#BEBEBECC	20
-0.0302992837016473	0.481027377311378	#BEBEBECC	20
-0.035137920737958	0.481027377311378	#BEBEBECC	20
0.379333897877314	0.481027377311378	#BEBEBECC	20
0.124621445258998	0.481027377311378	#BEBEBECC	20
-0.69652159465323	0.481027377311378	#BEBEBECC	20
[truncated: 14,248 more rows]

## Sheet: Figure1_F
## main PCA
PC1	PC2	color
8.12783710336953	-1.58381353262471	#FFFF00CC
7.32704499884179	-2.16722925994291	#BEBEBECC
10.4942302768873	-0.916324307904621	#BEBEBECC
-7.09709461501674	5.60225417295617	#8B0000CC
-0.67889469977451	4.90836145949176	#FF0000CC
5.44920337786343	0.118325360122465	#BEBEBECC
-2.867811003046	3.20156999815126	#8B0000CC
8.57024320318682	-1.18239020600309	#BEBEBECC
10.5307168208586	-0.716513504363464	#BEBEBECC
-0.353943461414541	1.74566460881613	#8B0000CC
4.93122640071586	0.821519457456562	#BEBEBECC
-8.78273859395981	7.46901852328078	#8B0000CC
8.39000584284617	2.47649197351521	#BEBEBECC
6.21912724086849	-0.857148114390593	#8B0000CC
-18.8109909430349	5.78936238783723	#FF0000CC
14.1532617414671	0.166477825442067	#BEBEBECC
-7.77301597545069	-11.7516721438284	#BEBEBECC
-15.6597179374095	-3.53954603022481	#8B0000CC
-9.51307238991252	1.84647903468591	#8B0000CC
5.77788110494121	1.91406487923271	#BEBEBECC
9.21536853419318	-1.69883937723491	#BEBEBECC
8.70448510772275	-0.593459144293235	#BEBEBECC
1.0056727906786	-8.90384127275502	#BEBEBECC
6.58200863926111	-0.782864059491188	#BEBEBECC
-18.927267531137	3.28536340452563	#8B0000CC
-15.5064242662962	4.61064283656846	#8B0000CC
7.47572853604868	-0.319592826630742	#BEBEBECC
8.8332690907791	4.7121342526721	#BEBEBECC
6.21819803682564	-0.885372500494416	#FFFF00CC
7.17774148628958	-0.573618752529222	#8B0000CC
8.5493127510362	-3.15633353523214	#BEBEBECC
-9.50229392581958	-2.08284608418894	#FF0000CC
2.78449027277053	-2.32472787225847	#BEBEBECC
-0.544656465092389	0.323726454626783	#BEBEBECC
8.28540849943712	-0.487015330112268	#BEBEBECC
7.56009829985603	-3.71419295369364	#BEBEBECC
2.21940195507526	-3.06418833266317	#BEBEBECC
-1.18087668402058	2.67919062022502	#FF0000CC
0.514876716118413	-4.69422766712316	#FFFF00CC
11.4523933535516	0.519292839823298	#BEBEBECC
-3.85776332272498	-0.644249867962453	#BEBEBECC
7.11983493529463	-3.63417150578409	#BEBEBECC
-26.0873349161169	-5.37987959749158	#FF0000CC
-2.46687765200076	1.09674440277483	#8B0000CC
11.0327927232984	-0.138944263373092	#BEBEBECC
-21.9581403951082	-6.26751022338618	#FF0000CC
8.36494627606619	2.9557149862963	#FFFF00CC
9.7836160475596	-1.12429648273173	#BEBEBECC
0.835734438093412	-1.21757097658543	#BEBEBECC
-6.56490542450597	7.08973740313983	#FFA500CC
-11.1801883238437	-12.0815532924491	#BEBEBECC
9.43319637428631	-0.205787629391034	#BEBEBECC
-13.3644390982726	-5.66868485337345	#FF0000CC
-30.0918800206777	-6.36957030518863	#FFA500CC
3.08951378697408	-3.31947247479992	#BEBEBECC
6.27802537152322	-0.546192377453315	#BEBEBECC
6.32096124696358	0.953707002752273	#FFFF00CC
7.21099672131188	-1.7866254076493	#BEBEBECC
4.65129014659284	0.167162907375283	#FFFF00CC
-14.0627861067061	-6.71058273255262	#8B0000CC
6.90472337421844	-1.14435469228614	#BEBEBECC
9.02837891463411	-0.166364637688426	#FF0000CC
-12.3121337579839	0.158477600953563	#BEBEBECC
7.54484002947609	-0.89580170185063	#BEBEBECC
12.6169305735685	-0.159311234004889	#BEBEBECC
8.38416202092039	-0.1664715656777	#BEBEBECC
11.0689413548016	-2.39470511865979	#BEBEBECC
11.4610485692732	1.09966869016909	#BEBEBECC
5.41707014585225	-0.292866973981373	#BEBEBECC
4.26557990717447	4.04317359745954	#8B0000CC
-21.1449732005045	-5.02651870304032	#8B0000CC
9.22283895851088	0.929795228541301	#BEBEBECC
1.39444579577489	-1.69253186969014	#BEBEBECC
13.8279532546479	0.0315937864379734	#BEBEBECC
3.84599009327745	-1.39341137992245	#BEBEBECC
-7.85339910867356	-4.88340224739336	#FF0000CC
4.85249368394749	2.59953667549639	#8B0000CC
14.9910086322792	-0.44160282860507	#BEBEBECC
-5.19901738433245	-8.45981126969238	#BEBEBECC
10.9216361803936	2.844612976894	#BEBEBECC
13.9531360882502	3.90912351351614	#BEBEBECC
3.57263006075736	3.64730854510549	#FFA500CC
-4.72789905262039	3.90221138492197	#FFFF00CC
-3.04755594482321	4.93076074795933	#8B0000CC
-11.4371599285787	7.14574011751787	#8B0000CC
-2.46486254200304	-0.0874126921520517	#FF0000CC
6.0946690061197	0.96599046942886	#FF0000CC
-26.6392106055601	-2.19538034292393	#8B0000CC
4.51639607151493	-2.19904320489442	#BEBEBECC
-18.4547642067217	-7.0507277118367	#FF0000CC
10.0293546091325	1.7172097693802	#BEBEBECC
-9.47188988243393	-6.69639078179453	#FF0000CC
-21.2252871679546	-4.27023634572725	#8B0000CC
-27.062780749576	-5.39050123501783	#8B0000CC
-20.143636453239	4.38669747149865	#FF0000CC
1.7330126383825	-0.64291150023624	#BEBEBECC
1.1000552236248	-0.283542003600226	#BEBEBECC
10.1514177435326	-0.189004049139177	#FFFF00CC
14.0832616825532	2.72551203183753	#BEBEBECC
-19.5143109555006	2.94195286271116	#FF0000CC
-8.97294964336447	4.8984981321621	#FF0000CC
8.26970396488817	-2.80832350326177	#BEBEBECC
11.7283928419946	-0.701736510550365	#BEBEBECC
-8.66115133402667	2.68118058832323	#FF0000CC
-4.42014081576569	4.45547065864505	#FF0000CC
-12.3794390868227	3.50002598500812	#FF0000CC
-8.26919692278041	4.88699593535175	#FFA500CC
5.04968499973521	-2.93372532428671	#BEBEBECC
12.1878237991331	1.24813010089772	#BEBEBECC
-4.486896515349	-2.49271054998636	#FF0000CC
-21.7424165981431	-3.79642852295182	#FF0000CC
-8.685720206028	-1.67931648121198	#FF0000CC
1.75302269260299	9.89222878644365	#FFA500CC
3.4881290420971	-1.60741289974735	#BEBEBECC
-9.17480621395115	7.54611621187708	#8B0000CC
-2.5574771627004	-3.22131779292687	#BEBEBECC
12.0174239268846	1.53123494338316	#BEBEBECC
1.9393386952389	-1.23918415169032	#BEBEBECC
6.78399102187739	0.0491198301364451	#BEBEBECC
3.59456511023157	-1.02178415490561	#FFA500CC
-23.5373503634811	6.92633336213637	#FFA500CC
-5.63511428845575	2.75406730862608	#FF0000CC
1.50114770354872	-8.42370877796062	#BEBEBECC
-15.3831291825078	4.69318369322276	#FF0000CC
-5.45483309493471	1.48315028868421	#FF0000CC
-14.4745691434763	4.7917274781626	#8B0000CC
-8.68680034879311	7.48594318964393	#8B0000CC
7.3989747255561	5.02949571520802	#FFA500CC
3.82624891274812	0.0351535012751315	#BEBEBECC
12.4074242247022	-0.524269985873431	#BEBEBECC
4.02216395357347	0.987842584588824	#BEBEBECC
1.16247142602413	2.00181528963986	#FFFF00CC
7.0498052174939	-4.28436518558946	#BEBEBECC
0.164388966924299	-2.49435425877051	#FFFF00CC
5.09296551126204	-1.19354059183566	#FFFF00CC
5.96715756469934	3.59523158523665	#FFA500CC
2.56901319429289	2.34451288030408	#FF0000CC
-7.99088935808851	3.62126373871648	#FF0000CC
-6.20065799893395	4.5804675126177	#FF0000CC
5.08219197288386	-2.26898684519478	#BEBEBECC
8.38435789462962	-0.958199008400822	#FF0000CC
7.98713839054865	0.018788915473882	#BEBEBECC
11.033861080533	-3.34437254777294	#BEBEBECC
0.693826030094921	1.28073829774629	#BEBEBECC
-10.2302191836787	3.14987006846161	#FF0000CC
2.71649668840996	-0.385434630282005	#BEBEBECC
4.25010206489625	-4.69693868875533	#BEBEBECC
4.31993744712022	-2.6301112657568	#BEBEBECC
9.23153521159678	0.111568392212325	#BEBEBECC
12.4926084167579	-0.188004596601396	#BEBEBECC
-11.6143085990238	4.76395503278112	#FF0000CC
6.90505768826676	0.923686943753376	#FF0000CC
-16.0274917825706	4.55115779484667	#FF0000CC
-4.35400213071295	3.99420456164411	#FF0000CC
7.51028045698459	-0.123280960801906	#BEBEBECC
-10.2566513855667	0.132171815452035	#FFFF00CC
9.21985304738096	-0.99518484416509	#BEBEBECC
-1.85506360984605	5.42882104306813	#FF0000CC
9.98477250444308	-3.45885387292736	#BEBEBECC
3.89715936492223	-0.0268037481937034	#BEBEBECC
4.21079967362738	-2.3444435902005	#BEBEBECC
-14.4896231010668	5.03771105454738	#FF0000CC
7.87372149320051	-2.35201569305809	#FF0000CC
2.72402206042827	-2.29808856496917	#BEBEBECC
-8.71104162130101	2.61025406508097	#FFA500CC
6.45846527149573	2.21063126108465	#BEBEBECC
1.16783802134227	0.257841408176053	#FFFF00CC
-0.0574166388512228	3.02787446354012	#FF0000CC
9.49191746387849	-2.33674495675559	#BEBEBECC
-13.9731787541258	-6.63288168304173	#FFA500CC
10.5526351751709	-0.275159603360748	#BEBEBECC
## density benign PC1
x	y	col
0	-34.1004836076722	grey
0	-33.5998826559488	grey
0	-33.0992817042253	grey
0	-32.5986807525019	grey
0	-32.0980798007784	grey
0	-31.597478849055	grey
0	-31.0968778973315	grey
0	-30.5962769456081	grey
0	-30.0956759938846	grey
0	-29.5950750421612	grey
0	-29.0944740904377	grey
0	-28.5938731387143	grey
0	-28.0932721869908	grey
0	-27.5926712352674	grey
0	-27.092070283544	grey
0	-26.5914693318205	grey
0	-26.0908683800971	grey
0	-25.5902674283736	grey
0	-25.0896664766502	grey
0	-24.5890655249267	grey
0	-24.0884645732033	grey
0	-23.5878636214798	grey
0	-23.0872626697564	grey
0	-22.5866617180329	grey
0	-22.0860607663095	grey
0	-21.585459814586	grey
0	-21.0848588628626	grey
0	-20.5842579111391	grey
0	-20.0836569594157	grey
0	-19.5830560076922	grey
0	-19.0824550559688	grey
0	-18.5818541042454	grey
0	-18.0812531525219	grey
0	-17.5806522007985	grey
0	-17.080051249075	grey
0	-16.5794502973516	grey
0	-16.0788493456281	grey
0	-15.5782483939047	grey
0	-15.0776474421812	grey
0	-14.5770464904578	grey
0	-14.0764455387343	grey
0	-13.5758445870109	grey
0	-13.0752436352874	grey
0	-12.574642683564	grey
0	-12.0740417318405	grey
0	-11.5734407801171	grey
0	-11.0728398283936	grey
0	-10.5722388766702	grey
0	-10.0716379249467	grey
0	-9.5710369732233	grey
0	-9.07043602149985	grey
0	-8.56983506977641	grey
0	-8.06923411805296	grey
0	-7.56863316632951	grey
0	-7.06803221460607	grey
0	-6.56743126288262	grey
0	-6.06683031115917	grey
0	-5.56622935943572	grey
0	-5.06562840771228	grey
1.16279069767442	-4.56502745598883	grey
1.16279069767442	-4.06442650426538	grey
4.65116279069767	-3.56382555254194	grey
4.65116279069767	-3.06322460081849	grey
5.81395348837209	-2.56262364909504	grey
5.81395348837209	-2.06202269737159	grey
5.81395348837209	-1.56142174564814	grey
9.30232558139535	-1.0608207939247	grey
9.30232558139535	-0.560219842201253	grey
6.97674418604651	-0.0596188904778039	grey
4.65116279069767	0.440982061245645	grey
3.48837209302326	0.94158301296909	grey
3.48837209302326	1.44218396469254	grey
2.32558139534884	1.94278491641598	grey
2.32558139534884	2.44338586813943	grey
2.32558139534884	2.94398681986288	grey
1.16279069767442	3.44458777158632	grey
1.16279069767442	3.94518872330977	grey
0	4.44578967503322	grey
0	4.94639062675667	grey
0	5.44699157848011	grey
0	5.94759253020356	grey
0	6.44819348192701	grey
0	6.94879443365046	grey
0	7.4493953853739	grey
0	7.94999633709735	grey
0	8.4505972888208	grey
0	8.95119824054425	grey
0	9.45179919226769	grey
0	9.95240014399114	grey
0	10.4530010957146	grey
0	10.953602047438	grey
0	11.4542029991615	grey
0	11.9548039508849	grey
0	12.4554049026084	grey
0	12.9560058543318	grey
0	13.4566068060553	grey
0	13.9572077577787	grey
0	14.4578087095022	grey
0	14.9584096612256	grey
## density malign PC1
x	y	col
0	-34.1004836076722	red
0	-33.5998826559488	red
0	-33.0992817042253	red
0	-32.5986807525019	red
0	-32.0980798007784	red
0	-31.597478849055	red
0	-31.0968778973315	red
0	-30.5962769456081	red
0	-30.0956759938846	red
0	-29.5950750421612	red
0	-29.0944740904377	red
0	-28.5938731387143	red
0	-28.0932721869908	red
0	-27.5926712352674	red
0	-27.092070283544	red
0	-26.5914693318205	red
0	-26.0908683800971	red
0	-25.5902674283736	red
0	-25.0896664766502	red
0	-24.5890655249267	red
0	-24.0884645732033	red
0	-23.5878636214798	red
0	-23.0872626697564	red
0	-22.5866617180329	red
0	-22.0860607663095	red
0	-21.585459814586	red
0	-21.0848588628626	red
0	-20.5842579111391	red
0	-20.0836569594157	red
0	-19.5830560076922	red
0	-19.0824550559688	red
0	-18.5818541042454	red
0	-18.0812531525219	red
0	-17.5806522007985	red
0	-17.080051249075	red
0	-16.5794502973516	red
0	-16.0788493456281	red
0	-15.5782483939047	red
0	-15.0776474421812	red
0	-14.5770464904578	red
0	-14.0764455387343	red
0	-13.5758445870109	red
0	-13.0752436352874	red
0	-12.574642683564	red
0	-12.0740417318405	red
0	-11.5734407801171	red
0	-11.0728398283936	red
0	-10.5722388766702	red
0	-10.0716379249467	red
0	-9.5710369732233	red
0	-9.07043602149985	red
0	-8.56983506977641	red
0	-8.06923411805296	red
0	-7.56863316632951	red
1.17647058823529	-7.06803221460607	red
1.17647058823529	-6.56743126288262	red
2.35294117647059	-6.06683031115917	red
2.35294117647059	-5.56622935943572	red
2.35294117647059	-5.06562840771228	red
1.17647058823529	-4.56502745598883	red
1.17647058823529	-4.06442650426538	red
1.17647058823529	-3.56382555254194	red
2.35294117647059	-3.06322460081849	red
2.35294117647059	-2.56262364909504	red
2.35294117647059	-2.06202269737159	red
2.35294117647059	-1.56142174564814	red
2.35294117647059	-1.0608207939247	red
2.35294117647059	-0.560219842201253	red
2.35294117647059	-0.0596188904778039	red
3.52941176470588	0.440982061245645	red
3.52941176470588	0.94158301296909	red
3.52941176470588	1.44218396469254	red
3.52941176470588	1.94278491641598	red
5.88235294117647	2.44338586813943	red
5.88235294117647	2.94398681986288	red
5.88235294117647	3.44458777158632	red
7.05882352941176	3.94518872330977	red
7.05882352941176	4.44578967503322	red
7.05882352941176	4.94639062675667	red
2.35294117647059	5.44699157848011	red
2.35294117647059	5.94759253020356	red
1.17647058823529	6.44819348192701	red
1.17647058823529	6.94879443365046	red
0	7.4493953853739	red
0	7.94999633709735	red
0	8.4505972888208	red
0	8.95119824054425	red
0	9.45179919226769	red
0	9.95240014399114	red
0	10.4530010957146	red
0	10.953602047438	red
0	11.4542029991615	red
0	11.9548039508849	red
0	12.4554049026084	red
0	12.9560058543318	red
0	13.4566068060553	red
0	13.9572077577787	red
0	14.4578087095022	red
0	14.9584096612256	red
## density benign PC2
x	y	col
0	-34.1004836076722	grey
0	-33.5998826559488	grey
0	-33.0992817042253	grey
0	-32.5986807525019	grey
0	-32.0980798007784	grey
0	-31.597478849055	grey
0	-31.0968778973315	grey
0	-30.5962769456081	grey
0	-30.0956759938846	grey
0	-29.5950750421612	grey
0	-29.0944740904377	grey
0	-28.5938731387143	grey
0	-28.0932721869908	grey
0	-27.5926712352674	grey
0	-27.092070283544	grey
0	-26.5914693318205	grey
0	-26.0908683800971	grey
0	-25.5902674283736	grey
0	-25.0896664766502	grey
0	-24.5890655249267	grey
0	-24.0884645732033	grey
0	-23.5878636214798	grey
0	-23.0872626697564	grey
0	-22.5866617180329	grey
0	-22.0860607663095	grey
0	-21.585459814586	grey
0	-21.0848588628626	grey
0	-20.5842579111391	grey
0	-20.0836569594157	grey
0	-19.5830560076922	grey
0	-19.0824550559688	grey
0	-18.5818541042454	grey
0	-18.0812531525219	grey
0	-17.5806522007985	grey
0	-17.080051249075	grey
0	-16.5794502973516	grey
0	-16.0788493456281	grey
0	-15.5782483939047	grey
0	-15.0776474421812	grey
0	-14.5770464904578	grey
0	-14.0764455387343	grey
0	-13.5758445870109	grey
0	-13.0752436352874	grey
0	-12.574642683564	grey
0	-12.0740417318405	grey
0	-11.5734407801171	grey
0	-11.0728398283936	grey
0	-10.5722388766702	grey
0	-10.0716379249467	grey
0	-9.5710369732233	grey
0	-9.07043602149985	grey
0	-8.56983506977641	grey
0	-8.06923411805296	grey
0	-7.56863316632951	grey
0	-7.06803221460607	grey
0	-6.56743126288262	grey
0	-6.06683031115917	grey
0	-5.56622935943572	grey
0	-5.06562840771228	grey
0	-4.56502745598883	grey
0	-4.06442650426538	grey
0	-3.56382555254194	grey
0	-3.06322460081849	grey
0	-2.56262364909504	grey
0	-2.06202269737159	grey
0	-1.56142174564814	grey
0	-1.0608207939247	grey
0	-0.560219842201253	grey
0	-0.0596188904778039	grey
0	0.440982061245645	grey
2.32558139534884	0.94158301296909	grey
2.32558139534884	1.44218396469254	grey
2.32558139534884	1.94278491641598	grey
2.32558139534884	2.44338586813943	grey
2.32558139534884	2.94398681986288	grey
4.65116279069767	3.44458777158632	grey
4.65116279069767	3.94518872330977	grey
4.65116279069767	4.44578967503322	grey
3.48837209302326	4.94639062675667	grey
2.32558139534884	5.44699157848011	grey
2.32558139534884	5.94759253020356	grey
3.48837209302326	6.44819348192701	grey
4.65116279069767	6.94879443365046	grey
4.65116279069767	7.4493953853739	grey
4.65116279069767	7.94999633709735	grey
4.65116279069767	8.4505972888208	grey
3.48837209302326	8.95119824054425	grey
3.48837209302326	9.45179919226769	grey
3.48837209302326	9.95240014399114	grey
3.48837209302326	10.4530010957146	grey
3.48837209302326	10.953602047438	grey
3.48837209302326	11.4542029991615	grey
3.48837209302326	11.9548039508849	grey
3.48837209302326	12.4554049026084	grey
0	12.9560058543318	grey
0	13.4566068060553	grey
0	13.9572077577787	grey
1.16279069767442	14.4578087095022	grey
1.16279069767442	14.9584096612256	grey
## density malign PC2
x	y	col
0	-34.1004836076722	red
0	-33.5998826559488	red
0	-33.0992817042253	red
0	-32.5986807525019	red
0	-32.0980798007784	red
0	-31.597478849055	red
0	-31.0968778973315	red
0	-30.5962769456081	red
0	-30.0956759938846	red
0	-29.5950750421612	red
0	-29.0944740904377	red
0	-28.5938731387143	red
0	-28.0932721869908	red
0	-27.5926712352674	red
1.17647058823529	-27.092070283544	red
1.17647058823529	-26.5914693318205	red
1.17647058823529	-26.0908683800971	red
0	-25.5902674283736	red
0	-25.0896664766502	red
0	-24.5890655249267	red
0	-24.0884645732033	red
0	-23.5878636214798	red
0	-23.0872626697564	red
0	-22.5866617180329	red
1.17647058823529	-22.0860607663095	red
1.17647058823529	-21.585459814586	red
1.17647058823529	-21.0848588628626	red
1.17647058823529	-20.5842579111391	red
1.17647058823529	-20.0836569594157	red
1.17647058823529	-19.5830560076922	red
1.17647058823529	-19.0824550559688	red
1.17647058823529	-18.5818541042454	red
0	-18.0812531525219	red
0	-17.5806522007985	red
0	-17.080051249075	red
0	-16.5794502973516	red
1.17647058823529	-16.0788493456281	red
1.17647058823529	-15.5782483939047	red
2.35294117647059	-15.0776474421812	red
2.35294117647059	-14.5770464904578	red
2.35294117647059	-14.0764455387343	red
1.17647058823529	-13.5758445870109	red
1.17647058823529	-13.0752436352874	red
1.17647058823529	-12.574642683564	red
0	-12.0740417318405	red
0	-11.5734407801171	red
0	-11.0728398283936	red
0	-10.5722388766702	red
2.35294117647059	-10.0716379249467	red
2.35294117647059	-9.5710369732233	red
3.52941176470588	-9.07043602149985	red
3.52941176470588	-8.56983506977641	red
3.52941176470588	-8.06923411805296	red
1.17647058823529	-7.56863316632951	red
1.17647058823529	-7.06803221460607	red
1.17647058823529	-6.56743126288262	red
1.17647058823529	-6.06683031115917	red
1.17647058823529	-5.56622935943572	red
1.17647058823529	-5.06562840771228	red
0	-4.56502745598883	red
0	-4.06442650426538	red
0	-3.56382555254194	red
0	-3.06322460081849	red
1.17647058823529	-2.56262364909504	red
1.17647058823529	-2.06202269737159	red
1.17647058823529	-1.56142174564814	red
1.17647058823529	-1.0608207939247	red
2.35294117647059	-0.560219842201253	red
2.35294117647059	-0.0596188904778039	red
2.35294117647059	0.440982061245645	red
1.17647058823529	0.94158301296909	red
1.17647058823529	1.44218396469254	red
1.17647058823529	1.94278491641598	red
1.17647058823529	2.44338586813943	red
1.17647058823529	2.94398681986288	red
1.17647058823529	3.44458777158632	red
2.35294117647059	3.94518872330977	red
2.35294117647059	4.44578967503322	red
2.35294117647059	4.94639062675667	red
2.35294117647059	5.44699157848011	red
2.35294117647059	5.94759253020356	red
2.35294117647059	6.44819348192701	red
2.35294117647059	6.94879443365046	red
2.35294117647059	7.4493953853739	red
2.35294117647059	7.94999633709735	red
2.35294117647059	8.4505972888208	red
1.17647058823529	8.95119824054425	red
1.17647058823529	9.45179919226769	red
0	9.95240014399114	red
0	10.4530010957146	red
0	10.953602047438	red
0	11.4542029991615	red
0	11.9548039508849	red
0	12.4554049026084	red
0	12.9560058543318	red
0	13.4566068060553	red
0	13.9572077577787	red
0	14.4578087095022	red
0	14.9584096612256	red

## Sheet: Figure1_G
## main PCA
PC1	PC2	color
7.39618641456565	1.6724492592437	#BEBEBECC
-3.69253032417399	-0.89929184591685	#8B0000CC
1.78177872506759	-6.63087633203547	#BEBEBECC
11.8895493352001	1.0659058413066	#BEBEBECC
2.0519068178707	-0.261043284555598	#BEBEBECC
-3.26693856376113	-1.74028111719497	#FF0000CC
-24.4370678348878	2.52708056698821	#8B0000CC
8.727015977009	-2.5286236893361	#BEBEBECC
8.79509494258586	-0.198355436404796	#BEBEBECC
-8.34708010618053	2.10225142443683	#FFA500CC
3.53795038134204	1.13883086771136	#FF0000CC
15.2087101370873	1.9985961934639	#BEBEBECC
-6.51459097488075	-7.61285885608745	#BEBEBECC
-11.0635660103398	1.22605485658085	#8B0000CC
-15.7895679084098	5.8512075792613	#FF0000CC
-1.41336903610028	4.14289934967477	#8B0000CC
7.12862998768889	-1.9488751589041	#BEBEBECC
-12.0250516460339	1.79049167402953	#FF0000CC
2.39806328607361	4.07833740152515	#FF0000CC
7.01464350247609	-2.63524812723735	#BEBEBECC
-21.9776363735026	3.93639737017756	#FF0000CC
0.702888281243153	2.53548446840584	#FF0000CC
-1.97536878852289	-4.84581646230047	#FF0000CC
12.7649910162108	2.25344450873798	#BEBEBECC
2.73362375862403	-0.849809091425465	#BEBEBECC
-4.05535440179049	0.430202446238552	#FF0000CC
-11.8006475464225	3.19099613248856	#FF0000CC
15.0690854870976	-0.830199409476668	#BEBEBECC
6.41039254121807	-1.29656317949999	#BEBEBECC
-0.144716179816762	-0.126901493019368	#BEBEBECC
2.75226504211756	6.00821926068448	#8B0000CC
13.0693354507338	0.504223336291853	#BEBEBECC
-13.9015753419549	6.90721130052136	#FF0000CC
1.24973267551529	-6.39115675160123	#BEBEBECC
6.35023756213075	1.26207766933934	#FF0000CC
-19.2778050815685	3.70114516500727	#8B0000CC
-0.285707405158221	2.47649511235943	#FFFF00CC
-14.1105946673041	4.54319991778814	#8B0000CC
7.81025265744955	-2.76898582924091	#8B0000CC
-8.68267050645991	-0.328696008401889	#FFA500CC
2.06837718437017	2.68825671562281	#FF0000CC
9.78607253663901	-0.41981065756904	#BEBEBECC
3.60663613366007	1.33728341943131	#FFA500CC
-24.6238860173715	8.22025251974927	#8B0000CC
-2.14537617779988	-2.96327936021773	#BEBEBECC
-4.4696695672209	-2.83039845047598	#BEBEBECC
7.50411956104708	1.037333470702	#BEBEBECC
-16.0258898923917	6.21275085992857	#8B0000CC
11.5431198654634	0.127082106024469	#BEBEBECC
-34.3507840835339	2.68366225875558	#8B0000CC
-7.76587572432161	2.77971103489983	#8B0000CC
-1.45948671592771	4.26624910480081	#FFFF00CC
10.8696981903597	0.905998222472386	#BEBEBECC
-0.453088868904092	0.479938264724168	#FF0000CC
-16.9643630253961	4.29983082990071	#FF0000CC
5.92748546425443	-5.31659701732628	#BEBEBECC
-4.35880861795279	0.472614009690185	#FF0000CC
9.22825291491857	-1.5058626941754	#BEBEBECC
-12.3872795864107	6.61760895790923	#FF0000CC
5.84632889138021	-1.70322020366184	#BEBEBECC
7.90696327341688	-1.57305253584027	#BEBEBECC
-5.01917465664642	3.58175234404133	#8B0000CC
0.756422465682794	-3.43781804354076	#FFA500CC
10.4931552161392	0.814123839347318	#BEBEBECC
9.86987609773511	1.6674587432617	#BEBEBECC
-6.16211021895701	-2.153024150941	#FF0000CC
8.92170591855846	0.209838863542235	#BEBEBECC
9.90184714146383	1.50603269334591	#BEBEBECC
-0.316892829089161	3.93254786521242	#FF0000CC
2.83711271000973	-2.3860394126403	#BEBEBECC
-11.20503829273	0.876731139439323	#8B0000CC
7.46904515935675	-2.14568837370891	#BEBEBECC
-24.8678295045348	4.49740611876327	#FF0000CC
5.87577711635394	5.14267023396501	#FF0000CC
2.69395207690619	-3.91936619071204	#BEBEBECC
-12.3641912258093	0.409194210642145	#FF0000CC
5.04870451496585	-2.71679603107367	#BEBEBECC
-2.93271941531434	3.07826731813364	#FF0000CC
-15.8955733677191	5.84069009139652	#8B0000CC
9.45693341705287	-1.45842563406202	#BEBEBECC
-19.9657715869316	6.81749275023979	#8B0000CC
-6.32585646474939	0.592105723940087	#FFFF00CC
-5.98867437606881	7.25151275469905	#FF0000CC
-5.51588318314374	-1.83612453992444	#FF0000CC
-15.662052537782	1.08264268441204	#8B0000CC
-13.6588439224607	6.02098319785594	#FF0000CC
1.77303272435324	-0.571406581354603	#BEBEBECC
-13.6417838167768	3.2064246255415	#FF0000CC
-7.50852438446855	4.44791557955144	#8B0000CC
-2.51361459653508	3.28025489216814	#8B0000CC
-20.5121441157903	4.06294017132745	#8B0000CC
-11.7245529281783	3.7529327072754	#8B0000CC
4.69642253909506	-0.238570986404549	#FF0000CC
-11.2468976828228	3.30809099571913	#FF0000CC
-2.34832380020283	2.48804925497971	#8B0000CC
-14.5082759803383	5.67279263912368	#8B0000CC
2.40875749812837	1.72562254877587	#FFFF00CC
4.70411328320229	0.217559985665092	#FF0000CC
-10.6126397940809	3.26472264170738	#8B0000CC
-6.77446636867309	6.01402671421097	#FF0000CC
-21.7057045930815	5.08786796287982	#FF0000CC
-5.15590192760306	1.06981958875735	#FF0000CC
-6.22860570089736	-1.83135726827654	#FF0000CC
7.85498441970311	-0.0196274760536442	#BEBEBECC
12.3172637356057	1.55391704396426	#BEBEBECC
-15.9912215982615	1.39167839683689	#FF0000CC
9.26926519322585	0.0137559349972811	#BEBEBECC
-17.7824698365956	5.66571432487282	#FF0000CC
8.80698089661199	0.849200862523287	#BEBEBECC
-5.49108664684232	6.1383282638965	#FF0000CC
-16.9086046550026	6.70718011878077	#8B0000CC
3.79219460257216	3.44460630581647	#FF0000CC
9.3257685721223	-0.837456245131462	#BEBEBECC
-1.79103859215927	6.87122866408164	#FFFF00CC
-19.4147709240835	6.33210262546223	#8B0000CC
3.81887859504454	-3.63373242418358	#BEBEBECC
1.7418367827538	-1.63016676339107	#BEBEBECC
0.387414838332292	-7.81256258683073	#BEBEBECC
-15.1178907891765	1.63432837076476	#8B0000CC
-3.21686870888803	0.389411277691569	#8B0000CC
-2.86537376030522	-0.473384996939806	#FFA500CC
4.84382578197625	-2.98612300072782	#BEBEBECC
8.96117428333272	-1.64516797927947	#BEBEBECC
-11.0608908971606	6.34058942570936	#FF0000CC
6.52164596286474	-0.884440069900155	#BEBEBECC
3.3162799738197	-1.17222004205421	#FF0000CC
11.5180893492083	1.419680038095	#BEBEBECC
6.97702193017601	-2.17878222209736	#BEBEBECC
5.70626870684748	-1.13889371309729	#FFFF00CC
12.9833546773168	1.7355954492676	#BEBEBECC
-13.0468723224594	-0.294679221279276	#FF0000CC
-10.0744961075081	4.74320934110034	#8B0000CC
-0.597115268447298	3.2275485388147	#8B0000CC
-0.432726348448892	1.46186591495938	#FFFF00CC
6.82568698469275	-1.26884328468271	#BEBEBECC
-17.1751694082588	6.74893511399255	#FF0000CC
1.37312920701067	-4.31151399989567	#FFFF00CC
6.01590363488785	-4.34424036049502	#BEBEBECC
8.46883105863187	-1.14323546840212	#BEBEBECC
-19.9237961301198	6.23288823634295	#FF0000CC
-6.10303690268839	5.1308781312659	#8B0000CC
-14.6387128248868	3.60521164388352	#FF0000CC
10.5100632664568	-2.38742611550044	#BEBEBECC
-13.3999535926385	-0.717158072648501	#FF0000CC
-12.5624748870682	3.66021474095134	#FF0000CC
8.99197251919901	-1.04189986418188	#BEBEBECC
5.25108599495994	1.41849836074234	#BEBEBECC
4.30495205278291	1.01540916864719	#8B0000CC
-10.9926541601784	2.0491686149534	#8B0000CC
-7.64442228379769	4.91254842429813	#FF0000CC
-3.18120994123046	1.157960079664	#8B0000CC
10.4438907108154	4.52773236786807	#FFFF00CC
-4.65322383593818	6.95770267074406	#FF0000CC
4.81258923866457	-4.7048116062148	#FFA500CC
-9.48098854927686	5.61401978625208	#8B0000CC
-18.4766654083869	5.69841650021499	#8B0000CC
1.94816687290392	5.95870461075061	#FF0000CC
10.6049200794011	8.13568101508782	#FFFF00CC
-2.19144492516885	-3.02860910346963	#FFFF00CC
-3.82830111638971	1.05302620135472	#8B0000CC
-16.0475661482185	2.47764285591948	#8B0000CC
-14.573344404974	0.245927309579883	#FF0000CC
7.92673202271515	-0.334971173010574	#BEBEBECC
-2.43185177511276	1.75574829913924	#8B0000CC
-1.4768383730104	-4.16807168440807	#FFA500CC
9.01379746606024	-0.141011933396431	#BEBEBECC
-1.23683273195403	-6.62328458773949	#BEBEBECC
-6.50746761397203	2.80867840153742	#8B0000CC
1.26942162441874	-1.45914885494883	#FFA500CC
1.47773507114739	-0.0125591443762567	#BEBEBECC
-6.29217540575534	4.27224365898675	#FF0000CC
-7.76436045008142	0.43186489198267	#FF0000CC
-7.41446874040603	2.96624817367595	#FF0000CC
8.09087492579845	0.76287069345418	#8B0000CC
3.11024063151277	6.36678721143284	#FF0000CC
-11.5165397823279	5.6250769143846	#FF0000CC
0.979537984232407	4.13730190756881	#8B0000CC
6.5536898685474	0.814649227199237	#BEBEBECC
1.28329636452396	-2.2118474889412	#FF0000CC
-16.831067019747	2.79548996640217	#FF0000CC
-5.20865999546725	1.06325652878461	#FF0000CC
0.990978756931664	-1.11361273285492	#FF0000CC
-0.32336585556339	1.36766357249816	#FF0000CC
7.64066020326364	0.946650199488805	#BEBEBECC
-4.98612986870541	-3.36029952135693	#FF0000CC
2.69950140878567	6.81789645544397	#FF0000CC
-3.13013530260056	1.27673686674673	#BEBEBECC
4.29382715031617	6.00405082600508	#FFA500CC
-1.4225237856362	0.992946060258368	#FF0000CC
-10.8763983651656	2.70162496302353	#FF0000CC
2.53655299773566	2.14393190932753	#FF0000CC
2.38887384852676	-0.456037748872423	#FF0000CC
2.79786892704086	0.653887629460843	#FF0000CC
-14.1571395873077	7.51512844801818	#FF0000CC
3.39661025377307	-1.651703445024	#FF0000CC
4.94860425465439	-2.60900746777835	#BEBEBECC
3.30066715114804	5.46457961720958	#FF0000CC
-23.2080721896917	6.46684761589484	#8B0000CC
3.26360708425059	-2.67816132747779	#FF0000CC
10.5796411798751	-0.325112327018138	#BEBEBECC
1.51441601202089	0.205691206404524	#FF0000CC
-11.1284708255325	8.59186898058912	#FF0000CC
5.79786584649774	-4.13976965794179	#BEBEBECC
-6.24611139504982	8.48748544950929	#8B0000CC
1.04316961946716	-4.00012076316947	#BEBEBECC
8.17501192741347	-2.37266902026802	#BEBEBECC
3.66997791553219	-5.04179318072426	#FF0000CC
-3.3010644740864	6.02013177110774	#FFA500CC
0.745224937781054	-4.28450213402447	#BEBEBECC
12.1031650688517	2.00449316805055	#8B0000CC
6.75101533104179	-3.43528606567357	#BEBEBECC
2.86704433829352	-0.619908342646955	#8B0000CC
3.58216610237722	-0.613531337585252	#BEBEBECC
-0.103497954810872	1.26760461372862	#BEBEBECC
11.082574097238	-0.954894145918604	#BEBEBECC
5.80454033681983	-0.950643488687676	#BEBEBECC
1.4913480571854	0.942259932037231	#FF0000CC
-24.761266692258	5.75324469633842	#FF0000CC
-9.69125360669119	-2.03490996734498	#FFFF00CC
1.7488351389794	1.54787290253712	#8B0000CC
-9.58413101149979	3.92970132738028	#FF0000CC
0.376735692179423	-0.91453915278204	#BEBEBECC
-3.15806204779443	-0.538066218211456	#FFFF00CC
8.14736474919769	0.890972173929384	#BEBEBECC
7.4812913240127	-1.36310329160281	#BEBEBECC
-9.74104986426596	-0.458757988014421	#FF0000CC
6.22272061074362	-1.47090918415574	#BEBEBECC
-13.8321200465798	4.11633888975267	#FF0000CC
1.58872769604056	-2.02206432048504	#BEBEBECC
-7.62329960481898	0.754568316845377	#8B0000CC
2.05974791081141	-2.17313198052503	#BEBEBECC
-8.66544222110893	1.84472891848301	#FF0000CC
-11.3400835337702	-4.64135915374945	#8B0000CC
## density benign PC1
x	y	col
0	-34.1004836076722	grey
0	-33.5998826559488	grey
0	-33.0992817042253	grey
0	-32.5986807525019	grey
0	-32.0980798007784	grey
0	-31.597478849055	grey
0	-31.0968778973315	grey
0	-30.5962769456081	grey
0	-30.0956759938846	grey
0	-29.5950750421612	grey
0	-29.0944740904377	grey
0	-28.5938731387143	grey
0	-28.0932721869908	grey
0	-27.5926712352674	grey
0	-27.092070283544	grey
0	-26.5914693318205	grey
0	-26.0908683800971	grey
0	-25.5902674283736	grey
0	-25.0896664766502	grey
0	-24.5890655249267	grey
0	-24.0884645732033	grey
0	-23.5878636214798	grey
0	-23.0872626697564	grey
0	-22.5866617180329	grey
0	-22.0860607663095	grey
0	-21.585459814586	grey
0	-21.0848588628626	grey
0	-20.5842579111391	grey
0	-20.0836569594157	grey
0	-19.5830560076922	grey
0	-19.0824550559688	grey
0	-18.5818541042454	grey
0	-18.0812531525219	grey
0	-17.5806522007985	grey
0	-17.080051249075	grey
0	-16.5794502973516	grey
0	-16.0788493456281	grey
0	-15.5782483939047	grey
0	-15.0776474421812	grey
0	-14.5770464904578	grey
0	-14.0764455387343	grey
0	-13.5758445870109	grey
0	-13.0752436352874	grey
0	-12.574642683564	grey
0	-12.0740417318405	grey
0	-11.5734407801171	grey
0	-11.0728398283936	grey
0	-10.5722388766702	grey
0	-10.0716379249467	grey
0	-9.5710369732233	grey
0	-9.07043602149985	grey
0	-8.56983506977641	grey
0	-8.06923411805296	grey
0	-7.56863316632951	grey
0	-7.06803221460607	grey
0	-6.56743126288262	grey
1.23456790123457	-6.06683031115917	grey
1.23456790123457	-5.56622935943572	grey
1.23456790123457	-5.06562840771228	grey
1.23456790123457	-4.56502745598883	grey
2.46913580246914	-4.06442650426538	grey
3.7037037037037	-3.56382555254194	grey
3.7037037037037	-3.06322460081849	grey
6.17283950617284	-2.56262364909504	grey
8.64197530864197	-2.06202269737159	grey
9.87654320987654	-1.56142174564814	grey
9.87654320987654	-1.0608207939247	grey
9.87654320987654	-0.560219842201253	grey
9.87654320987654	-0.0596188904778039	grey
9.87654320987654	0.440982061245645	grey
9.87654320987654	0.94158301296909	grey
9.87654320987654	1.44218396469254	grey
2.46913580246914	1.94278491641598	grey
1.23456790123457	2.44338586813943	grey
0	2.94398681986288	grey
0	3.44458777158632	grey
0	3.94518872330977	grey
0	4.44578967503322	grey
0	4.94639062675667	grey
0	5.44699157848011	grey
0	5.94759253020356	grey
0	6.44819348192701	grey
0	6.94879443365046	grey
0	7.4493953853739	grey
0	7.94999633709735	grey
0	8.4505972888208	grey
0	8.95119824054425	grey
0	9.45179919226769	grey
0	9.95240014399114	grey
0	10.4530010957146	grey
0	10.953602047438	grey
0	11.4542029991615	grey
0	11.9548039508849	grey
0	12.4554049026084	grey
0	12.9560058543318	grey
0	13.4566068060553	grey
0	13.9572077577787	grey
0	14.4578087095022	grey
0	14.9584096612256	grey
## density malign PC1
x	y	col
0	-34.1004836076722	red
0	-33.5998826559488	red
0	-33.0992817042253	red
0	-32.5986807525019	red
0	-32.0980798007784	red
0	-31.597478849055	red
0	-31.0968778973315	red
0	-30.5962769456081	red
0	-30.0956759938846	red
0	-29.5950750421612	red
0	-29.0944740904377	red
0	-28.5938731387143	red
0	-28.0932721869908	red
0	-27.5926712352674	red
0	-27.092070283544	red
0	-26.5914693318205	red
0	-26.0908683800971	red
0	-25.5902674283736	red
0	-25.0896664766502	red
0	-24.5890655249267	red
0	-24.0884645732033	red
0	-23.5878636214798	red
0	-23.0872626697564	red
0	-22.5866617180329	red
0	-22.0860607663095	red
0	-21.585459814586	red
0	-21.0848588628626	red
0	-20.5842579111391	red
0	-20.0836569594157	red
0	-19.5830560076922	red
0	-19.0824550559688	red
0	-18.5818541042454	red
0	-18.0812531525219	red
0	-17.5806522007985	red
0	-17.080051249075	red
0	-16.5794502973516	red
0	-16.0788493456281	red
0	-15.5782483939047	red
0	-15.0776474421812	red
0	-14.5770464904578	red
0	-14.0764455387343	red
0	-13.5758445870109	red
0	-13.0752436352874	red
0	-12.574642683564	red
0	-12.0740417318405	red
0	-11.5734407801171	red
0	-11.0728398283936	red
0	-10.5722388766702	red
0	-10.0716379249467	red
0	-9.5710369732233	red
0	-9.07043602149985	red
0	-8.56983506977641	red
0	-8.06923411805296	red
0	-7.56863316632951	red
0	-7.06803221460607	red
0	-6.56743126288262	red
0	-6.06683031115917	red
0	-5.56622935943572	red
1.31578947368421	-5.06562840771228	red
1.31578947368421	-4.56502745598883	red
1.31578947368421	-4.06442650426538	red
1.31578947368421	-3.56382555254194	red
1.31578947368421	-3.06322460081849	red
1.31578947368421	-2.56262364909504	red
1.97368421052632	-2.06202269737159	red
2.63157894736842	-1.56142174564814	red
2.63157894736842	-1.0608207939247	red
2.63157894736842	-0.560219842201253	red
4.60526315789474	-0.0596188904778039	red
5.26315789473684	0.440982061245645	red
5.26315789473684	0.94158301296909	red
5.26315789473684	1.44218396469254	red
5.26315789473684	1.94278491641598	red
5.26315789473684	2.44338586813943	red
5.26315789473684	2.94398681986288	red
5.26315789473684	3.44458777158632	red
4.60526315789474	3.94518872330977	red
4.60526315789474	4.44578967503322	red
4.60526315789474	4.94639062675667	red
4.60526315789474	5.44699157848011	red
4.60526315789474	5.94759253020356	red
4.60526315789474	6.44819348192701	red
4.60526315789474	6.94879443365046	red
1.31578947368421	7.4493953853739	red
1.31578947368421	7.94999633709735	red
0.657894736842105	8.4505972888208	red
0	8.95119824054425	red
0	9.45179919226769	red
0	9.95240014399114	red
0	10.4530010957146	red
0	10.953602047438	red
0	11.4542029991615	red
0	11.9548039508849	red
0	12.4554049026084	red
0	12.9560058543318	red
0	13.4566068060553	red
0	13.9572077577787	red
0	14.4578087095022	red
0	14.9584096612256	red
## density benign PC2
x	y	col
0	-34.1004836076722	grey
0	-33.5998826559488	grey
0	-33.0992817042253	grey
0	-32.5986807525019	grey
0	-32.0980798007784	grey
0	-31.597478849055	grey
0	-31.0968778973315	grey
0	-30.5962769456081	grey
0	-30.0956759938846	grey
0	-29.5950750421612	grey
0	-29.0944740904377	grey
0	-28.5938731387143	grey
0	-28.0932721869908	grey
0	-27.5926712352674	grey
0	-27.092070283544	grey
0	-26.5914693318205	grey
0	-26.0908683800971	grey
0	-25.5902674283736	grey
0	-25.0896664766502	grey
0	-24.5890655249267	grey
0	-24.0884645732033	grey
0	-23.5878636214798	grey
0	-23.0872626697564	grey
0	-22.5866617180329	grey
0	-22.0860607663095	grey
0	-21.585459814586	grey
0	-21.0848588628626	grey
0	-20.5842579111391	grey
0	-20.0836569594157	grey
0	-19.5830560076922	grey
0	-19.0824550559688	grey
0	-18.5818541042454	grey
0	-18.0812531525219	grey
0	-17.5806522007985	grey
0	-17.080051249075	grey
0	-16.5794502973516	grey
0	-16.0788493456281	grey
0	-15.5782483939047	grey
0	-15.0776474421812	grey
0	-14.5770464904578	grey
0	-14.0764455387343	grey
0	-13.5758445870109	grey
0	-13.0752436352874	grey
0	-12.574642683564	grey
0	-12.0740417318405	grey
0	-11.5734407801171	grey
0	-11.0728398283936	grey
0	-10.5722388766702	grey
0	-10.0716379249467	grey
0	-9.5710369732233	grey
0	-9.07043602149985	grey
0	-8.56983506977641	grey
0	-8.06923411805296	grey
0	-7.56863316632951	grey
0	-7.06803221460607	grey
0	-6.56743126288262	grey
0	-6.06683031115917	grey
0	-5.56622935943572	grey
0	-5.06562840771228	grey
0	-4.56502745598883	grey
0	-4.06442650426538	grey
0	-3.56382555254194	grey
0	-3.06322460081849	grey
0	-2.56262364909504	grey
0	-2.06202269737159	grey
1.23456790123457	-1.56142174564814	grey
1.23456790123457	-1.0608207939247	grey
1.23456790123457	-0.560219842201253	grey
2.46913580246914	-0.0596188904778039	grey
2.46913580246914	0.440982061245645	grey
2.46913580246914	0.94158301296909	grey
3.7037037037037	1.44218396469254	grey
3.7037037037037	1.94278491641598	grey
3.7037037037037	2.44338586813943	grey
1.23456790123457	2.94398681986288	grey
1.23456790123457	3.44458777158632	grey
1.23456790123457	3.94518872330977	grey
1.23456790123457	4.44578967503322	grey
1.23456790123457	4.94639062675667	grey
3.7037037037037	5.44699157848011	grey
4.93827160493827	5.94759253020356	grey
6.17283950617284	6.44819348192701	grey
6.17283950617284	6.94879443365046	grey
6.17283950617284	7.4493953853739	grey
6.17283950617284	7.94999633709735	grey
6.17283950617284	8.4505972888208	grey
4.93827160493827	8.95119824054425	grey
4.93827160493827	9.45179919226769	grey
3.7037037037037	9.95240014399114	grey
3.7037037037037	10.4530010957146	grey
2.46913580246914	10.953602047438	grey
2.46913580246914	11.4542029991615	grey
1.23456790123457	11.9548039508849	grey
1.23456790123457	12.4554049026084	grey
1.23456790123457	12.9560058543318	grey
0	13.4566068060553	grey
0	13.9572077577787	grey
0	14.4578087095022	grey
0	14.9584096612256	grey
## density malign PC2
x	y	col
0	-34.1004836076722	red
0	-33.5998826559488	red
0	-33.0992817042253	red
0	-32.5986807525019	red
0	-32.0980798007784	red
0	-31.597478849055	red
0	-31.0968778973315	red
0	-30.5962769456081	red
0	-30.0956759938846	red
0	-29.5950750421612	red
0	-29.0944740904377	red
0	-28.5938731387143	red
0	-28.0932721869908	red
0	-27.5926712352674	red
0	-27.092070283544	red
0	-26.5914693318205	red
0	-26.0908683800971	red
0	-25.5902674283736	red
0	-25.0896664766502	red
0	-24.5890655249267	red
0	-24.0884645732033	red
0	-23.5878636214798	red
0	-23.0872626697564	red
0.657894736842105	-22.5866617180329	red
0.657894736842105	-22.0860607663095	red
0.657894736842105	-21.585459814586	red
0.657894736842105	-21.0848588628626	red
0.657894736842105	-20.5842579111391	red
0.657894736842105	-20.0836569594157	red
0.657894736842105	-19.5830560076922	red
0.657894736842105	-19.0824550559688	red
0.657894736842105	-18.5818541042454	red
0.657894736842105	-18.0812531525219	red
0.657894736842105	-17.5806522007985	red
0.657894736842105	-17.080051249075	red
1.31578947368421	-16.5794502973516	red
1.31578947368421	-16.0788493456281	red
1.31578947368421	-15.5782483939047	red
1.31578947368421	-15.0776474421812	red
1.97368421052632	-14.5770464904578	red
1.97368421052632	-14.0764455387343	red
1.97368421052632	-13.5758445870109	red
1.97368421052632	-13.0752436352874	red
1.97368421052632	-12.574642683564	red
1.97368421052632	-12.0740417318405	red
1.97368421052632	-11.5734407801171	red
0.657894736842105	-11.0728398283936	red
0.657894736842105	-10.5722388766702	red
0.657894736842105	-10.0716379249467	red
0.657894736842105	-9.5710369732233	red
0.657894736842105	-9.07043602149985	red
0.657894736842105	-8.56983506977641	red
1.97368421052632	-8.06923411805296	red
1.97368421052632	-7.56863316632951	red
1.97368421052632	-7.06803221460607	red
1.97368421052632	-6.56743126288262	red
1.97368421052632	-6.06683031115917	red
1.97368421052632	-5.56622935943572	red
1.31578947368421	-5.06562840771228	red
1.31578947368421	-4.56502745598883	red
1.31578947368421	-4.06442650426538	red
1.31578947368421	-3.56382555254194	red
1.97368421052632	-3.06322460081849	red
1.97368421052632	-2.56262364909504	red
1.97368421052632	-2.06202269737159	red
1.97368421052632	-1.56142174564814	red
1.31578947368421	-1.0608207939247	red
0.657894736842105	-0.560219842201253	red
0.657894736842105	-0.0596188904778039	red
0.657894736842105	0.440982061245645	red
2.63157894736842	0.94158301296909	red
2.63157894736842	1.44218396469254	red
2.63157894736842	1.94278491641598	red
2.63157894736842	2.44338586813943	red
2.63157894736842	2.94398681986288	red
1.31578947368421	3.44458777158632	red
1.31578947368421	3.94518872330977	red
1.31578947368421	4.44578967503322	red
1.31578947368421	4.94639062675667	red
1.31578947368421	5.44699157848011	red
0.657894736842105	5.94759253020356	red
0.657894736842105	6.44819348192701	red
0	6.94879443365046	red
0	7.4493953853739	red
0	7.94999633709735	red
0	8.4505972888208	red
0	8.95119824054425	red
0	9.45179919226769	red
0	9.95240014399114	red
0	10.4530010957146	red
0	10.953602047438	red
0	11.4542029991615	red
0	11.9548039508849	red
0	12.4554049026084	red
0	12.9560058543318	red
0	13.4566068060553	red
0	13.9572077577787	red
0	14.4578087095022	red
0	14.9584096612256	red

## Sheet: Figure1_H
## fold change disc. vs repl.
y	x	symbol	color
-0.52009955812355	-0.569695208081231	3	lightgrey
0.673019314896984	1.03738513276806	1	lightgrey
0.40450097346534	0.306333046726702	1	lightgrey
0.520444502054205	0.143314344009286	3	lightgrey
0.706435944757563	0.342370677348167	3	lightgrey
0.532312325866111	0.682722826903717	1	lightgrey
0.793486146431895	0.677954158238526	3	lightgrey
-0.607359522006255	-0.656324829126724	3	lightgrey
0.52549049952242	0.716019318290032	3	lightgrey
-0.276062288720968	-0.249530474661668	1	lightgrey
0.580927828268072	0.581011725644069	1	lightgrey
0.604343160230546	0.510885073275767	1	lightgrey
0.522849833042132	0.113162393114577	1	lightgrey
-0.642430198639626	-0.302915684619478	3	lightgrey
0.795640111242094	1.38767778198621	1	lightgrey
0.958829511268823	0.307534744427822	3	lightgrey
0.595896406674206	0.590315504398875	3	lightgrey
0.729789459724481	0.73287369287407	3	lightgrey
1.00394620999086	0.50185788373244	3	lightgrey
0.66294059301504	0.727228276097048	1	lightgrey
0.874740643753603	0.152348388667465	1	lightgrey
0.577960327966725	0.636175071878373	1	lightgrey
0.875990359168175	1.0230162883391	3	lightgrey
0.541943830194558	0.457401191191978	3	lightgrey
1.05651967718716	0.786799652967953	3	lightgrey
1.45762177682666	1.4607624619193	1	lightgrey
0.715631832862147	0.703129112609919	1	lightgrey
-0.314507542448436	-0.281915207623742	3	lightgrey
0.419172790640485	0.368852142082329	3	lightgrey
0.685485649395712	0.474738124751944	1	lightgrey
0.545168975745541	0.588963570210767	1	lightgrey
0.584932279215954	1.01370177864788	1	lightgrey
1.07215021991062	1.10488676472651	1	lightgrey
-0.320986043516853	-0.0601594572148942	3	lightgrey
0.576571322644361	0.788416737000165	3	lightgrey
0.404961390831971	0.154933296825802	3	lightgrey
0.561806276683866	0.647843353466087	3	lightgrey
0.497964121186965	0.472188248165247	1	lightgrey
1.00167463717088	1.45980487657254	1	lightgrey
1.13897671039002	0.826688949372751	3	lightgrey
0.57646847962575	0.729344888881599	3	lightgrey
0.845792399225502	0.72974024145253	1	lightgrey
0.447329324170718	0.211822297003684	3	lightgrey
0.407263167398593	0.479468620904658	1	lightgrey
0.57735767699659	0.522640056677314	3	lightgrey
0.83494332836041	0.577497524988595	3	lightgrey
0.385828262652334	0.301912139703608	3	lightgrey
0.781944292094619	0.49838477793456	3	lightgrey
0.835378141472804	0.545332300483398	3	lightgrey
0.634014728765312	0.702226456606028	1	lightgrey
0.728353035403568	0.42948162038983	3	lightgrey
0.860747151402099	0.442843053714728	1	lightgrey
0.405266927068658	0.530233536891196	3	lightgrey
0.557157749865264	0.48883757448476	1	lightgrey
0.466246582485763	0.530073709703	1	lightgrey
-0.26439394114465	-0.315889677775723	3	lightgrey
-0.332422943169007	-0.403656559494986	1	lightgrey
1.57810050661318	1.33231495129079	1	lightgrey
0.573047351754866	0.432050066990072	1	lightgrey
0.404267995501634	0.29971456829072	3	lightgrey
0.646163048970744	0.71571238170938	3	lightgrey
0.81282673073073	0.983832781529173	1	lightgrey
-0.388114507915684	-0.431622563180721	3	lightgrey
1.09194648525564	0.679225750853134	2	lightgrey
-0.555327012883967	-0.545871789760058	3	lightgrey
0.354038362870681	0.353294015184746	1	lightgrey
0.481260006811617	0.766611077222814	1	lightgrey
0.588031398150184	0.620942889613352	3	lightgrey
0.613376442504326	0.486597836632516	1	lightgrey
1.45468859143188	1.17624938705767	1	lightgrey
1.0196018428489	0.623157109308586	1	lightgrey
0.497897609189135	0.561201685362078	3	lightgrey
0.700310807544361	0.565758500967211	3	lightgrey
0.803293497727455	0.696832079823468	1	lightgrey
0.751034003138328	0.718315238884452	3	lightgrey
0.260968230606177	0.402667846779963	1	lightgrey
0.530473511721551	0.234113240936937	1	lightgrey
0.696972416024062	0.515190678937003	1	lightgrey
0.79640370914237	0.877535617954074	3	lightgrey
-0.483551205514951	-0.39342140178986	3	lightgrey
1.24354762877346	1.04176766390294	3	lightgrey
0.643674529275523	0.662115655308843	3	lightgrey
-0.474986976497972	-0.426490161319252	3	lightgrey
-0.379002030073213	-0.382379101508635	3	lightgrey
0.633687989309177	0.311823382326013	3	lightgrey
0.681419364976341	0.442604663625063	1	lightgrey
-0.455048872952546	-0.447758833894466	3	lightgrey
0.906461995650226	0.68777965280774	3	lightgrey
-0.531678080613526	-0.24865486022103	1	lightgrey
0.720840481311805	1.10946949253918	3	lightgrey
0.453575337728983	0.57145049188394	1	lightgrey
0.587581002805896	0.680228133805362	1	lightgrey
0.75709984836655	0.489336715977304	3	lightgrey
0.57197596136321	0.529461686915857	3	lightgrey
-0.957477100611085	-0.42077914946058	3	lightgrey
0.841733517511165	0.55082224925402	3	lightgrey
-0.323746290016023	-0.244585547362763	1	lightgrey
0.731791208226322	0.770679204005391	1	lightgrey
0.653006524609595	0.781038029737483	3	lightgrey
-0.364037184884425	-0.268584505170073	1	lightgrey
0.345484566906372	0.224279696527582	3	lightgrey
0.8254466762898	0.746017814630426	3	lightgrey
0.489136120249129	0.492172077166022	3	lightgrey
0.775309106942002	0.536943716704555	3	lightgrey
0.772770498351505	0.188644618818416	3	lightgrey
0.573754833724165	0.977721404662428	1	lightgrey
0.385216793517649	0.614248093753796	1	lightgrey
1.19171947140286	0.862754797529603	1	lightgrey
0.774870833031196	0.631546268169099	1	lightgrey
0.882343816598017	0.034750170539542	3	lightgrey
-0.348383424798285	-0.399095973190324	1	lightgrey
1.14483262646445	1.00574063081804	1	lightgrey
0.853662393364559	0.679940838741676	3	lightgrey
1.04778402084061	0.761258408732158	3	lightgrey
0.39823883169733	0.298713866552635	3	lightgrey
0.536918736829806	0.663300260759509	1	lightgrey
0.719475312375408	0.521864918506434	1	lightgrey
0.61165513642184	0.293842845020002	3	lightgrey
1.41327808555404	1.48036799208471	2	lightgrey
-0.3655857700298	-0.258644235936126	3	lightgrey
0.281145190226231	0.420616868137257	3	lightgrey
0.41769470820568	0.491824142923599	1	lightgrey
1.3482073951083	1.43904383703713	2	lightgrey
0.88688895312984	0.582451972175947	3	lightgrey
0.637324763007411	0.612830352322429	3	lightgrey
0.939136360578616	0.561928758098357	3	lightgrey
0.592956865897293	0.576465891966847	1	lightgrey
0.807454406558464	1.5624483370299	3	lightgrey
0.425815385485887	0.437431260368861	3	lightgrey
0.61418309773119	0.758096742526683	1	lightgrey
0.568953306884349	0.351079200297819	1	lightgrey
-0.416372587892235	-0.380282304521811	1	lightgrey
0.755600236709049	0.641721775855312	1	lightgrey
0.425835835310547	0.289267928412978	3	lightgrey
0.602116761107598	0.413075282973967	1	lightgrey
0.493051934138298	0.699618914112855	3	lightgrey
0.703588590073558	0.601185479629222	3	lightgrey
0.608404892106485	0.442630470784409	3	lightgrey
0.685123625009339	0.348599112890008	3	lightgrey
0.658733260399322	0.672487505189692	3	lightgrey
0.750408709489441	0.808024797142665	3	lightgrey
0.359358750691409	0.538799414009007	1	lightgrey
0.475355193074301	0.485268934123823	1	lightgrey
-0.263912405862191	-0.362064860051266	3	lightgrey
1.07427865208356	1.10785125518379	2	lightgrey
0.674761892452387	0.843511287413962	1	lightgrey
0.538003814307256	0.555809564867531	1	lightgrey
0.882636406071799	-0.00272740220739798	3	lightgrey
-0.437106880577085	-0.399263989822908	1	lightgrey
1.02012591852786	0.658634511867729	1	lightgrey
0.492441434786567	0.534725173485822	3	lightgrey
0.380865620098281	0.483223682752956	3	lightgrey
0.404969950778102	0.616204447134666	3	lightgrey
0.791105918368225	0.788959782786936	3	lightgrey
0.40412705560732	0.361713884183625	3	lightgrey
0.764074628694764	0.765867671592125	3	lightgrey
-0.336494034643906	-0.239269238775148	1	lightgrey
0.386737898392103	0.396926514617315	3	lightgrey
0.765235213762874	0.239329492724459	3	lightgrey
1.58284791572614	1.96715359583413	3	lightgrey
0.650512731126834	0.602175178634645	3	lightgrey
-0.31229155997024	-0.336824716954634	3	lightgrey
0.910113851310527	0.573472379186015	1	lightgrey
1.02865984160492	0.605458367407031	3	lightgrey
0.443809858614079	0.629231983345161	1	lightgrey
0.710437153539196	0.523183289546495	1	lightgrey
0.900300860848878	0.511863501806068	1	lightgrey
-0.232417195346738	-0.341267466934235	1	lightgrey
-0.324086860976067	-0.356194443221989	1	lightgrey
0.520725628806416	0.202396929076322	1	lightgrey
0.430867442308419	0.401513591611212	3	lightgrey
0.6581791438187	0.171195556476008	3	lightgrey
0.61572718232262	0.416487126765595	1	lightgrey
0.633487517700115	0.391017753185914	3	lightgrey
0.555998445586894	0.312099356621645	1	lightgrey
1.07094825734632	0.993373031679569	1	lightgrey
-0.350393475006995	-0.41432923045343	3	lightgrey
0.706210065509998	0.959582387298222	3	lightgrey
0.752286343359143	0.451047033851394	3	lightgrey
0.771203892882678	1.03328099464094	3	lightgrey
0.377713963741311	0.296779550948328	1	lightgrey
0.660961282014958	0.615227108932027	1	lightgrey
1.02008751619665	0.765779077396588	3	lightgrey
0.387851843049464	0.430006106069339	3	lightgrey
-0.728928508022671	-0.60734677550072	3	lightgrey
0.425016758614262	0.41746669790527	3	lightgrey
0.430328076216297	0.456138766405525	1	lightgrey
-0.49123184092961	-0.61891425932172	1	lightgrey
0.839631997030214	0.269325911396868	3	lightgrey
0.466096846523082	0.631967804563029	3	lightgrey
0.395165645023349	0.37046578152899	3	lightgrey
0.436028924358558	0.567999512023796	3	lightgrey
-0.290691813375809	-0.285789984375905	3	lightgrey
0.340879613557467	0.322056475291621	1	lightgrey
-0.262852144403348	-0.278098432033476	1	lightgrey
0.718155031639484	0.917844108207485	1	lightgrey
-0.153622412435964	-0.219333299465219	1	lightgrey
0.557389440856476	0.596363708076757	1	lightgrey
0.375846845779322	0.595617303340429	1	lightgrey
-0.305795139525973	-0.276840012848165	1	lightgrey
0.64171119088311	0.744359444431339	3	lightgrey
0.84168799179775	0.588109905986543	3	lightgrey
-0.300252184293923	-0.138898853476397	1	lightgrey
-0.450305626395666	-0.516739624945571	1	lightgrey
0.739831702570349	0.55105832271953	3	lightgrey
1.08651666860867	0.538945974938625	3	lightgrey
-0.378437026356282	-0.375914249811028	1	lightgrey
0.975033671516703	0.661393103570813	3	lightgrey
0.598077205920151	0.269540160310765	3	lightgrey
0.266101840457447	0.194394910456595	1	lightgrey
0.60196269577799	0.723761673331295	3	lightgrey
0.438287679805228	0.513330274399576	3	lightgrey
-0.375768360270665	-0.19451460220237	1	lightgrey
0.637103947765964	0.826556056758369	3	lightgrey
0.385863087241218	0.498200501445231	3	lightgrey
0.370439780684478	0.539059531582186	1	lightgrey
0.487596810060307	0.683650509115706	3	lightgrey
0.460631888219208	0.469210194434121	1	lightgrey
0.265395094668777	0.381966894827573	1	lightgrey
0.313489672707571	0.379227572766921	3	lightgrey
0.366051129699892	0.461396826574936	3	lightgrey
-0.430613111428101	-0.249984717185934	3	lightgrey
0.485783562083768	0.414080654094218	3	lightgrey
0.62569412897078	0.425765044773752	1	lightgrey
0.876270900565586	1.06204388066423	3	lightgrey
0.317638056934097	0.44299520507626	1	lightgrey
0.571368916577369	0.328526001670492	3	lightgrey
0.535847208322878	0.430613219293646	3	lightgrey
-0.362434532833154	-0.284847061285263	3	lightgrey
0.637891641523229	0.205604672159571	3	lightgrey
0.346545698411966	0.496563748262371	1	lightgrey
1.50504060376394	1.84859774577481	1	lightgrey
0.534524638874598	0.610847347813261	1	lightgrey
0.740221433216966	0.192136281539891	3	lightgrey
-0.202658187826437	-0.201254417413524	1	lightgrey
0.458746216000807	0.465460481266297	1	lightgrey
0.84495257907936	0.63644630292071	1	lightgrey
0.524363559346389	0.54523605857549	3	lightgrey
0.332605752070132	0.332068359178487	1	lightgrey
0.597966154532076	0.69433773872049	1	lightgrey
0.786358267451978	0.504079606991357	3	lightgrey
0.622767114223568	0.352387991379334	1	lightgrey
0.572750304465533	0.307503925810651	1	lightgrey
0.76264115462369	0.621131378047015	3	lightgrey
0.545199052867195	0.858443299685377	3	lightgrey
-0.342538010177436	-0.382373805826085	1	lightgrey
0.377177273957588	0.646620557202373	3	lightgrey
0.916684839374657	0.771963935745076	1	lightgrey
-0.345058891821427	-0.380438731326438	1	lightgrey
0.499743304539065	0.542377801685695	1	lightgrey
0.753508372307931	0.535424609654709	1	lightgrey
0.563294667864899	0.59634144591871	1	lightgrey
0.730791707606099	0.557479313546136	1	lightgrey
0.887851156016865	0.711967895507744	3	lightgrey
0.552986744427933	0.627380171164558	1	lightgrey
-0.479891798383993	-0.23944511453847	3	lightgrey
-0.373472064078898	-0.40782323188459	3	lightgrey
1.1594010258848	1.05130530899503	3	lightgrey
-0.738202705027837	-0.432207929366087	1	lightgrey
0.387607806070158	0.502361718586544	3	lightgrey
0.619539680188697	0.623962022705526	3	lightgrey
1.04572363473115	0.667467195334969	3	lightgrey
-0.303815731886105	-0.387698144384317	1	lightgrey
-0.258633069553751	-0.30239652013965	1	lightgrey
0.824637549677248	0.591304843470044	3	lightgrey
-0.205137863501306	-0.282315826579483	1	lightgrey
-0.337356818016229	-0.232236346735357	3	lightgrey
1.03164538598025	0.971145190621714	3	lightgrey
-0.433293592272509	-0.395805470170696	3	lightgrey
0.519656780915384	0.336767169434727	3	lightgrey
0.32665596772632	0.180454817114462	3	lightgrey
0.814849761391866	0.632642853498058	3	lightgrey
0.63051688045879	0.65979900004339	3	lightgrey
0.388286943988666	0.523987798857305	1	lightgrey
0.544746596379386	0.551889822690955	3	lightgrey
-0.278920350631209	-0.359380509027325	3	lightgrey
0.585634951129243	0.548704972727333	3	lightgrey
-0.330096765111366	-0.432002923512773	1	lightgrey
-0.467548830108833	-0.519393320149447	3	lightgrey
0.608501624809003	0.565228289371224	3	lightgrey
0.740834103570655	0.325718839824064	1	lightgrey
-0.66705544603891	-0.538098225003081	3	lightgrey
-0.196569598936206	-0.185921903254666	1	lightgrey
0.311111203345378	0.208828927416567	1	lightgrey
0.792652243208581	0.81897322680911	3	lightgrey
0.845161468857993	0.712820990721061	3	lightgrey
-0.350972134433111	-0.529394609634735	1	lightgrey
0.397694201256385	0.359766512879455	3	lightgrey
0.352548089395881	0.252531610037992	1	lightgrey
0.620529060346682	0.676407534445175	1	lightgrey
-0.382723671993819	-0.488314856965919	3	lightgrey
0.890810151107196	0.769243788581302	3	lightgrey
0.547264291272761	0.605690248105076	3	lightgrey
0.373796846378074	0.194136116040751	1	lightgrey
-0.259383728958405	-0.0659801903241422	1	lightgrey
0.477850214099233	0.477988433964996	1	lightgrey
0.58070014757053	0.556778585252533	1	lightgrey
0.510885441702411	0.799311285106657	3	lightgrey
0.433067220852931	0.784730828843108	3	lightgrey
-0.584709407160187	-0.457022161033714	1	lightgrey
0.495168643001153	0.509302112688624	1	lightgrey
0.488965499700052	0.314473669100403	1	lightgrey
0.64036387359015	0.236516571827746	3	lightgrey
0.774109193750834	0.316161472731617	3	lightgrey
0.776001249189479	0.519718940444148	1	lightgrey
1.20501079642208	0.682528282788614	3	lightgrey
-0.504748615824743	-0.332440452852099	3	lightgrey
1.0283731264819	0.486295994616625	3	lightgrey
-0.251275200879826	-0.352592856857412	1	lightgrey
1.0620313597937	0.964084305982104	2	lightgrey
0.43155647085723	0.406725838545067	3	lightgrey
0.678421948296098	0.462569246072445	1	lightgrey
-0.328846209281212	-0.438493164069371	1	lightgrey
0.255432505754221	0.168123263795932	1	lightgrey
0.33715738935146	0.336492923442496	1	lightgrey
0.91014899102762	0.396301481504058	3	lightgrey
0.556051916119557	0.593851378353708	3	lightgrey
-0.294696881999492	-0.166193228230742	3	lightgrey
0.744079533342703	1.02218084832145	1	lightgrey
0.799003170069491	0.3120121685276	3	lightgrey
-0.372532260004293	-0.406293803853136	3	lightgrey
0.396518381111318	0.20033758802923	3	lightgrey
-0.27515565799725	-0.140820432575412	1	lightgrey
0.526799815135289	0.29031577016107	1	lightgrey
-0.417321719318195	-0.162481273097536	3	lightgrey
0.614745873753025	0.303335629647431	3	lightgrey
0.421571624162826	0.492648706608973	1	lightgrey
0.652079322817937	0.677673368409329	3	lightgrey
0.616377004629598	0.654718755132573	3	lightgrey
-0.348231012230169	-0.446312585002239	3	lightgrey
0.552985403604064	0.181775598871643	3	lightgrey
0.952469955179588	0.762536063371832	3	lightgrey
0.498316530564061	0.594771039127413	3	lightgrey
-0.435791420289556	-0.195780813724736	1	lightgrey
0.330509933628039	0.535270580896911	1	lightgrey
0.280045043973161	0.341026218408573	1	lightgrey
1.06801602352107	0.209604146347901	1	lightgrey
0.445427783487345	0.560030744875676	3	lightgrey
1.04788468595071	0.690365146431512	3	lightgrey
0.719281991316819	0.585541435046635	3	lightgrey
0.32338578300495	0.377137380655517	3	lightgrey
0.257125742011454	0.185493030180099	3	lightgrey
0.559671287380603	0.737965571003345	1	lightgrey
1.38912504546658	1.04347634005703	1	lightgrey
-0.376258171651787	-0.510595519321019	1	lightgrey
0.720542695943587	0.859603808711244	3	lightgrey
0.274191353938316	0.232341495443975	3	lightgrey
0.387903585820579	0.421473621141305	3	lightgrey
-0.259790313349361	-0.272046587151233	3	lightgrey
-0.481409165631472	-0.122957543762357	3	lightgrey
-0.602531715105304	-0.514193617232878	1	lightgrey
0.415007981017913	0.54315658829809	1	lightgrey
0.430354318308285	0.580638247537855	1	lightgrey
0.610026983363197	0.444132176016222	3	lightgrey
0.489066680337746	0.415647593822706	3	lightgrey
-0.93552043431998	-0.172682390212569	3	lightgrey
-0.361183419624117	-0.403568926178655	3	lightgrey
0.411650656966297	0.615147778932219	3	lightgrey
0.478155211787453	0.270087544536222	3	lightgrey
0.348212980277881	0.405656976218101	3	lightgrey
0.542595445630514	0.343330641567269	3	lightgrey
0.460262155157845	0.431490142139702	3	lightgrey
0.812140535145216	0.460794573975871	1	lightgrey
-0.247190047859882	-0.183251442085718	1	lightgrey
0.83041549730633	0.589942004288365	2	lightgrey
0.575928282058912	0.244512068892987	3	lightgrey
0.842382568110699	0.667838987829958	1	lightgrey
-0.370896719846742	-0.444665745377564	3	lightgrey
0.400287586157841	0.345406355138843	3	lightgrey
-0.448304154118794	-0.533165352951744	3	lightgrey
0.353269054133831	0.395157486538443	1	lightgrey
0.636509099926998	0.973554280813545	1	lightgrey
0.499023285151285	0.280065587985116	1	lightgrey
1.12897598545524	0.925818221344278	2	lightgrey
0.57067799764418	0.652011937420114	1	lightgrey
0.516912856275433	0.264072416145969	1	lightgrey
-0.368388169872831	-0.216518257804044	1	lightgrey
0.314859656127304	0.198977690953199	1	lightgrey
1.59171582190314	0.895811609250304	2	lightgrey
1.76093549374969	1.59741525167681	2	lightgrey
0.599576439963669	0.683801602819052	3	lightgrey
-0.27649922399174	-0.198940734418235	3	lightgrey
0.73771185715453	0.276398584280222	1	lightgrey
0.48340202842598	0.6147296859489	1	lightgrey
0.629894469826009	0.248045484772534	1	lightgrey
1.74357495675854	1.0449931438217	2	lightgrey
0.323502314193215	0.46299228305357	1	lightgrey
0.269112739401096	0.307977799513572	1	lightgrey
1.05059561331034	0.713681053066563	3	lightgrey
0.401523813703683	0.384739457346834	3	lightgrey
0.500664512761162	0.520584874439695	1	lightgrey
0.605928515874691	0.967711951367302	1	lightgrey
0.464302573425641	0.302115715366097	1	lightgrey
0.81662098325047	0.612944368696602	3	lightgrey
0.31276381538615	0.35156579496059	3	lightgrey
0.606187990156396	0.878876575315958	1	lightgrey
0.675483584077334	0.650097557958789	1	lightgrey
0.298814937377618	0.159710686623727	3	lightgrey
0.655330886897856	0.250602839531771	3	lightgrey
0.45918334474785	0.736146826979443	1	lightgrey
-0.386129139119831	-0.356137082532706	1	lightgrey
0.72315217152364	0.642744281678803	3	lightgrey
-0.315466979674737	-0.310359401323997	3	lightgrey
0.352377451371868	0.246734912874437	1	lightgrey
-0.305816281911303	-0.20071757131396	3	lightgrey
0.6736079324613	0.393879726222486	2	lightgrey
0.489983963779124	0.60683496542271	3	lightgrey
0.866555645052122	0.735058676515286	1	lightgrey
0.900723014638952	0.595951531143755	1	lightgrey
1.11808435937688	0.704783392729986	3	lightgrey
0.379417576718842	0.473200109019063	3	lightgrey
0.714096842669083	0.645011611793231	3	lightgrey
0.564082753634767	0.560970465449305	1	lightgrey
1.01376370878751	0.79222831639353	2	lightgrey
0.398287726917947	0.44373585039921	3	lightgrey
0.282854792960284	0.177023572337479	1	lightgrey
0.32213040121434	0.482574798085775	3	lightgrey
0.767569124259174	0.752659399021635	3	lightgrey
0.530279449423916	0.140056796081768	1	lightgrey
0.52136081658528	0.645443257731857	3	lightgrey
-0.293443530972119	-0.323402365242154	1	lightgrey
0.610965820491668	0.72989536459132	1	lightgrey
0.315218644006846	0.394760325765077	1	lightgrey
-0.316861126387146	-0.331772052727136	3	lightgrey
0.721796485382804	0.561578627931972	3	lightgrey
0.502561116657403	0.475176952597985	1	lightgrey
0.671388591112897	0.69474651790804	3	lightgrey
0.78633979871707	0.617545708414027	3	lightgrey
0.482636909363932	0.181122047827531	1	lightgrey
0.428077270482453	0.0986550701659664	3	lightgrey
0.575783712158218	0.167933190101705	1	lightgrey
-0.37650485235852	-0.356404013543604	1	lightgrey
0.322522861753149	0.272616784287724	1	lightgrey
0.665048310181313	0.68261904717679	1	lightgrey
0.524888889400324	0.435684402482726	3	lightgrey
1.52566194239658	0.868340789054302	3	lightgrey
-0.234236028307387	-0.251727728266744	1	lightgrey
0.516883381785143	0.158903727654868	1	lightgrey
-0.261671078863992	-0.381509940174631	1	lightgrey
-0.249100708965961	-0.296162008212369	3	lightgrey
0.604981186086231	0.469614145660599	3	lightgrey
0.463073357881364	0.458021020612273	3	lightgrey
1.14681092575854	0.882854020841422	2	lightgrey
0.388777678215345	0.524013261198479	1	lightgrey
0.636288584986767	0.259539545720647	1	lightgrey
0.61518988927367	0.22113984785291	1	lightgrey
0.833885219638493	0.841821920689089	3	lightgrey
0.589931206517075	0.32584491205732	3	lightgrey
0.786524725095816	0.481623793948213	3	lightgrey
-0.260693484050492	-0.197920727850871	3	lightgrey
-0.27055587328995	-0.323420286956856	1	lightgrey
-0.276847383604898	-0.283351870014876	3	lightgrey
-0.166778932937789	-0.2338634002158	3	lightgrey
1.13661423205541	0.994730772157725	3	lightgrey
-0.416318268691844	-0.470647008495241	1	lightgrey
-0.193977362524568	-0.145542682777636	3	lightgrey
0.860991313145082	0.498324887502178	3	lightgrey
-0.248343370396047	-0.174835081201415	1	lightgrey
0.463006591890635	0.577440185294016	1	lightgrey
0.582249440489265	0.673633620564398	3	lightgrey
0.483269332206103	0.283204912365513	3	lightgrey
0.442873720740644	0.481506651861664	1	lightgrey
-0.276832045856518	-0.2995820011448	1	lightgrey
0.685765057726834	0.592842300350104	1	lightgrey
0.318700355158579	0.517218551566358	1	lightgrey
0.532982396969572	0.76221107064962	1	lightgrey
0.809956960585537	0.816797878396683	3	lightgrey
0.342098759484673	0.335664414493189	3	lightgrey
0.676396339559403	0.589166378200957	1	lightgrey
0.538315238505502	0.154853592244276	1	lightgrey
0.293278418277012	0.351680644327976	1	lightgrey
0.530027950165287	0.545685077709771	1	lightgrey
0.6886513027383	1.14919897832973	3	lightgrey
1.48273082545823	0.83509283179803	2	lightgrey
0.663226853010921	0.82344491350546	1	lightgrey
0.4185611194728	0.536825017530274	1	lightgrey
-0.274443293118479	-0.189695200790874	3	lightgrey
-0.240912681942182	-0.259974579074087	1	lightgrey
1.36044804480988	0.934259390939741	3	lightgrey
0.498755508171373	0.304168386623985	3	lightgrey
0.423982415814943	0.431152011690995	1	lightgrey
0.232194931617197	0.247118026126716	1	lightgrey
0.479715451323627	0.525139523915592	3	lightgrey
0.407507773045623	0.456547414050649	3	lightgrey
-0.201361753177781	-0.206842798983892	3	lightgrey
0.650661652731226	0.233809434254639	1	lightgrey
0.563393784488007	0.347657926744993	1	lightgrey
0.900267196674647	0.60980159183705	2	lightgrey
1.07623905752038	0.936620286621198	3	lightgrey
0.817872013695349	0.446907201922331	3	lightgrey
0.533534672058465	0.624777831346487	1	lightgrey
0.318250477983084	0.20782204881618	1	lightgrey
1.43012361447046	0.465204206679122	3	lightgrey
0.528703159409204	0.486524938815599	3	lightgrey
0.643807410612821	0.73187236679491	1	lightgrey
0.663814357050452	0.492381817238258	1	lightgrey
0.335123085233019	0.558453439791135	3	lightgrey
0.443690579116101	0.443339725431002	3	lightgrey
0.248265152238952	0.338388484808766	3	lightgrey
0.78780004402334	0.70916083817772	1	lightgrey
-0.196958687118455	-0.285184870955946	1	lightgrey
0.636939203820081	0.730616925180996	1	lightgrey
0.515882445723526	0.218967038014928	1	lightgrey
-0.297048613417428	-0.247483038830757	1	lightgrey
0.741899766280966	0.474694829064826	1	lightgrey
0.389442197861486	0.268878671477564	3	lightgrey
1.51299580491665	1.38354287045195	3	lightgrey
0.773098258980721	0.912176491659241	3	lightgrey
0.299126158434812	0.461886841297255	1	lightgrey
0.119385403877288	0.112998675025794	3	lightgrey
0.357374292720013	0.452623134024296	3	lightgrey
-0.223268979781374	-0.330957186992425	1	lightgrey
0.663119039500318	0.0552347674636746	1	lightgrey
-0.299938129114778	-0.354646027886121	3	lightgrey
-0.408903037759432	-0.48045366897409	1	lightgrey
0.679900834927713	0.625517523953124	2	lightgrey
0.435054402052134	0.476070131337115	3	lightgrey
0.718378677073368	0.328200549527651	3	lightgrey
-0.392761967661935	-0.268429406358955	3	lightgrey
1.06539941738096	0.69787404047643	3	lightgrey
0.65454092593502	0.719998835072711	3	lightgrey
0.363631398859067	0.528798151837028	3	lightgrey
0.532618164380798	0.63683194206777	3	lightgrey
0.293398352260948	0.183430172950013	3	lightgrey
0.531886239268878	0.814369344196532	3	lightgrey
0.473086881642392	0.34277115976453	3	lightgrey
0.578516456848576	0.573175469575604	3	lightgrey
0.376993229549252	0.304019276217462	3	lightgrey
0.471104168727866	0.168651613502014	1	lightgrey
0.740159781521318	0.730203629713004	1	lightgrey
-0.383868631759277	-0.218421184870939	3	lightgrey
0.396357149887819	0.395400698722171	1	lightgrey
0.468260757614587	0.318524161399659	1	lightgrey
0.394520616306023	0.372653442462774	1	lightgrey
0.41509410085875	0.223194698349373	1	lightgrey
-0.289342699075106	-0.418880225101883	3	lightgrey
-0.278546706431873	-0.159508839419916	3	lightgrey
2.00610597969076	1.0194258428761	3	lightgrey
0.254130616498881	0.254035995353674	3	lightgrey
1.80831226755712	1.2843815209265	2	lightgrey
0.977218657927864	0.319993911893826	3	lightgrey
0.570453215402035	0.542866996576174	3	lightgrey
0.518735238334942	0.609682014996527	1	lightgrey
0.847807151917789	0.880812371363942	1	lightgrey
0.25306013814172	0.0263397168806453	1	lightgrey
0.99584866736743	0.769230005238735	3	lightgrey
0.893947056032413	0.285132778860225	1	lightgrey
0.422590734038484	0.514739212544618	1	lightgrey
0.806449192391021	0.566272059262514	1	lightgrey
-0.354035922711658	-0.324114544260285	1	lightgrey
0.573737635096548	0.641766894002651	1	lightgrey
0.712984992806213	0.715267230283833	3	lightgrey
0.539899063697212	0.453253909663947	3	lightgrey
0.984804703348035	0.698145805523074	3	lightgrey
0.670398305279263	0.560578909693528	1	lightgrey
0.568224409884226	0.84643192932196	3	lightgrey
0.427740089021923	0.522953013897229	3	lightgrey
0.775673748278745	0.690528716287408	3	lightgrey
0.274152471496616	0.364097472588193	1	lightgrey
0.735543824830763	0.386693019907978	1	lightgrey
0.880370039146739	0.602638260987465	3	lightgrey
0.448113554013569	0.363788751295964	3	lightgrey
0.690181317096276	0.532754037550178	1	lightgrey
0.729942950856361	0.301687006963664	2	lightgrey
0.882319952289597	0.826067618041846	3	lightgrey
1.40077623845958	1.22624992108534	3	lightgrey
0.701710459861297	0.154874418954257	3	lightgrey
0.565596745943129	0.417741488835541	1	lightgrey
0.9228913475807	0.948764906537956	3	lightgrey
0.438166281186558	0.547464893767016	3	lightgrey
0.315404898685444	0.305916104048807	3	lightgrey
0.650450801323312	-0.0412270031624673	2	lightgrey
0.500325437543856	0.609653265700752	1	lightgrey
0.30376352561078	0.286607156242835	1	lightgrey
0.815670747944252	0.522814770685125	3	lightgrey
0.614673418857223	0.679645359615364	3	lightgrey
0.584262153250234	0.65217917975532	3	lightgrey
0.324942500617327	0.363331387800547	3	lightgrey
0.280178458746561	0.263528678051463	3	lightgrey
0.638534175414747	0.219489742205134	2	lightgrey
-0.244657658876981	-0.18810241415807	1	lightgrey
0.562786685275691	0.256204506235846	3	lightgrey
0.260619662013332	0.345934420723423	1	lightgrey
0.708470544825971	-0.287308070654562	3	lightgrey
0.639668305488443	0.590702456792014	3	lightgrey
0.761529077778883	0.30521613325146	3	lightgrey
0.406624093372184	0.448375248889322	3	lightgrey
0.507462752718644	0.255050748900151	1	lightgrey
0.274557446430702	0.207526125839451	1	lightgrey
0.296578132891337	0.641086279999831	3	lightgrey
-0.242314010258927	-0.178209224092983	3	lightgrey
0.67287851190001	0.297245527447626	3	lightgrey
0.458030085777257	0.396622592587669	3	lightgrey
0.608143811519856	0.592641185349666	1	lightgrey
0.509810804611157	0.452557200217451	3	lightgrey
0.478379845507479	0.73669841218719	1	lightgrey
0.319390853621955	0.405396162625669	1	lightgrey
0.29884314320254	0.446037115368836	1	lightgrey
0.888825381143928	0.661687060455382	1	lightgrey
0.414422773540992	0.303982181535507	1	lightgrey
0.347311518574403	0.375828064961292	1	lightgrey
0.491442157029951	0.391863630021282	1	lightgrey
0.384688547998932	0.135352483467799	2	lightgrey
0.512647875032857	0.188551322526028	2	lightgrey
0.747133897125495	0.736879517350243	1	lightgrey
0.387271048700449	0.394509422674955	1	lightgrey
0.503908465977844	0.762181074452824	1	lightgrey
-0.323021743679458	-0.129076080099815	1	lightgrey
0.302607198716674	0.290394664954838	1	lightgrey
0.68475357477385	0.108746531022607	3	lightgrey
0.524888786529598	0.443382577937252	3	lightgrey
0.737988669902392	0.658542306508242	3	lightgrey
0.834599503840121	0.71017743790499	3	lightgrey
0.622816206948711	0.509954659078658	2	lightgrey
0.44993059650295	0.376458206393613	3	lightgrey
-0.469835635045079	-0.274187836091977	3	lightgrey
0.423032819063886	0.431821682618973	1	lightgrey
-0.310444795068569	-0.340354655719647	3	lightgrey
0.556723057320964	0.457211680286619	3	lightgrey
-0.248201210502485	-0.231996796795682	1	lightgrey
0.498709945929833	0.247921857269826	3	lightgrey
0.442967611428134	0.790694511492352	1	lightgrey
0.350435200309508	0.429487096660823	1	lightgrey
0.309229061457017	0.318060477520727	1	lightgrey
0.372812818881504	0.375041153071063	1	lightgrey
-0.303460799662689	-0.0557753022126824	1	lightgrey
0.830076999603669	0.905525699070073	1	lightgrey
0.329100061252649	0.417202202672885	1	lightgrey
0.425658192081106	0.357012169370305	1	lightgrey
0.829417305174149	0.80166191167311	3	lightgrey
0.917641761492051	0.72017900933405	3	lightgrey
-0.351644463678177	-0.106429668855551	3	lightgrey
1.83428526911216	0.995516536178252	3	lightgrey
0.484495908646043	0.498409495054765	1	lightgrey
0.462805209983432	0.248874701808785	1	lightgrey
0.521460380942432	0.358491143230409	3	lightgrey
0.36839783603452	0.372392970805843	1	lightgrey
1.09603908266546	0.535742624261892	3	lightgrey
0.338651219165502	0.30564913316643	3	lightgrey
0.554994329738679	0.308817178172724	3	lightgrey
0.506020229896726	0.476676101257257	3	lightgrey
0.349293679976028	0.70041916370194	1	lightgrey
0.330122915354792	-0.16715413493855	2	lightgrey
0.704088091637659	0.691935598554659	3	lightgrey
0.843749203073422	0.755494669991087	3	lightgrey
0.402037584838572	0.558623059903015	1	lightgrey
0.483143418538797	0.384838359205533	3	lightgrey
0.608997851956441	0.348572332623161	3	lightgrey
0.589180741671075	0.201752246985891	3	lightgrey
0.711304338205793	0.386641345243398	3	lightgrey
0.552707970865869	0.510537341859385	3	lightgrey
0.265416455520198	0.597830887300623	1	lightgrey
0.655683274452241	0.423596734361609	1	lightgrey
0.360065467055471	0.323888770067505	1	lightgrey
0.483323136269719	0.214605089050878	3	lightgrey
0.650462998984995	0.635175020551916	3	lightgrey
0.360792072055626	0.487625977538876	1	lightgrey
0.88665743914243	0.570481370903162	3	lightgrey
0.614967773115925	0.759906701518244	1	lightgrey
0.60485271544526	0.528093661219317	1	lightgrey
0.285949092009106	0.193371133383655	3	lightgrey
0.963261272734023	0.594871204111011	3	lightgrey
-0.27527310196988	0.0310327440869862	3	lightgrey
0.390181482219049	0.263596588321054	3	lightgrey
-0.225166799369843	-0.123904111344821	2	lightgrey
0.40294091598974	0.0890282441090192	3	lightgrey
0.576666602944426	0.694091253961016	1	lightgrey
0.353470246322474	0.640503196897068	1	lightgrey
0.474513175442767	0.303696151783979	1	lightgrey
0.196034926594938	0.257165203839107	3	lightgrey
-0.703324884195209	-0.140653354361223	1	lightgrey
-0.292584682589922	-0.0940533610834446	3	lightgrey
0.605053498335074	0.469650498465941	3	lightgrey
-0.256928562457607	-0.287586455056663	1	lightgrey
0.387811484085578	0.644755316769615	1	lightgrey
0.246397580984708	0.3618711567065	3	lightgrey
-0.260502739908218	-0.353818246911647	3	lightgrey
0.590883580516341	0.291410882702256	1	lightgrey
0.520114222083667	0.625170624240537	1	lightgrey
0.505056904132547	0.610258809551616	1	lightgrey
0.576718587458592	0.157394638414104	2	lightgrey
1.00269112541202	0.709200196725708	2	lightgrey
1.07422355739099	0.643137255139211	1	lightgrey
0.418169568445487	0.196780116233058	1	lightgrey
0.584391238009682	0.510588299733749	1	lightgrey
0.36430513878678	0.575043951820046	1	lightgrey
0.458327795648937	0.459719073979263	1	lightgrey
0.412367614782605	0.382003841492865	1	lightgrey
0.33136127237044	0.0771846606138347	3	lightgrey
0.547901817885313	0.44232282444704	3	lightgrey
0.755764417664689	0.604018237999196	3	lightgrey
-0.511484220071295	-0.507215797709446	3	lightgrey
-0.159585032874851	0.0169655008447383	3	lightgrey
0.249962292404901	0.056265477880699	3	lightgrey
0.485131351528122	0.113211353739519	3	lightgrey
0.831506305413652	0.0480453767573527	3	lightgrey
-0.251139934309425	-0.182658654625775	2	lightgrey
1.16043921747351	1.55680249692731	1	lightgrey
-0.273237661945023	0.00118892335544327	3	lightgrey
1.0726463279456	0.190844538562211	3	lightgrey
0.530427291713032	0.662947592184244	3	lightgrey
0.343706274366358	0.428711513548878	1	lightgrey
0.365147439179426	0.393739142932184	1	lightgrey
0.455974594528945	0.571457100478463	1	lightgrey
0.734929107588033	0.612724647886767	1	lightgrey
1.40719479985144	0.992280238127322	3	lightgrey
0.762429462176007	0.0180343947977435	3	lightgrey
0.293004800528121	0.473186327961312	3	lightgrey
0.544564856399768	0.540447238727987	3	lightgrey
0.718739455846444	0.490412658840231	1	lightgrey
0.558538119632096	0.51499945639782	1	lightgrey
0.382824557571027	0.403620711433386	1	lightgrey
0.41940963445565	0.682662327042905	3	lightgrey
0.513410130342403	0.61426994185197	3	lightgrey
1.0823212385356	0.753931646359577	3	lightgrey
0.449251556088836	0.144266340499985	3	lightgrey
-0.387623435351922	-0.393563257540078	3	lightgrey
0.489813241623771	0.596572597289815	3	lightgrey
0.659772648286847	0.529996805339402	1	lightgrey
0.621407080031266	0.591988748229295	1	lightgrey
0.793754481894892	0.475362325409402	3	lightgrey
-0.192079524037664	-0.127565112483917	1	lightgrey
0.243186152604642	0.306414838765514	1	lightgrey
-0.408853213004067	-0.206122029192949	3	lightgrey
-0.27156292604863	-0.305685489580401	3	lightgrey
-0.281650483099989	-0.307678456366818	3	lightgrey
1.21247693485385	1.63196065269677	3	lightgrey
0.502768475088831	0.627614330122016	1	lightgrey
0.953162033337591	0.656860178029672	1	lightgrey
0.298248910472432	0.44374417812174	1	lightgrey
-0.403887597662264	-0.293996912712418	1	lightgrey
0.708417997206364	0.513587139666483	3	lightgrey
0.57816392550885	0.937383379249185	3	lightgrey
-0.590151564127364	-0.622357103876948	3	lightgrey
0.334767487129188	0.436596345214534	3	lightgrey
-0.225621583064819	-0.275036804862311	3	lightgrey
0.421107541340927	0.362219431282268	3	lightgrey
0.791993243394302	0.44867682987166	3	lightgrey
0.756890247908438	0.140281451037739	3	lightgrey
0.280399381076309	0.469654792894934	3	lightgrey
0.624179879948419	0.261078359775159	3	lightgrey
0.281361394556757	0.288791665049004	1	lightgrey
0.808866325172163	0.737603566803504	3	lightgrey
0.386742554252733	0.704127269874661	3	lightgrey
0.919195617581883	0.7525014678992	3	lightgrey
0.765275254657448	0.634016752813115	3	lightgrey
0.562893104767025	0.604639961849084	3	lightgrey
0.656470013493748	0.277580252118814	1	lightgrey
0.259419437504903	0.392796910075498	1	lightgrey
0.149771536598578	0.0443436611544469	1	lightgrey
0.814232134177043	0.644075240542116	1	lightgrey
0.373634076695333	0.634338410120832	1	lightgrey
0.253377162555511	0.165694182949659	1	lightgrey
0.325592151507535	0.318993008241262	1	lightgrey
0.230876589073333	0.310902052297378	1	lightgrey
0.399054373889758	0.318923230294136	1	lightgrey
-0.581732446367645	-0.831022270393918	3	lightgrey
0.26554208545395	0.330087689292036	3	lightgrey
0.2398416152772	0.324621777590356	3	lightgrey
0.467040509988461	0.6022333022099	3	lightgrey
-0.394119649934373	-0.378282067981874	3	lightgrey
0.887034247710276	0.536373883569946	2	lightgrey
0.759970860459239	0.508064327025029	2	lightgrey
0.825186242720954	0.521137690911987	1	lightgrey
0.276657580030284	0.321874645675359	1	lightgrey
0.807321814698356	0.642432050110331	3	lightgrey
-0.266493773803495	-0.200524111344288	3	lightgrey
0.44015730348123	0.497124949588393	3	lightgrey
0.274598417932271	0.255761224286212	3	lightgrey
0.305592604496537	0.222426314190884	3	lightgrey
0.496569150921307	0.7987525292319	3	lightgrey
-0.632690256254552	-0.225803996628412	3	lightgrey
1.04039869282602	0.696372153899686	3	lightgrey
0.585539385464182	0.183884880551428	1	lightgrey
0.755955750101986	0.685479566212475	1	lightgrey
0.670408608456091	0.495756592755961	3	lightgrey
0.656120592982617	-0.00189288050681102	1	lightgrey
0.827179304066473	0.649267462716329	1	lightgrey
0.926384964081485	0.685946440062674	3	lightgrey
0.327738994752155	0.396480142691117	3	lightgrey
0.518927297243425	0.494244513124849	3	lightgrey
0.458280144597684	0.614098158287424	3	lightgrey
0.586598828704993	0.103401598459526	1	lightgrey
1.62661760507434	0.977996489054533	1	lightgrey
0.387767591820205	0.205484217066173	3	lightgrey
0.776238321308185	0.800783969125747	3	lightgrey
0.655366095710244	0.190134756964796	3	lightgrey
0.446902174007624	0.483633893197453	3	lightgrey
0.407690416181795	0.475542152807954	3	lightgrey
0.569756698796409	1.08336490345335	1	lightgrey
0.688359011323472	0.329014764018748	2	lightgrey
1.25116579785127	0.796314784668698	1	lightgrey
0.377665554360909	0.39946040562443	1	lightgrey
0.640882508321767	0.416432397003154	3	lightgrey
0.543790870385388	0.576809507888754	3	lightgrey
0.480432610660546	0.643746039432198	3	lightgrey
0.465063019939425	0.445132654605044	1	lightgrey
1.06178624104874	0.621247338180264	3	lightgrey
0.382629969563336	0.586717313521467	3	lightgrey
0.942245291770065	0.228628908231357	3	lightgrey
0.621645979085464	0.656882936792973	1	lightgrey
0.383250508191513	0.421073608871463	3	lightgrey
0.601094123052262	1.02465981561476	3	lightgrey
0.355742390265494	0.302371031864665	3	lightgrey
-0.237346675013527	-0.274230205102012	1	lightgrey
0.433415304857552	0.427209062774545	1	lightgrey
0.897756868283875	0.583738171493137	2	lightgrey
0.663694104300867	0.68648137591244	3	lightgrey
-0.546647105747067	-0.325024805849306	3	lightgrey
-0.373626515622054	-0.486209954392935	3	lightgrey
-0.467100291792465	-0.233454906584124	1	lightgrey
0.288118553278362	0.222218498302555	1	lightgrey
-0.202583060448347	-0.20489247302162	1	lightgrey
0.78841394689941	0.843429959375755	3	lightgrey
0.46344159219787	0.64294266499907	3	lightgrey
0.349591438986192	0.233909185017913	3	lightgrey
-0.235090385533683	-0.406307368179692	3	lightgrey
0.785287445809317	0.758670673248552	2	lightgrey
-0.44903696568979	-0.365154558167814	1	lightgrey
0.27508271547903	0.252792989509742	1	lightgrey
0.591351121156557	0.323383953517504	3	lightgrey
0.234275846662395	0.267975624492225	1	lightgrey
0.467274944197893	0.449037437167604	1	lightgrey
0.396296019022205	0.677651947505087	1	lightgrey
-0.254263258888061	-0.234258294803612	3	lightgrey
0.310132061871117	0.372303878400622	3	lightgrey
0.34400218567396	0.346196050766731	3	lightgrey
0.425368485947286	0.514346584542808	1	lightgrey
0.673227780196421	0.792724628335146	1	lightgrey
0.575089471910203	0.583400747256642	1	lightgrey
0.597916209281397	0.110499560704279	1	lightgrey
0.455336477204457	0.842732565823515	1	lightgrey
0.390147743004436	0.402508342287721	3	lightgrey
0.439054436075978	0.638335557845895	3	lightgrey
-0.359501296124066	-0.354033475878511	3	lightgrey
0.541012894234567	0.213902956248354	1	lightgrey
0.541544851360274	0.514261824668968	3	lightgrey
0.609958162925227	0.540246024702433	3	lightgrey
-0.350286130056953	-0.556671681110169	1	lightgrey
1.1660629624195	0.80992234820621	2	lightgrey
0.259526782346734	0.39698062793726	1	lightgrey
-0.140900178417138	-0.101817852708049	1	lightgrey
-0.525489400626163	-0.448534467142711	3	lightgrey
0.46527880795127	0.413678485074983	1	lightgrey
0.758843141126798	0.623515098376384	3	lightgrey
0.404676034141729	0.361581173444391	1	lightgrey
0.186638716034992	0.196932405677821	3	lightgrey
0.756361166117136	0.675684985396781	3	lightgrey
0.813333495462929	0.511400512586278	3	lightgrey
0.512803152994826	0.500304607140327	1	lightgrey
0.344913786525177	0.143740084063975	3	lightgrey
0.621540652418173	0.00211283120191114	1	lightgrey
0.485416585322904	0.515161934244987	1	lightgrey
0.398658944416212	0.61340013171148	1	lightgrey
-0.550208481504367	-0.612566005277846	3	lightgrey
0.462853727708935	0.635234403245457	3	lightgrey
0.239045582576111	0.167546953982649	1	lightgrey
-0.247751908237738	-0.316790489548794	1	lightgrey
0.307768749861063	0.316240323314266	1	lightgrey
0.304081127649603	0.373627200369227	3	lightgrey
-0.41296380603583	-0.584777121585102	3	lightgrey
0.325527482906687	0.322338365856363	3	lightgrey
0.582046936690769	0.615425251755146	1	lightgrey
0.339955047367669	0.464344036888017	3	lightgrey
0.289138759175989	0.323010494925953	3	lightgrey
0.338563005733784	0.0979687210403797	1	lightgrey
1.61621830840718	0.868453624613319	1	lightgrey
0.248390920488376	0.28167686715312	1	lightgrey
0.283102249326542	0.342577995235339	3	lightgrey
0.77579905472368	0.516472782536681	3	lightgrey
1.02728890160183	0.936894209106842	3	lightgrey
0.474725352999901	0.735400835580042	1	lightgrey
0.443926653618953	0.444720291069621	1	lightgrey
0.844377293511935	0.586569011558352	3	lightgrey
0.467801772763642	0.387620437888496	3	lightgrey
0.748762308431892	0.762711054802999	3	lightgrey
-0.422268638267961	-0.500093394372964	1	lightgrey
0.262840122472944	0.381797841195243	1	lightgrey
0.724101653660609	0.540191745123753	3	lightgrey
0.387277207205829	0.255783367501807	1	lightgrey
-0.203618917399386	-0.169473374605672	1	lightgrey
0.298991175385536	0.425562422943262	1	lightgrey
0.720246924371646	0.538729021697056	1	lightgrey
-0.257750700840884	-0.293208351191765	3	lightgrey
-1.5460133068451	-0.0640084102748092	3	lightgrey
-0.253966380884717	-0.223354034968437	1	lightgrey
0.514783633000949	0.220742990788861	1	lightgrey
-0.205059822278338	-0.17178731599608	1	lightgrey
-0.324677607910182	-0.391311100799718	1	lightgrey
0.665821493797107	0.845208773053152	3	lightgrey
0.561454916130875	0.606074319061679	1	lightgrey
0.490828959695728	0.665298612229263	3	lightgrey
0.517503046644909	0.543195617220858	3	lightgrey
0.320979027796255	0.263418066616764	3	lightgrey
0.657041894353921	0.689837006206468	3	lightgrey
-0.280364823980515	-0.204956485677572	3	lightgrey
0.433844929877754	0.324681243556195	3	lightgrey
0.427990903742455	0.589326824826233	1	lightgrey
-0.344576603218494	-0.225614786010063	1	lightgrey
0.32815182211644	0.223114867423016	1	lightgrey
0.30629441144038	0.227621355111741	3	lightgrey
-0.469525227895251	-0.326703005360871	3	lightgrey
0.603803835402491	0.378120645958688	3	lightgrey
0.427437392412739	0.458991183516707	3	lightgrey
-0.247065642963724	-0.0649331331298022	1	lightgrey
-0.431235985598309	-0.0895567720757856	1	lightgrey
0.782584435384845	0.454475802485054	1	lightgrey
-0.422856460649242	-0.396462016086467	1	lightgrey
-0.471503605684642	-0.539625919103369	3	lightgrey
0.458343442954936	0.447168756808588	3	lightgrey
0.261612387077368	0.141966073943498	3	lightgrey
0.649117453328241	0.187004141732946	2	lightgrey
0.903513464558867	0.471880729785427	2	lightgrey
-0.194985954785616	-0.2355258373092	1	lightgrey
0.539714396568769	0.365062038402435	3	lightgrey
-0.152128843637967	-0.116007419808295	3	lightgrey
0.482185321134033	0.789055321005128	3	lightgrey
0.421195655288484	0.597035967149563	3	lightgrey
0.383487192805874	0.71291333263024	1	lightgrey
0.323945205726169	0.548874209250133	1	lightgrey
0.502287081929092	0.429528414704633	1	lightgrey
0.78906484912415	0.55667301571935	1	lightgrey
0.471456433937498	0.139702153968732	3	lightgrey
-0.236186484330873	-0.183845503226169	3	lightgrey
0.577972038407614	1.21951747974677	3	lightgrey
0.28261998998231	0.137991075295488	3	lightgrey
0.475083468533923	0.760495104262006	3	lightgrey
0.334079925213413	0.243019043254858	3	lightgrey
0.531210873680431	0.401409159051955	1	lightgrey
0.499390422308101	0.00568773521271959	3	lightgrey
0.713621515894668	0.58954639716329	3	lightgrey
0.719707208301227	0.521584081227934	3	lightgrey
0.780731739053862	0.597826606704214	1	lightgrey
-0.345337612844194	-0.47281125583752	3	lightgrey
-0.202173494806006	-0.133156246957954	3	lightgrey
0.334896334550475	0.343364528910104	3	lightgrey
0.739324124567087	0.582372963612971	3	lightgrey
0.982552811046029	0.871150651863073	3	lightgrey
0.342767663000536	0.465338978193999	1	lightgrey
0.515929205433536	0.889215133802792	1	lightgrey
0.411627700666801	0.962022865183941	3	lightgrey
0.346775293267931	0.333328913103133	3	lightgrey
0.510502028966295	0.951581266050295	1	lightgrey
-0.326455037458385	-0.0315425213014966	2	lightgrey
0.572474302423604	0.286718114244798	2	lightgrey
0.591910910871008	0.506686521865191	1	lightgrey
0.559435228440791	0.365554393830499	1	lightgrey
1.35552481352988	0.831878314622348	1	lightgrey
0.661686035125581	0.399060488539804	1	lightgrey
0.374771267575556	0.430679516249277	3	lightgrey
0.305021846455011	0.569174130741468	3	lightgrey
0.827112926666082	0.914530073188856	3	lightgrey
-0.21240364226683	-0.224529139809964	3	lightgrey
-0.569288893416947	-0.212729246873559	1	lightgrey
0.0959305197024972	0.0986105282685434	1	lightgrey
0.53994179956818	0.710682539908779	3	lightgrey
-0.238823959428354	-0.236224931055923	3	lightgrey
0.406349890617645	0.106983660361723	3	lightgrey
0.876187988977848	0.863480144514558	1	lightgrey
0.650719111797734	0.544758850997514	1	lightgrey
0.338960916819441	0.407571896204072	3	lightgrey
0.363090312846102	0.604781179143134	3	lightgrey
0.921842863111519	0.650349461927384	3	lightgrey
0.440453111368091	0.454442796116846	3	lightgrey
0.580367757383414	0.544357575624527	3	lightgrey
0.333794612308189	0.537876414901232	1	lightgrey
0.637419438565783	0.735853019893181	1	lightgrey
-0.380150898112558	-0.0943065548144262	3	lightgrey
0.341701777780601	0.392024680339838	1	lightgrey
0.304266565076561	0.500938401429645	1	lightgrey
0.499627689272325	0.602557120045753	1	lightgrey
0.80737486960563	0.519345829514702	3	lightgrey
0.441836383281011	0.183649081436996	3	lightgrey
0.540711286280962	0.274290701376397	2	lightgrey
0.286329830436647	0.639937428456496	3	lightgrey
0.970045320176232	0.302599444681329	3	lightgrey
-0.254997555839418	-0.144409834877347	3	lightgrey
0.311108502739754	0.393531431992416	3	lightgrey
0.297299193145087	0.182332402012795	1	lightgrey
0.694771910629751	0.700431902954834	3	lightgrey
1.05641559959125	0.824765458567702	3	lightgrey
0.479206628176893	0.937693589202579	3	lightgrey
0.612258754484189	0.655403974897916	1	lightgrey
0.613350690313795	0.595533114871578	1	lightgrey
0.882153783222418	0.858358115052988	1	lightgrey
0.627907797046874	0.785141651257251	1	lightgrey
0.277069571597072	0.243678043034456	1	lightgrey
0.627412314766434	0.544329534914762	1	lightgrey
0.248768487480986	0.418138054275127	1	lightgrey
-0.493245243938095	-0.298113337324169	3	lightgrey
1.02482879227757	0.745432497432557	3	lightgrey
0.676683951251118	0.615148217944906	1	lightgrey
0.360031608608511	0.318395300596869	3	lightgrey
-0.256907845155282	-0.305113827337397	3	lightgrey
-0.185318241388546	-0.196979339021537	3	lightgrey
0.306432249641716	0.490015737374704	3	lightgrey
0.542488882947665	0.683926804699773	3	lightgrey
-0.274461858721133	-0.318139276045979	1	lightgrey
0.514199367401872	0.298438581133719	1	lightgrey
0.29410104792171	0.198465590190253	1	lightgrey
0.288046533074784	0.299985080375845	1	lightgrey
0.542419909508069	0.356045158951693	3	lightgrey
0.313869156460224	0.329691483907052	3	lightgrey
0.507613786061146	0.240514870874562	3	lightgrey
0.799734318104344	0.30319647782508	1	lightgrey
0.316785639229027	0.340586077927285	1	lightgrey
0.621609431097119	0.892428710303684	1	lightgrey
0.514859163686573	0.338996819577418	3	lightgrey
-0.253640600148826	-0.248282831924787	3	lightgrey
0.321279809773312	0.42798169749572	3	lightgrey
0.47644044684437	0.515254061293851	3	lightgrey
0.317277159591555	0.476471518898279	1	lightgrey
-1.3689525321885	0.00565358879689387	1	lightgrey
0.164978426653741	0.0561934493878607	3	lightgrey
0.646070208689347	0.0868998747004693	3	lightgrey
-0.380687758816337	-0.077512904815829	3	lightgrey
0.490167614163123	0.491875778751211	1	lightgrey
0.757683725551726	0.629537945621016	1	lightgrey
0.463929490376209	0.47923411192259	1	lightgrey
0.485305678351337	0.505900081149448	3	lightgrey
0.406752716887931	0.227715152758438	3	lightgrey
0.821001259062077	0.980731163647831	3	lightgrey
-0.436695562686323	-0.433327977063178	3	lightgrey
-0.12961973450609	-0.0479325894707212	1	lightgrey
0.730119307527924	0.620411631204537	2	lightgrey
0.611891465292035	0.835337957482632	1	lightgrey
0.410023868766413	0.271907148386267	3	lightgrey
0.441098223894746	0.44322193680359	3	lightgrey
0.654961116363814	0.692723215274964	3	lightgrey
0.524462813229826	0.529623490123449	1	lightgrey
0.832796184356697	0.653568772407628	1	lightgrey
-0.408003781384066	-0.0514648096810384	3	lightgrey
0.44467051133596	0.71839685622222	3	lightgrey
0.474993882687607	0.486464800720332	3	lightgrey
-0.274231424400505	-0.250570267933912	3	lightgrey
0.416421577338938	0.432688788700629	2	lightgrey
0.255230824759857	0.433982917276585	1	lightgrey
0.896953476728481	0.923977346195189	1	lightgrey
0.16208433136773	0.243224161847556	1	lightgrey
0.366422558133034	0.102408324081147	1	lightgrey
0.613878659840388	0.655146136985869	1	lightgrey
-0.220389322553642	-0.17902249085447	1	lightgrey
0.681260191542925	0.581692325097886	3	lightgrey
0.261280621280161	0.382168882126195	3	lightgrey
0.806248206194182	0.622102486571834	3	lightgrey
0.504835330575572	0.301884568048185	1	lightgrey
0.624222031593724	0.329340550275831	2	lightgrey
0.471237485813684	0.354657715994116	2	lightgrey
0.781716233478264	0.653336105675197	2	lightgrey
0.55183088187666	0.527810805654144	3	lightgrey
0.156952231948306	0.137746413613598	1	lightgrey
-0.204651409039035	-0.157430107647348	1	lightgrey
0.584429322559572	0.718099654736079	3	lightgrey
-0.551474273418175	-0.910672678632055	3	lightgrey
-0.378937879447002	-0.260381899944597	3	lightgrey
0.441838849872502	0.0862269610202524	1	lightgrey
0.29869521108553	0.397238704635536	1	lightgrey
0.411579003533459	0.712230832306451	1	lightgrey
0.442310565897024	0.415958049211713	1	lightgrey
0.39134871045836	0.436804518022893	1	lightgrey
0.625904038855952	0.344605855618876	2	lightgrey
0.527921938970085	0.535008998858556	3	lightgrey
0.2588553342096	0.372841634030771	3	lightgrey
0.850223091433329	1.07057456996105	3	lightgrey
0.258948394907935	0.136788848116928	1	lightgrey
0.499687477234252	0.711606269510204	3	lightgrey
-0.475805255933119	-0.252812495132126	3	lightgrey
0.293583794883497	0.250045033264255	3	lightgrey
-0.229246084864904	-0.144753148896077	3	lightgrey
0.608465776911404	0.489586234226642	1	lightgrey
1.4737731447891	-0.500604164051634	1	lightgrey
0.439206966307487	0.274199741154333	1	lightgrey
0.599402882902467	0.687625129168926	1	lightgrey
0.44978405769391	0.47017680271749	3	lightgrey
-0.303215136051715	-0.244689022388565	3	lightgrey
-0.310379440435472	-0.190968948129082	3	lightgrey
0.393625018324407	0.612940790017147	1	lightgrey
0.447675081641838	0.535174565379826	1	lightgrey
0.698756230433209	0.302063599470713	1	lightgrey
0.508592042956974	0.688302274464629	2	lightgrey
1.00200354478929	0.332488565145999	2	lightgrey
0.903197022779831	0.553346755400591	2	lightgrey
-0.364962039011889	0.0501418571938814	3	lightgrey
-0.125197397640754	-0.106967106702371	3	lightgrey
0.588230387521907	0.499773049461609	1	lightgrey
0.273189368938521	0.381126543293087	1	lightgrey
0.305423300656322	0.374844925182572	3	lightgrey
1.03267683678114	0.869030794738521	3	lightgrey
0.570492885505665	0.576875623752457	3	lightgrey
0.315712201024107	0.471485102303794	3	lightgrey
0.444699723942361	0.319562813073918	1	lightgrey
0.42068842799937	0.690529708959915	1	lightgrey
0.929077179109352	-0.119494360050481	2	lightgrey
0.867924363053406	0.579820605880815	1	lightgrey
0.559995916839906	0.5598114509364	3	lightgrey
0.603882942745315	0.311796802613557	3	lightgrey
-0.426461530416423	-0.440277832585445	3	lightgrey
0.836067725158245	0.734618378920546	3	lightgrey
-0.310887974874393	-0.263934664004837	3	lightgrey
0.33659980425094	0.385322569340049	3	lightgrey
-0.43729339369452	-0.331983155582924	3	lightgrey
0.408949704334684	0.684168173543066	3	lightgrey
0.554042778349268	0.617743345274908	1	lightgrey
-0.433955420429282	-0.304094138637411	1	lightgrey
-0.303022325191537	-0.170097615034478	3	lightgrey
0.751893544051394	0.687466830520849	1	lightgrey
0.306946264690718	0.289813666561744	1	lightgrey
-0.210536270403761	-0.363536288400956	1	lightgrey
0.270073342248944	0.371507022312733	1	lightgrey
0.41469463750402	0.089844824072953	3	lightgrey
0.21196908017426	0.514285338245112	3	lightgrey
0.635827931288021	0.396552576009332	1	lightgrey
0.641910144516753	0.362870352974095	3	lightgrey
0.483448698085146	0.285909964262945	3	lightgrey
0.507178098777721	0.682081175243104	1	lightgrey
0.261087650254569	0.0963244977959929	1	lightgrey
0.294722999065516	0.36210683585243	1	lightgrey
-0.312472913361308	-0.458390280770821	1	lightgrey
0.31799527788948	0.392171786332759	3	lightgrey
0.749532262548767	0.301792153487454	3	lightgrey
-0.217214273057827	-0.256921671481234	1	lightgrey
0.330840613439793	0.210964095195087	1	lightgrey
0.463062094695127	0.284397016175506	3	lightgrey
0.404868725548825	0.39749089730483	1	lightgrey
0.403087727145313	0.582367483975083	1	lightgrey
-0.682139007679305	-0.185857673082278	3	lightgrey
0.24434779185218	0.318483580103134	3	lightgrey
0.628476827868131	0.0378347954529163	3	lightgrey
0.520349024890212	0.674155825132505	1	lightgrey
-0.368955789903428	0.0282859161923071	1	lightgrey
0.598694619852365	0.481303541428897	3	lightgrey
-0.215215630809625	-0.0259162816883726	3	lightgrey
0.735218215191636	0.370769228978608	3	lightgrey
0.786817956047014	0.317951693661217	3	lightgrey
0.82914733807935	0.863061033420284	1	lightgrey
-0.175479586488149	-0.268101644921477	1	lightgrey
0.433030366836159	0.467793154985145	1	lightgrey
0.35473608649389	0.349830438469437	3	lightgrey
0.629732293226613	0.725488365081557	3	lightgrey
0.2544487586767	0.292396784630237	3	lightgrey
1.08477923042032	0.672086824780597	3	lightgrey
0.333983575088795	0.231536018557079	3	lightgrey
-0.295459025497346	-0.267756468808998	3	lightgrey
0.327010254315946	0.554681163081217	3	lightgrey
0.723189095601883	0.633808815516343	3	lightgrey
0.64966787326641	0.882990223772862	3	lightgrey
-0.367841602740249	-0.574189851419154	3	lightgrey
0.43653456479071	0.852296094842895	1	lightgrey
0.706429022593082	0.91451423656934	1	lightgrey
0.74793339401166	0.751633287039372	1	lightgrey
0.459972116587326	0.135238045609223	3	lightgrey
-0.197893707242479	-0.0618288039239985	3	lightgrey
0.285452539294553	0.273575738030643	1	lightgrey
-0.154552364033273	-0.160847267290983	1	lightgrey
0.620003973749202	0.415983713230715	2	lightgrey
0.620384308610506	0.198247399547215	2	lightgrey
0.447675888654264	0.566824561987856	1	lightgrey
0.780562981168558	0.491706085333051	3	lightgrey
-0.219679714150567	-0.213007758989709	3	lightgrey
0.66517258026441	0.670358672770506	3	lightgrey
0.44868358499309	0.420055485167563	1	lightgrey
-0.291162133216788	-0.143508990053193	2	lightgrey
0.321186236939713	0.640582885115608	1	lightgrey
0.729597398942001	0.0370218831658007	1	lightgrey
0.543403079564961	0.186793247330352	1	lightgrey
0.572556551232848	0.773126716607485	3	lightgrey
0.914238314582332	0.941625939598723	3	lightgrey
-0.498140716398458	-0.173586002027174	3	lightgrey
-0.223920859751497	-0.13438203895187	1	lightgrey
0.388628416333726	0.340221712370633	1	lightgrey
0.357276981562051	0.507781024774129	3	lightgrey
0.866524331920597	0.451519855187026	3	lightgrey
-0.329002844447306	-0.3943054021966	3	lightgrey
0.154842654479448	0.189782482930896	1	lightgrey
0.821426484242139	0.789946307593925	1	lightgrey
-0.234866362739069	-0.217337549598298	1	lightgrey
-0.332795179557962	-0.424478391818573	1	lightgrey
0.206055012198945	0.118165162829966	3	lightgrey
0.545371437655209	0.361094440331517	1	lightgrey
0.366549808543394	0.338901066085063	1	lightgrey
0.426859285926627	0.335387231210924	1	lightgrey
0.513579353432488	0.547324631830975	3	lightgrey
0.357658399293171	0.13066956879663	3	lightgrey
-0.151889389127254	-0.137899153552023	1	lightgrey
0.716468464682434	0.384809151329503	1	lightgrey
0.898584206836872	0.747007941928448	3	lightgrey
1.09558390963735	0.78106855148137	3	lightgrey
0.435186812262312	0.622906691793554	3	lightgrey
0.529936327498296	1.02935642096467	1	lightgrey
0.557809412127952	0.621216649712085	1	lightgrey
-0.382159715187963	-0.248344954799436	3	lightgrey
-0.143524089583403	-0.0337199321768363	3	lightgrey
0.732543334823622	0.568892395691963	1	lightgrey
0.526225010688725	0.585023770287146	1	lightgrey
-0.261336052584653	-0.203393460062842	3	lightgrey
0.811390627721218	0.775799426719362	3	lightgrey
0.371133228753846	0.576726712965841	3	lightgrey
-0.302367767941023	-0.248636671603152	3	lightgrey
0.615781920968222	0.25720309811518	2	lightgrey
0.219372770408775	0.383400640782223	3	lightgrey
0.363542456050951	0.243333435714659	3	lightgrey
0.719430723560666	0.206108346946031	3	lightgrey
-0.385130045051062	-0.13217783931186	3	lightgrey
0.186317350450192	0.275927275245956	3	lightgrey
0.849385470916725	0.0155054081988226	3	lightgrey
0.557554818465842	0.648868326738952	1	lightgrey
-0.197726899340789	-0.0304417596110698	3	lightgrey
0.312340985430506	0.342630175284767	3	lightgrey
-0.934023799846542	-0.544710878887318	3	lightgrey
0.854987141618391	0.277158035398414	3	lightgrey
1.03331781857757	0.859278618210856	1	lightgrey
-0.219545250621829	-0.0506738511264922	3	lightgrey
-0.462261517085981	-0.557964477633345	3	lightgrey
-0.238600576985098	-0.176574967324919	3	lightgrey
0.519977431794295	0.277186455262318	3	lightgrey
-0.343325592089817	-0.237792202979557	3	lightgrey
0.800440363200551	0.534095790065293	2	lightgrey
1.72741097850071	2.51695649435504	2	lightgrey
0.305020338357887	0.0771019118285851	1	lightgrey
-0.166060490240242	-0.0488945436974849	1	lightgrey
0.380169675612894	0.471936796818323	3	lightgrey
0.727107415842113	0.555043644545199	3	lightgrey
0.41826312655075	0.363333359375294	3	lightgrey
0.43107307649261	0.571143826779943	1	lightgrey
0.218900719987388	0.302692445561457	1	lightgrey
0.438005568978606	0.345802382989604	3	lightgrey
-0.186899240929694	-0.196401403970756	1	lightgrey
0.652837721361273	0.110395607440835	1	lightgrey
0.539049681755495	0.295458838880605	2	lightgrey
0.721360978177076	0.424279051328506	2	lightgrey
-0.229583692109986	-0.197395841168533	1	lightgrey
0.605217714920877	0.631249198689294	1	lightgrey
0.649947746721475	0.492951772756512	1	lightgrey
-0.327997893323648	-0.11426144157593	1	lightgrey
0.485066651793276	0.440567216437383	3	lightgrey
0.701351325432757	0.469576881370633	3	lightgrey
0.595267224568082	0.550297186884217	1	lightgrey
0.268922721934899	0.109322321701749	1	lightgrey
-0.311359840874579	-0.517179793862328	1	lightgrey
0.765612110646322	0.407442929784616	2	lightgrey
0.821200562999301	0.888095442010689	2	lightgrey
0.388843068934235	0.335775070669862	3	lightgrey
0.17586509355066	0.207784610526442	3	lightgrey
0.385331855221967	0.788618594874292	3	lightgrey
0.577043377220019	0.624145779716808	3	lightgrey
0.647549997334614	0.464065011832996	1	lightgrey
-0.360797417040053	-0.220188871877166	1	lightgrey
-0.444883690867378	-0.268619579715097	3	lightgrey
0.2221137089189	0.270242457796497	3	lightgrey
-0.3223963579949	-0.0908913955907357	3	lightgrey
0.439511712940347	0.546539230017928	1	lightgrey
0.473240439108478	0.534485592437733	1	lightgrey
0.441265995652507	0.403611682172732	1	lightgrey
-0.34829579595365	-0.270421760932885	2	lightgrey
0.311492402775488	0.538229803736428	1	lightgrey
0.297754038659006	-0.0441493551825813	3	lightgrey
0.652204215307385	0.62455243322269	3	lightgrey
0.299314790672866	0.139608437255637	1	lightgrey
0.477511618824211	0.150473916944267	1	lightgrey
-0.193475390093243	-0.145522262138104	1	lightgrey
0.433678852966265	0.504603251693135	1	lightgrey
0.556703233490565	0.498477128980719	1	lightgrey
0.446026906504824	0.605188845778726	1	lightgrey
0.439393635706257	0.543884437047226	1	lightgrey
0.361716413987991	0.168384241884948	3	lightgrey
0.504953275931154	0.5909191896294	1	lightgrey
0.374462436709987	0.157313413952094	3	lightgrey
0.390984652738786	0.24089796862557	3	lightgrey
-0.159902141918959	-0.183114501724599	3	lightgrey
-0.294093726575721	-0.183071763402133	3	lightgrey
-0.176346049434984	-0.223697552844128	1	lightgrey
0.754625502523428	0.26527317309631	1	lightgrey
-0.386675923362645	-0.416981200193351	1	lightgrey
-0.0834724404449124	-0.0667310467653605	3	lightgrey
0.599146740966441	0.547545991359022	3	lightgrey
-0.21327904094118	-0.262790750865774	1	lightgrey
0.324779688365354	0.317163257978884	1	lightgrey
0.65834716548469	0.753162598192697	1	lightgrey
0.579228572639094	0.557035372572489	3	lightgrey
0.505499269005608	0.729634042721028	1	lightgrey
-0.340961556497819	-0.105523104598744	1	lightgrey
-0.361828281939456	-0.444704302148902	3	lightgrey
0.488810243096258	0.441341705109236	3	lightgrey
0.820890913128851	0.953119341638008	3	lightgrey
-0.64143715532549	-0.253273833814358	3	lightgrey
0.614308247956496	0.562040844069582	1	lightgrey
-0.268701017286308	-0.353318423382648	1	lightgrey
0.322552087185594	0.218727739627894	1	lightgrey
0.360041830118918	0.606058107008047	1	lightgrey
0.505032100374267	0.45169372059753	3	lightgrey
0.565974836778475	0.270572005565605	3	lightgrey
0.263239849765436	0.364503742286698	1	lightgrey
0.418580225370496	0.207616758207738	1	lightgrey
0.318395743107491	0.450741379321297	1	lightgrey
-0.408495608635038	0.0152692621051178	3	lightgrey
0.23034911977285	0.350379880419284	1	lightgrey
0.713477003586441	0.392567149235356	1	lightgrey
0.63520641199873	0.641182686842411	1	lightgrey
0.451031570543634	0.596419996203422	1	lightgrey
-0.188541456300234	-0.0755532121645913	3	lightgrey
-0.415384064445742	-0.525396880521219	1	lightgrey
0.381850272406925	0.447754402189259	3	lightgrey
0.325458622881912	0.520332089901623	3	lightgrey
0.762671586769187	0.723199093099605	3	lightgrey
0.553861678676855	0.468834824538878	2	lightgrey
0.311497744622491	0.251779924727384	2	lightgrey
0.833749879515367	0.701737437754313	1	lightgrey
0.465852977295618	0.668675433238309	1	lightgrey
-0.246777016514792	-0.272101906139507	3	lightgrey
0.447540499149266	0.624791073316003	3	lightgrey
0.57145670445349	0.437783256940132	3	lightgrey
0.440765095408554	0.325677591644715	1	lightgrey
0.470759193334534	0.63996785757463	1	lightgrey
0.433371784316469	0.520933347377352	1	lightgrey
0.517493064887504	0.424597317696904	1	lightgrey
-0.169367159215058	-0.0719689035811595	1	lightgrey
0.440808018499611	0.163636996371209	1	lightgrey
0.616900716052141	0.607218404882628	1	lightgrey
0.227734252263483	0.140945714658734	1	lightgrey
0.26724993368413	0.354452023556937	1	lightgrey
0.467618852716749	0.599230115073562	3	lightgrey
0.246714421476605	0.0921951513014004	3	lightgrey
0.240144608614877	0.345535985647306	3	lightgrey
0.299972213154985	0.473014760934251	3	lightgrey
0.432865345116196	0.218474800024833	3	lightgrey
0.393805220465848	0.58865828852113	1	lightgrey
0.700820260861372	0.643232577263267	3	lightgrey
0.26818188347903	0.26945939471445	3	lightgrey
0.790367846282307	0.578331939401678	3	lightgrey
-0.229278157111904	-0.382602743697863	1	lightgrey
-0.201334196868683	-0.318143194371589	1	lightgrey
0.282440532143453	0.216098528813512	1	lightgrey
-0.3365165646166	-0.250869605763328	2	lightgrey
0.155294117247811	0.144584944008568	3	lightgrey
-0.485566057877524	-0.226940925838712	3	lightgrey
0.618907038825318	0.582832056554398	1	lightgrey
0.760865878628199	0.218463757488565	1	lightgrey
0.692631795120374	0.498669260744963	1	lightgrey
-0.624090048513403	0.226529165945756	3	lightgrey
0.254753047724927	0.185540259962525	3	lightgrey
0.488513975285008	0.585946710995344	3	lightgrey
0.362454281551707	0.453436439452208	3	lightgrey
0.645370932391357	0.623960460790532	3	lightgrey
-0.273414558182213	-0.288130752953315	1	lightgrey
0.835206587012991	0.918051720106701	2	lightgrey
0.538013043714318	0.851033244684558	2	lightgrey
-0.35518017023711	-0.0604298559308316	2	lightgrey
-0.371069261094213	-0.430730267866767	1	lightgrey
0.405522256110449	0.222466545319823	1	lightgrey
0.529253535868923	0.241809743404435	3	lightgrey
0.403547895027362	0.477502546488349	3	lightgrey
0.521581748702656	0.736539823422575	3	lightgrey
-0.15970605716699	-0.176489452621992	1	lightgrey
0.555642484904598	0.536608883477587	1	lightgrey
1.54902540402122	-0.591455815721718	3	lightgrey
1.0107111147247	0.941940707722545	3	lightgrey
-0.249044926077277	-0.44191388581103	3	lightgrey
0.387569149897169	0.133818788857526	2	lightgrey
0.296665746173319	0.479466393748944	1	lightgrey
0.261293084324554	0.236321803592358	1	lightgrey
-0.221767235802781	-0.18216460629434	1	lightgrey
-0.308940373844413	-0.193627032085191	1	lightgrey
0.469491141938412	0.308344115864416	1	lightgrey
0.589947853955165	0.517716005533148	1	lightgrey
-0.286038601455381	-0.215190689674065	1	lightgrey
0.335045599163123	0.309019945611501	1	lightgrey
0.517873049852103	0.0826131750674446	3	lightgrey
0.513317590776823	0.321354269176154	3	lightgrey
-0.666236430645977	0.299707770643386	3	lightgrey
-0.0956262652028219	-0.0857428413573783	3	lightgrey
0.333700265562975	0.21384837325743	1	lightgrey
0.428578979826194	0.459438745350236	1	lightgrey
-0.158601953644941	-0.0981057514391837	1	lightgrey
0.539979199921874	0.141725586739438	3	lightgrey
0.327232164015813	0.58932111473277	3	lightgrey
-0.222579885273481	-0.0125152592823149	3	lightgrey
0.842256500652411	0.419707581989927	3	lightgrey
0.265722723537324	0.276853024856074	3	lightgrey
0.596897547742361	0.322127295491733	3	lightgrey
0.382729191722793	0.312915225726926	1	lightgrey
0.365128181214873	0.592577087893437	1	lightgrey
1.05124787135681	1.27071091676611	2	lightgrey
0.273071805273501	0.311249640731101	1	lightgrey
0.665187152851176	0.464593634551473	1	lightgrey
0.660612327459	0.621936762689907	1	lightgrey
0.312906219909397	0.330232295186798	3	lightgrey
-0.305431594023024	-0.268375123753714	1	lightgrey
0.431181176302079	0.600060210903439	3	lightgrey
0.362380814759396	0.272781705544124	3	lightgrey
0.442650413835608	0.234141764085329	3	lightgrey
-0.202876326359115	-0.108505995971915	1	lightgrey
0.273913359851743	0.442924484840793	1	lightgrey
-0.305094046560921	-0.460045957122942	1	lightgrey
0.411229275285918	0.265431723878231	1	lightgrey
-0.186716198717372	-0.293814284797699	3	lightgrey
0.576827960657199	0.485436999282603	3	lightgrey
0.384661234337284	0.408116284225392	1	lightgrey
-0.088029296103478	-0.0715645803211574	1	lightgrey
0.651497757979493	0.273903199111648	2	lightgrey
0.446398304694506	0.401455821375206	1	lightgrey
0.360347685674349	0.422861170900563	1	lightgrey
0.753006504238862	0.75492483574123	3	lightgrey
0.402113618349417	0.0566829092616406	3	lightgrey
0.398768982621216	0.375326145943347	3	lightgrey
0.656015952805813	0.595519360325956	3	lightgrey
0.701502870513624	0.422898181267558	3	lightgrey
-0.29497732586252	-0.402269156603133	3	lightgrey
0.423331504433075	0.622913356994652	3	lightgrey
0.576503376607509	0.765006195857103	1	lightgrey
0.531846696457813	0.326313725811891	1	lightgrey
0.389655089370156	0.595624971895667	1	lightgrey
0.290740463757709	0.231583180251512	1	lightgrey
1.46797619139921	0.146926114431326	3	lightgrey
1.37003256613126	0.756123863051482	3	lightgrey
0.660226591859928	0.4751083283455	3	lightgrey
0.372312290092916	0.390662267557792	3	lightgrey
0.782753464678388	0.535025334221277	3	lightgrey
0.43911626713729	0.572711840780451	3	lightgrey
0.540524303649328	0.447720984399187	1	lightgrey
0.593716219790725	0.386999825608162	1	lightgrey
0.54822654215153	0.414250105583963	1	lightgrey
0.599957096836062	0.343861796506865	3	lightgrey
0.760775364010628	0.676712739732683	3	lightgrey
0.181346693314997	0.192389390376263	3	lightgrey
0.63095848156477	0.754198262114247	3	lightgrey
0.779807183826736	0.274539084126006	3	lightgrey
0.211705599798551	0.0860811581335606	1	lightgrey
0.55802495732422	0.287926668958621	1	lightgrey
-0.3998887018983	-0.444160948569009	1	lightgrey
-0.283179139894229	-0.170320525792273	2	lightgrey
-0.339922260542936	-0.442264776283099	1	lightgrey
0.773633322443936	0.204877479327782	1	lightgrey
0.874545877026119	0.702729942612253	1	lightgrey
-0.252894287234591	-0.164248601570759	1	lightgrey
0.408597643834576	0.540639484290757	3	lightgrey
0.350785752984633	0.299673014638536	3	lightgrey
0.251509549656791	0.185293659451	3	lightgrey
0.535004682378157	0.364002323543873	3	lightgrey
0.602902673399389	0.700806911404522	1	lightgrey
0.280984792906579	0.343999921295046	3	lightgrey
0.514862329903488	0.709657824253843	3	lightgrey
0.670880241335053	0.314540536299557	3	lightgrey
0.289048298350976	0.390567287094592	3	lightgrey
0.767577970041641	0.675603686418663	1	lightgrey
0.244626832460158	0.365178329500727	1	lightgrey
0.261342904562538	0.443496374800019	1	lightgrey
-0.194539953272879	-0.239272628689963	1	lightgrey
0.46489130746977	0.245229930336456	1	lightgrey
-0.398613589644239	-0.170498048585709	3	lightgrey
0.457849276077456	0.586125051202013	3	lightgrey
-0.204799275513664	-0.252406797291242	3	lightgrey
-0.292521989344096	-0.36763378444883	3	lightgrey
0.567530475489017	0.691021663008444	1	lightgrey
0.405001645004843	0.300143694555121	3	lightgrey
0.474961438457593	0.491371433018837	1	lightgrey
0.496490123885722	0.48820490713319	1	lightgrey
-0.299203353748777	0.0222217742515576	1	lightgrey
0.574181293608749	0.401564818140333	1	lightgrey
0.4443710340209	0.505313058763231	3	lightgrey
0.370220484880325	0.168705274203684	3	lightgrey
0.274382710113176	0.435678294733747	3	lightgrey
-0.37648826893292	-0.48357191243007	3	lightgrey
0.454855248583491	0.223175943049692	3	lightgrey
0.612387167358168	0.640133181648779	3	lightgrey
0.392453075370015	0.135667127499715	3	lightgrey
0.555273385522034	0.550254283450002	3	lightgrey
-0.171824980686865	-0.315808123525055	3	lightgrey
0.82436835931311	0.456483652066602	3	lightgrey
0.482442770448453	0.400551460696146	3	lightgrey
0.628041953964228	0.85476875724361	1	lightgrey
0.300708287389804	0.425346751698919	1	lightgrey
-0.12018292282716	-0.137838386559782	2	lightgrey
0.24950652073265	0.256982803949638	2	lightgrey
0.526880725439775	0.643381448076548	3	lightgrey
0.471892642752925	0.356695622341951	3	lightgrey
-0.341209066312666	0.0865867333299901	3	lightgrey
0.661858165221781	0.690274186848279	3	lightgrey
0.227841450360628	0.347965807509104	1	lightgrey
0.274547782120289	0.728187194631222	1	lightgrey
0.19970021166859	0.292769205728307	3	lightgrey
0.508646016884552	0.468414378160618	3	lightgrey
0.357674379975055	0.728652999190176	3	lightgrey
0.757302377128798	0.713646767206109	3	lightgrey
-0.423467843362766	-0.552587616220193	1	lightgrey
0.436863104130084	0.411439245417263	1	lightgrey
0.465286339838935	0.396558692798177	2	lightgrey
0.426814907019552	0.121106096407718	2	lightgrey
0.565671179828909	0.313840129791303	1	lightgrey
1.05905393265539	0.646761271042132	3	lightgrey
0.365691883249425	0.195854324871711	3	lightgrey
0.625455139757054	0.331735565508865	3	lightgrey
0.668089922299307	0.719751589569494	3	lightgrey
-0.187672532566349	-0.141947516233305	1	lightgrey
-0.172590355361382	-0.222379221570607	1	lightgrey
-0.272761944738928	-0.345229593354899	1	lightgrey
0.464409957033158	0.174198750149949	2	lightgrey
-0.254568397593426	-0.238470944991425	1	lightgrey
-0.121117381934447	0.0124901340755867	1	lightgrey
0.556654072627384	0.882635444124493	3	lightgrey
1.00261613373998	1.01511048479725	3	lightgrey
0.672218376331474	0.713582523365897	1	lightgrey
0.251909710298073	0.245376128388151	3	lightgrey
0.805937919662374	0.155967658470872	3	lightgrey
0.391784682750785	0.434490498474879	3	lightgrey
0.36057474372944	0.42790465812932	2	lightgrey
-0.315810564596096	0.639942003044323	3	lightgrey
0.703631369082041	0.77299340981693	3	lightgrey
0.591942287713029	0.256418828245852	3	lightgrey
0.638690722545518	0.559426307137339	3	lightgrey
0.278089387321278	0.0769305765410976	3	lightgrey
0.47636292226269	0.525474729134755	3	lightgrey
0.386317999011178	0.342207539525305	1	lightgrey
0.379693458192313	0.424422987030093	1	lightgrey
-0.199356197978289	-0.184397798511462	1	lightgrey
0.649987393582278	0.4780003895523	1	lightgrey
0.743500251945556	0.372554633530105	2	lightgrey
0.265183510523667	0.342020635049802	1	lightgrey
0.293480601006033	0.238728381090478	3	lightgrey
0.510052579078705	0.527052013772771	1	lightgrey
0.226756151600777	0.362435933892433	3	lightgrey
0.729882207852995	0.614021979843612	3	lightgrey
-1.239820093991	-0.245244036291672	3	lightgrey
0.551420692441148	0.0659526912112512	2	lightgrey
0.266133776159861	0.116518336276831	2	lightgrey
-0.281737710417164	-0.213024264072674	1	lightgrey
0.405024859768437	0.207767150639775	1	lightgrey
0.238739273959079	0.276407090471577	3	lightgrey
0.228073334592065	0.334437981023017	3	lightgrey
0.187346016364379	0.338316557152774	1	lightgrey
1.05624733310873	0.314821076971986	2	lightgrey
0.438573504071711	0.226638030227301	3	lightgrey
0.227252332414287	0.411961313272002	1	lightgrey
0.258268106583064	0.328367231886382	1	lightgrey
-0.329318431857494	-0.269937323644466	3	lightgrey
-0.317482845241267	-0.175107091008246	3	lightgrey
0.372313050510397	0.582591109961631	1	lightgrey
0.36592651585604	0.420057247488474	1	lightgrey
0.381746800007361	0.419584148020025	1	lightgrey
1.4411874130062	0.100662528630814	3	lightgrey
-0.263244873792499	-0.168359993494674	3	lightgrey
0.562355332986629	0.642738636458648	3	lightgrey
0.498209998400801	0.419024877916152	1	lightgrey
0.479123947211581	0.658653815873097	1	lightgrey
-0.356858253884152	-0.259543004674519	1	lightgrey
-0.124694644845419	-0.0630601199764351	3	lightgrey
1.34800077236573	0.934617871758458	3	lightgrey
-0.285620456787588	-0.0790550275430892	3	lightgrey
0.571522061114406	0.62418078784	3	lightgrey
0.325801804546942	0.0940425172473271	3	lightgrey
0.627831803411964	0.61830233092518	1	lightgrey
0.353466564780147	0.22581552054074	2	lightgrey
0.27489177929782	0.396860599220634	1	lightgrey
0.577585025707931	0.125778775597569	1	lightgrey
0.337586210664138	0.444711919075674	1	lightgrey
-0.348487494658873	-0.0694939148798935	1	lightgrey
0.431491575548097	0.436813899758672	3	lightgrey
0.452266426297517	0.43648983867813	3	lightgrey
-0.325352601672152	-0.233438582708539	1	lightgrey
0.444563701044316	0.239099525900698	1	lightgrey
0.227585834351956	0.281857365939705	3	lightgrey
0.71240907393248	0.497338827036857	3	lightgrey
-0.613096057008741	-0.226350698899098	3	lightgrey
-0.23728443113234	-0.253401335721225	1	lightgrey
1.34319775307171	1.33061969435844	2	lightgrey
0.438674744784386	0.356969338666807	2	lightgrey
0.584883821321441	-0.246423934425455	2	lightgrey
0.233331405492695	0.1684989745371	3	lightgrey
0.200780824161652	0.207644579962114	3	lightgrey
0.846102243173187	0.269607036120173	3	lightgrey
0.335443833565896	0.587869386098455	1	lightgrey
0.396704056406265	0.486270195693976	1	lightgrey
0.599140562001117	0.532904028144318	3	lightgrey
0.249409878082903	0.388940488693171	3	lightgrey
-0.17119457203758	-0.137509902681218	3	lightgrey
0.475606652870255	0.525076996765511	3	lightgrey
-0.32368597921334	0.0430516230380944	3	lightgrey
0.609477999422483	0.633493898282457	1	lightgrey
0.474402582576661	0.5556923376977	1	lightgrey
0.579346946731296	0.292572060364402	1	lightgrey
0.340869953855755	0.108790359078271	1	lightgrey
0.371184856961169	0.623153798468584	1	lightgrey
0.858871753823121	0.379088489848676	2	lightgrey
-0.44234302399408	-0.856216846393767	1	lightgrey
0.27163096927746	0.32822419729367	3	lightgrey
-0.183159230981537	-0.0402619644602845	3	lightgrey
0.149842338298491	0.186153517078396	1	lightgrey
0.31140007254193	0.393014954121779	1	lightgrey
0.856628595575854	0.7385944187694	1	lightgrey
0.310703566921182	0.386892444662388	1	lightgrey
-0.252822370904784	-0.165780023316351	1	lightgrey
0.458409581530706	-0.0977987300396488	3	lightgrey
0.379619865664062	0.754599234108239	2	lightgrey
0.581649804182456	0.429107031415505	1	lightgrey
0.267954813899551	0.514847361320353	3	lightgrey
0.501083258460593	0.2884488539258	3	lightgrey
0.568883647262538	0.0179338658305601	3	lightgrey
0.399534342013019	0.589194899870362	3	lightgrey
-0.218042701114507	-0.241104481382108	1	lightgrey
0.132889424332694	0.26865227147195	1	lightgrey
0.364562710597897	0.580511316610416	1	lightgrey
0.544210593306575	0.586433931679181	3	lightgrey
0.236466133619831	0.214443102848496	3	lightgrey
0.474228640024185	0.50784170608214	3	lightgrey
-0.366342373118178	-0.330121410822324	3	lightgrey
0.539648608315153	0.270707220138469	3	lightgrey
0.573871135167006	0.551963248881916	3	lightgrey
0.768552507025575	0.413442967647159	2	lightgrey
0.571512048343097	0.368232782113553	2	lightgrey
0.660745815759722	0.426450717555991	3	lightgrey
0.297567890898966	0.53172971716789	1	lightgrey
0.338812649325572	0.535841733998906	1	lightgrey
0.278276364038876	0.211822396577751	1	lightgrey
0.602944218263044	0.35174847205667	1	lightgrey
1.34260931136684	0.67570335597579	1	lightgrey
0.278563404479866	0.316930385819895	1	lightgrey
0.373451381534745	0.293208553688141	3	lightgrey
0.492476480406653	0.317878756165166	3	lightgrey
-0.177085391039102	-0.170296226347637	3	lightgrey
0.232398435966304	0.120418426253655	3	lightgrey
-0.312673568016432	-0.445975873740113	1	lightgrey
0.324717457490578	0.539976153794277	1	lightgrey
-0.198541787247701	-0.222276102170774	1	lightgrey
0.216402502596126	0.256007374966316	1	lightgrey
-0.784610798767832	0.0911194266187231	3	lightgrey
0.670888029629035	0.552463614635711	3	lightgrey
0.471582732221618	0.572600454545792	3	lightgrey
0.266228055820039	0.126393158361247	3	lightgrey
0.661269925257383	0.489912242460683	1	lightgrey
0.372632229096759	0.109119769768678	1	lightgrey
0.612427937775736	0.67283785590625	1	lightgrey
-0.275732893181763	-0.128690547640373	1	lightgrey
-0.232118964238189	-0.394360179793499	3	lightgrey
0.706560723033024	0.69877474603544	3	lightgrey
0.246227559093103	0.0891593377821461	1	lightgrey
0.501422007095327	0.15117966263692	3	lightgrey
0.284943284116366	0.114909873000527	3	lightgrey
0.74494399878665	0.879574593717218	1	lightgrey
0.252058554097776	-0.0414626202502617	1	lightgrey
0.404016618930876	0.531576784831716	1	lightgrey
0.315454674609286	0.286170043104631	1	lightgrey
0.370121619731041	0.656248292327972	3	lightgrey
-0.308733917698956	-0.247114598273329	3	lightgrey
0.314568660776637	0.0647208133360652	3	lightgrey
1.13866479138713	0.068194654071203	3	lightgrey
0.551081277546412	0.888704395033888	3	lightgrey
0.312775213915769	0.764328209424116	1	lightgrey
1.14697880014581	0.142514214021021	1	lightgrey
0.633197235122071	0.118452139078523	1	lightgrey
0.58865602471197	0.452772656571384	3	lightgrey
-0.184402010557099	-0.213148459050427	1	lightgrey
0.191553769076667	0.148290656874577	1	lightgrey
0.383431511603048	0.356477339252532	3	lightgrey
-0.188678765498336	-0.158432825813253	3	lightgrey
-0.34444098165126	-0.478073606025428	3	lightgrey
0.739939495882081	0.614364784263678	3	lightgrey
0.385971813108475	0.303510283090414	3	lightgrey
0.615657956893606	0.472134096984568	2	lightgrey
0.472493610446123	0.094331446070299	2	lightgrey
0.377679002765771	0.656422028049977	1	lightgrey
-0.477806685858877	-0.207415053288174	1	lightgrey
-0.205378777390087	-0.252585661163328	3	lightgrey
-0.44831752956094	0.102911798206807	3	lightgrey
0.5256316059897	0.5247406660854	3	lightgrey
0.234236190518987	0.421822737095347	1	lightgrey
0.309740834556139	0.372381928298767	1	lightgrey
0.976087472133969	0.00583386591055965	1	lightgrey
-0.202636140484552	-0.173258125781356	1	lightgrey
0.605816186013666	0.6465016724631	3	lightgrey
0.495395337680788	0.544503571337201	3	lightgrey
-0.179209140369869	-0.087754906544299	3	lightgrey
0.397432759563946	0.221867771550015	3	lightgrey
-0.274670916778696	-0.319940389414972	3	lightgrey
0.859759168252537	0.68847118630144	3	lightgrey
0.570690859479587	0.712943774339838	3	lightgrey
0.517097108864985	0.315025335833689	2	lightgrey
0.526808532468688	0.302834368127638	2	lightgrey
0.505950514450214	1.20455640810016	1	lightgrey
0.5066626150148	0.254586484068273	3	lightgrey
0.587920863357742	0.67043335580444	3	lightgrey
0.33947163863761	0.557454084271164	3	lightgrey
0.752326929515973	0.572276771675946	3	lightgrey
0.485436642380652	0.272400233185585	3	lightgrey
0.316622716368322	0.215920891497143	1	lightgrey
0.410990869749961	0.510856472242042	1	lightgrey
-0.205953292558437	-0.169910885997107	2	lightgrey
0.521344595121481	0.347113655418046	2	lightgrey
0.766630811501579	0.445661889974763	3	lightgrey
0.619504966368518	0.58598597835329	3	lightgrey
0.665174586974494	0.691245485019539	3	lightgrey
0.703262860926705	0.965570413099405	1	lightgrey
0.734640311108009	0.373870513077605	1	lightgrey
-0.296041300839874	-0.337210512667327	3	lightgrey
0.297659299858227	0.288279969279842	3	lightgrey
0.595160192501022	0.734914936514215	1	lightgrey
0.759173368951093	0.663389576502866	1	lightgrey
0.479520329255271	0.535139755631859	1	lightgrey
0.260195585458771	0.30194901014209	1	lightgrey
-0.625528908931488	-0.361392224518587	3	lightgrey
0.562740242815871	0.663107232063903	3	lightgrey
0.343767372607183	0.587114425304953	3	lightgrey
0.40310288205252	0.610519485615896	3	lightgrey
0.58878325142233	0.51264592572686	3	lightgrey
0.549654437006534	0.620663841496272	1	lightgrey
0.627725682471574	0.717310030216743	1	lightgrey
0.246397997318502	0.338755976466663	1	lightgrey
0.517416264262708	0.732244707679435	3	lightgrey
0.552773714885629	0.75140185719921	3	lightgrey
-0.210780531931928	-0.113911288670513	3	lightgrey
0.788977231712601	0.65212318340074	3	lightgrey
0.240573139594073	0.202892452629255	3	lightgrey
0.729446903260578	0.771936776619783	3	lightgrey
0.261058289434006	0.364114635760569	1	lightgrey
0.557319886953331	0.245094984267364	2	lightgrey
0.562872921484369	0.35704997990331	2	lightgrey
0.42230124337786	0.100378799516072	2	lightgrey
0.58933785005029	0.133471803838797	2	lightgrey
-0.184147943318457	-0.236042697054789	3	lightgrey
0.446487120218843	0.462214216920963	3	lightgrey
-0.20135097664541	-0.283738963792862	3	lightgrey
-0.532596534733133	-0.211372012130468	1	lightgrey
0.451679077136525	0.467766768415108	1	lightgrey
-0.16113370186754	-0.184205467907794	1	lightgrey
-0.161425275632427	-0.192775120091171	3	lightgrey
0.289282238917084	0.194304687960528	3	lightgrey
0.695547388174831	0.638288922861298	3	lightgrey
-0.144889836131857	-0.111126042059432	3	lightgrey
-0.228620914441026	-0.193796896427411	3	lightgrey
0.238929611753721	0.417939473354619	3	lightgrey
0.544636784158254	0.537316366023614	1	lightgrey
0.149898135502065	0.4649008907788	1	lightgrey
0.492288390994635	0.408527070351207	1	lightgrey
0.283064826321942	0.0962142028797859	1	lightgrey
-0.464584715650735	-0.48064613518017	3	lightgrey
0.506684199044873	0.145240492933337	1	lightgrey
0.322437051299125	0.551978470376112	1	lightgrey
0.432958168893289	0.23669208745904	1	lightgrey
0.471376908686258	0.562926750367707	3	lightgrey
0.717207752178832	0.0173436113218228	3	lightgrey
0.918811501791631	0.395827568131494	2	lightgrey
0.74070440836515	0.180920050850181	2	lightgrey
0.441526875509923	0.354852538425298	2	lightgrey
0.752963675368609	-0.0960316645757628	2	lightgrey
0.169797435934141	0.362300674993045	1	lightgrey
0.333174576667097	0.595374406416673	1	lightgrey
0.202057939389052	0.238300806252992	1	lightgrey
0.623720109107115	0.649847792031254	1	lightgrey
0.24840443304625	0.332904822641663	1	lightgrey
0.316596344168964	0.161666477585068	3	lightgrey
0.629799433326266	0.668744035918515	3	lightgrey
0.686703937642713	0.713906536763603	3	lightgrey
0.591553467313579	0.709338426284313	3	lightgrey
0.539043042079224	0.646883081403693	1	lightgrey
0.785833372062831	0.695685920751435	1	lightgrey
0.27612136985213	0.2762673020352	1	lightgrey
-0.281212545814533	-0.088839964440238	2	lightgrey
-0.0939222392466469	-0.0978817526741551	1	lightgrey
-0.534026326589395	-0.121285599650051	3	lightgrey
-1.26308206682835	-0.0836958616456922	3	lightgrey
-0.840845717102635	-0.163394995716811	3	lightgrey
0.148856088268506	0.254723258777491	3	lightgrey
0.470731672461258	0.474544149900753	3	lightgrey
0.424087160397095	0.429270082394746	1	lightgrey
0.348686685375008	0.259436408306378	3	lightgrey
-0.240402885271087	-0.180540788151068	3	lightgrey
0.33857847766165	0.618451059981049	3	lightgrey
0.79617059292639	0.0686308959682265	3	lightgrey
0.369596507541189	0.462019544228973	1	lightgrey
0.223020338032494	0.309803090541229	1	lightgrey
0.352388517999958	0.562797069477994	1	lightgrey
0.23209717650729	0.379150652154821	1	lightgrey
0.476043686430253	0.557201862089963	3	lightgrey
0.373838775112621	0.471808391053765	3	lightgrey
-0.204615661853197	-0.07822229683653	3	lightgrey
0.47200555897501	0.33678848376842	3	lightgrey
0.177644227417728	0.233601596382284	1	lightgrey
-0.214813022228611	-0.0335214396267353	1	lightgrey
0.404571082358807	0.198581156768135	1	lightgrey
0.80584912810283	0.154700726856239	2	lightgrey
0.575245068088265	0.68356906620202	1	lightgrey
0.33478086424047	0.703180885451389	1	lightgrey
-0.196026507166172	-0.313034795664254	3	lightgrey
0.478624646125641	0.570971371237493	3	lightgrey
0.180261318157771	0.271673508933619	1	lightgrey
0.474838053137881	0.247802384037497	1	lightgrey
0.345412486208333	0.102184999043151	3	lightgrey
0.24304350821874	0.336028519951015	3	lightgrey
0.927982866893223	0.481140178401577	3	lightgrey
0.635146724270496	0.440454270589882	3	lightgrey
0.312549533187659	0.246026602991679	1	lightgrey
0.308608651248369	0.311790161926202	1	lightgrey
0.368193242222301	0.220778530988782	1	lightgrey
0.23885500485157	0.0441407829083977	1	lightgrey
0.25588623046496	0.0611109904532987	1	lightgrey
0.609399346399037	0.534181568911212	1	lightgrey
0.467527819965826	0.338494399868177	1	lightgrey
-0.406498481809377	-0.3245086870011	2	lightgrey
0.406433718458973	0.50434253553466	3	lightgrey
0.557452192567524	0.411772937683158	3	lightgrey
0.474870374564425	0.271795958417101	1	lightgrey
0.48878564461974	0.653225070904679	1	lightgrey
0.587294356561457	0.624125355735066	1	lightgrey
-0.198116050574648	-0.0735764658923272	2	lightgrey
-0.247912285430891	-0.0888077452054186	2	lightgrey
0.361817208438062	-0.0125712550102438	1	lightgrey
0.529905503303314	0.605383180837382	3	lightgrey
0.339097736084494	0.280856762466654	3	lightgrey
0.545318426422327	0.565827835287255	3	lightgrey
-0.215327286111354	-0.141913653424359	3	lightgrey
-0.156228757285755	0.0487075543923066	1	lightgrey
0.301480045876096	0.275252162794308	1	lightgrey
0.441120223829075	0.521802489798636	1	lightgrey
0.456160533016369	0.275022790799832	3	lightgrey
-0.204190318476184	-0.22914459979133	3	lightgrey
0.399061223234501	0.879240380226733	1	lightgrey
0.695235639080848	0.430757979468841	1	lightgrey
0.419432849022839	0.476824328052146	3	lightgrey
-0.174611944781624	-0.169122578313465	3	lightgrey
1.20186144473511	0.815301183840623	3	lightgrey
0.76812744402551	0.635200079700726	3	lightgrey
0.30893626490457	0.458950697228006	1	lightgrey
0.265273127368648	0.297435884997517	1	lightgrey
-0.378016284928458	-0.299729910892233	3	lightgrey
-0.783420396370883	-0.390521444678779	3	lightgrey
0.214462180248202	0.246052820595058	3	lightgrey
0.294845341130543	0.504460583976327	3	lightgrey
0.633803754163521	0.539204672910892	3	lightgrey
0.348638813779125	0.0967737656802134	2	lightgrey
0.239064096275163	0.406626457357979	3	lightgrey
-0.532629394161024	-0.138330752970588	3	lightgrey
-0.23937244024822	0.0533240175831877	3	lightgrey
0.431157024611226	0.573104683793567	3	lightgrey
0.825837457186389	0.678106115279213	2	lightgrey
1.74608587588327	0.924854395963328	2	lightgrey
0.46427970425751	0.481307927885513	3	lightgrey
0.457569971246846	0.550395037779742	3	lightgrey
0.45298489930556	0.532307773127157	3	lightgrey
0.437580208398898	0.47022750767952	3	lightgrey
-0.207927939664534	-0.197401778891603	3	lightgrey
-0.804035778977072	-1.00331445858012	3	lightgrey
0.582776734595924	0.651454399820766	3	lightgrey
-0.1476309574697	-0.197265249993822	1	lightgrey
0.289986795196299	0.067065265207434	1	lightgrey
0.344456067842302	0.407002944617149	1	lightgrey
0.57510521886884	0.312878195483507	2	lightgrey
0.503098878394812	0.325090551857993	1	lightgrey
-0.0669539652669185	-0.0739124798252577	1	lightgrey
0.496530529404901	0.424592473150709	3	lightgrey
-0.211373087259121	-0.0649866008675678	1	lightgrey
0.506456561923338	0.515444807257076	1	lightgrey
0.302589505727137	0.635380994706092	3	lightgrey
-0.183388077039963	-0.190880829057549	3	lightgrey
0.949081100099419	0.659466381269608	1	lightgrey
-0.136027650160427	-0.0337569970936927	1	lightgrey
0.369252750270299	0.288968359874929	1	lightgrey
0.49454017899708	0.64804887250369	1	lightgrey
1.48443204003273	0.340068756345961	2	lightgrey
0.62775780167184	0.546924989171036	3	lightgrey
0.405782099986665	0.588011150291777	3	lightgrey
0.554067018752756	0.205129963553689	3	lightgrey
-0.163836642569993	-0.216940498741852	3	lightgrey
0.359567034934245	0.500318679708871	1	lightgrey
-0.150912015872414	-0.155327051535421	1	lightgrey
0.326575010030683	0.327461081226159	1	lightgrey
-0.346882557276817	-0.3209151360999	1	lightgrey
0.383355540846441	0.469196718269639	1	lightgrey
0.334773893770882	0.292025545288569	1	lightgrey
0.25881366089247	0.246750028752372	3	lightgrey
-0.267207053334898	-0.248294419851784	1	lightgrey
0.28455844728743	0.192507765244177	1	lightgrey
-0.285167603612406	-0.0580327553948957	1	lightgrey
0.447748063721056	0.50718615189104	2	lightgrey
-0.331733908519893	-0.233696664737651	2	lightgrey
0.866847680358844	0.783684508335401	1	lightgrey
0.295618612408802	0.578497322890746	1	lightgrey
0.615713722886785	0.606260965771598	1	lightgrey
-0.250272535726897	-0.258965280967155	3	lightgrey
0.303989157270329	0.804273310570989	3	lightgrey
0.453217982898	-0.0223143299122991	3	lightgrey
0.344400063532992	0.209891643995336	1	lightgrey
0.394571557712424	0.192077228306818	1	lightgrey
-0.18984326412414	0.0237394871774694	1	lightgrey
0.54822141834006	0.522788653743215	3	lightgrey
0.314634514181393	0.152643911981731	1	lightgrey
0.348915655740374	0.547158044447998	1	lightgrey
0.405187505302579	0.226047341256565	1	lightgrey
0.548339830845766	0.24023218125885	1	lightgrey
0.37939353756084	0.185201396026907	2	lightgrey
0.283732889537005	0.406768181257775	3	lightgrey
0.843234457556885	0.673129007605601	3	lightgrey
0.334825544852448	0.347996208087095	1	lightgrey
-0.33201112811802	-0.281048101981913	1	lightgrey
-0.152747024268441	-0.285874961683533	1	lightgrey
0.340504755196884	-0.0869402275251513	1	lightgrey
0.236208889564977	0.257543317552805	1	lightgrey
0.306240254060226	0.0771272681729898	1	lightgrey
0.420068763665062	0.34014409750182	1	lightgrey
0.204067597632868	0.113765220906262	1	lightgrey
0.446342564319947	0.955533759780999	3	lightgrey
0.303683712651793	0.400711753815189	3	lightgrey
-0.201879547432604	-0.316058050278994	1	lightgrey
-1.16829944926712	-0.966813203409355	3	lightgrey
0.289993271906739	0.0962179693208844	3	lightgrey
0.418801670718114	0.333566660071635	3	lightgrey
0.330926951624352	0.0615922685271826	1	lightgrey
0.363568281218983	0.457008472370455	1	lightgrey
0.588068671058063	0.528854689995122	1	lightgrey
0.420595765570695	0.256158184657688	1	lightgrey
0.355696231019004	0.295426127247942	1	lightgrey
-0.359254738850019	-0.0705805634076365	3	lightgrey
0.22143501557382	0.230400721070002	3	lightgrey
-0.323689584999058	-0.123323966588459	3	lightgrey
0.465457099003347	0.501857342113229	3	lightgrey
0.334118693504018	0.254746191986477	3	lightgrey
0.337210223051494	0.362336310703258	2	lightgrey
0.586777401483945	0.455456298488781	1	lightgrey
-0.54124014116745	-1.04974552381285	3	lightgrey
-0.161267300237988	-0.221155411385545	3	lightgrey
-0.340462650578276	0.0845279388454224	3	lightgrey
0.365306617125794	0.343843603431556	3	lightgrey
0.489601251055736	0.458725067702336	3	lightgrey
-1.16006181397589	0.208048149963353	3	lightgrey
0.598437868384688	0.47929685240916	3	lightgrey
0.24993203218422	0.319845319320552	1	lightgrey
0.522239534682291	0.795189479045214	1	lightgrey
0.526007831807814	0.507688434904838	1	lightgrey
0.682675200095017	0.348269052031284	2	lightgrey
0.528473472331046	0.598123523585726	3	lightgrey
0.429984249972312	0.594595212669946	3	lightgrey
0.261264459145809	0.345980659848579	3	lightgrey
0.418374205792759	0.534572969114567	1	lightgrey
-0.356666300967482	-0.216362852904978	1	lightgrey
-0.335955402746494	-0.334957578919811	3	lightgrey
-0.267671383697849	-0.088492313906086	3	lightgrey
-0.610965814146137	-0.362921242918863	1	lightgrey
0.338374943937663	0.274954560472952	1	lightgrey
0.755377207188746	-0.086622536932685	2	lightgrey
0.582410762196467	0.549195320540352	3	lightgrey
0.241105367758324	0.0954313202695273	3	lightgrey
0.303007241019887	0.324465230136062	3	lightgrey
0.445082778710326	0.317364964484154	3	lightgrey
0.409619721936663	0.465582855123075	1	lightgrey
0.306729195126032	0.432123858724202	1	lightgrey
0.333644264517458	0.542919707256786	1	lightgrey
0.344879093445277	0.38238719586059	1	lightgrey
0.763359443052663	0.29369144896723	1	lightgrey
0.3431060485972	0.700900296315	3	lightgrey
0.270170290487371	0.354103163535041	3	lightgrey
0.477624794262806	0.21160292807437	3	lightgrey
0.507050692033969	-0.236747981779856	1	lightgrey
0.406451668591392	0.356065494398821	1	lightgrey
0.560039223594257	0.423381333556109	1	lightgrey
0.159696630258451	-0.0352156947931554	2	lightgrey
0.365354238723495	0.37120279681921	2	lightgrey
0.483304850000175	-0.266713585635067	2	lightgrey
0.286994394816029	0.145989795458552	1	lightgrey
-0.311442065695055	-0.074229262108335	1	lightgrey
0.356584972603698	0.429369409645035	1	lightgrey
0.308074103249339	0.177028098693469	1	lightgrey
0.224000603765136	0.269121216987221	1	lightgrey
-0.311702614919416	-0.173814006714706	3	lightgrey
0.608948350954642	0.354185472395999	3	lightgrey
0.854331915831694	0.647304103473834	3	lightgrey
0.403784607761932	0.515157080105543	1	lightgrey
0.398793842184609	0.472981588555176	1	lightgrey
0.130950088121757	0.109267525809757	3	lightgrey
-0.151046180423212	-0.0851171437760189	3	lightgrey
-0.20435669344729	0.136489401855261	3	lightgrey
0.502019390661313	0.28718124459209	3	lightgrey
0.213586717070338	0.502210069120736	1	lightgrey
0.294228285359404	0.43912783875267	1	lightgrey
0.386752555336658	0.525574622541316	1	lightgrey
0.224346177082194	0.591041887162336	1	lightgrey
0.576093560663177	0.266635604710275	1	lightgrey
0.419565245421413	0.304577707125716	2	lightgrey
0.980164669956694	0.885333920043738	3	lightgrey
0.388689640545068	0.271546926392692	3	lightgrey
-0.254903451200745	-0.159341575454193	3	lightgrey
-0.279023769340155	-0.158455711409326	1	lightgrey
-0.184480849786361	-0.0641174029052654	1	lightgrey
0.252099839157039	0.256353081808737	3	lightgrey
0.26646895471957	0.400622300174636	3	lightgrey
0.58513279228947	0.474144382693509	3	lightgrey
0.258747934750713	0.443730405628923	3	lightgrey
0.470208827986715	0.331020321319117	2	lightgrey
0.586803642898331	0.231835111552594	2	lightgrey
1.50654784497657	0.318541253950322	2	lightgrey
-0.21607250632463	-0.119716830011036	1	lightgrey
0.383329277353522	0.387198160878198	1	lightgrey
0.570440225675127	0.619769021577366	1	lightgrey
0.499059288355875	1.2287204503055	3	lightgrey
0.595355284840552	0.606715121935794	3	lightgrey
0.366451240504596	0.573497578479061	3	lightgrey
0.530598067422202	0.215974621727803	3	lightgrey
1.13548419125354	0.649322845864825	1	lightgrey
1.23144147864313	0.475790382728272	3	lightgrey
-0.438881170173429	-0.226916551580427	3	lightgrey
0.348406122745934	0.442600960253934	3	lightgrey
0.48255379272121	0.602606448380555	3	lightgrey
[truncated: 14,244 more rows]

## Sheet: Figure1_IJK
## Individual data points for beanplots.
## BD
1.63224309516939	0.588403076005858	4.75757869621454	1.09642952885304	1.37222045171898	3.26656892328542	2.26426416383726	-0.160018945449263	0.683668230500273	3.22350616523982	2.03095850799546	1.83563750161253	1.21161804442611	-0.204454542419763	-0.0609986640185127	4.27700415064079	0.139964854133027	1.914504732402	2.62616401259603	-0.277822106559561	-0.169734228313301	0.430570253591425	0.854828452992454	3.16404249807261	0.765880169652599	0.315713474039348	-0.334602883212969	1.56214902147257	3.41013454623423	1.58409619111054	0.202839789402136	1.17523507227955	2.3850802361092	0.706039673532918	4.88159823346082	-0.490923526673027	0.802608209650652	-0.946113053608417	-0.787552652022339	0.187287893603146	1.95476625902839	3.77011100301882	2.7066690012688	-0.627181384229467	1.75551719977779	0.206687088895936	2.49166162989282	2.60253732170045	3.89960843279997	2.28984472676642
## BR
0.399179169197435	2.00405359966972	2.39870780577676	3.33023078073211	1.3213472715899	-0.12486342265409	-1.1344518085959	2.00683335559876	-0.389503961101721	0.794179681054692	0.17158109031668	-0.842235498925594	-0.700708528212737	0.328871276595624	1.34533171174352	1.66699498861841	0.424352770039153	1.39432503296432	1.07413974956656	1.79265275337069	1.83532628248543	2.7910817643819	0.454335975217502	-1.02491946559286	1.84819976479237	1.8412659244503	1.01940621519857	1.2805746273547	3.4495063056044	-1.42513986654158	0.851000212778862	1.4061915465244	0.546516114230097	2.27955833417714	-0.502669156237395	1.99601331179787	0.0723102369535104	1.19103422110329	2.28320137381397	0.858760285156272	1.94670860534146	1.99961168458906	1.92946052175764	2.36407942682627	-1.65870096451126	-1.05209843975567	4.7106884217284	0.849078412086452	1.24587069574284	0.0198998848779763
## ID
0.158030077897481	3.10058514298677	0.71699694964649	3.97635163105219	0.567197241990785	2.04689785816367	4.25989237741855	0.545776772890709	5.02281040394405	1.33989845039452	0.261631222330743	4.22703196132489	2.83441130224606
## IR
4.1612211567333	3.29372350398104	0.253203213107039	3.23389607539806	4.64384377956997	2.59103753752775	4.69894783219424	0.42738310610279	5.34874324010865	3.49644795582447	2.18516710215471	2.73925140502901	2.10586114572882
## IID
5.06556448330759	4.95110461526746	3.12375664630676	4.64872455071805	5.53554284784699	0.521374411228906	5.32618621073947	4.25412073484245	2.5011089122204	4.46163021624316	5.06255195584797
## IIR
4.52684065458503	4.78882013988592	2.6156104957068	0.141628748127058	4.28537931738156	-0.558075370185557	1.35611841261039	1.11583843851547	4.20838739681261	4.84712803290449
## IIID
4.13140617796294	3.07704157695111	4.93281313596591	4.96222402818474	4.98297194086684	4.86389953771577	2.8961998801818	3.75243143674663	4.96526546957391	2.41745102133394	2.35179331141631	4.90712780075196	4.46694789786154	4.14748904922938	4.6130521455796	5.20700775714264	3.93927312589019	4.82690465105966	5.39832432794008	2.52883419077235	3.79992315912613	4.88698542465619	4.82936386880281	5.44674556959741	5.38059391120298	3.8742386535409	5.31892108497737	5.2082419736755	0.276248262380094	5.10365302387668	4.23313901389319	4.86211975602366	5.52300141356942	4.96674406755916	4.29576205962794	4.68200354956185	-0.24740375412003	4.86695911582489
## IIIR
3.16445981055274	3.88606515070026	5.06854246501309	4.31496279124045	5.01272262937958	4.42631841018942	4.68228535916826	3.69080428153115	4.08003036432269	4.20737853180946	5.30915564443804	4.13157026843041	4.78191574786434	4.50066907434602	5.04983839753679	5.06709161106656	2.8682529784064	2.74636314944073	4.40440023009887	4.79896909909289	5.01763794249282	4.531837052459	4.7868723346958	4.11881179327459	4.55293145281377	4.78326233037783	5.23461125003319	4.50198023384188	5.08302547103866	3.75983700587184	5.03279682786489	4.40469777855669	4.8416455318656	4.67047242477494	4.08605202154384	4.24574853222005	4.0215547048235	4.71817035121347	3.89553112171934	1.34396964658181	3.67914106291231	3.94677329184274	4.32172480602247	3.72128767360922	2.71065097834301	5.44733925469814	5.00857792255669	3.67696868127136	3.62393054806531	4.82210884874717
## IVD
5.07802456181741	5.44096693752428	3.51325180803682	4.99443015776487	1.85178546997884	4.54738721334975	4.97392002538702	5.14425695338359	4.26004610981761	0.545390636662294	4.51620213205596	4.16029127740667	3.96282696181103	5.17987675015918	5.67438367491705	5.29441683942849	4.49448508566824	5.26140708581856	2.64649629610607	5.03764365042235	3.77583660028807	5.3761927793416	4.89591717637244
## IVR
4.38712296174019	4.42106835842433	4.59257974434928	4.94661172419823	4.30044372366243	4.58917856880503	3.61010141488414	-1.30629474714108	4.3004718256547	3.73956890235612	4.62504851881317	3.99716625436332	4.07120306518091	3.99401087971932	2.7542930789857	5.43902108463805	5.37472911738308	3.65552675622295	5.02051548796618	4.95284807119066	5.08893103418515	4.88213081350866	4.92173455218026	4.87304623803498	5.52427686478591	3.69089074018347	2.97149923319892	4.67433476653988	4.41422764547233	4.20658315936504	3.82810269110639	4.28446955283892	4.75072677271139	5.08906525720351	4.75903252988191	5.03572899891022	3.74038057738422	4.29732660859887	3.15223140186054	4.51697894227692	3.91963250427197	3.80848372157273	4.28252784851616	4.5726182314895	2.13059121200334	4.15840600720134	4.83167474551608	4.49062049218208	5.14591299888784
[truncated: 36 more columns]

## Sheet: Figure2_ABC
## All correlations
y	x	col	symbol
2.14179151534506	0.542457091237579	#BEBEBE4C	19
2.52283821845273	0.243224932249322	#BEBEBE4C	19
1.360200285134	0.514792231255646	#BEBEBE4C	19
1.61984365685495	0.112509037082076	#BEBEBE4C	19
2.7354910540779	0.327818870151582	#BEBEBE4C	19
1.71122849136547	-0.129968383017164	#BEBEBE4C	19
1.70554741789781	0.351558265582656	#BEBEBE4C	19
1.7010427809289	0.0211833785004517	#BEBEBE4C	19
1.54573657267359	0.0504742547425474	#BEBEBE4C	19
2.49734216412605	0.597628726287263	#BEBEBE4C	19
1.44004359553899	0.650451671183378	#BEBEBE4C	19
1.77020134962604	0.385252935862692	#BEBEBE4C	19
0.935991726330206	0.563346883468835	#BEBEBE4C	19
1.55872841779338	-0.00756549232158988	#BEBEBE4C	19
1.21742548089057	0.163595302619693	#BEBEBE4C	19
2.65991909502461	0.48901940701593	#BEBEBE4C	19
1.60020276235688	0.294557362240289	#BEBEBE4C	19
0.976488765035969	0.340108401084011	#BEBEBE4C	19
1.88232276604443	0.601242095754291	#BEBEBE4C	19
1.02458538521582	0.402473039995609	#BEBEBE4C	19
0.570597320412047	0.125045167118338	#BEBEBE4C	19
0.958192547860236	0.233062330623306	#BEBEBE4C	19
0.824103130002462	0.365831074977416	#BEBEBE4C	19
1.2715891201919	0.567795844625113	#BEBEBE4C	19
1.06304216832802	-0.109191508581752	#BEBEBE4C	19
1.67126602674409	0.442253839205059	#BEBEBE4C	19
0.74022014873597	0.317689571959161	#BEBEBE4C	19
1.10018193947265	0.551535682023487	#BEBEBE4C	19
0.676064683492356	0.356955736224029	#BEBEBE4C	19
0.941074470918938	0.0376693766937669	#BEBEBE4C	19
0.935724614248189	0.191711833785005	#BEBEBE4C	19
0.621996803160073	0.345392953929539	#BEBEBE4C	19
1.11332233152349	0.439227642276423	#BEBEBE4C	19
1.11807512586844	0.347109304426378	#BEBEBE4C	19
0.706973044259377	0.180103884372177	#BEBEBE4C	19
0.523578467158146	0.0545392953929539	#BEBEBE4C	19
1.15053349789611	0.482181571815718	#BEBEBE4C	19
1.29547477782905	0.457949412827462	#BEBEBE4C	19
1.34121952672945	0.591237579042457	#BEBEBE4C	19
0.769204267017893	0.424720103440054	#BEBEBE4C	19
0.781487175322494	-0.123803071364047	#BEBEBE4C	19
0.870074220423482	0.553861788617886	#BEBEBE4C	19
1.10158360754985	0.617682926829268	#BEBEBE4C	19
0.961140778191423	0.675658737921439	#BEBEBE4C	19
0.746798344114863	0.23403342366757	#BEBEBE4C	19
0.990783496805469	0.278544593425897	#BEBEBE4C	19
0.906252362474347	0.288211382113821	#BEBEBE4C	19
0.650313338362531	0.406413730803975	#BEBEBE4C	19
1.07289935886312	0.289634146341463	#BEBEBE4C	19
0.78684498707176	0.354336043360434	#BEBEBE4C	19
0.604829493600296	0.29559620596206	#BEBEBE4C	19
0.813185118878464	0.301456805987786	#BEBEBE4C	19
0.830929890859742	0.381775067750677	#BEBEBE4C	19
0.798695577643582	0.0166391164094388	#BEBEBE4C	19
1.60835364418365	0.417950924538	#BEBEBE4C	19
0.771969273887905	0.284394760614273	#BEBEBE4C	19
1.07152685571491	-0.249141824751581	#BEBEBE4C	19
1.43011654497049	0.141237579042457	#BEBEBE4C	19
0.967148235711521	0.390424570912376	#BEBEBE4C	19
0.635557854777446	0.332091237579042	#BEBEBE4C	19
0.58017247218757	-0.118044263775971	#BEBEBE4C	19
0.996269163668269	0.62940379403794	#BEBEBE4C	19
0.45862024244954	0.470641373080397	#BEBEBE4C	19
0.647275446309286	0.353500451671183	#BEBEBE4C	19
1.34269938879075	0.272877145438121	#BEBEBE4C	19
0.854381336051677	0.0383017163504968	#BEBEBE4C	19
1.67729752962221	0.268044263775971	#BEBEBE4C	19
0.545369100347423	0.47816169828365	#BEBEBE4C	19
1.23096055978757	-0.165654023090306	#BEBEBE4C	19
0.448284148731807	0.311156278229449	#BEBEBE4C	19
0.572059547679353	0.36406955736224	#BEBEBE4C	19
0.707008037514325	0.45230352303523	#BEBEBE4C	19
0.401864820820941	0.323080397470641	#BEBEBE4C	19
0.67763859486863	0.154674796747967	#BEBEBE4C	19
0.75809427111956	0.110072267389341	#BEBEBE4C	19
0.677505290757009	-0.280081300813008	#BEBEBE4C	19
0.770049061365368	0.401603432700994	#BEBEBE4C	19
0.797572784617947	0.250406504065041	#BEBEBE4C	19
0.774330380861749	0.424119241192412	#BEBEBE4C	19
0.654722147465917	0.0474706413730804	#BEBEBE4C	19
0.669189543416577	0.244557362240289	#BEBEBE4C	19
-0.262467478156643	-0.301535682023487	#BEBEBE4C	19
1.16074191819238	0.318676603432701	#BEBEBE4C	19
0.778600247874147	0.147289972899729	#BEBEBE4C	19
0.805663312115422	0.32206413730804	#BEBEBE4C	19
0.536206745815375	0.340989159891599	#BEBEBE4C	19
0.941597367467383	0.0553297199638663	#BEBEBE4C	19
0.421641572190496	-0.0863595302619693	#BEBEBE4C	19
0.884572649763401	0.117547425474255	#BEBEBE4C	19
0.699530505104668	0.49111614226247	#BEBEBE4C	19
0.656783819491866	0.430442637759711	#BEBEBE4C	19
1.06223302527631	0.0440605239385727	#BEBEBE4C	19
-0.194661092794894	-0.0478093947606143	#BEBEBE4C	19
-0.756935633091291	-0.0364146092993602	#BEBEBE4C	19
0.780662285364956	0.135682023486902	#BEBEBE4C	19
0.483700758910159	0.484182950453462	#BEBEBE4C	19
0.906233693391422	0.30546522131888	#BEBEBE4C	19
-0.5165049956755	-0.0436857319176382	#BEBEBE4C	19
0.882491341856264	0.516214995483288	#BEBEBE4C	19
0.814183294212115	-0.0178410117434508	#BEBEBE4C	19
-0.287153640495624	0.0273167459871939	#BEBEBE4C	19
0.45188594979019	0.211653116531165	#BEBEBE4C	19
0.603698716056725	0.368021680216802	#BEBEBE4C	19
0.648308812278287	0.17856820234869	#BEBEBE4C	19
0.332468317418144	0.237646793134598	#BEBEBE4C	19
0.68574100727108	0.467660343270099	#BEBEBE4C	19
0.536839090391587	0.124277326106594	#BEBEBE4C	19
0.525780103513767	0.134914834774522	#BEBEBE4C	19
0.483536092392835	0.355216802168022	#BEBEBE4C	19
-0.423737073308131	-0.181995083239438	#BEBEBE4C	19
0.990909712345126	0.382949412827462	#BEBEBE4C	19
0.738909994097903	0.0980352303523035	#BEBEBE4C	19
0.89782593375498	0.227484191508582	#BEBEBE4C	19
0.946006695880317	0.168157181571816	#BEBEBE4C	19
0.79620858309975	0.433875338753388	#BEBEBE4C	19
0.654516362110803	-0.0563008130081301	#BEBEBE4C	19
0.27399470990164	0.3670054200542	#BEBEBE4C	19
0.793649887739191	0.246860885275519	#BEBEBE4C	19
-0.277023167129214	0.0034327009936766	#BEBEBE4C	19
-0.534322792793774	0.150093783135021	#BEBEBE4C	19
0.655258796955006	0.198193315266486	#BEBEBE4C	19
0.513338812434379	-0.0643405600722674	#BEBEBE4C	19
0.812032746121737	-0.163934056007227	#BEBEBE4C	19
0.68992560282974	0.238504968383017	#BEBEBE4C	19
0.705152895530812	-0.113008130081301	#BEBEBE4C	19
0.882792886063475	-0.0101400180668473	#BEBEBE4C	19
0.149814707288855	-0.0527326106594399	#BEBEBE4C	19
0.534278181717019	0.0371725383920506	#BEBEBE4C	19
0.699893195803408	0.340627822944896	#BEBEBE4C	19
1.10691314602488	0.194015356820235	#BEBEBE4C	19
0.527612660252022	0.339024390243902	#BEBEBE4C	19
0.537621370245364	0.111404697380307	#BEBEBE4C	19
0.662501494773613	0.0953929539295393	#BEBEBE4C	19
-0.566907438272172	0.19663504968383	#BEBEBE4C	19
0.916177135616521	0.345754290876242	#BEBEBE4C	19
0.448386289948168	0.249457994579946	#BEBEBE4C	19
0.377221610463951	0.125180668473351	#BEBEBE4C	19
-0.405778037273739	0.258422004712217	#BEBEBE4C	19
1.03738513276806	-0.0277777777777778	#BEBEBE4C	19
0.306333046726702	0.230803974706414	#BEBEBE4C	19
0.682722826903717	0.152845528455285	#BEBEBE4C	19
-0.249530474661668	-0.118812104787715	#BEBEBE4C	19
0.581011725644069	0.189092140921409	#BEBEBE4C	19
0.510885073275767	-0.00582655826558266	#BEBEBE4C	19
0.113162393114577	0.0406278229448961	#BEBEBE4C	19
1.38767778198621	0.264476061427281	#BEBEBE4C	19
0.727228276097048	0.364611562782295	#BEBEBE4C	19
0.152348388667465	-0.0785682023486901	#BEBEBE4C	19
0.636175071878373	0.110794941282746	#BEBEBE4C	19
1.4607624619193	0.17353206865402	#BEBEBE4C	19
0.703129112609919	-0.131571815718157	#BEBEBE4C	19
0.474738124751944	0.107971996386631	#BEBEBE4C	19
0.588963570210767	0.10462962962963	#BEBEBE4C	19
1.01370177864788	0.245957542908762	#BEBEBE4C	19
1.10488676472651	-0.0540650406504065	#BEBEBE4C	19
0.472188248165247	0.216214995483288	#BEBEBE4C	19
1.45980487657254	0.0927506775067751	#BEBEBE4C	19
0.72974024145253	0.0184281842818428	#BEBEBE4C	19
0.479468620904658	-0.0252032520325203	#BEBEBE4C	19
0.702226456606028	0.369105691056911	#BEBEBE4C	19
0.442843053714728	0.200406504065041	#BEBEBE4C	19
0.48883757448476	0.338414634146341	#BEBEBE4C	19
0.530073709703	-0.132091237579042	#BEBEBE4C	19
-0.403656559494986	0.460885275519422	#BEBEBE4C	19
1.33231495129079	0.695105116397575	#BEBEBE4C	19
0.432050066990072	0.12416440831075	#BEBEBE4C	19
0.983832781529173	0.361843466843147	#BEBEBE4C	19
0.353294015184746	0.165469738030714	#BEBEBE4C	19
0.766611077222814	0.404968383017164	#BEBEBE4C	19
0.486597836632516	0.322312556458898	#BEBEBE4C	19
1.17624938705767	0.502421500478171	#BEBEBE4C	19
0.623157109308586	0.0863143631436314	#BEBEBE4C	19
0.696832079823468	0.096996386630533	#BEBEBE4C	19
0.402667846779963	0.0150858175248419	#BEBEBE4C	19
0.234113240936937	-0.0549738168828662	#BEBEBE4C	19
0.515190678937003	0.389760556468252	#BEBEBE4C	19
0.442604663625063	0.307452574525745	#BEBEBE4C	19
-0.24865486022103	0.033079105250521	#BEBEBE4C	19
0.57145049188394	0.192615176151762	#BEBEBE4C	19
0.680228133805362	0.195099367660343	#BEBEBE4C	19
-0.244585547362763	0.269308943089431	#BEBEBE4C	19
0.770679204005391	-0.025587172538392	#BEBEBE4C	19
-0.268584505170073	0.175767841011743	#BEBEBE4C	19
0.977721404662428	0.155826558265583	#BEBEBE4C	19
0.614248093753796	0.220392953929539	#BEBEBE4C	19
0.862754797529603	0.0383242999096658	#BEBEBE4C	19
0.631546268169099	-0.218247515808491	#BEBEBE4C	19
-0.399095973190324	-0.0100044186225098	#BEBEBE4C	19
1.00574063081804	0.364182475158085	#BEBEBE4C	19
0.663300260759509	0.21806684733514	#BEBEBE4C	19
0.521864918506434	0.224841915085818	#BEBEBE4C	19
0.491824142923599	0.18613369467028	#BEBEBE4C	19
0.576465891966847	0.253252032520325	#BEBEBE4C	19
0.758096742526683	-0.168360433604336	#BEBEBE4C	19
0.351079200297819	0.0698283649503162	#BEBEBE4C	19
-0.380282304521811	-0.105849141824752	#BEBEBE4C	19
0.641721775855312	0.124909665763324	#BEBEBE4C	19
0.413075282973967	0.0153342366757001	#BEBEBE4C	19
0.538799414009007	0.00528455284552846	#BEBEBE4C	19
0.485268934123823	0.503681120144535	#BEBEBE4C	19
0.843511287413962	-0.19159891598916	#BEBEBE4C	19
0.555809564867531	0.496318879855465	#BEBEBE4C	19
-0.399263989822908	-0.0394995370366546	#BEBEBE4C	19
0.658634511867729	0.295754290876242	#BEBEBE4C	19
-0.239269238775148	0.127795100080868	#BEBEBE4C	19
0.573472379186015	0.0900180668473351	#BEBEBE4C	19
0.629231983345161	0.295822041553749	#BEBEBE4C	19
0.523183289546495	-0.0163053297199639	#BEBEBE4C	19
0.511863501806068	0.0192186088527552	#BEBEBE4C	19
-0.341267466934235	-0.0579228532127987	#BEBEBE4C	19
-0.356194443221989	0.233865097602228	#BEBEBE4C	19
0.202396929076322	0.214995483288166	#BEBEBE4C	19
0.416487126765595	-0.0749096657633243	#BEBEBE4C	19
0.312099356621645	-0.0499322493224932	#BEBEBE4C	19
0.993373031679569	0.286541444844153	#BEBEBE4C	19
0.296779550948328	-0.173080397470641	#BEBEBE4C	19
0.615227108932027	0.16156278229449	#BEBEBE4C	19
0.456138766405525	0.187827461607949	#BEBEBE4C	19
-0.61891425932172	0.0244482549788758	#BEBEBE4C	19
0.322056475291621	0.271364046973803	#BEBEBE4C	19
-0.278098432033476	0.218563685636856	#BEBEBE4C	19
0.917844108207485	0.120302619692864	#BEBEBE4C	19
-0.219333299465219	-0.182655826558266	#BEBEBE4C	19
0.596363708076757	0.180894308943089	#BEBEBE4C	19
0.595617303340429	0.442976513098464	#BEBEBE4C	19
-0.276840012848165	-0.0339205058717254	#BEBEBE4C	19
-0.138898853476397	-0.116305329719964	#BEBEBE4C	19
-0.516739624945571	0.311111111111111	#BEBEBE4C	19
-0.375914249811028	0.44916440831075	#BEBEBE4C	19
0.194394910456595	-0.107583563343093	#BEBEBE4C	19
-0.19451460220237	-0.0867208672086721	#BEBEBE4C	19
0.539059531582186	0.271567299006323	#BEBEBE4C	19
0.469210194434121	0.162014453477868	#BEBEBE4C	19
0.381966894827573	0.0150858175248419	#BEBEBE4C	19
0.425765044773752	-0.0101626016260163	#BEBEBE4C	19
0.44299520507626	0.0919150858175248	#BEBEBE4C	19
0.496563748262371	-0.00934959349593496	#BEBEBE4C	19
1.84859774577481	0.479910397959371	#BEBEBE4C	19
0.610847347813261	0.243721770551039	#BEBEBE4C	19
-0.201254417413524	-0.133717253839205	#BEBEBE4C	19
0.465460481266297	0.0273486901535682	#BEBEBE4C	19
0.63644630292071	0.0459801264679313	#BEBEBE4C	19
0.332068359178487	0.073486901535682	#BEBEBE4C	19
0.69433773872049	0.254561878952123	#BEBEBE4C	19
0.352387991379334	-0.00901084010840108	#BEBEBE4C	19
0.307503925810651	0.120325203252033	#BEBEBE4C	19
-0.382373805826085	0.0997515808491418	#BEBEBE4C	19
0.771963935745076	-0.163979223125565	#BEBEBE4C	19
-0.380438731326438	0.0693986389924744	#BEBEBE4C	19
0.542377801685695	-0.0459123757904246	#BEBEBE4C	19
0.535424609654709	-0.031323396567299	#BEBEBE4C	19
0.59634144591871	0.0828816621499548	#BEBEBE4C	19
0.557479313546136	0.106007226738934	#BEBEBE4C	19
0.627380171164558	-0.111698283649503	#BEBEBE4C	19
-0.432207929366087	-0.134552845528455	#BEBEBE4C	19
-0.387698144384317	0.129177958446251	#BEBEBE4C	19
-0.30239652013965	0.0416297266509785	#BEBEBE4C	19
-0.282315826579483	0.211517615176152	#BEBEBE4C	19
0.523987798857305	0.0130307136404697	#BEBEBE4C	19
-0.432002923512773	-0.188188798554652	#BEBEBE4C	19
0.325718839824064	0.212217705510388	#BEBEBE4C	19
-0.185921903254666	-0.0789972899728997	#BEBEBE4C	19
0.208828927416567	0.0555781391147245	#BEBEBE4C	19
0.252531610037992	0.27183830171635	#BEBEBE4C	19
0.676407534445175	-0.0513550135501355	#BEBEBE4C	19
0.194136116040751	0.160659439927733	#BEBEBE4C	19
-0.0659801903241422	-0.0509936766034327	#BEBEBE4C	19
0.477988433964996	0.0923893405600723	#BEBEBE4C	19
0.556778585252533	0.0997515808491418	#BEBEBE4C	19
-0.457022161033714	-0.0996104117673822	#BEBEBE4C	19
0.509302112688624	0.31659891598916	#BEBEBE4C	19
0.314473669100403	0.316147244805781	#BEBEBE4C	19
0.519718940444148	-0.111201445347787	#BEBEBE4C	19
-0.352592856857412	0.0121612892290336	#BEBEBE4C	19
0.462569246072445	-0.0454607046070461	#BEBEBE4C	19
-0.438493164069371	0.076196928635953	#BEBEBE4C	19
0.168123263795932	-0.0452122854561879	#BEBEBE4C	19
0.336492923442496	0.17143179765131	#BEBEBE4C	19
1.02218084832145	0.305126467931346	#BEBEBE4C	19
-0.140820432575412	-0.122682817002459	#BEBEBE4C	19
0.29031577016107	0.139951106320581	#BEBEBE4C	19
0.492648706608973	0.131752484191509	#BEBEBE4C	19
-0.195780813724736	0.077292515085811	#BEBEBE4C	19
0.535270580896911	-0.137040131925912	#BEBEBE4C	19
0.341026218408573	0.304765130984643	#BEBEBE4C	19
0.209604146347901	0.326061427280939	#BEBEBE4C	19
0.737965571003345	0.289837398373984	#BEBEBE4C	19
1.04347634005703	0.354607046070461	#BEBEBE4C	19
-0.510595519321019	0.11871414319839	#BEBEBE4C	19
-0.514193617232878	0.429429703472373	#BEBEBE4C	19
0.54315658829809	0.304019873532069	#BEBEBE4C	19
0.580638247537855	0.172493224932249	#BEBEBE4C	19
0.460794573975871	-0.0471544715447154	#BEBEBE4C	19
-0.183251442085718	0.0188121047877145	#BEBEBE4C	19
0.667838987829958	-0.141124661246612	#BEBEBE4C	19
0.395157486538443	0.383446251129178	#BEBEBE4C	19
0.973554280813545	0.42373532068654	#BEBEBE4C	19
0.280065587985116	0.147425474254743	#BEBEBE4C	19
0.652011937420114	-0.0722448057813911	#BEBEBE4C	19
0.264072416145969	-0.0656955736224029	#BEBEBE4C	19
-0.216518257804044	-0.0508224466023496	#BEBEBE4C	19
0.198977690953199	0.116350496838302	#BEBEBE4C	19
0.276398584280222	0.0567524841915086	#BEBEBE4C	19
0.6147296859489	0.0491192411924119	#BEBEBE4C	19
0.248045484772534	-0.00939476061427281	#BEBEBE4C	19
0.46299228305357	0.296522131887986	#BEBEBE4C	19
0.307977799513572	-0.0148599819331527	#BEBEBE4C	19
0.520584874439695	0.00788166214995483	#BEBEBE4C	19
0.967711951367302	0.203651135007479	#BEBEBE4C	19
0.302115715366097	0.126964769647696	#BEBEBE4C	19
0.878876575315958	0.0926377597109304	#BEBEBE4C	19
0.650097557958789	0.290989159891599	#BEBEBE4C	19
0.736146826979443	-0.00724932249322493	#BEBEBE4C	19
-0.356137082532706	0.35259492376775	#BEBEBE4C	19
0.246734912874437	-0.0361451244752471	#BEBEBE4C	19
0.735058676515286	0.216621499548329	#BEBEBE4C	19
0.595951531143755	-0.126151761517615	#BEBEBE4C	19
0.560970465449305	0.173938572719061	#BEBEBE4C	19
0.177023572337479	0.322651309846432	#BEBEBE4C	19
0.140056796081768	0.0297877145438121	#BEBEBE4C	19
-0.323402365242154	-0.125612592909018	#BEBEBE4C	19
0.72989536459132	-0.123012646793135	#BEBEBE4C	19
0.394760325765077	0.0723351400180668	#BEBEBE4C	19
0.475176952597985	0.342253839205059	#BEBEBE4C	19
0.181122047827531	0.0704381210478771	#BEBEBE4C	19
0.167933190101705	0.242276422764228	#BEBEBE4C	19
-0.356404013543604	0.0230876982585641	#BEBEBE4C	19
0.272616784287724	0.169986449864499	#BEBEBE4C	19
0.68261904717679	-0.153635953026197	#BEBEBE4C	19
-0.251727728266744	0.0478319783197832	#BEBEBE4C	19
0.158903727654868	0.151719457051632	#BEBEBE4C	19
-0.381509940174631	-0.00731707317073171	#BEBEBE4C	19
0.524013261198479	0.132497741644083	#BEBEBE4C	19
0.259539545720647	-0.108852755194219	#BEBEBE4C	19
0.22113984785291	0.323306233062331	#BEBEBE4C	19
-0.323420286956856	-0.0260614272809395	#BEBEBE4C	19
-0.470647008495241	0.0161020776874435	#BEBEBE4C	19
-0.174835081201415	-0.176588190375408	#BEBEBE4C	19
0.577440185294016	0.292299006323397	#BEBEBE4C	19
0.481506651861664	0.11343721770551	#BEBEBE4C	19
-0.2995820011448	0.150813008130081	#BEBEBE4C	19
0.592842300350104	-0.262285456187895	#BEBEBE4C	19
0.517218551566358	0.245641373080397	#BEBEBE4C	19
0.76221107064962	0.282000903342367	#BEBEBE4C	19
0.589166378200957	-0.120844625112918	#BEBEBE4C	19
0.154853592244276	0.166011743450768	#BEBEBE4C	19
0.351680644327976	0.164114724480578	#BEBEBE4C	19
0.545685077709771	0.0123983739837398	#BEBEBE4C	19
0.82344491350546	-0.141689250225836	#BEBEBE4C	19
0.536825017530274	0.115176151761518	#BEBEBE4C	19
-0.259974579074087	-0.0820686540198735	#BEBEBE4C	19
0.431152011690995	0.0369347800462051	#BEBEBE4C	19
0.247118026126716	0.0196025293586269	#BEBEBE4C	19
0.233809434254639	-0.191892502258356	#BEBEBE4C	19
0.347657926744993	-0.0133242999096658	#BEBEBE4C	19
0.624777831346487	0.409620596205962	#BEBEBE4C	19
0.20782204881618	-0.136946702800361	#BEBEBE4C	19
0.73187236679491	0.180645889792231	#BEBEBE4C	19
0.492381817238258	0.0636856368563686	#BEBEBE4C	19
0.70916083817772	0.227168021680217	#BEBEBE4C	19
-0.285184870955946	0.102213188798555	#BEBEBE4C	19
0.730616925180996	-0.0170280036133695	#BEBEBE4C	19
0.218967038014928	-0.0231255645889792	#BEBEBE4C	19
-0.247483038830757	-0.10654656500264	#BEBEBE4C	19
0.474694829064826	0.170054200542005	#BEBEBE4C	19
0.461886841297255	-0.150225835591689	#BEBEBE4C	19
-0.330957186992425	0.0235546522131888	#BEBEBE4C	19
0.0552347674636746	0.0387985546522132	#BEBEBE4C	19
-0.48045366897409	-0.0579661150166324	#BEBEBE4C	19
0.168651613502014	0.0718310655540549	#BEBEBE4C	19
0.730203629713004	-0.120438121047877	#BEBEBE4C	19
0.395400698722171	-0.0721996386630533	#BEBEBE4C	19
0.318524161399659	0.177326106594399	#BEBEBE4C	19
0.372653442462774	0.0337850045167118	#BEBEBE4C	19
0.223194698349373	0.174841915085818	#BEBEBE4C	19
0.609682014996527	0.218812104787715	#BEBEBE4C	19
0.880812371363942	-0.13929539295393	#BEBEBE4C	19
0.0263397168806453	0.0866757000903342	#BEBEBE4C	19
0.285132778860225	0.17353206865402	#BEBEBE4C	19
0.514739212544618	-0.0416892502258356	#BEBEBE4C	19
0.566272059262514	0.136201445347787	#BEBEBE4C	19
-0.324114544260285	-0.116466044881663	#BEBEBE4C	19
0.641766894002651	0.0769421860885276	#BEBEBE4C	19
0.560578909693528	-0.233017163504968	#BEBEBE4C	19
0.364097472588193	0.0470189701897019	#BEBEBE4C	19
0.386693019907978	0.247628726287263	#BEBEBE4C	19
0.532754037550178	0.132000903342367	#BEBEBE4C	19
0.417741488835541	0.0365853658536585	#BEBEBE4C	19
0.609653265700752	0.0581074977416441	#BEBEBE4C	19
0.286607156242835	0.0231029810298103	#BEBEBE4C	19
-0.18810241415807	0.0712737127371274	#BEBEBE4C	19
0.345934420723423	0.294715447154472	#BEBEBE4C	19
0.255050748900151	0.0003613369467028	#BEBEBE4C	19
0.207526125839451	0.0994128274616079	#BEBEBE4C	19
0.592641185349666	0.113504968383017	#BEBEBE4C	19
0.73669841218719	0.0529810298102981	#BEBEBE4C	19
0.405396162625669	0.0515357253845246	#BEBEBE4C	19
0.446037115368836	0.236449864498645	#BEBEBE4C	19
0.661687060455382	-0.080736224028907	#BEBEBE4C	19
0.303982181535507	0.322831978319783	#BEBEBE4C	19
0.375828064961292	-0.0760162601626016	#BEBEBE4C	19
0.391863630021282	0.101400180668473	#BEBEBE4C	19
0.736879517350243	0.169828364950316	#BEBEBE4C	19
0.394509422674955	-0.000474254742547425	#BEBEBE4C	19
0.762181074452824	0.267750677506775	#BEBEBE4C	19
-0.129076080099815	0.0759796729859077	#BEBEBE4C	19
0.290394664954838	-0.303703703703704	#BEBEBE4C	19
0.431821682618973	0.289024390243902	#BEBEBE4C	19
-0.231996796795682	0.00343308867237157	#BEBEBE4C	19
0.790694511492352	-0.128297199638663	#BEBEBE4C	19
0.429487096660823	0.145392953929539	#BEBEBE4C	19
0.318060477520727	0.214426395328656	#BEBEBE4C	19
0.375041153071063	0.191056910569106	#BEBEBE4C	19
-0.0557753022126824	0.153832473230216	#BEBEBE4C	19
0.905525699070073	-0.132904245709124	#BEBEBE4C	19
0.417202202672885	0.106368563685637	#BEBEBE4C	19
0.357012169370305	-0.117705510388437	#BEBEBE4C	19
0.498409495054765	0.179494128274616	#BEBEBE4C	19
0.248874701808785	0.167299006323397	#BEBEBE4C	19
0.372392970805843	0.190943992773261	#BEBEBE4C	19
0.70041916370194	0.453319783197832	#BEBEBE4C	19
0.558623059903015	0.172357723577236	#BEBEBE4C	19
0.597830887300623	-0.0886630532971996	#BEBEBE4C	19
0.423596734361609	-0.173396567299006	#BEBEBE4C	19
0.323888770067505	-0.0186314363143631	#BEBEBE4C	19
0.487625977538876	0.107608914307747	#BEBEBE4C	19
0.759906701518244	0.286585365853659	#BEBEBE4C	19
0.528093661219317	0.0774616079494128	#BEBEBE4C	19
0.694091253961016	0.157859078590786	#BEBEBE4C	19
0.640503196897068	0.128635953026197	#BEBEBE4C	19
0.303696151783979	-0.189159891598916	#BEBEBE4C	19
-0.140653354361223	-0.0788617886178862	#BEBEBE4C	19
-0.287586455056663	-0.133288166214996	#BEBEBE4C	19
0.644755316769615	0.283852755194219	#BEBEBE4C	19
0.291410882702256	0.270661599924497	#BEBEBE4C	19
0.625170624240537	-0.136111111111111	#BEBEBE4C	19
0.610258809551616	0.165289069557362	#BEBEBE4C	19
0.643137255139211	0.0352755194218609	#BEBEBE4C	19
0.196780116233058	0.162375790424571	#BEBEBE4C	19
0.510588299733749	0.141282746160795	#BEBEBE4C	19
0.575043951820046	0.293676603432701	#BEBEBE4C	19
0.459719073979263	0.286269196025294	#BEBEBE4C	19
0.382003841492865	-0.0439250225835592	#BEBEBE4C	19
1.55680249692731	-0.132226738934056	#BEBEBE4C	19
0.428711513548878	0.358717253839205	#BEBEBE4C	19
0.393739142932184	0.0332655826558266	#BEBEBE4C	19
0.571457100478463	-0.0305555555555556	#BEBEBE4C	19
0.612724647886767	-0.00517807070866415	#BEBEBE4C	19
0.490412658840231	0.215243902439024	#BEBEBE4C	19
0.51499945639782	0.0750677506775068	#BEBEBE4C	19
0.403620711433386	-0.0696251129177958	#BEBEBE4C	19
0.529996805339402	0.13193315266486	#BEBEBE4C	19
0.591988748229295	-0.126626016260163	#BEBEBE4C	19
-0.127565112483917	0.0226513098464318	#BEBEBE4C	19
0.306414838765514	0.297244805781391	#BEBEBE4C	19
0.627614330122016	0.18906955736224	#BEBEBE4C	19
0.656860178029672	0.19327009936766	#BEBEBE4C	19
0.44374417812174	-0.0676829268292683	#BEBEBE4C	19
-0.293996912712418	0.243541102077687	#BEBEBE4C	19
0.288791665049004	0.117773261065944	#BEBEBE4C	19
0.277580252118814	-0.181549232158988	#BEBEBE4C	19
0.392796910075498	-0.00514905149051491	#BEBEBE4C	19
0.0443436611544469	0.131481481481482	#BEBEBE4C	19
0.644075240542116	-0.0208446251129178	#BEBEBE4C	19
0.634338410120832	0.147177055103884	#BEBEBE4C	19
0.165694182949659	0.404561878952123	#BEBEBE4C	19
0.318993008241262	0.305939476061427	#BEBEBE4C	19
0.310902052297378	0.225948509485095	#BEBEBE4C	19
0.318923230294136	-0.081616982836495	#BEBEBE4C	19
0.521137690911987	-0.0405600722673893	#BEBEBE4C	19
0.321874645675359	-0.0959801264679313	#BEBEBE4C	19
0.183884880551428	-0.028026196928636	#BEBEBE4C	19
0.685479566212475	0.0384146341463415	#BEBEBE4C	19
-0.00189288050681102	0.318044263775971	#BEBEBE4C	19
0.649267462716329	-0.0373757904245709	#BEBEBE4C	19
0.103401598459526	-0.0619692863595303	#BEBEBE4C	19
0.977996489054533	0.135569105691057	#BEBEBE4C	19
1.08336490345335	-0.0391373080397471	#BEBEBE4C	19
0.796314784668698	-0.20546522131888	#BEBEBE4C	19
0.39946040562443	-0.00110659439927733	#BEBEBE4C	19
0.445132654605044	-0.0457317073170732	#BEBEBE4C	19
0.656882936792973	-0.0925700090334237	#BEBEBE4C	19
-0.274230205102012	-0.0571138211382114	#BEBEBE4C	19
0.427209062774545	0.130803974706414	#BEBEBE4C	19
-0.233454906584124	0.0253230978924949	#BEBEBE4C	19
0.222218498302555	0.083739837398374	#BEBEBE4C	19
-0.20489247302162	-0.0285230352303523	#BEBEBE4C	19
-0.365154558167814	0.0762144392663719	#BEBEBE4C	19
0.252792989509742	0.0476513098464318	#BEBEBE4C	19
0.267975624492225	0.0884146341463415	#BEBEBE4C	19
0.449037437167604	-0.137466124661247	#BEBEBE4C	19
0.677651947505087	-0.0312782294489612	#BEBEBE4C	19
0.514346584542808	0.127958446251129	#BEBEBE4C	19
0.792724628335146	0.303387533875339	#BEBEBE4C	19
0.583400747256642	-0.129042457091238	#BEBEBE4C	19
0.110499560704279	-0.0298780487804878	#BEBEBE4C	19
0.842732565823515	0.38570460704607	#BEBEBE4C	19
0.213902956248354	0.132542908762421	#BEBEBE4C	19
-0.556671681110169	0.137740238071216	#BEBEBE4C	19
0.39698062793726	0.191034327009937	#BEBEBE4C	19
-0.101817852708049	0.192679195504876	#BEBEBE4C	19
0.413678485074983	0.240108401084011	#BEBEBE4C	19
0.361581173444391	0.189114724480578	#BEBEBE4C	19
0.500304607140327	0.177168021680217	#BEBEBE4C	19
0.00211283120191114	0.00449412827461608	#BEBEBE4C	19
0.515161934244987	0.150971093044264	#BEBEBE4C	19
0.61340013171148	0.33256549232159	#BEBEBE4C	19
0.167546953982649	0.132204155374887	#BEBEBE4C	19
-0.316790489548794	0.219421860885276	#BEBEBE4C	19
0.316240323314266	-0.0650858175248419	#BEBEBE4C	19
0.615425251755146	0.106142728093948	#BEBEBE4C	19
0.0979687210403797	0.210862691960253	#BEBEBE4C	19
0.868453624613319	0.0635727190605239	#BEBEBE4C	19
0.28167686715312	0.0585817524841915	#BEBEBE4C	19
0.735400835580042	0.218563685636856	#BEBEBE4C	19
0.444720291069621	0.0385953026196929	#BEBEBE4C	19
-0.500093394372964	-0.0798527127518936	#BEBEBE4C	19
0.381797841195243	0.0246686525511824	#BEBEBE4C	19
0.255783367501807	-0.0440831074977416	#BEBEBE4C	19
-0.169473374605672	0.207113821138211	#BEBEBE4C	19
0.425562422943262	-0.183514001806685	#BEBEBE4C	19
0.538729021697056	0.0936991869918699	#BEBEBE4C	19
-0.223354034968437	0.200112917795845	#BEBEBE4C	19
0.220742990788861	-0.00579228532127987	#BEBEBE4C	19
-0.17178731599608	0.0762420957542909	#BEBEBE4C	19
-0.391311100799718	0.15124038932777	#BEBEBE4C	19
0.606074319061679	-0.0111111111111111	#BEBEBE4C	19
0.589326824826233	0.00724932249322493	#BEBEBE4C	19
-0.225614786010063	-0.260090346935915	#BEBEBE4C	19
0.223114867423016	0.186201445347787	#BEBEBE4C	19
-0.0649331331298022	0.167972067630974	#BEBEBE4C	19
-0.0895567720757856	-0.112825583177452	#BEBEBE4C	19
0.454475802485054	-0.129990966576332	#BEBEBE4C	19
-0.396462016086467	0.106707317073171	#BEBEBE4C	19
-0.2355258373092	-0.0680216802168022	#BEBEBE4C	19
0.71291333263024	-0.228274616079494	#BEBEBE4C	19
0.548874209250133	0.323441734417344	#BEBEBE4C	19
0.429528414704633	-0.0492095754290876	#BEBEBE4C	19
0.55667301571935	-0.197402890695574	#BEBEBE4C	19
0.401409159051955	0.31323396567299	#BEBEBE4C	19
0.597826606704214	-0.0207317073170732	#BEBEBE4C	19
0.465338978193999	0.0916214995483288	#BEBEBE4C	19
0.889215133802792	-0.0625564588979223	#BEBEBE4C	19
0.951581266050295	-0.155126467931346	#BEBEBE4C	19
0.506686521865191	0.181210478771454	#BEBEBE4C	19
0.365554393830499	-0.0004516711833785	#BEBEBE4C	19
0.831878314622348	0.0612240289069557	#BEBEBE4C	19
0.399060488539804	0.033739837398374	#BEBEBE4C	19
-0.212729246873559	-0.0764453477868112	#BEBEBE4C	19
0.0986105282685434	0.0189125166221376	#BEBEBE4C	19
0.863480144514558	0.0787714543812105	#BEBEBE4C	19
0.544758850997514	0.315582655826558	#BEBEBE4C	19
0.537876414901232	-0.00844625112917796	#BEBEBE4C	19
0.735853019893181	-0.0522583559168925	#BEBEBE4C	19
0.392024680339838	0.0626919602529359	#BEBEBE4C	19
0.500938401429645	0.083446251129178	#BEBEBE4C	19
0.602557120045753	0.0278455284552846	#BEBEBE4C	19
0.182332402012795	-0.147944896115628	#BEBEBE4C	19
0.655403974897916	0.109417344173442	#BEBEBE4C	19
0.595533114871578	-0.150722673893406	#BEBEBE4C	19
0.858358115052988	-0.205216802168022	#BEBEBE4C	19
0.785141651257251	0.00837850045167118	#BEBEBE4C	19
0.243678043034456	0.218744354110208	#BEBEBE4C	19
0.544329534914762	0.267344173441734	#BEBEBE4C	19
0.418138054275127	0.203839205058717	#BEBEBE4C	19
0.615148217944906	0.159936766034327	#BEBEBE4C	19
-0.318139276045979	0.1226294186414	#BEBEBE4C	19
0.298438581133719	-0.0332655826558266	#BEBEBE4C	19
0.198465590190253	-0.096386630532972	#BEBEBE4C	19
0.299985080375845	0.0797199638663053	#BEBEBE4C	19
0.30319647782508	0.0381887985546522	#BEBEBE4C	19
0.340586077927285	0.183807588075881	#BEBEBE4C	19
0.892428710303684	-0.31490514905149	#BEBEBE4C	19
0.476471518898279	-0.0460252935862692	#BEBEBE4C	19
0.00565358879689387	0.0235546522131888	#BEBEBE4C	19
0.491875778751211	0.384214092140921	#BEBEBE4C	19
0.629537945621016	0.122990063233966	#BEBEBE4C	19
0.47923411192259	0.0776648599819331	#BEBEBE4C	19
-0.0479325894707212	-0.230690717107816	#BEBEBE4C	19
0.835337957482632	-0.0670280036133695	#BEBEBE4C	19
0.529623490123449	0.0494579945799458	#BEBEBE4C	19
0.653568772407628	0.182926829268293	#BEBEBE4C	19
0.433982917276585	0.105578139114724	#BEBEBE4C	19
0.923977346195189	-0.0529584462511292	#BEBEBE4C	19
0.243224161847556	0.00921409214092141	#BEBEBE4C	19
0.102408324081147	0.270754290876242	#BEBEBE4C	19
0.655146136985869	0.512639979051553	#BEBEBE4C	19
-0.17902249085447	0.157046070460705	#BEBEBE4C	19
0.301884568048185	0.0356142728093948	#BEBEBE4C	19
0.137746413613598	0.156187895212285	#BEBEBE4C	19
-0.157430107647348	-0.209598012646793	#BEBEBE4C	19
0.0862269610202524	0.0159214092140921	#BEBEBE4C	19
0.397238704635536	0.0401309846431798	#BEBEBE4C	19
0.712230832306451	0.138956639566396	#BEBEBE4C	19
0.415958049211713	0.224841915085818	#BEBEBE4C	19
0.436804518022893	-0.161246612466125	#BEBEBE4C	19
0.136788848116928	0.0268292682926829	#BEBEBE4C	19
0.489586234226642	-0.0468157181571816	#BEBEBE4C	19
-0.500604164051634	0.00282294489611563	#BEBEBE4C	19
0.274199741154333	0.0846657633242999	#BEBEBE4C	19
0.687625129168926	0.160959535276375	#BEBEBE4C	19
0.612940790017147	-0.112149954832882	#BEBEBE4C	19
0.535174565379826	0.14286359530262	#BEBEBE4C	19
0.302063599470713	-0.161178861788618	#BEBEBE4C	19
0.499773049461609	-0.0486675700090334	#BEBEBE4C	19
0.381126543293087	0.335471936535887	#BEBEBE4C	19
0.319562813073918	-0.116305329719964	#BEBEBE4C	19
0.690529708959915	-0.0666681722882816	#BEBEBE4C	19
0.579820605880815	0.00700090334236676	#BEBEBE4C	19
0.617743345274908	-0.145212285456188	#BEBEBE4C	19
-0.304094138637411	0.00984643179765131	#BEBEBE4C	19
0.687466830520849	-0.137443541102078	#BEBEBE4C	19
0.289813666561744	0.0191056910569106	#BEBEBE4C	19
-0.363536288400956	-0.148215898825655	#BEBEBE4C	19
0.371507022312733	-0.0603367582007187	#BEBEBE4C	19
0.396552576009332	-0.0520325203252033	#BEBEBE4C	19
0.682081175243104	0.15420054200542	#BEBEBE4C	19
0.0963244977959929	-0.208084914182475	#BEBEBE4C	19
0.36210683585243	0.0532520325203252	#BEBEBE4C	19
-0.458390280770821	-0.0853884372177055	#BEBEBE4C	19
-0.256921671481234	-0.0717273802196256	#BEBEBE4C	19
0.210964095195087	0.228884372177055	#BEBEBE4C	19
0.39749089730483	0.194037940379404	#BEBEBE4C	19
0.582367483975083	0.0733965672990063	#BEBEBE4C	19
0.674155825132505	0.117750677506775	#BEBEBE4C	19
0.0282859161923071	0.10546522131888	#BEBEBE4C	19
0.863061033420284	-0.147967479674797	#BEBEBE4C	19
-0.268101644921477	0.00982384823848238	#BEBEBE4C	19
0.467793154985145	0.0389114724480578	#BEBEBE4C	19
0.852296094842895	0.306571815718157	#BEBEBE4C	19
0.91451423656934	-0.0345528455284553	#BEBEBE4C	19
0.751633287039372	0.164385727190605	#BEBEBE4C	19
0.273575738030643	0.000722673893405601	#BEBEBE4C	19
-0.160847267290983	-0.0943992773261066	#BEBEBE4C	19
0.566824561987856	0.120302619692864	#BEBEBE4C	19
0.420055485167563	0.0294941282746161	#BEBEBE4C	19
0.640582885115608	0.0876919602529359	#BEBEBE4C	19
0.0370218831658007	-0.184485094850948	#BEBEBE4C	19
0.186793247330352	-0.172786811201445	#BEBEBE4C	19
-0.13438203895187	-0.153941700215305	#BEBEBE4C	19
0.340221712370633	0.146205962059621	#BEBEBE4C	19
0.189782482930896	0.0423215898825655	#BEBEBE4C	19
0.789946307593925	-0.0231707317073171	#BEBEBE4C	19
-0.217337549598298	-0.106228651125821	#BEBEBE4C	19
-0.424478391818573	0.0420780948643699	#BEBEBE4C	19
0.361094440331517	0.079810298102981	#BEBEBE4C	19
0.338901066085063	-0.180713640469738	#BEBEBE4C	19
0.335387231210924	-0.0989611562782294	#BEBEBE4C	19
-0.137899153552023	0.00443769443149819	#BEBEBE4C	19
0.384809151329503	-0.0480352303523035	#BEBEBE4C	19
1.02935642096467	0.324006323396567	#BEBEBE4C	19
0.621216649712085	-0.203093947606143	#BEBEBE4C	19
0.568892395691963	0.014159891598916	#BEBEBE4C	19
0.585023770287146	-0.196544715447154	#BEBEBE4C	19
0.648868326738952	-0.338188798554652	#BEBEBE4C	19
0.859278618210856	0.143044263775971	#BEBEBE4C	19
0.0771019118285851	-0.0590560072267389	#BEBEBE4C	19
-0.0488945436974849	0.0939024390243902	#BEBEBE4C	19
0.571143826779943	0.0857723577235772	#BEBEBE4C	19
0.302692445561457	0.245686540198735	#BEBEBE4C	19
-0.196401403970756	0.108017163504968	#BEBEBE4C	19
0.110395607440835	0.153635953026197	#BEBEBE4C	19
-0.197395841168533	0.0401953871814521	#BEBEBE4C	19
0.631249198689294	0.135411020776874	#BEBEBE4C	19
0.492951772756512	0.0476287262872629	#BEBEBE4C	19
-0.11426144157593	-0.112217705510388	#BEBEBE4C	19
0.550297186884217	0.0358626919602529	#BEBEBE4C	19
0.109322321701749	-0.011743450767841	#BEBEBE4C	19
-0.517179793862328	-0.0766449020054442	#BEBEBE4C	19
0.464065011832996	0.023486901535682	#BEBEBE4C	19
-0.220188871877166	-0.0645088825616578	#BEBEBE4C	19
0.546539230017928	-0.131797651309846	#BEBEBE4C	19
0.534485592437733	-0.159575429087624	#BEBEBE4C	19
0.403611682172732	-0.0306910569105691	#BEBEBE4C	19
0.538229803736428	-0.0366982836495032	#BEBEBE4C	19
0.139608437255637	-0.00137759710930443	#BEBEBE4C	19
0.150473916944267	0.131323396567299	#BEBEBE4C	19
-0.145522262138104	0.0615176151761518	#BEBEBE4C	19
0.504603251693135	-0.245912375790425	#BEBEBE4C	19
0.498477128980719	0.132836495031617	#BEBEBE4C	19
0.605188845778726	-0.00798603379608052	#BEBEBE4C	19
0.543884437047226	0.107994579945799	#BEBEBE4C	19
0.5909191896294	-0.112669376693767	#BEBEBE4C	19
-0.223697552844128	-0.0329945799457995	#BEBEBE4C	19
0.26527317309631	0.0148148148148148	#BEBEBE4C	19
-0.416981200193351	0.355803379484984	#BEBEBE4C	19
-0.262790750865774	0.0386404697380307	#BEBEBE4C	19
0.317163257978884	0.145054200542005	#BEBEBE4C	19
0.753162598192697	-0.03193315266486	#BEBEBE4C	19
0.729634042721028	0.153342366757001	#BEBEBE4C	19
-0.105523104598744	0.179040091486115	#BEBEBE4C	19
0.562040844069582	0.0323622402890696	#BEBEBE4C	19
-0.353318423382648	-0.195901810329948	#BEBEBE4C	19
0.218727739627894	0.0459575429087624	#BEBEBE4C	19
0.606058107008047	0.24916440831075	#BEBEBE4C	19
0.364503742286698	-0.161111111111111	#BEBEBE4C	19
0.207616758207738	0.000609756097560976	#BEBEBE4C	19
0.450741379321297	-0.0714317976513098	#BEBEBE4C	19
0.350379880419284	-0.0584688346883469	#BEBEBE4C	19
0.392567149235356	0.0419602529358627	#BEBEBE4C	19
0.641182686842411	-0.141869918699187	#BEBEBE4C	19
0.596419996203422	0.143992773261066	#BEBEBE4C	19
-0.525396880521219	0.0510232920832609	#BEBEBE4C	19
0.701737437754313	-0.0834010840108401	#BEBEBE4C	19
0.668675433238309	0.159598012646793	#BEBEBE4C	19
0.325677591644715	0.128816621499548	#BEBEBE4C	19
0.63996785757463	0.284598012646793	#BEBEBE4C	19
0.520933347377352	0.0679765130984643	#BEBEBE4C	19
0.424597317696904	-0.137962962962963	#BEBEBE4C	19
-0.0719689035811595	0.180926595252694	#BEBEBE4C	19
0.163636996371209	-0.0274211708733678	#BEBEBE4C	19
0.607218404882628	0.0260388437217706	#BEBEBE4C	19
0.140945714658734	-0.0272583559168925	#BEBEBE4C	19
0.354452023556937	0.338504968383017	#BEBEBE4C	19
0.58865828852113	0.163855938665319	#BEBEBE4C	19
-0.382602743697863	0.246476964769648	#BEBEBE4C	19
-0.318143194371589	-0.142886178861789	#BEBEBE4C	19
0.216098528813512	-0.112917795844625	#BEBEBE4C	19
0.582832056554398	-0.110817524841915	#BEBEBE4C	19
0.218463757488565	-0.177710027100271	#BEBEBE4C	19
0.498669260744963	0.0702574525745257	#BEBEBE4C	19
-0.288130752953315	-0.180746429061186	#BEBEBE4C	19
-0.430730267866767	0.226174345076784	#BEBEBE4C	19
0.222466545319823	-0.126016260162602	#BEBEBE4C	19
-0.176489452621992	0.0217931345980126	#BEBEBE4C	19
0.536608883477587	-0.0377597109304426	#BEBEBE4C	19
0.479466393748944	-0.222538392050587	#BEBEBE4C	19
0.236321803592358	0.372560975609756	#BEBEBE4C	19
-0.18216460629434	-0.0833333333333333	#BEBEBE4C	19
-0.193627032085191	0.189543812104788	#BEBEBE4C	19
0.308344115864416	-0.0833785004516712	#BEBEBE4C	19
0.517716005533148	0.0289521228545619	#BEBEBE4C	19
-0.215190689674065	-0.0279132791327913	#BEBEBE4C	19
0.309019945611501	-0.117524841915086	#BEBEBE4C	19
0.21384837325743	0.137895212285456	#BEBEBE4C	19
0.459438745350236	-0.0249096657633243	#BEBEBE4C	19
-0.0981057514391837	0.0409214092140921	#BEBEBE4C	19
0.312915225726926	-0.158242999096658	#BEBEBE4C	19
0.592577087893437	-0.0311653116531165	#BEBEBE4C	19
0.311249640731101	0.187308039747064	#BEBEBE4C	19
0.464593634551473	0.135569105691057	#BEBEBE4C	19
0.621936762689907	-0.272560975609756	#BEBEBE4C	19
-0.268375123753714	-0.0352531348985683	#BEBEBE4C	19
-0.108505995971915	0.0985262744340961	#BEBEBE4C	19
0.442924484840793	0.291779584462511	#BEBEBE4C	19
-0.460045957122942	0.148965632439648	#BEBEBE4C	19
0.265431723878231	0.20462962962963	#BEBEBE4C	19
0.408116284225392	0.0276196928635953	#BEBEBE4C	19
-0.0715645803211574	-0.101377597109304	#BEBEBE4C	19
0.401455821375206	-0.0412375790424571	#BEBEBE4C	19
0.422861170900563	-0.049412827461608	#BEBEBE4C	19
0.765006195857103	-0.0884146341463415	#BEBEBE4C	19
0.326313725811891	-0.0215221318879855	#BEBEBE4C	19
0.595624971895667	-0.0106142728093948	#BEBEBE4C	19
0.231583180251512	0.029516711833785	#BEBEBE4C	19
0.447720984399187	0.14537037037037	#BEBEBE4C	19
0.386999825608162	0.0565040650406504	#BEBEBE4C	19
0.414250105583963	-0.188595302619693	#BEBEBE4C	19
0.0860811581335606	0.225338753387534	#BEBEBE4C	19
0.287926668958621	-0.0336946702800361	#BEBEBE4C	19
-0.444160948569009	0.241289370999344	#BEBEBE4C	19
-0.442264776283099	0.0746421224732275	#BEBEBE4C	19
0.204877479327782	0.0456187895212285	#BEBEBE4C	19
0.702729942612253	0.00740740740740741	#BEBEBE4C	19
-0.164248601570759	0.153271978111175	#BEBEBE4C	19
0.700806911404522	-0.326806684733514	#BEBEBE4C	19
0.675603686418663	-0.160478771454381	#BEBEBE4C	19
0.365178329500727	-0.00194218608852755	#BEBEBE4C	19
0.443496374800019	0.0250451671183379	#BEBEBE4C	19
-0.239272628689963	0.24873532068654	#BEBEBE4C	19
0.245229930336456	0.0272583559168925	#BEBEBE4C	19
0.691021663008444	-0.0568879855465221	#BEBEBE4C	19
0.491371433018837	0.0339205058717254	#BEBEBE4C	19
0.48820490713319	-0.0392502258355917	#BEBEBE4C	19
0.0222217742515576	-0.150722673893406	#BEBEBE4C	19
0.401564818140333	-0.147560975609756	#BEBEBE4C	19
0.85476875724361	-0.0490514905149051	#BEBEBE4C	19
0.425346751698919	0.155058717253839	#BEBEBE4C	19
0.347965807509104	0.251693766937669	#BEBEBE4C	19
0.728187194631222	-0.0329945799457995	#BEBEBE4C	19
-0.552587616220193	0.116968744648649	#BEBEBE4C	19
0.411439245417263	-0.0980126467931346	#BEBEBE4C	19
0.313840129791303	-0.184485094850948	#BEBEBE4C	19
-0.141947516233305	0.101350225958854	#BEBEBE4C	19
-0.222379221570607	-0.0359974261840306	#BEBEBE4C	19
-0.345229593354899	0.0272778382439443	#BEBEBE4C	19
-0.238470944991425	-0.125880758807588	#BEBEBE4C	19
0.0124901340755867	-0.0797967255229525	#BEBEBE4C	19
0.713582523365897	-0.171025293586269	#BEBEBE4C	19
0.342207539525305	-0.00182926829268293	#BEBEBE4C	19
0.424422987030093	-0.0417118337850045	#BEBEBE4C	19
-0.184397798511462	0.117524841915086	#BEBEBE4C	19
0.4780003895523	-0.27479674796748	#BEBEBE4C	19
0.342020635049802	0.274887082204155	#BEBEBE4C	19
0.527052013772771	-0.0539521228545619	#BEBEBE4C	19
-0.213024264072674	-0.0983739837398374	#BEBEBE4C	19
0.207767150639775	0.238730803974706	#BEBEBE4C	19
0.338316557152774	0.0712059620596206	#BEBEBE4C	19
0.411961313272002	0.23999616414087	#BEBEBE4C	19
0.328367231886382	0.151038843721771	#BEBEBE4C	19
0.582591109961631	0.00417795844625113	#BEBEBE4C	19
0.420057247488474	0.220144534778681	#BEBEBE4C	19
0.419584148020025	0.111901535682023	#BEBEBE4C	19
0.419024877916152	0.142299006323397	#BEBEBE4C	19
0.658653815873097	0.339137308039747	#BEBEBE4C	19
-0.259543004674519	-0.0904231400276885	#BEBEBE4C	19
0.61830233092518	-0.175813008130081	#BEBEBE4C	19
0.396860599220634	0.287172538392051	#BEBEBE4C	19
0.125778775597569	0.138708220415537	#BEBEBE4C	19
0.444711919075674	0.18929539295393	#BEBEBE4C	19
-0.0694939148798935	-0.0737319676045727	#BEBEBE4C	19
-0.233438582708539	0.0896523888674347	#BEBEBE4C	19
0.239099525900698	-0.0654019873532069	#BEBEBE4C	19
-0.253401335721225	0.149909665763324	#BEBEBE4C	19
0.587869386098455	-0.0520776874435411	#BEBEBE4C	19
0.486270195693976	0.164837398373984	#BEBEBE4C	19
0.633493898282457	0.215898825654923	#BEBEBE4C	19
0.5556923376977	0.0829719963866305	#BEBEBE4C	19
0.292572060364402	0.185727190605239	#BEBEBE4C	19
0.108790359078271	0.155590309342528	#BEBEBE4C	19
0.623153798468584	0.0555329719963866	#BEBEBE4C	19
-0.856216846393767	-0.246688219332912	#BEBEBE4C	19
0.186153517078396	0.0417795844625113	#BEBEBE4C	19
0.393014954121779	0.138708220415537	#BEBEBE4C	19
0.7385944187694	0.330329719963866	#BEBEBE4C	19
0.386892444662388	-0.138459801264679	#BEBEBE4C	19
-0.165780023316351	-0.15020325203252	#BEBEBE4C	19
0.429107031415505	0.0541327913279133	#BEBEBE4C	19
-0.241104481382108	-0.129110207768744	#BEBEBE4C	19
0.26865227147195	-0.0764001806684734	#BEBEBE4C	19
0.580511316610416	0.146047877145438	#BEBEBE4C	19
0.53172971716789	0.0649728997289973	#BEBEBE4C	19
0.535841733998906	-0.173035230352304	#BEBEBE4C	19
0.211822396577751	0.087037037037037	#BEBEBE4C	19
0.35174847205667	-0.0438346883468835	#BEBEBE4C	19
0.67570335597579	0.157384823848238	#BEBEBE4C	19
0.316930385819895	0.141282746160795	#BEBEBE4C	19
-0.445975873740113	0.132000903342367	#BEBEBE4C	19
0.539976153794277	0.277348690153568	#BEBEBE4C	19
-0.222276102170774	-0.0484643179765131	#BEBEBE4C	19
0.256007374966316	0.1460027100271	#BEBEBE4C	19
0.489912242460683	-0.301829268292683	#BEBEBE4C	19
0.109119769768678	0.0762646793134598	#BEBEBE4C	19
0.67283785590625	0.031029810298103	#BEBEBE4C	19
-0.128690547640373	0.0722673893405601	#BEBEBE4C	19
0.0891593377821461	-0.181978319783198	#BEBEBE4C	19
0.879574593717218	-0.220731707317073	#BEBEBE4C	19
-0.0414626202502617	0.489317976513098	#BEBEBE4C	19
0.531576784831716	0.0553974706413731	#BEBEBE4C	19
0.286170043104631	0.00675248419150858	#BEBEBE4C	19
0.764328209424116	-0.173125564588979	#BEBEBE4C	19
0.142514214021021	-0.000971093044263776	#BEBEBE4C	19
0.118452139078523	-0.107859687556414	#BEBEBE4C	19
-0.213148459050427	0.274277326106594	#BEBEBE4C	19
0.148290656874577	-0.0620822041553749	#BEBEBE4C	19
0.656422028049977	0.261811201445348	#BEBEBE4C	19
-0.207415053288174	-0.118157181571816	#BEBEBE4C	19
0.421822737095347	0.00944962134071123	#BEBEBE4C	19
0.372381928298767	0.0551716350496838	#BEBEBE4C	19
0.00583386591055965	-0.0589859234195422	#BEBEBE4C	19
-0.173258125781356	0.0268632952990692	#BEBEBE4C	19
1.20455640810016	0.115831074977416	#BEBEBE4C	19
0.215920891497143	0.136788617886179	#BEBEBE4C	19
0.510856472242042	-0.144105691056911	#BEBEBE4C	19
0.965570413099405	-0.125564588979223	#BEBEBE4C	19
0.373870513077605	-0.232091237579042	#BEBEBE4C	19
0.734914936514215	0.0256775067750678	#BEBEBE4C	19
0.663389576502866	0.0670731707317073	#BEBEBE4C	19
0.535139755631859	0.0495031616982837	#BEBEBE4C	19
0.30194901014209	-0.0274616079494128	#BEBEBE4C	19
0.620663841496272	0.0801716350496838	#BEBEBE4C	19
0.717310030216743	0.256187895212285	#BEBEBE4C	19
0.338755976466663	0.118491278431728	#BEBEBE4C	19
0.364114635760569	0.0392953929539295	#BEBEBE4C	19
-0.211372012130468	0.0141147244805781	#BEBEBE4C	19
0.467766768415108	0.157678410117435	#BEBEBE4C	19
-0.184205467907794	0.158084914182475	#BEBEBE4C	19
0.537316366023614	-0.0464317976513098	#BEBEBE4C	19
0.4649008907788	-0.27542908762421	#BEBEBE4C	19
0.408527070351207	-0.0881662149954833	#BEBEBE4C	19
0.0962142028797859	0.129652213188799	#BEBEBE4C	19
0.145240492933337	0.116982836495032	#BEBEBE4C	19
0.551978470376112	0.122854561878952	#BEBEBE4C	19
0.23669208745904	0.214046973803071	#BEBEBE4C	19
0.362300674993045	0.075995124209207	#BEBEBE4C	19
0.595374406416673	-0.0948509485094851	#BEBEBE4C	19
0.238300806252992	0.197560975609756	#BEBEBE4C	19
0.649847792031254	-0.17183830171635	#BEBEBE4C	19
0.332904822641663	-0.100677506775068	#BEBEBE4C	19
0.646883081403693	0.00404245709123758	#BEBEBE4C	19
0.695685920751435	-0.10483288166215	#BEBEBE4C	19
0.2762673020352	0.273622402890696	#BEBEBE4C	19
-0.0978817526741551	0.183130081300813	#BEBEBE4C	19
0.429270082394746	-0.0392502258355917	#BEBEBE4C	19
0.462019544228973	-0.0839882565492322	#BEBEBE4C	19
0.309803090541229	0.343134598012647	#BEBEBE4C	19
0.562797069477994	0.0555555555555556	#BEBEBE4C	19
0.379150652154821	0.369760614272809	#BEBEBE4C	19
0.233601596382284	0.122244805781391	#BEBEBE4C	19
-0.0335214396267353	-0.0719724336430017	#BEBEBE4C	19
0.198581156768135	-0.04306684733514	#BEBEBE4C	19
0.68356906620202	0.0724706413730804	#BEBEBE4C	19
0.703180885451389	0.317321589882565	#BEBEBE4C	19
0.271673508933619	0.0788843721770551	#BEBEBE4C	19
0.247802384037497	0.0476513098464318	#BEBEBE4C	19
0.246026602991679	-0.189588979223126	#BEBEBE4C	19
0.311790161926202	-0.0418925022583559	#BEBEBE4C	19
0.220778530988782	0.0757000903342367	#BEBEBE4C	19
0.0441407829083977	0.013843721770551	#BEBEBE4C	19
0.0611109904532987	0.0964995483288166	#BEBEBE4C	19
0.534181568911212	0.0277326106594399	#BEBEBE4C	19
0.338494399868177	0.154132791327913	#BEBEBE4C	19
0.271795958417101	0.250745257452575	#BEBEBE4C	19
0.653225070904679	-0.0500903342366757	#BEBEBE4C	19
0.624125355735066	0.0191734417344173	#BEBEBE4C	19
-0.0125712550102438	-0.019263775971093	#BEBEBE4C	19
0.0487075543923066	0.0474709093893597	#BEBEBE4C	19
0.275252162794308	-0.226196928635953	#BEBEBE4C	19
0.521802489798636	0.208762420957543	#BEBEBE4C	19
0.879240380226733	0.387737127371274	#BEBEBE4C	19
0.430757979468841	-0.260614272809395	#BEBEBE4C	19
0.458950697228006	0.219381648241317	#BEBEBE4C	19
0.297435884997517	0.257339656729901	#BEBEBE4C	19
-0.197265249993822	-0.102213188798555	#BEBEBE4C	19
0.067065265207434	-0.0531616982836495	#BEBEBE4C	19
0.407002944617149	-0.0998193315266486	#BEBEBE4C	19
0.325090551857993	-0.0494579945799458	#BEBEBE4C	19
-0.0739124798252577	0.000496838301716351	#BEBEBE4C	19
-0.0649866008675678	-0.0828704631075883	#BEBEBE4C	19
0.515444807257076	0.0824299909665763	#BEBEBE4C	19
0.659466381269608	-0.0129444723386972	#BEBEBE4C	19
-0.0337569970936927	-0.0733975093352577	#BEBEBE4C	19
0.288968359874929	0.183152664859982	#BEBEBE4C	19
0.64804887250369	0.122222222222222	#BEBEBE4C	19
0.500318679708871	0.344692863595303	#BEBEBE4C	19
-0.155327051535421	-0.0340560072267389	#BEBEBE4C	19
0.327461081226159	0.283965672990063	#BEBEBE4C	19
-0.3209151360999	-0.221386630532972	#BEBEBE4C	19
0.469196718269639	-0.10252935862692	#BEBEBE4C	19
0.292025545288569	0.0849819331526649	#BEBEBE4C	19
-0.248294419851784	0.300341886507336	#BEBEBE4C	19
0.192507765244177	-0.139317976513098	#BEBEBE4C	19
-0.0580327553948957	0.034349593495935	#BEBEBE4C	19
0.783684508335401	-0.137624209575429	#BEBEBE4C	19
0.578497322890746	0.062940379403794	#BEBEBE4C	19
0.606260965771598	-0.123170731707317	#BEBEBE4C	19
0.209891643995336	0.259552845528455	#BEBEBE4C	19
0.192077228306818	-0.08886630532972	#BEBEBE4C	19
0.0237394871774694	0.00652664859981933	#BEBEBE4C	19
0.152643911981731	0.213843721770551	#BEBEBE4C	19
0.547158044447998	-0.0227868112014454	#BEBEBE4C	19
0.226047341256565	-0.0746872985195118	#BEBEBE4C	19
0.24023218125885	-0.0818654019873532	#BEBEBE4C	19
0.347996208087095	0.105962059620596	#BEBEBE4C	19
-0.281048101981913	0.0829719963866305	#BEBEBE4C	19
-0.285874961683533	0.115243890865721	#BEBEBE4C	19
-0.0869402275251513	-0.0379855465221319	#BEBEBE4C	19
0.257543317552805	-0.0401761517615176	#BEBEBE4C	19
0.0771272681729898	0.064747064137308	#BEBEBE4C	19
0.34014409750182	0.163753387533875	#BEBEBE4C	19
0.113765220906262	0.175971093044264	#BEBEBE4C	19
-0.316058050278994	-0.0269873532068654	#BEBEBE4C	19
0.0615922685271826	-0.0512420957542909	#BEBEBE4C	19
0.457008472370455	0.139656729900632	#BEBEBE4C	19
0.528854689995122	-0.0451219512195122	#BEBEBE4C	19
0.256158184657688	-0.0529810298102981	#BEBEBE4C	19
0.295426127247942	-0.0745483288166215	#BEBEBE4C	19
0.455456298488781	-0.167479674796748	#BEBEBE4C	19
0.319845319320552	-0.122944896115628	#BEBEBE4C	19
0.795189479045214	0.0698961156278229	#BEBEBE4C	19
0.507688434904838	0.108943089430894	#BEBEBE4C	19
0.534572969114567	-0.125474254742547	#BEBEBE4C	19
-0.216362852904978	0.12253687912812	#BEBEBE4C	19
-0.362921242918863	-0.0824074074074074	#BEBEBE4C	19
0.274954560472952	0.127077687443541	#BEBEBE4C	19
0.465582855123075	-0.148464317976513	#BEBEBE4C	19
0.432123858724202	-0.0773035230352304	#BEBEBE4C	19
0.542919707256786	0.0808717253839205	#BEBEBE4C	19
0.38238719586059	0.14706413730804	#BEBEBE4C	19
0.29369144896723	-0.199977416440831	#BEBEBE4C	19
-0.236747981779856	0.159327009936766	#BEBEBE4C	19
0.356065494398821	-0.078906955736224	#BEBEBE4C	19
0.423381333556109	-0.00551038843721771	#BEBEBE4C	19
0.145989795458552	-0.0547199638663053	#BEBEBE4C	19
-0.074229262108335	0.0779596772400099	#BEBEBE4C	19
0.429369409645035	-0.147515808491418	#BEBEBE4C	19
0.177028098693469	0.148057813911472	#BEBEBE4C	19
0.269121216987221	-0.0215672990063234	#BEBEBE4C	19
0.515157080105543	0.0226513098464318	#BEBEBE4C	19
0.472981588555176	0.0375112917795845	#BEBEBE4C	19
0.502210069120736	0.344214538518337	#BEBEBE4C	19
0.43912783875267	-0.0567976513098464	#BEBEBE4C	19
0.525574622541316	-0.31323396567299	#BEBEBE4C	19
0.591041887162336	-0.215063233965673	#BEBEBE4C	19
0.266635604710275	-0.139340560072267	#BEBEBE4C	19
-0.158455711409326	0.0620440433092415	#BEBEBE4C	19
-0.0641174029052654	0.128909867012707	#BEBEBE4C	19
-0.119716830011036	0.032226738934056	#BEBEBE4C	19
0.387198160878198	-0.00282294489611563	#BEBEBE4C	19
0.619769021577366	-0.15860433604336	#BEBEBE4C	19
0.649322845864825	0.143744354110208	#BEBEBE4C	19
-0.131610595162079	0.139792231255646	#BEBEBE4C	19
0.476175872319669	-0.0562556458897922	#BEBEBE4C	19
0.343019921181995	0.293970189701897	#BEBEBE4C	19
0.485058914233334	0.177913279132791	#BEBEBE4C	19
-0.201351625136862	0.000396955954273611	#BEBEBE4C	19
0.0975000018075907	0.0543586269196025	#BEBEBE4C	19
-0.00807593784066968	-0.135659439927733	#BEBEBE4C	19
0.336812129217484	-0.114972899728997	#BEBEBE4C	19
-0.197683403030902	-0.166057848116062	#BEBEBE4C	19
-0.00905942554750605	-0.203116531165312	#BEBEBE4C	19
0.411214942816036	-0.127822944896116	#BEBEBE4C	19
0.202459006209722	0.0193992773261066	#BEBEBE4C	19
0.606041990448814	-0.153929539295393	#BEBEBE4C	19
0.60471264662946	-0.00910117434507678	#BEBEBE4C	19
0.571634422777535	-0.0657633242999097	#BEBEBE4C	19
0.121656015904572	-0.11996386630533	#BEBEBE4C	19
0.434697775255007	-0.119218608852755	#BEBEBE4C	19
0.220864069127852	-0.188053297199639	#BEBEBE4C	19
0.306119897297442	0.0206639566395664	#BEBEBE4C	19
0.0737667046105972	-0.172448057813911	#BEBEBE4C	19
0.532457428909267	-0.129313459801265	#BEBEBE4C	19
-0.0299729379918752	-0.049729959276357	#BEBEBE4C	19
0.252692720578016	-0.190808491418248	#BEBEBE4C	19
0.360703409359924	0.133423667570009	#BEBEBE4C	19
0.255129656268686	0.0511291779584463	#BEBEBE4C	19
-0.301387193683444	0.363979223125565	#BEBEBE4C	19
0.573541207301816	0.193112014453478	#BEBEBE4C	19
-0.335477117241924	0.0841915085817525	#BEBEBE4C	19
0.286191152326362	-0.0376919602529359	#BEBEBE4C	19
0.181818326124973	0.0130758807588076	#BEBEBE4C	19
-0.192524072566606	-0.0143631436314363	#BEBEBE4C	19
0.619325748599909	-0.152484191508582	#BEBEBE4C	19
0.16771087516259	0.344489611562782	#BEBEBE4C	19
0.358754640948328	0.0923441734417344	#BEBEBE4C	19
0.616491284587525	0.0273261065943993	#BEBEBE4C	19
0.495436197811342	0.231549232158988	#BEBEBE4C	19
0.671580553780495	-0.122403581774657	#BEBEBE4C	19
0.419723568297671	0.016553748870822	#BEBEBE4C	19
0.0216228983263249	-0.180859873419857	#BEBEBE4C	19
0.152343977301044	0.157407407407407	#BEBEBE4C	19
0.495652703074581	-0.0808491418247516	#BEBEBE4C	19
0.489330091609975	-0.0421860885275519	#BEBEBE4C	19
0.270750602813106	0.0104336043360434	#BEBEBE4C	19
0.39423096587139	-0.248667570009033	#BEBEBE4C	19
-0.0631468337712519	0.175116872602756	#BEBEBE4C	19
0.416793023446868	-0.271522131887986	#BEBEBE4C	19
-0.189025795748746	-0.28236224028907	#BEBEBE4C	19
0.18923939953011	0.0755194218608853	#BEBEBE4C	19
-0.586697938657672	0.114093720802155	#BEBEBE4C	19
0.493136360919518	0.141937669376694	#BEBEBE4C	19
0.186584150350091	0.110998193315266	#BEBEBE4C	19
-0.802960156924826	-0.119636697531226	#BEBEBE4C	19
0.475360454837743	-0.105126467931346	#BEBEBE4C	19
0.891777097996578	0.180420054200542	#BEBEBE4C	19
-0.114519222609414	-0.033423667570009	#BEBEBE4C	19
-0.0334379626220995	0.0646866181425802	#BEBEBE4C	19
0.462996312734095	0.179945799457995	#BEBEBE4C	19
0.72409131396554	0.0303427249086221	#BEBEBE4C	19
0.434071287252373	0.145957542908762	#BEBEBE4C	19
-0.246225787725069	0.0828783443654127	#BEBEBE4C	19
0.512603871095908	0.01113369467028	#BEBEBE4C	19
0.571584704999275	0.0223577235772358	#BEBEBE4C	19
0.582483858125261	0.122854561878952	#BEBEBE4C	19
0.248293177706409	-0.0787714543812105	#BEBEBE4C	19
-0.225294629523129	-0.10923667570009	#BEBEBE4C	19
-0.191141518740296	-0.207000903342367	#BEBEBE4C	19
0.290157192941117	0.201038843721771	#BEBEBE4C	19
0.527373600843621	0.0277326106594399	#BEBEBE4C	19
0.0856447696856861	0.0657859078590786	#BEBEBE4C	19
0.407771148039449	-0.0519196025293586	#BEBEBE4C	19
0.488589191288011	0.55210027100271	#BEBEBE4C	19
0.37496414953058	-0.101174345076784	#BEBEBE4C	19
0.35900967849951	0.108764877283321	#BEBEBE4C	19
0.241310897196557	0.0698961156278229	#BEBEBE4C	19
0.542646089999334	0.0883468834688347	#BEBEBE4C	19
0.508797886540822	0.0561653116531165	#BEBEBE4C	19
-0.145459577651453	0.0923576148931619	#BEBEBE4C	19
0.489633366438653	-0.1846657633243	#BEBEBE4C	19
-0.24279791773903	0.0403342366757001	#BEBEBE4C	19
0.254278512276238	0.2806684733514	#BEBEBE4C	19
0.217231620605405	0.13236224028907	#BEBEBE4C	19
0.50823256368453	-0.0777777777777778	#BEBEBE4C	19
-0.384797603052804	-0.173261065943993	#BEBEBE4C	19
0.617621797698796	-0.0684507678410117	#BEBEBE4C	19
0.318472135009733	0.0434056007226739	#BEBEBE4C	19
0.251833781035855	0.207339656729901	#BEBEBE4C	19
-0.128853486092825	0.098355575251643	#BEBEBE4C	19
0.367044567975897	-0.124593495934959	#BEBEBE4C	19
-0.136120087529113	-0.0833997706515231	#BEBEBE4C	19
-0.511478888203006	-0.00575880758807588	#BEBEBE4C	19
0.635982929873653	-0.0744354110207769	#BEBEBE4C	19
0.222068018638227	-0.0618789521228546	#BEBEBE4C	19
0.552148602536689	0.00273261065943993	#BEBEBE4C	19
-0.179713688963592	0.261472448057814	#BEBEBE4C	19
0.196278740198832	-0.0550587172538392	#BEBEBE4C	19
-0.0842839994441137	-0.111938112011476	#BEBEBE4C	19
0.153944718685233	-0.012646793134598	#BEBEBE4C	19
0.0393450061939249	-0.0532746160794941	#BEBEBE4C	19
0.451099995407536	0.0284327009936766	#BEBEBE4C	19
-0.327250093658592	-0.0129177958446251	#BEBEBE4C	19
0.464630393125938	0.0932023486901536	#BEBEBE4C	19
0.447543223055845	0.00792682926829268	#BEBEBE4C	19
-0.972114609035517	0.30036749992256	#BEBEBE4C	19
0.694708856747626	0.0581074977416441	#BEBEBE4C	19
0.336002702655283	-0.163188798554652	#BEBEBE4C	19
0.484211454190869	-0.103590785907859	#BEBEBE4C	19
0.216537513014395	-0.0450767841011743	#BEBEBE4C	19
-0.166567514699672	-0.00864950316169828	#BEBEBE4C	19
0.423535553623264	-0.177506775067751	#BEBEBE4C	19
0.506092825052144	0.0237353206865402	#BEBEBE4C	19
0.412415933771612	-0.15776874435411	#BEBEBE4C	19
0.399893159534384	-0.0227642276422764	#BEBEBE4C	19
0.190238577765584	0.118360433604336	#BEBEBE4C	19
0.456960361084341	0.00729448961156278	#BEBEBE4C	19
0.5691966373301	-0.115898825654923	#BEBEBE4C	19
0.471145128436771	-0.0128952122854562	#BEBEBE4C	19
0.0404070395313912	0.105746060115261	#BEBEBE4C	19
-0.0920940776017908	-0.0281842818428184	#BEBEBE4C	19
-0.175490393067705	-0.00372628726287263	#BEBEBE4C	19
0.242743124353973	0.0580862259910095	#BEBEBE4C	19
0.576815315579951	-0.00521680216802168	#BEBEBE4C	19
-0.173501113892489	-0.0281294111452839	#BEBEBE4C	19
0.645122859174795	-0.0868337850045167	#BEBEBE4C	19
-0.289682293096567	0.0544953589876773	#BEBEBE4C	19
0.0750359597427559	-0.112593735352552	#BEBEBE4C	19
0.551559984240924	-0.0966124661246612	#BEBEBE4C	19
0.119741057696023	0.406526648599819	#BEBEBE4C	19
-0.205902050894072	0.107560273447944	#BEBEBE4C	19
0.578366851451217	-0.114634146341463	#BEBEBE4C	19
0.180805246909135	0.11639566395664	#BEBEBE4C	19
-0.47101513051676	-0.0615401987353207	#BEBEBE4C	19
-0.311582501682968	0.067480442073291	#BEBEBE4C	19
0.361421685350014	-0.0258581752484192	#BEBEBE4C	19
0.420834869058631	-0.0862014453477868	#BEBEBE4C	19
0.562032960965825	0.128884372177055	#BEBEBE4C	19
0.0470201439415051	0.0593721770551039	#BEBEBE4C	19
-0.0637619129271796	0.00187443541102078	#BEBEBE4C	19
0.192095698598049	-0.143247515808491	#BEBEBE4C	19
0.169988058392296	0.0892276422764228	#BEBEBE4C	19
0.156007725655434	0.0194670280036134	#BEBEBE4C	19
0.170255431929119	0.0327913279132791	#BEBEBE4C	19
0.583175014510968	0.166327913279133	#BEBEBE4C	19
0.590123878600252	0.354539295392954	#BEBEBE4C	19
0.544702557530919	-0.0459349593495935	#BEBEBE4C	19
-0.0375098789414233	0.0429539295392954	#BEBEBE4C	19
0.846652411315954	-0.0317299006323397	#BEBEBE4C	19
0.343335065217424	-0.0559168925022584	#BEBEBE4C	19
-0.271442144337366	0.376106594399277	#BEBEBE4C	19
0.419976297029892	0.185523938572719	#BEBEBE4C	19
0.431483151880102	-0.13340108401084	#BEBEBE4C	19
0.371234093617263	0.163075880758808	#BEBEBE4C	19
-0.0443547961334629	-0.115480252528262	#BEBEBE4C	19
0.0350596040101367	-0.0602077687443541	#BEBEBE4C	19
0.534861271235284	-0.0517389340560072	#BEBEBE4C	19
0.247739635286034	0.19096657633243	#BEBEBE4C	19
0.666361917664325	-0.00634598012646793	#BEBEBE4C	19
-0.103963870091145	0.197154471544715	#BEBEBE4C	19
0.0797938159991911	0.0571428575072374	#BEBEBE4C	19
0.471803934346775	-0.0220867208672087	#BEBEBE4C	19
0.0152266217780839	0.0718465512775152	#BEBEBE4C	19
0.212015878664908	0.169263775971093	#BEBEBE4C	19
-0.275330714524506	-0.0910343270099368	#BEBEBE4C	19
0.168046917775423	0.204381210478771	#BEBEBE4C	19
0.578875125227336	0.0785004516711834	#BEBEBE4C	19
0.440020377743231	-0.0650406504065041	#BEBEBE4C	19
0.442935619177315	-0.062353206865402	#BEBEBE4C	19
0.331869322825101	-0.190085817524842	#BEBEBE4C	19
0.416436642270143	-0.117073170731707	#BEBEBE4C	19
0.313706875542799	-0.0972673893405601	#BEBEBE4C	19
0.173909020194981	0.111788617886179	#BEBEBE4C	19
-0.0485935975048881	0.0895624722805256	#BEBEBE4C	19
-0.0760735325959612	-0.1443315266486	#BEBEBE4C	19
0.123322666669532	-0.0471770551038844	#BEBEBE4C	19
0.33867710374866	0.0649051490514905	#BEBEBE4C	19
-0.101362935237019	0.160682023486902	#BEBEBE4C	19
0.602535658359227	0.117095754290876	#BEBEBE4C	19
0.298036777763369	-0.116892502258356	#BEBEBE4C	19
-0.0743135396705742	-0.155397470641373	#BEBEBE4C	19
0.0282269840070524	-0.241463414634146	#BEBEBE4C	19
-0.221013089201629	0.102461607949413	#BEBEBE4C	19
0.634072174785566	0.470076784101174	#BEBEBE4C	19
0.0943484110082486	0.066576332429991	#BEBEBE4C	19
0.389925019331126	0.0602077687443541	#BEBEBE4C	19
0.132585508346878	0.493679390700002	#BEBEBE4C	19
0.209640101514875	0.265921409214092	#BEBEBE4C	19
0.223054352728993	-0.0828066016802517	#BEBEBE4C	19
0.318124276385958	-0.0408536585365854	#BEBEBE4C	19
0.633041835815361	0.183762420957543	#BEBEBE4C	19
0.130447948176963	0.13130081300813	#BEBEBE4C	19
0.463020600978218	-0.0315718157181572	#BEBEBE4C	19
-0.000347749787429019	-0.0380575948220138	#BEBEBE4C	19
-0.0260166886763139	0.172432303142023	#BEBEBE4C	19
0.343911728769409	0.0490514905149051	#BEBEBE4C	19
0.355476168976764	-0.0890695573622403	#BEBEBE4C	19
0.0752093284993853	-0.125112917795845	#BEBEBE4C	19
0.415862674122193	-0.0343947606142728	#BEBEBE4C	19
0.344440968781619	0.0535907859078591	#BEBEBE4C	19
0.117064563388751	0.287488708220416	#BEBEBE4C	19
0.05649401414724	-0.12269647696477	#BEBEBE4C	19
-0.0154663808102425	0.125045167118338	#BEBEBE4C	19
0.230783107123946	0.0714769647696477	#BEBEBE4C	19
0.288017987953119	0.155974232015991	#BEBEBE4C	19
0.593791960044785	-0.0896115627822945	#BEBEBE4C	19
-0.177667207235856	-0.153906955736224	#BEBEBE4C	19
0.239081519019293	0.131210478771454	#BEBEBE4C	19
-0.167803094734572	0.257904245709124	#BEBEBE4C	19
-0.373533032260301	0.0357949412827462	#BEBEBE4C	19
-0.0669944105453954	-0.0287396586810965	#BEBEBE4C	19
-0.468520465486646	0.0367660343270099	#BEBEBE4C	19
-0.576545644179417	0.0207030268830177	#BEBEBE4C	19
0.421167729736086	-0.0992095754290876	#BEBEBE4C	19
-0.133505931510298	0.131074977416441	#BEBEBE4C	19
-0.222065676038114	-0.0206137695458396	#BEBEBE4C	19
0.0289963698860213	0.0395438121047877	#BEBEBE4C	19
0.130790007504803	0.162962962962963	#BEBEBE4C	19
-0.192176235261215	0.264700573530757	#BEBEBE4C	19
0.792282801813813	0.0184281842818428	#BEBEBE4C	19
0.737609921607079	-0.0884823848238482	#BEBEBE4C	19
-0.302788043051179	-0.0940153568202349	#BEBEBE4C	19
0.59169900354879	-0.0404019873532069	#BEBEBE4C	19
-0.0996458666808355	0.275022583559169	#BEBEBE4C	19
0.335183459542038	0.161540198735321	#BEBEBE4C	19
-0.0326888863497972	0.0301942186088528	#BEBEBE4C	19
0.645203354910919	0.459901527541925	#BEBEBE4C	19
0.177387273245542	0.196049928407822	#BEBEBE4C	19
-0.0263818349631888	-0.0127377072129376	#BEBEBE4C	19
-0.258482801048955	0.129155374887082	#BEBEBE4C	19
0.70896991691273	0.266214995483288	#BEBEBE4C	19
0.354657148181601	0.138956639566396	#BEBEBE4C	19
0.467749158407882	-0.200542005420054	#BEBEBE4C	19
0.40482453529087	0.0658988256549232	#BEBEBE4C	19
-0.11438975028212	-0.141305329719964	#BEBEBE4C	19
0.436295946557559	-0.0270325203252033	#BEBEBE4C	19
0.5026098404387	-0.131368563685637	#BEBEBE4C	19
-0.103966463551123	0.205352303523035	#BEBEBE4C	19
0.314060786598009	-0.137646793134598	#BEBEBE4C	19
0.171554277760563	-0.190311653116531	#BEBEBE4C	19
0.233762382816827	0.0123757904245709	#BEBEBE4C	19
-0.0336003952488482	-0.0266366412506601	#BEBEBE4C	19
-0.156418004862683	-0.0848906780650716	#BEBEBE4C	19
0.367584689059515	0.0296296296296296	#BEBEBE4C	19
0.604744832043166	-0.233739837398374	#BEBEBE4C	19
0.291940295594873	0.139227642276423	#BEBEBE4C	19
0.603154609340465	0.203229448961156	#BEBEBE4C	19
-0.0919132170306379	-0.114159891598916	#BEBEBE4C	19
-0.791406443328016	0.0760162601626016	#BEBEBE4C	19
-0.0700947783439683	0.074706413730804	#BEBEBE4C	19
0.326022666077404	-0.166011743450768	#BEBEBE4C	19
-0.165289788535856	-0.125045167118338	#BEBEBE4C	19
0.157910129502557	-0.190424570912376	#BEBEBE4C	19
0.446831039604707	-0.00363595302619693	#BEBEBE4C	19
0.416994954441212	0.135478771454381	#BEBEBE4C	19
-0.202753752460636	0.0394308943089431	#BEBEBE4C	19
0.570970515435569	0.370731707317073	#BEBEBE4C	19
0.593440143723485	0.0940949305284336	#BEBEBE4C	19
0.303326561760762	-0.18570460704607	#BEBEBE4C	19
0.0890854373217829	0.0428635953026197	#BEBEBE4C	19
0.865249095459131	0.00907859078590786	#BEBEBE4C	19
0.290581257843045	-0.167716274195583	#BEBEBE4C	19
0.239608330885865	0.00609756097560976	#BEBEBE4C	19
-0.167042622017472	0.0705284552845528	#BEBEBE4C	19
0.484855143556072	-0.143247515808491	#BEBEBE4C	19
-0.0901825777469208	-0.076513098464318	#BEBEBE4C	19
0.530155124123207	0.0862917795844625	#BEBEBE4C	19
-0.508175428218277	-0.149396476256929	#BEBEBE4C	19
-0.294245878930871	0.0110436098404369	#BEBEBE4C	19
0.855651732447185	0.0553748870822042	#BEBEBE4C	19
0.383972222547761	-0.275542005420054	#BEBEBE4C	19
-0.0824491688962688	-0.247244805781391	#BEBEBE4C	19
0.430971633331268	-0.17689701897019	#BEBEBE4C	19
0.576765299484001	0.0483062330623306	#BEBEBE4C	19
-0.195646665183136	0.0512930550983937	#BEBEBE4C	19
0.178035902585084	0.00731707317073171	#BEBEBE4C	19
0.576597993725064	0.071070460704607	#BEBEBE4C	19
0.0980551926001687	-0.110117434507678	#BEBEBE4C	19
0.254515845529687	0.0920054200542005	#BEBEBE4C	19
0.168382857494214	-0.0717705510388437	#BEBEBE4C	19
-0.163193660474723	0.0301716350496838	#BEBEBE4C	19
0.197040099079731	0.047877145438121	#BEBEBE4C	19
0.496027454086253	0.0332655826558266	#BEBEBE4C	19
0.588034376433537	-0.116711833785005	#BEBEBE4C	19
0.233683598862952	-0.0994128274616079	#BEBEBE4C	19
0.589392865871877	0.11596657633243	#BEBEBE4C	19
-0.00376616711531781	0.0601468100955625	#BEBEBE4C	19
0.0414433017650215	0.199430724292176	#BEBEBE4C	19
-0.19107059518426	-0.128532405518191	#BEBEBE4C	19
0.294944746742018	0.0422764227642276	#BEBEBE4C	19
-0.17320212787747	0.0447831978319783	#BEBEBE4C	19
0.822148700871333	-0.0429087624209575	#BEBEBE4C	19
0.250561546547806	-0.043383017163505	#BEBEBE4C	19
-0.0279242318237729	0.10083559168925	#BEBEBE4C	19
-0.380052602712297	-0.044856013837697	#BEBEBE4C	19
0.0124223192719326	0.0633421135690954	#BEBEBE4C	19
-0.164754230502473	0.0733288166214996	#BEBEBE4C	19
-0.151818877086226	0.0225383920505872	#BEBEBE4C	19
0.580819949830286	0.00792682926829268	#BEBEBE4C	19
0.507501072813985	-0.0603432700993677	#BEBEBE4C	19
-0.22272291317402	0.0857497741644083	#BEBEBE4C	19
-0.258354866106645	-0.0688572719060524	#BEBEBE4C	19
-0.133387149966211	-0.189611562782294	#BEBEBE4C	19
0.271122591119958	-0.140070839204473	#BEBEBE4C	19
0.236170991068724	0.252055103884372	#BEBEBE4C	19
0.406091560078877	-0.170505871725384	#BEBEBE4C	19
0.694581697935103	0.00320686540198735	#BEBEBE4C	19
0.20928370217017	0.021680216802168	#BEBEBE4C	19
-0.385702827123324	-0.156662149954833	#BEBEBE4C	19
-0.459674131831938	0.124754398279291	#BEBEBE4C	19
-0.360528392881206	-0.173261065943993	#BEBEBE4C	19
0.427514940757472	0.176851851851852	#BEBEBE4C	19
0.0307075189301576	-0.021489469855269	#BEBEBE4C	19
-0.0434913238097928	-0.0734275699603114	#BEBEBE4C	19
-0.0859990435435609	-0.0145663956639566	#BEBEBE4C	19
-0.0272171308708858	-0.0724480578139115	#BEBEBE4C	19
0.0697176946208432	-0.0517843935441493	#BEBEBE4C	19
-0.163279721794314	0.0496050677800802	#BEBEBE4C	19
0.524594934240633	-0.111946702800361	#BEBEBE4C	19
-0.912571418275202	-0.00579238035669002	#BEBEBE4C	19
-0.211575133033307	0.0238256549232159	#BEBEBE4C	19
-0.447892036760847	-0.0209641721956433	#BEBEBE4C	19
-0.0184489199685864	-0.0297877145438121	#BEBEBE4C	19
0.496149114313263	-0.16973803071364	#BEBEBE4C	19
0.396733814824447	0.0354561878952123	#BEBEBE4C	19
0.424359163202515	0.173148148148148	#BEBEBE4C	19
0.389041647833722	-0.115401987353207	#BEBEBE4C	19
0.283564590607543	0.0958672086720867	#BEBEBE4C	19
-0.347995465711073	-0.129494128274616	#BEBEBE4C	19
0.32031506132359	-0.0521680216802168	#BEBEBE4C	19
0.000771706427741825	0.105803974706414	#BEBEBE4C	19
-0.097434846647421	0.055126467931346	#BEBEBE4C	19
0.576720775986826	0.270076784101174	#BEBEBE4C	19
0.183092041495732	0.21576332429991	#BEBEBE4C	19
0.522655855486874	-0.0299232158988257	#BEBEBE4C	19
0.481009744215036	0.192728093947606	#BEBEBE4C	19
0.560856519682863	-0.00711382113821138	#BEBEBE4C	19
0.391872158608731	0.215153568202349	#BEBEBE4C	19
-0.17040740031556	0.168709632269316	#BEBEBE4C	19
0.435289265495588	-0.0462059620596206	#BEBEBE4C	19
0.467938835987826	0.0955962059620596	#BEBEBE4C	19
0.732215168623432	-0.00953026196928636	#BEBEBE4C	19
0.360997975851896	0.125880758807588	#BEBEBE4C	19
0.26597675926283	-0.0263324299909666	#BEBEBE4C	19
0.682864868438151	0.384332124153287	#BEBEBE4C	19
-0.968943509018602	-0.140330835512526	#BEBEBE4C	19
-0.0854536094878009	-0.259620596205962	#BEBEBE4C	19
-0.0604140236739543	0.0461158881889023	#BEBEBE4C	19
0.390589695707728	-0.264340560072267	#BEBEBE4C	19
0.0457359201408394	0.217841011743451	#BEBEBE4C	19
0.0737167473506384	0.117728093947606	#BEBEBE4C	19
0.352843624731745	-0.184598012646793	#BEBEBE4C	19
0.475405641314065	-0.10083559168925	#BEBEBE4C	19
0.58083363617561	-0.119444444444444	#BEBEBE4C	19
0.469018691715375	-0.0355916892502258	#BEBEBE4C	19
0.394977929185422	0.0967705510388437	#BEBEBE4C	19
-0.101059341862664	0.120505871725384	#BEBEBE4C	19
0.471438837874679	0.0366079494128275	#BEBEBE4C	19
0.904021209516928	0.293428184281843	#BEBEBE4C	19
-0.204306132469539	-0.0355033925418121	#BEBEBE4C	19
0.432707775601281	-0.130013550135501	#BEBEBE4C	19
0.413385430759035	-0.100225835591689	#BEBEBE4C	19
0.494076044041613	-0.227687443541102	#BEBEBE4C	19
0.253792508321553	-0.0775519421860885	#BEBEBE4C	19
0.0390758970461955	-0.0600045167118338	#BEBEBE4C	19
-0.12082055730002	0.101933375175878	#BEBEBE4C	19
0.528990691061216	0.181007226738934	#BEBEBE4C	19
0.386323201810279	0.0586720867208672	#BEBEBE4C	19
-0.231768233633994	0.0576283511689971	#BEBEBE4C	19
0.335171100997173	-0.0565266485998193	#BEBEBE4C	19
-0.162796741677617	-0.0843721770551039	#BEBEBE4C	19
0.130783470108531	-0.0229674796747967	#BEBEBE4C	19
0.561083007600367	-0.0945121951219512	#BEBEBE4C	19
0.0755298830876175	0.0404245709123758	#BEBEBE4C	19
-0.135210649721885	0.0531107422758162	#BEBEBE4C	19
-0.200262964841358	-0.130352303523035	#BEBEBE4C	19
-0.0203723146846098	-0.0574751580849142	#BEBEBE4C	19
0.143114497184441	0.00295844625112918	#BEBEBE4C	19
0.732574043325093	-0.0474480578139115	#BEBEBE4C	19
0.110468293577221	-0.107046070460705	#BEBEBE4C	19
-0.253605608546159	-0.15189701897019	#BEBEBE4C	19
0.339528580172775	-0.0452122854561879	#BEBEBE4C	19
-0.0696564963049243	0.00363595302619693	#BEBEBE4C	19
-0.155297853908081	-0.0581526648599819	#BEBEBE4C	19
0.573444585913419	-0.0766711833785005	#BEBEBE4C	19
0.153675238570766	0.215808491418248	#BEBEBE4C	19
-0.417355541809477	0.0509259259259259	#BEBEBE4C	19
-0.178542997012535	-0.0299909665763324	#BEBEBE4C	19
0.482639624192615	0.021996386630533	#BEBEBE4C	19
0.289402701146624	0.0710027100271003	#BEBEBE4C	19
0.220151213279695	0.145573622402891	#BEBEBE4C	19
0.00983997409747966	0.135478771454381	#BEBEBE4C	19
-0.0851268278029029	0.0831491440527459	#BEBEBE4C	19
0.134457681671751	0.355352303523035	#BEBEBE4C	19
-0.0776736054922936	-0.027438274236036	#BEBEBE4C	19
0.425061905729817	0.00420054200542005	#BEBEBE4C	19
-0.123276030461549	0.0438396877208273	#BEBEBE4C	19
0.0836244782591574	-0.0799688345136645	#BEBEBE4C	19
0.135484348591571	0.373825654923216	#BEBEBE4C	19
-0.0674689507170081	-0.0428184281842818	#BEBEBE4C	19
0.236244105799934	0.0344508217654699	#BEBEBE4C	19
-0.156425866701219	0.00130984643179765	#BEBEBE4C	19
0.711098810970229	-0.0794715447154472	#BEBEBE4C	19
0.0629295269348375	-0.080558765723632	#BEBEBE4C	19
0.316338527690026	0.0260502344992058	#BEBEBE4C	19
0.430372537286331	-0.391892502258356	#BEBEBE4C	19
0.138833341828848	-0.136607949412827	#BEBEBE4C	19
0.68126556441751	-0.191553748870822	#BEBEBE4C	19
-0.073165945508244	-0.015672990063234	#BEBEBE4C	19
0.556035342055964	-0.198193315266486	#BEBEBE4C	19
0.290427243105539	0.18739837398374	#BEBEBE4C	19
0.0108089220575966	-0.089747064137308	#BEBEBE4C	19
-0.0302155833438719	-0.00304878048780488	#BEBEBE4C	19
-0.401984616931164	0.0642276422764228	#BEBEBE4C	19
0.320502285821601	0.194105691056911	#BEBEBE4C	19
-0.080139966469156	-0.0471372109160492	#BEBEBE4C	19
-0.177461461286578	-0.220054200542005	#BEBEBE4C	19
0.318072649909382	0.208355916892502	#BEBEBE4C	19
-0.501288834254972	-0.150640844912921	#BEBEBE4C	19
0.222818052041257	0.17247064137308	#BEBEBE4C	19
0.0775228759626275	-0.0978319783197832	#BEBEBE4C	19
0.171581257567207	0.234643179765131	#BEBEBE4C	19
0.180016002551857	0.0558265582655827	#BEBEBE4C	19
0.210204970540631	-0.074412827461608	#BEBEBE4C	19
0.149319879484978	-0.0481025001246451	#BEBEBE4C	19
0.0122626139530277	0.09677601506025	#BEBEBE4C	19
0.596279140188864	-0.100090334236676	#BEBEBE4C	19
0.0779692645960783	0.135862691960253	#BEBEBE4C	19
-0.13496569065155	0.0138042912633885	#BEBEBE4C	19
0.495966029718719	0.232746160794941	#BEBEBE4C	19
0.459797434234622	-0.0163730803974706	#BEBEBE4C	19
-0.182368221202644	0.015280797655663	#BEBEBE4C	19
0.968409445969647	-0.173283649503162	#BEBEBE4C	19
-0.0770433761481957	0.177868112014453	#BEBEBE4C	19
0.267038991511666	0.264972899728997	#BEBEBE4C	19
0.0455109078327597	0.069579945799458	#BEBEBE4C	19
-0.174741691886832	0.0485775100364	#BEBEBE4C	19
-0.395071244795965	0.00921409214092141	#BEBEBE4C	19
-0.032308091474918	-0.204178431567362	#BEBEBE4C	19
0.168219705137514	0.0586919240678757	#BEBEBE4C	19
0.121588858672201	0.102190605239386	#BEBEBE4C	19
0.0233809715183302	-0.0452122854561879	#BEBEBE4C	19
0.523777504049657	0.0159214092140921	#BEBEBE4C	19
-0.152396619976263	0.0712737127371274	#BEBEBE4C	19
0.980754368436151	0.0186540198735321	#BEBEBE4C	19
0.163714689710273	0.013256549232159	#BEBEBE4C	19
0.0427877425607399	-0.0469512195121951	#BEBEBE4C	19
-0.174015632311681	0.118518518518519	#BEBEBE4C	19
0.612898180836727	-0.151738934056007	#BEBEBE4C	19
-0.331910867320483	-0.0311201445347787	#BEBEBE4C	19
0.371802305129578	-0.107271906052394	#BEBEBE4C	19
0.174393218500969	0.100542005420054	#BEBEBE4C	19
0.0399630556007119	0.130781391147245	#BEBEBE4C	19
-0.0540132068975195	-0.0125564588979223	#BEBEBE4C	19
0.372831084439012	-0.0533875338753388	#BEBEBE4C	19
0.634220698411532	0.0518970189701897	#BEBEBE4C	19
-0.0334935495590372	0.140311653116531	#BEBEBE4C	19
0.496456203690393	0.0050587172538392	#BEBEBE4C	19
-0.420729824787187	-0.0567073170731707	#BEBEBE4C	19
-0.241857755975848	0.139046973803071	#BEBEBE4C	19
-0.186014224500743	0.163256549232159	#BEBEBE4C	19
0.110345215897267	0.0275067750677507	#BEBEBE4C	19
-0.214303362897512	0.114006435365485	#BEBEBE4C	19
0.224396515603743	-0.107181571815718	#BEBEBE4C	19
1.02220040504263	0.0230803974706414	#BEBEBE4C	19
0.308537163413635	-0.0297199638663053	#BEBEBE4C	19
0.136586015507763	0.0420967049950396	#BEBEBE4C	19
0.783846305152675	-0.0443541102077687	#BEBEBE4C	19
0.242534120160955	0.158694670280036	#BEBEBE4C	19
0.140536262612293	0.0625790424570912	#BEBEBE4C	19
-0.0651328237266758	0.0688915361999248	#BEBEBE4C	19
-0.137829419858191	0.0449186991869919	#BEBEBE4C	19
0.137242010362627	0.120212285456188	#BEBEBE4C	19
0.135315013079977	-0.164995483288166	#BEBEBE4C	19
0.070119790058659	-0.0958870276863825	#BEBEBE4C	19
-0.204716392186326	0.00959801264679313	#BEBEBE4C	19
0.498252531813675	-0.0906052393857272	#BEBEBE4C	19
0.151625236088057	0.203387533875339	#BEBEBE4C	19
-0.124448440242135	-0.108041814278254	#BEBEBE4C	19
0.67920213504264	0.245189701897019	#BEBEBE4C	19
0.105178376687693	0.00621047877145438	#BEBEBE4C	19
0.0522250738986606	-0.118834688346883	#BEBEBE4C	19
-0.140455842564166	0.100135501355014	#BEBEBE4C	19
0.352566676764894	0.0335365853658537	#BEBEBE4C	19
-0.221734246150798	-0.0197606142728094	#BEBEBE4C	19
-0.0908382788773893	0.183965672990063	#BEBEBE4C	19
0.152878322837473	-0.279426377597109	#BEBEBE4C	19
0.719855763678649	0.0418473351400181	#BEBEBE4C	19
0.8016986266972	-0.00675248419150858	#BEBEBE4C	19
0.548952084734304	0.0182249322493225	#BEBEBE4C	19
0.663115559612519	-0.207904245709124	#BEBEBE4C	19
-0.375292656824125	0.162062379432181	#BEBEBE4C	19
0.393851062678905	-0.186750033817783	#BEBEBE4C	19
0.182253229072707	-0.156469347775768	#BEBEBE4C	19
0.410130920931513	-0.0683378500451671	#BEBEBE4C	19
0.00452793530401872	-0.0539747064137308	#BEBEBE4C	19
0.417051948518419	-0.0346883468834688	#BEBEBE4C	19
0.187927934918614	0.179990966576332	#BEBEBE4C	19
0.5330042465688	0.00946251129177958	#BEBEBE4C	19
-0.0343144212269283	-0.0958256747624461	#BEBEBE4C	19
-0.136578134563471	-0.147967479674797	#BEBEBE4C	19
0.255083360732834	-0.0570912375790425	#BEBEBE4C	19
0.28896056565262	0.0323622402890696	#BEBEBE4C	19
0.279972829107917	-0.0865176151761518	#BEBEBE4C	19
0.0349174399225429	-0.0184878722784734	#BEBEBE4C	19
0.000392967861923665	-0.0102077687443541	#BEBEBE4C	19
-0.221732550071427	-0.125496838301716	#BEBEBE4C	19
-0.160880273380669	-0.0203929539295393	#BEBEBE4C	19
0.254146824096964	-0.141056910569106	#BEBEBE4C	19
-0.144385326430231	0.134741121551797	#BEBEBE4C	19
0.828326270073711	0.168744354110208	#BEBEBE4C	19
0.135827363315738	-0.0765356820234869	#BEBEBE4C	19
0.156406406378859	0.00709123757904246	#BEBEBE4C	19
-0.0764022191776907	-0.00833380386399819	#BEBEBE4C	19
0.38829246474641	0.262827461607949	#BEBEBE4C	19
-0.0499151488695402	0.38152561936942	#BEBEBE4C	19
0.030799974851124	0.0282520325203252	#BEBEBE4C	19
-0.654139597636175	0.00151309846431798	#BEBEBE4C	19
0.431283463835201	0.176806684733514	#BEBEBE4C	19
0.52666370283763	-0.037037037037037	#BEBEBE4C	19
0.522964409540954	0.0224932249322493	#BEBEBE4C	19
0.0724941979816749	0.073775501672412	#BEBEBE4C	19
0.132451047917642	0.0179765130984643	#BEBEBE4C	19
-0.067817031132215	-0.0337436478718627	#BEBEBE4C	19
0.408798641702129	0.044286359530262	#BEBEBE4C	19
-0.0649825038111568	0.0474254742547425	#BEBEBE4C	19
0.172565156016767	-0.0905395334362198	#BEBEBE4C	19
0.0633222461210727	0.043534941615093	#BEBEBE4C	19
0.655136644809012	-0.0765012254042917	#BEBEBE4C	19
0.0948126706226362	-0.0958446251129178	#BEBEBE4C	19
0.0341717998953289	0.118473351400181	#BEBEBE4C	19
-0.292710444472834	0.0745031616982836	#BEBEBE4C	19
0.376149519064841	0.0856368563685637	#BEBEBE4C	19
-0.00121036715110123	-0.0257672544914112	#BEBEBE4C	19
0.30425133348795	0.0987016015825665	#BEBEBE4C	19
0.679156811258589	0.00115176151761518	#BEBEBE4C	19
0.295871044626012	0.190018066847335	#BEBEBE4C	19
0.310279032131225	-0.0414634146341463	#BEBEBE4C	19
0.236978410106584	0.16213560826694	#BEBEBE4C	19
0.329779302918877	0.00623306233062331	#BEBEBE4C	19
0.494754191477451	-0.0507000903342367	#BEBEBE4C	19
-0.217646585324303	-0.07983288166215	#BEBEBE4C	19
-0.284164988263011	0.0912396395815235	#BEBEBE4C	19
-0.0877724215285525	-0.0742999096657633	#BEBEBE4C	19
0.273117243950785	-0.120347786811201	#BEBEBE4C	19
0.353226045499677	0.232791327913279	#BEBEBE4C	19
0.236270612617636	0.13803071364047	#BEBEBE4C	19
-0.0379733798107193	0.138934056007227	#BEBEBE4C	19
0.466153614616921	0.0277326106594399	#BEBEBE4C	19
0.0559620161415209	-0.117311827053156	#BEBEBE4C	19
0.611386458426473	-0.0360207768744354	#BEBEBE4C	19
-0.201293184816282	0.0545618789521229	#BEBEBE4C	19
0.122019473028802	-0.00648148148148148	#BEBEBE4C	19
0.525365567715261	-0.0715447154471545	#BEBEBE4C	19
0.049207844017651	0.0789763827468771	#BEBEBE4C	19
-0.314985801756362	-0.105411072371083	#BEBEBE4C	19
0.402738283670057	0.116847335140018	#BEBEBE4C	19
0.520905333092693	-0.0187443541102078	#BEBEBE4C	19
0.392840358324508	-0.0798780487804878	#BEBEBE4C	19
0.308700237448274	-0.0220641373080397	#BEBEBE4C	19
0.319931343007182	0.0440379403794038	#BEBEBE4C	19
-0.64647086451246	-0.0132339656729901	#BEBEBE4C	19
-0.141114507030751	-0.178387533875339	#BEBEBE4C	19
-0.201027195504853	0.189747064137308	#BEBEBE4C	19
-0.116304422456691	0.167276422764228	#BEBEBE4C	19
-0.186226719698897	-0.0619467028003613	#BEBEBE4C	19
-0.195675562160132	-0.0476287262872629	#BEBEBE4C	19
0.253130143612018	0.0677849355528845	#BEBEBE4C	19
0.509282947394483	-0.0122177055103884	#BEBEBE4C	19
-0.24381705907648	0.173148148148148	#BEBEBE4C	19
0.0841072591213449	-0.0732158988256549	#BEBEBE4C	19
-0.036488544399448	-0.177710027100271	#BEBEBE4C	19
0.0811328643969421	0.0122555210659213	#BEBEBE4C	19
-0.175519606850905	0.235581727542867	#BEBEBE4C	19
0.0761857980968108	-0.0123306233062331	#BEBEBE4C	19
0.209166590532717	-0.135343270099368	#BEBEBE4C	19
0.531598028906268	0.00553297199638663	#BEBEBE4C	19
0.411507227594476	0.0181797651309846	#BEBEBE4C	19
0.0956039765041366	-0.221273712737127	#BEBEBE4C	19
0.190176189688461	-0.17289972899729	#BEBEBE4C	19
0.60229961054588	-0.0767615176151761	#BEBEBE4C	19
0.324653684674136	0.0150858175248419	#BEBEBE4C	19
-0.263796011206063	0.0425700090334237	#BEBEBE4C	19
0.266831146571605	-0.0435862691960253	#BEBEBE4C	19
0.457591147965266	0.103635953026197	#BEBEBE4C	19
0.155499735550533	0.0899051490514905	#BEBEBE4C	19
-0.00491501481083094	0.0702800361336947	#BEBEBE4C	19
-0.477595062944728	-0.12947230467812	#BEBEBE4C	19
0.0298126467981422	-0.0299006323396567	#BEBEBE4C	19
0.446816840932439	0.021386630532972	#BEBEBE4C	19
0.526967141145281	0.091282746160795	#BEBEBE4C	19
0.345938054894609	-0.0158988256549232	#BEBEBE4C	19
0.63375913038213	-0.184733514001807	#BEBEBE4C	19
-0.109262525199942	0.114182475158085	#BEBEBE4C	19
0.116114291050233	-0.331037286382666	#BEBEBE4C	19
0.374495727631728	-0.0640243902439024	#BEBEBE4C	19
-0.224177633178245	-0.173577235772358	#BEBEBE4C	19
0.0979144080271391	0.0223803071364047	#BEBEBE4C	19
-0.00667496580574267	0.0610659439927733	#BEBEBE4C	19
0.485036798197777	-0.186924119241192	#BEBEBE4C	19
0.813636774506675	-0.128252032520325	#BEBEBE4C	19
0.237284929279785	-0.0827461607949413	#BEBEBE4C	19
0.345955309570223	0.0233739837398374	#BEBEBE4C	19
-0.128237980718195	0.0164634146341463	#BEBEBE4C	19
0.160034953334948	0.0793586269196025	#BEBEBE4C	19
0.106725772396918	0.134643179765131	#BEBEBE4C	19
-0.0175614223561414	0.0810738056924104	#BEBEBE4C	19
0.325430388360263	0.0118789521228546	#BEBEBE4C	19
0.471246394694526	-0.201422764227642	#BEBEBE4C	19
0.303951260859174	0.0772131887985546	#BEBEBE4C	19
0.484613267690697	-0.221815718157182	#BEBEBE4C	19
-0.263182447735247	-0.0260388437217706	#BEBEBE4C	19
-0.561998546052527	-0.0778229448961156	#BEBEBE4C	19
-0.0291192527099909	-0.151332429990967	#BEBEBE4C	19
0.501624019205304	0.0459575429087624	#BEBEBE4C	19
0.0791037084318825	0.0140695573622403	#BEBEBE4C	19
0.379433676923061	0.182204155374887	#BEBEBE4C	19
0.0202821257683801	-0.0725383920505872	#BEBEBE4C	19
0.115952399104523	0.335456187895212	#BEBEBE4C	19
0.337720096012535	0.0605916892502258	#BEBEBE4C	19
0.275843913713139	0.163911472448058	#BEBEBE4C	19
0.303504851135229	-0.0304426377597109	#BEBEBE4C	19
-0.439676266911101	0.108514001806685	#BEBEBE4C	19
-0.101322374432696	-0.137488708220416	#BEBEBE4C	19
0.405267932450887	-0.116915085817525	#BEBEBE4C	19
0.291846158279172	0.000835591689250226	#BEBEBE4C	19
0.360535091293927	0.0877597109304426	#BEBEBE4C	19
0.671835431486039	0.191666666666667	#BEBEBE4C	19
0.21572025869588	-0.235523938572719	#BEBEBE4C	19
0.00854503696003125	-0.0982836495031617	#BEBEBE4C	19
-0.0255564886481531	0.0130307136404697	#BEBEBE4C	19
0.55035611497416	-0.208333333333333	#BEBEBE4C	19
-0.183330318141782	-0.0866536698293061	#BEBEBE4C	19
-0.167639348967761	0.0533171279822806	#BEBEBE4C	19
0.30605805035905	-0.0613821138211382	#BEBEBE4C	19
0.177571525067352	0.0354787714543812	#BEBEBE4C	19
-0.201504512634347	-0.117908762420958	#BEBEBE4C	19
-0.111783488485422	-0.0386630532971996	#BEBEBE4C	19
-0.110794061413043	0.0912411229242345	#BEBEBE4C	19
-0.0467582203699581	-0.0586720867208672	#BEBEBE4C	19
0.445119417224389	0.0720189701897019	#BEBEBE4C	19
-0.317795172266953	0.0669150858175248	#BEBEBE4C	19
-0.00560264712120695	-0.0378006289097478	#BEBEBE4C	19
-0.207514832983206	0.184811785237379	#BEBEBE4C	19
0.0046655361466614	0.127055103884372	#BEBEBE4C	19
-0.0187762458379942	-0.232452574525745	#BEBEBE4C	19
-0.0398012271241812	-0.0741418247515808	#BEBEBE4C	19
-0.0755566490761631	0.195054200542005	#BEBEBE4C	19
0.358703801356222	-0.118224932249322	#BEBEBE4C	19
-0.0304007657697381	0.0700767841011743	#BEBEBE4C	19
-0.0223075703878443	0.00233169696109391	#BEBEBE4C	19
0.379137001499649	0.133062330623306	#BEBEBE4C	19
-0.0113208843020778	-0.100587172538392	#BEBEBE4C	19
0.201027361286413	-0.184327009936766	#BEBEBE4C	19
-0.19402062529438	-0.20538689158425	#BEBEBE4C	19
-0.198271680894268	0.00453929539295393	#BEBEBE4C	19
0.591441093209247	-0.214769647696477	#BEBEBE4C	19
0.3169868650552	0.155826558265583	#BEBEBE4C	19
-0.0535057514312216	0.0497289972899729	#BEBEBE4C	19
0.0436351225099617	0.0716350496838302	#BEBEBE4C	19
-0.0737579195612015	0.108739837398374	#BEBEBE4C	19
-0.0922156749893085	0.042917418565122	#BEBEBE4C	19
0.387513510808204	-0.0145663956639566	#BEBEBE4C	19
0.122460174170021	0.0523733762169746	#BEBEBE4C	19
-0.0883261257632851	0.0916608420168301	#BEBEBE4C	19
0.604430042381502	-0.163346883468835	#BEBEBE4C	19
0.453618837684389	-0.172967479674797	#BEBEBE4C	19
0.551257093873368	-0.0782520325203252	#BEBEBE4C	19
0.0710927337804717	0.0852981029810298	#BEBEBE4C	19
-0.0895530760026362	-0.0466350496838302	#BEBEBE4C	19
0.0473497009193546	0.0699186991869919	#BEBEBE4C	19
0.190952457351151	-0.096093044263776	#BEBEBE4C	19
-0.00798237829311658	0.186020776874435	#BEBEBE4C	19
0.690715114281752	0.163730803974706	#BEBEBE4C	19
0.146787722185109	0.158965672990063	#BEBEBE4C	19
0.27439032143754	0.144918699186992	#BEBEBE4C	19
-0.382585721753159	-0.162669376693767	#BEBEBE4C	19
-0.0475306773634561	0.0981707317073171	#BEBEBE4C	19
0.024085609531023	0.0489821184730544	#BEBEBE4C	19
-0.117734444020605	-0.0852436804761278	#BEBEBE4C	19
-0.0110925438979803	0.0591515979988831	#BEBEBE4C	19
-0.160603638157506	-0.0475158084914182	#BEBEBE4C	19
-0.0674324618315955	0.38913326220941	#BEBEBE4C	19
0.137094302689656	0.180532971996387	#BEBEBE4C	19
-0.113089123114018	0.00711382113821138	#BEBEBE4C	19
-0.184483596850969	-0.157778644226591	#BEBEBE4C	19
-0.00651450374051864	0.0305781391147245	#BEBEBE4C	19
0.371546449873815	0.0936088527551942	#BEBEBE4C	19
-0.215712866127708	0.189317976513098	#BEBEBE4C	19
-0.132799327620053	0.0847560975609756	#BEBEBE4C	19
-0.257010846772621	-0.0202485922241336	#BEBEBE4C	19
0.0967837017874142	0.0120222963644967	#BEBEBE4C	19
0.00530870679767625	-0.0270325203252033	#BEBEBE4C	19
-0.0592143177675426	0.114046973803071	#BEBEBE4C	19
-0.199404342211939	-0.0738414795993211	#BEBEBE4C	19
0.326276129573019	-0.111607949412827	#BEBEBE4C	19
0.0101455119770255	0.0739385727190605	#BEBEBE4C	19
-0.012537391636779	-0.0269371540694311	#BEBEBE4C	19
-0.0730216130139879	0.027122854561879	#BEBEBE4C	19
0.0870925872722768	-0.052416440831075	#BEBEBE4C	19
-0.0793290839997766	0.00941734417344173	#BEBEBE4C	19
0.525381963348874	-0.0700542005420054	#BEBEBE4C	19
-0.182250502464258	0.228252032520325	#BEBEBE4C	19
0.454813369226065	0.0525519421860885	#BEBEBE4C	19
0.118656770043355	0.00395212285456188	#BEBEBE4C	19
0.391228673303206	0.128176062693394	#BEBEBE4C	19
0.188349351425473	0.17683706772274	#BEBEBE4C	19
-0.159258123344217	0.192502258355917	#BEBEBE4C	19
0.337536544455434	0.00438121047877145	#BEBEBE4C	19
-0.176380680177421	0.0197380307136405	#BEBEBE4C	19
0.198029979693899	-0.0794439609580642	#BEBEBE4C	19
0.292693563348176	0.128455284552846	#BEBEBE4C	19
0.459008100149248	-0.0142050587172538	#BEBEBE4C	19
0.445659600557065	-0.0941734417344173	#BEBEBE4C	19
0.302116676652856	0.0232158988256549	#BEBEBE4C	19
0.174150521662061	0.255216802168022	#BEBEBE4C	19
0.0452175939203709	0.111811201445348	#BEBEBE4C	19
0.289482906225434	0.200903342366757	#BEBEBE4C	19
-0.0274030923083426	-0.00984665417265947	#BEBEBE4C	19
0.129335332989939	-0.100474254742547	#BEBEBE4C	19
-0.069612220999584	0.11777664523299	#BEBEBE4C	19
-0.0789901523298019	-0.113934699271798	#BEBEBE4C	19
0.232433779107922	0.0321589882565492	#BEBEBE4C	19
0.0387178620496428	-0.0555781391147245	#BEBEBE4C	19
0.0441723528792112	-0.0768292682926829	#BEBEBE4C	19
0.219947605962396	-0.303297199638663	#BEBEBE4C	19
0.455881399315737	-0.0647018970189702	#BEBEBE4C	19
-0.096314044755289	0.169898428348474	#BEBEBE4C	19
0.334138156837834	-0.0465672990063234	#BEBEBE4C	19
0.762199771544219	-0.160343270099368	#BEBEBE4C	19
-0.637706644791596	0.0410343270099368	#BEBEBE4C	19
0.185214008074905	0.106413730803975	#BEBEBE4C	19
0.217268984370597	0.132497741644083	#BEBEBE4C	19
0.540059473853193	-0.143879855465221	#BEBEBE4C	19
0.110796810349459	-0.106707317073171	#BEBEBE4C	19
-0.0400254395545587	0.0960478771454381	#BEBEBE4C	19
0.172983756008	-0.0110132469362388	#BEBEBE4C	19
-0.01423367396802	0.100700090334237	#BEBEBE4C	19
-0.098753862125491	-0.218452249643095	#BEBEBE4C	19
0.0429851664687877	-0.0622177055103884	#BEBEBE4C	19
-0.0412791954649006	-0.0972222222222222	#BEBEBE4C	19
-0.219093851948837	0.0221891840327871	#BEBEBE4C	19
0.0688195460993239	0.106955736224029	#BEBEBE4C	19
0.107729686264144	0.0471318879855465	#BEBEBE4C	19
-0.0124311819894522	-0.0151309846431798	#BEBEBE4C	19
-0.238736623551178	0.271205962059621	#BEBEBE4C	19
0.0845326486558307	0.0581074977416441	#BEBEBE4C	19
0.1483836975131	0.0456413730803975	#BEBEBE4C	19
0.0328016886498212	0.229787714543812	#BEBEBE4C	19
0.0768700642515915	0.00661698283649503	#BEBEBE4C	19
0.0470328143227609	-0.0921713453768543	#BEBEBE4C	19
-0.169194110527172	-0.255352303523035	#BEBEBE4C	19
0.0091824753813422	-0.0925413586252916	#BEBEBE4C	19
0.332994145653091	0.241282746160795	#BEBEBE4C	19
-0.267453729292318	-0.00741980655407131	#BEBEBE4C	19
-0.0470053250969839	0.0586269196025294	#BEBEBE4C	19
0.507807469046542	0.0163730803974706	#BEBEBE4C	19
0.212155414059169	0.165108401084011	#BEBEBE4C	19
0.360029737055761	0.0491192411924119	#BEBEBE4C	19
-0.874948729200592	-0.0087174507124921	#BEBEBE4C	19
0.228238974406008	-0.127416440831075	#BEBEBE4C	19
-0.0299870516160649	-0.0579042457091238	#BEBEBE4C	19
0.447046345774657	0.237420957542909	#BEBEBE4C	19
0.0367549322688749	-0.138730803974706	#BEBEBE4C	19
0.694163101487117	0.232384823848238	#BEBEBE4C	19
0.163848643084975	0.166011743450768	#BEBEBE4C	19
0.351991055938842	0.0658310749774164	#BEBEBE4C	19
-0.322491685425098	0.0589430894308943	#BEBEBE4C	19
-0.226268372156723	0.118292682926829	#BEBEBE4C	19
0.460477899603877	0.113934056007227	#BEBEBE4C	19
0.208704573173886	0.291034327009937	#BEBEBE4C	19
-0.229951826520058	-0.0377984853628449	#BEBEBE4C	19
0.0703297319991143	-0.0151987353206865	#BEBEBE4C	19
0.653199967467099	-0.0804426377597109	#BEBEBE4C	19
0.360431598339746	0.0740514905149051	#BEBEBE4C	19
-0.104085724662035	-0.157452574525745	#BEBEBE4C	19
0.35117504468114	-0.152664859981933	#BEBEBE4C	19
-0.102280640227913	-0.221568753015098	#BEBEBE4C	19
0.799418614921253	-0.0884598012646793	#BEBEBE4C	19
0.175086497889691	0.0992095754290876	#BEBEBE4C	19
0.168655102858423	-0.0584688346883469	#BEBEBE4C	19
-0.187701453819098	-0.0197606142728094	#BEBEBE4C	19
-0.00412718897202184	0.0296491183027724	#BEBEBE4C	19
0.633292896889213	-0.150700090334237	#BEBEBE4C	19
-0.0920092768527524	0.00616531165311653	#BEBEBE4C	19
-0.012511973546414	-0.196951219512195	#BEBEBE4C	19
-0.408580393638407	0.107423167714416	#BEBEBE4C	19
0.363545422056518	0.0384823848238482	#BEBEBE4C	19
0.376556027909165	-0.0253613369467028	#BEBEBE4C	19
0.0801097009521409	0.016867134855567	#BEBEBE4C	19
0.317575188227022	-0.0130532971996387	#BEBEBE4C	19
-0.258508276884481	0.0675248419150858	#BEBEBE4C	19
-0.247548819063545	0.282216862790733	#BEBEBE4C	19
0.485224733870264	0.0823622402890695	#BEBEBE4C	19
-0.0442734745475235	-0.119396483003399	#BEBEBE4C	19
0.204755301590306	-0.141553748870822	#BEBEBE4C	19
0.28974420475632	0.128342366757001	#BEBEBE4C	19
0.479766028236625	-0.16596657633243	#BEBEBE4C	19
0.247973029073429	-0.190943992773261	#BEBEBE4C	19
0.195780319265209	0.0557813911472448	#BEBEBE4C	19
-0.08961559806885	-0.0893405600722674	#BEBEBE4C	19
0.352484486154321	-0.0300135501355014	#BEBEBE4C	19
0.360522354358733	0.0422086720867209	#BEBEBE4C	19
-0.263516353208966	0.107046070460705	#BEBEBE4C	19
0.120026711517296	-0.111246612466125	#BEBEBE4C	19
-0.0456413375899052	0.0722150077374911	#BEBEBE4C	19
-0.105080456537892	0.212353206865402	#BEBEBE4C	19
0.232472304775398	-0.0677280939476061	#BEBEBE4C	19
0.554755631398312	0.00783649503161698	#BEBEBE4C	19
0.413427222727544	-0.235862691960253	#BEBEBE4C	19
0.0980601532625149	0.0138888888888889	#BEBEBE4C	19
0.491348692378606	0.289859981933153	#BEBEBE4C	19
-0.172359955925323	-0.0420168616760709	#BEBEBE4C	19
0.252357316027219	0.17752935862692	#BEBEBE4C	19
0.389789805912779	-0.00273261065943993	#BEBEBE4C	19
0.0262428188482634	0.125788759592073	#BEBEBE4C	19
0.0938699895504211	0.0939024390243902	#BEBEBE4C	19
0.214783385160133	0.133475692288144	#BEBEBE4C	19
-0.132507611170327	-0.0898507929810992	#BEBEBE4C	19
0.134740806011754	0.127213188798555	#BEBEBE4C	19
0.225719771639479	0.29390243902439	#BEBEBE4C	19
0.136590309194791	-0.227077687443541	#BEBEBE4C	19
-0.0100439900409969	-0.0121273712737127	#BEBEBE4C	19
0.239705497057502	0.0410569105691057	#BEBEBE4C	19
-0.102307849650671	-0.0463876781436756	#BEBEBE4C	19
-0.172964427711027	0.101309846431798	#BEBEBE4C	19
-0.173670086589749	-0.047606142728094	#BEBEBE4C	19
0.105992720663349	-0.144060523938573	#BEBEBE4C	19
0.160380729947838	0.116260162601626	#BEBEBE4C	19
0.32331821462237	-0.150496838301716	#BEBEBE4C	19
0.154594682197593	-0.165311653116531	#BEBEBE4C	19
-0.0243333922636363	0.0435774656954698	#BEBEBE4C	19
-0.317081224766559	-0.0488275627182058	#BEBEBE4C	19
0.364691163372874	0.10377145438121	#BEBEBE4C	19
-0.0264961675207323	-0.0193089430894309	#BEBEBE4C	19
0.204750944417644	-0.155194218608853	#BEBEBE4C	19
-0.488262692627917	0.211946354539877	#BEBEBE4C	19
-0.0445091721823264	0.126716350496838	#BEBEBE4C	19
0.423360841297206	0.377026860245703	#BEBEBE4C	19
0.221811092334303	0.296972673290946	#BEBEBE4C	19
-0.306058920723568	-0.0740372675528554	#BEBEBE4C	19
0.503239221364099	0.0747967479674797	#BEBEBE4C	19
-0.0411328175672793	-0.029810298102981	#BEBEBE4C	19
0.127247191446951	0.176757653920462	#BEBEBE4C	19
0.479340007920619	0.252521032529441	#BEBEBE4C	19
0.0586544410840285	0.0334914182475158	#BEBEBE4C	19
0.161701028913355	0.149209575429088	#BEBEBE4C	19
0.0726896909694505	0.188008130081301	#BEBEBE4C	19
0.0299619499724829	0.155917772799305	#BEBEBE4C	19
0.188588759024463	-0.134485094850949	#BEBEBE4C	19
0.295793057909662	-0.0607497741644083	#BEBEBE4C	19
0.611679036192211	0.0210027100271003	#BEBEBE4C	19
0.233081310409907	0.0914342702840557	#BEBEBE4C	19
0.293235519279059	-0.0844946363377767	#BEBEBE4C	19
-0.135745610554352	0.0119374292902331	#BEBEBE4C	19
0.192403785616635	0.0168925022583559	#BEBEBE4C	19
0.559699595797173	-0.205510388437218	#BEBEBE4C	19
0.48487994925507	0.149119241192412	#BEBEBE4C	19
-0.0188590638629202	0.116278351661304	#BEBEBE4C	19
0.321148303242253	-0.0701219512195122	#BEBEBE4C	19
-0.0218133338759497	-0.0906278229448961	#BEBEBE4C	19
-0.158403897625882	-0.0389251673836354	#BEBEBE4C	19
-0.237541549383385	0.11883199022224	#BEBEBE4C	19
-0.0478252898873704	-0.0243450767841012	#BEBEBE4C	19
-0.0143550204879166	-0.0344850948509485	#BEBEBE4C	19
-0.125346890181618	-0.168925022583559	#BEBEBE4C	19
0.0399190094737822	0.470663956639566	#BEBEBE4C	19
-0.0157293214405649	0.0333107497741644	#BEBEBE4C	19
0.323312320568605	0.190040650406504	#BEBEBE4C	19
0.162766510400638	-0.00632339656729901	#BEBEBE4C	19
0.1933947265106	-0.115672990063234	#BEBEBE4C	19
0.0147866964432742	-0.101490514905149	#BEBEBE4C	19
-0.271537952757868	-0.0300135501355014	#BEBEBE4C	19
-0.229357154727689	-0.0862917795844625	#BEBEBE4C	19
0.368622642972997	0.0501355013550136	#BEBEBE4C	19
0.831599400311488	0.0394986449864499	#BEBEBE4C	19
0.281767542984763	0.0441056910569106	#BEBEBE4C	19
0.369225876113952	-0.0820460704607046	#BEBEBE4C	19
0.21009837580087	0.0465898825654923	#BEBEBE4C	19
0.248828230151451	-0.160162601626016	#BEBEBE4C	19
0.0258277485504282	-0.0380081300813008	#BEBEBE4C	19
-0.0875248373025205	0.112172538392051	#BEBEBE4C	19
0.662912644054309	0.0215221318879855	#BEBEBE4C	19
0.139488428205281	-0.00429087624209575	#BEBEBE4C	19
-0.0564335285578285	-0.141192411924119	#BEBEBE4C	19
0.53849298913	-0.00959801264679313	#BEBEBE4C	19
-0.0696572467224765	-0.0674345076784101	#BEBEBE4C	19
-0.00151726702787935	0.175908881900271	#BEBEBE4C	19
0.692531952214626	0.047606142728094	#BEBEBE4C	19
-0.0396619655199887	-0.085840108401084	#BEBEBE4C	19
-0.162622692702228	0.037037037037037	#BEBEBE4C	19
0.0214593351401099	0.134372177055104	#BEBEBE4C	19
0.137135473937929	0.0543812104787715	#BEBEBE4C	19
-0.0421561608204827	-0.197425474254743	#BEBEBE4C	19
0.788211291737837	-0.0290650406504065	#BEBEBE4C	19
0.310285543762117	0.228794037940379	#BEBEBE4C	19
0.0499939197231364	0.0378952122854562	#BEBEBE4C	19
-0.0616301751693339	-0.155545548119653	#BEBEBE4C	19
0.379365133018513	0.020483288166215	#BEBEBE4C	19
0.227617411178952	0.0628500451671183	#BEBEBE4C	19
0.0665690412701759	0.0268217924739767	#BEBEBE4C	19
0.274444656755328	0.181616982836495	#BEBEBE4C	19
-0.0111374133612322	0.218564919633789	#BEBEBE4C	19
0.125220197930979	0.129065040650406	#BEBEBE4C	19
-0.100530240333968	0.110004516711834	#BEBEBE4C	19
-0.140242427118791	0.0126897503487415	#BEBEBE4C	19
-0.33500824888028	0.129607046070461	#BEBEBE4C	19
0.167900858357438	0.0184281842818428	#BEBEBE4C	19
0.507040919950764	-0.0890921409214092	#BEBEBE4C	19
0.30473658305024	0.211449864498645	#BEBEBE4C	19
-0.81134398202118	-0.00815284898240842	#BEBEBE4C	19
-0.290168343530832	0.230691056910569	#BEBEBE4C	19
0.453291748898715	0.119828364950316	#BEBEBE4C	19
0.230912650601749	-0.0834010840108401	#BEBEBE4C	19
0.072473790523098	-0.0294489611562782	#BEBEBE4C	19
0.474801912440757	0.126211018903168	#BEBEBE4C	19
0.546885260163419	0.176355013550135	#BEBEBE4C	19
0.839966295923056	0.0844173441734417	#BEBEBE4C	19
0.0622463638875889	0.0740034255713814	#BEBEBE4C	19
-0.149901727647232	-0.00178410117434508	#BEBEBE4C	19
-0.095112309368085	0.203974706413731	#BEBEBE4C	19
0.515076844916525	-0.0908988256549232	#BEBEBE4C	19
0.0170002467282423	0.174412827461608	#BEBEBE4C	19
0.0712098384331797	0.311359530261969	#BEBEBE4C	19
0.172103209263849	-0.214882565492322	#BEBEBE4C	19
0.741268426045556	0.0453703703703704	#BEBEBE4C	19
0.3857995115028	-0.09096657633243	#BEBEBE4C	19
-0.0831516953749858	-0.212490119932051	#BEBEBE4C	19
0.179327023759818	-0.15038731682509	#BEBEBE4C	19
-0.0712372364029294	-0.078613369467028	#BEBEBE4C	19
-0.0385778512152065	0.041260162601626	#BEBEBE4C	19
0.0612161837041083	-0.0591689250225836	#BEBEBE4C	19
0.0323738368721876	-0.107542908762421	#BEBEBE4C	19
0.139277613059535	0.0787262872628726	#BEBEBE4C	19
0.571176182871725	-0.230691056910569	#BEBEBE4C	19
-0.112508053533521	-0.1233288166215	#BEBEBE4C	19
0.269766101260203	-0.0452122854561879	#BEBEBE4C	19
0.323643913632113	-0.0649277326106594	#BEBEBE4C	19
-0.0833925090176882	-0.0411924119241192	#BEBEBE4C	19
0.509625635962621	0.0114950316169828	#BEBEBE4C	19
-0.320819351915242	0.225677506775068	#BEBEBE4C	19
-0.999364900694335	0.157422394208383	#BEBEBE4C	19
0.572953810398548	-0.105487804878049	#BEBEBE4C	19
-0.0546382139445198	0.145355637303288	#BEBEBE4C	19
0.88494961091426	0.0625338753387534	#BEBEBE4C	19
0.145802826175719	0.0383468834688347	#BEBEBE4C	19
0.0837395740250138	0.080713640469738	#BEBEBE4C	19
0.0571842792563959	0.0665989159891599	#BEBEBE4C	19
-0.47165079764051	0.186491188571026	#BEBEBE4C	19
0.226059577291101	0.126129177958446	#BEBEBE4C	19
0.0850460287183235	-0.0274868738472303	#BEBEBE4C	19
-0.271253216334693	-0.067333844764884	#BEBEBE4C	19
-0.274351593603255	0.267124370537193	#BEBEBE4C	19
0.245115637944105	0.0287714543812105	#BEBEBE4C	19
-0.217858329365184	-0.0411933422269057	#BEBEBE4C	19
0.278378082219301	0.123396567299006	#BEBEBE4C	19
-0.172620740040591	-0.00943992773261066	#BEBEBE4C	19
0.571659611020146	0.17836495031617	#BEBEBE4C	19
0.114756928732662	0.117299006323397	#BEBEBE4C	19
0.574952990283249	0.0329494128274616	#BEBEBE4C	19
-0.328369108469838	-0.128952122854562	#BEBEBE4C	19
0.00822093356076103	-0.134372177055104	#BEBEBE4C	19
0.0717666088392197	-0.0744687842402927	#BEBEBE4C	19
-0.0761729967502545	-0.053340397510652	#BEBEBE4C	19
-0.0641498372854238	-0.147041553748871	#BEBEBE4C	19
-0.194379488173778	-0.154719963866305	#BEBEBE4C	19
0.0686442565322569	0.192411924119241	#BEBEBE4C	19
0.148218797284781	0.145957542908762	#BEBEBE4C	19
0.289726964995738	-0.043676603432701	#BEBEBE4C	19
-0.315595854072349	-0.0818406754637866	#BEBEBE4C	19
0.271363972939399	-0.190108401084011	#BEBEBE4C	19
0.124571669415765	-0.0756618563568992	#BEBEBE4C	19
0.00871799994072364	0.136179138121133	#BEBEBE4C	19
0.0100363015087191	0.0989837398373984	#BEBEBE4C	19
0.502857013282861	0.221793134598013	#BEBEBE4C	19
0.646429373522799	0.0935636856368564	#BEBEBE4C	19
-0.0552872447023197	0.168322635324624	#BEBEBE4C	19
0.273317263410871	-0.112285456187895	#BEBEBE4C	19
0.0360575303256904	0.112646793134598	#BEBEBE4C	19
0.312456033567769	-0.0988420491662923	#BEBEBE4C	19
0.498330242184296	0.0324299909665763	#BEBEBE4C	19
-0.26131832650724	0.0695347786811201	#BEBEBE4C	19
0.00451638606805393	-0.10181091451249	#BEBEBE4C	19
0.248445796128543	0.0231481481481481	#BEBEBE4C	19
-0.0524824755282253	0.193676603432701	#BEBEBE4C	19
0.454594341733312	-0.309349593495935	#BEBEBE4C	19
-0.0859961129075996	0.0124209575429088	#BEBEBE4C	19
0.514039772176043	-0.216711833785005	#BEBEBE4C	19
0.654188563234767	-0.0833201586340706	#BEBEBE4C	19
0.40397772886229	0.0853884372177055	#BEBEBE4C	19
0.1173927252285	-0.315266485998193	#BEBEBE4C	19
-0.0281964522341406	-0.0807688583901675	#BEBEBE4C	19
-0.0287994311280592	0.0658564951889512	#BEBEBE4C	19
-0.00401859173933139	-0.00953026196928636	#BEBEBE4C	19
-0.160547477817356	-0.090672990063234	#BEBEBE4C	19
0.205786132397161	0.0357046070460705	#BEBEBE4C	19
-0.285073885013498	0.294117110682163	#BEBEBE4C	19
-0.265559120894146	0.040474585573017	#BEBEBE4C	19
-0.237809384399628	0.043383017163505	#BEBEBE4C	19
0.0952984514656428	0.0198982629852596	#BEBEBE4C	19
[truncated: 3,615 more rows]

## Sheet: Figure2_DEFGHI
## Q14508_WFDC2 vs RNA
x	y	color	symbol
-0.345606516837746	-0.293992461005121	black	3
0.340452960973946	-0.980733138748658	black	3
NA	0.701983318242876	black	3
1.02130656130575	0.695444853446636	black	3
-0.599058701830881	-0.391544646502358	black	3
-0.345055268606238	-0.924446559850277	black	3
-1.76398776102878	-1.51170478115011	black	3
0.711489927778654	0.37698609983696	black	3
0.312687550190608	-0.504239387538449	black	3
0.171467072908844	0.00541733382368876	black	3
0.268937873324338	-0.436955613607154	black	3
0.13943400137818	-1.57369701320833	black	3
NA	1.60454591977572	black	3
1.03683667120961	0.0938260308818131	black	3
0.713099615997004	1.41927486713171	black	3
0.642982506864811	-1.76605999008824	black	3
0.930876972893492	-0.317134733868129	black	3
0.000918212493976945	1.56520506325453	black	3
NA	0.249998475734407	black	3
0.056654919346725	0.53256936210174	black	3
0.700113990434761	0.526243807472156	black	3
NA	1.46895891061983	black	3
-0.252911372815691	-1.62897164228253	black	3
-0.398755491118359	0.905105922516567	black	3
-1.33312112886754	-1.58240645126869	black	3
0.157200518050065	0.557325881670703	black	3
0.20495522473563	0.0807645197478672	black	3
-1.50492694222917	-1.31347264086705	black	3
NA	1.09140160439914	black	3
0.23487983611973	0.283885202271172	black	3
0.0702711955026341	0.851469220412835	black	3
1.11596675508144	1.29670721972536	black	3
-0.117439443238802	0.433488964763267	black	3
0.0247781727577899	-0.090211008546937	black	3
0.47048051842415	1.27306425905648	black	3
-0.883387075590909	-0.0675634009630053	black	3
-0.566448311683714	-1.15824596527297	black	3
0.586768810021243	1.09208795401932	black	3
0.547216042503045	-0.884876487341164	black	3
0.10362039366258	-0.555223243933704	black	3
0.358522003109753	1.34881831044972	black	3
0.924915751019884	1.18570766225519	black	3
0.502042293599472	0.678495254019908	black	3
0.255151124813067	-0.0686861096403641	black	3
-1.27181660001588	-1.36776509844668	black	3
-1.56720215578852	0.416002234002349	black	3
0.550027126618588	0.717700395293715	black	3
1.16852376674149	1.44177761096849	black	3
0.0258810473158776	0.426921136289652	black	3
0.853785385455855	0.395634085650778	black	3
0.99066985419382	1.43451587380888	black	3
0.483520004342333	0.779683522561322	black	3
1.0210449812433	1.30534459951904	black	3
NA	-0.640373329791195	black	3
0.423922904280359	0.754623259916172	black	3
-2.02765238155014	-1.39696135405785	black	3
0.97306918533614	0.763408706039841	black	3
-3.5169871110934	-0.85183322619997	black	3
-0.687806480037279	-0.983291617327616	black	3
-0.190781689954077	-1.58024591690641	black	3
NA	1.21613820612972	black	3
0.115391341396208	0.35846197942498	black	3
1.37555913257421	1.42455195568927	black	3
0.37161709370583	0.885687686382947	black	3
NA	0.473111884625516	black	3
0.451786117555377	-0.494245220080578	black	3
0.0529165877930658	1.02409875018124	black	3
NA	0.17766980907005	black	3
NA	1.12591673814354	black	3
0.577161200057698	0.150417947623633	black	3
1.0043579994888	-1.52274614651207	black	3
0.147496586975215	-0.409647777278958	black	3
0.272726374260191	0.361047856384642	black	3
0.427370927752934	0.926400442926744	black	3
0.463283656311982	0.615716599007705	black	3
0.193807198308778	-0.0741567047449862	black	3
NA	-1.02094829474097	black	3
NA	-0.519643365675338	black	3
0.330297650529268	-0.896367537797102	black	3
-0.43318663350782	0.0063282196494899	black	3
0.84546438203097	1.39493200978918	black	3
0.598210964986913	0.325315578768333	black	3
-1.55246958176413	0.192569437453831	black	3
NA	0.266279364504542	black	3
NA	-0.548798670073566	black	3
0.819063713416056	-0.402080473827881	black	3
NA	-0.192570421840724	black	3
NA	-0.286747210057307	black	3
NA	-0.482607842589137	black	3
NA	-0.768779004884854	black	3
NA	-1.19091745702692	black	3
NA	1.86429259920881	black	3
NA	-2.05764016148907	black	3
-0.73841973049531	-2.01907530385143	black	3
0.623269652945652	0.386068478835346	black	3
0.577086877824864	1.32052836362397	black	3
0.715302217582657	-0.924607930233884	black	3
NA	0.836328254631371	black	3
NA	0.436420862324147	black	3
NA	-1.45838911684624	black	3
NA	0.724819499597289	black	3
NA	-1.38412228376961	black	3
-0.750256072124651	-0.886805351251531	black	3
-4.36187382888705	-1.89637748618243	black	3
NA	1.67883437998587	black	3
NA	0.0730967084933193	black	3
NA	-0.348426840517714	black	3
-0.780016178640652	-0.957374533119324	black	3
NA	-0.988977540403518	black	3
-1.43273057931046	-0.737693760478612	black	3
-1.63474437050841	-1.90928780778906	black	3
NA	0.25024900734046	black	3
## Q14508_WFDC2 vs RNA model b= 0.5424571 a= 9.962269e-17
## A6NFN3_RBFOX3 vs RNA
x	y	color	symbol
0.458914020075535	-0.412630024724677	black	3
NA	-0.669717918530658	black	3
NA	-0.131419610073915	black	3
NA	0.349595372691299	black	3
NA	-0.17044510166971	black	3
-0.13495835382967	-0.224759339539256	black	3
-1.16556556183675	1.83271132282403	black	3
NA	-0.430056861107215	black	3
NA	-1.59020164523858	black	3
-1.2146751658178	-0.332383407855744	black	3
-0.302805181551165	-0.555223183416629	black	3
NA	-0.872559242518715	black	3
NA	0.954824189298773	black	3
NA	-0.41613815321051	black	3
NA	0.893487835283013	black	3
NA	-0.991765470051584	black	3
NA	-0.0205116521715701	black	3
NA	1.668210363778	black	3
NA	2.5933194449218	black	3
-0.731588039578589	0.661597518249493	black	3
-0.627704424385237	-0.121021894234473	black	3
NA	0.666463707074014	black	3
2.00513922982818	-0.97628062517919	black	3
1.87961785292685	-0.109911059863894	black	3
NA	-0.331469983390279	black	3
NA	-0.914152694324133	black	3
0.117663927061581	-1.16159426623313	black	3
1.48270593052659	0.601028864181009	black	3
NA	1.08995965683569	black	3
NA	-0.899688841103372	black	3
1.03997687179466	1.19234572775864	black	3
NA	0.837925173616077	black	3
NA	0.953121081109177	black	3
0.577036160328023	0.186517804037903	black	3
NA	0.301856911555772	black	3
1.44628738613291	0.562495458254928	black	3
-0.853613871716223	-1.18096738436702	black	3
NA	-0.675153057200238	black	3
1.01782033431036	-0.41656970768123	black	3
-0.108070492222882	-1.32361013676005	black	3
-1.54170576440012	-0.182299776977326	black	3
NA	2.04159976537648	black	3
NA	-0.113920771063913	black	3
NA	-1.35773504822722	black	3
NA	-0.916720171762114	black	3
0.570197998640311	2.26447357627285	black	3
NA	0.1715053746622	black	3
NA	0.278955613098057	black	3
-0.761447754078513	1.29044426574484	black	3
NA	0.109887918804581	black	3
0.930785067408481	1.26673176309931	black	3
NA	-1.06340842988572	black	3
NA	0.410918262753824	black	3
NA	-0.79663188560618	black	3
NA	0.104910521248295	black	3
NA	-0.653476579429934	black	3
NA	-0.957778156271201	black	3
NA	-0.250806214262636	black	3
NA	-0.421251950942281	black	3
NA	-1.29477750513434	black	3
NA	2.54218869004669	black	3
-0.603372793837835	0.781175631123089	black	3
NA	1.7107182034289	black	3
NA	0.352348672399365	black	3
NA	0.737639667094902	black	3
NA	-0.470273241998913	black	3
0.472473722960522	-0.804361901482625	black	3
NA	-0.779200110122128	black	3
NA	1.10721198664021	black	3
NA	-0.598210313551452	black	3
1.20167382155022	-0.578013640884495	black	3
0.128816071538535	-0.369705049358371	black	3
-1.62261192316308	1.38726229271074	black	3
-1.18080976913989	1.27387688468517	black	3
-0.533813242130972	-0.202660876654618	black	3
NA	-0.457310314376405	black	3
NA	-0.305458414838628	black	3
NA	-0.258913386235591	black	3
0.454085177239916	-1.31859503699162	black	3
NA	-0.165636993493746	black	3
NA	0.521339923220821	black	3
-0.125906220227732	0.920646748769774	black	3
NA	1.15530465874046	black	3
NA	-0.830253158808087	black	3
NA	0.42796638806257	black	3
NA	-0.573217122218649	black	3
NA	-0.66788887899138	black	3
NA	0.395688099297942	black	3
NA	-0.956212498676808	black	3
NA	-1.23645106826461	black	3
NA	-0.788261067516625	black	3
NA	2.04769376249844	black	3
NA	-0.814211711454422	black	3
NA	-1.49793519115981	black	3
-1.26966916357603	-0.976544986572399	black	3
NA	1.28837561139995	black	3
-0.60424066699722	-1.33492560534814	black	3
NA	1.99904089783224	black	3
NA	0.440030040651674	black	3
NA	-1.25660646820433	black	3
NA	0.00258771304522974	black	3
NA	-1.51561599487424	black	3
NA	-1.17966107761367	black	3
NA	-0.958441569894933	black	3
NA	2.12417466817429	black	3
NA	-0.383065473250432	black	3
NA	-0.14209828505115	black	3
NA	-0.466142085281944	black	3
NA	0.107620607733101	black	3
-0.400635183832983	0.324608083397452	black	3
NA	-1.05770989320356	black	3
NA	0.948232442899364	black	3
## A6NFN3_RBFOX3 vs RNA model b= 0.112509 a= 9.813579e-17
## P05187_ALPP vs RNA
x	y	color	symbol
-2.17185772643775	-0.908266939541124	black	3
1.62930100027461	-0.236348009644274	black	3
NA	1.8757071757821	black	3
-1.02355398882097	-0.300824572370593	black	3
0.268822799262017	1.45301157833198	black	3
-1.63190541287189	-0.772870232778889	black	3
-1.93934163157658	-0.574802528704825	black	3
0.969654335747008	-0.544815172277935	black	3
-0.130477588074278	-0.175545330764211	black	3
0.248452300797263	0.636204425785796	black	3
-0.285212395451017	-0.353193357529981	black	3
-0.261627232030858	-0.496471513475433	black	3
NA	-0.729362356961728	black	3
-0.492922710157212	1.33443866420737	black	3
0.779054398032507	0.865283676726797	black	3
-0.292629918195447	-0.964041581669292	black	3
0.251934362359206	0.153220396209251	black	3
NA	-1.00567899835063	black	3
NA	-1.42636063055007	black	3
-0.0325612001052745	-0.825485276667494	black	3
-1.12764078931676	0.452296410481666	black	3
NA	1.3985827688676	black	3
-1.0805322494639	-0.806002486691507	black	3
NA	-0.947654960745155	black	3
NA	-1.06607776104598	black	3
1.39436129628807	2.238876482633	black	3
1.11449008226608	1.87068855893247	black	3
-1.31876369544538	-1.22524300705404	black	3
NA	1.28023704960888	black	3
1.84624098843782	1.30610222531208	black	3
-1.13547246674736	-1.0937769902012	black	3
NA	-1.23455832265053	black	3
-0.483076566572012	0.500414766041447	black	3
-0.108996238616794	-0.0466237623320072	black	3
0.020308989991151	0.124259551176048	black	3
-0.0269729639641642	0.357458254138147	black	3
1.39000474010706	0.91725116739234	black	3
1.38089575571328	2.42178374734202	black	3
0.115171129599507	1.68181135409163	black	3
1.45728580693819	1.07429527611848	black	3
-1.07398059315176	-1.07814661620389	black	3
-0.440671011188722	-0.650283092645318	black	3
0.355643270599184	0.00775212130558412	black	3
0.646584243042688	0.845395845336773	black	3
-1.03761489478856	-0.665714400628741	black	3
NA	-1.62594272796549	black	3
-0.131420278235961	2.00102634323768	black	3
-0.896010855793382	-0.66818245964371	black	3
-0.488042382612603	-0.237612856928906	black	3
1.29168704711911	0.686296966339504	black	3
1.48870857588945	1.8716957247632	black	3
-0.646805712349908	-0.112616534543627	black	3
0.158644709616312	0.377314333396916	black	3
NA	-0.0980254174881554	black	3
-0.939604848443191	0.212192753721137	black	3
NA	-1.27296655447151	black	3
-0.01034396448486	-0.363402079669999	black	3
NA	-0.444507293262035	black	3
NA	0.857971305355737	black	3
1.22024881806242	-0.0345247810701142	black	3
NA	-0.481909438577512	black	3
0.889740009482116	1.54120253381127	black	3
1.65336481122555	1.61654632448837	black	3
NA	-1.2711473630675	black	3
NA	0.186240320045117	black	3
0.0433140048839081	0.260428154590698	black	3
0.212874302676979	0.663143274097799	black	3
NA	-0.452270062036182	black	3
NA	-0.401628641851867	black	3
0.97912446008996	0.390405377877235	black	3
0.665093044880291	-0.87216753068342	black	3
-2.10950047725448	-1.26306571893446	black	3
1.00699829343998	0.747177661252555	black	3
0.0916780604674788	-0.305012531911102	black	3
-0.397766690701542	-0.646347551428886	black	3
0.381151485916886	0.681026392477246	black	3
NA	-1.3175342735173	black	3
NA	1.65498765252367	black	3
1.592097629387	0.680972363132277	black	3
-1.26683785811126	-0.428876182955884	black	3
0.695813183345098	1.46487098941339	black	3
-1.07478222590553	-1.79080415492092	black	3
-1.14205552738531	-0.812915248016386	black	3
NA	-1.01599882567778	black	3
NA	-0.435584098496761	black	3
-0.0343722231961547	-1.58946171037702	black	3
NA	-1.01607315432288	black	3
NA	-1.25837034972981	black	3
NA	1.99318002669032	black	3
NA	0.630951398922255	black	3
NA	-0.789943825107252	black	3
NA	-0.716938275365736	black	3
NA	-0.894384611265056	black	3
NA	-0.879212739548282	black	3
-1.27534540553202	0.614462037155097	black	3
0.249399299804394	0.758195708114056	black	3
0.57272894519584	-0.950228176844937	black	3
NA	0.068670999042216	black	3
NA	-0.247497969546965	black	3
NA	-0.531066149526878	black	3
NA	-0.387727536153413	black	3
NA	-0.971734243531698	black	3
1.04642325192838	1.25009123706104	black	3
NA	-0.75062306663701	black	3
NA	-0.223400928402047	black	3
NA	1.03954020775592	black	3
NA	0.223955289049293	black	3
0.247365299787776	-0.0146890704804483	black	3
NA	-0.419685005137816	black	3
-1.23346002019539	-0.484143407865537	black	3
-0.612500989476291	-0.217394300906115	black	3
NA	1.55614787921778	black	3
## P05187_ALPP vs RNA model b= 0.6951051 a= -1.249001e-16
## Q14508_WFDC2 vs RNA
x	y	color	symbol
-0.345606516837746	-0.293992461005121	black	3
0.340452960973946	-0.980733138748658	black	3
NA	0.701983318242876	black	3
1.02130656130575	0.695444853446636	black	3
-0.599058701830881	-0.391544646502358	black	3
-0.345055268606238	-0.924446559850277	black	3
[truncated: 1,504 more rows]
[truncated: 3 more columns]

## Sheet: Figure3_correlations
protein1	protein2	GBcorrelation	GBpvalue	GBpholm	GBS	UCANcorrelation	UCANpvalue	UCANpholm	UCANS
[truncated: 315 more rows]

[truncated: 5 more sheets: Figure3_clustering, Figure4_ABC, Figure4_D, Figure4_E, Figure4_F]
